# Supplementary material for: Development and comparison of RNA-sequencing pipelines for more accurate SNP identification: practical example of functional SNP detection associated with feed efficiency in Nellore beef cattle
Source: BMC Genomics. 2020 Oct 8;21:703. doi: 10.1186/s12864-020-07107-7 (PMC7545862; doi:10.1186/s12864-020-07107-7)
Supplement: Supplementary file 6 — Additional file 6. [file 12864_2020_7107_MOESM6_ESM.vcf]

##fileformat=VCFv4.2
##FILTER=<ID=PASS,Description="All filters passed">
##bcftoolsVersion=1.5+htslib-1.5
##bcftoolsCommand=mpileup -E -Oua -d 100000 -f /home/slam02/steph/ref_genome/release_93/fasta_ref/Bos_taurus.UMD3.1.dna.toplevel.fa feed_high_merged.bam feed_low_merged.bam
##reference=file:///home/slam02/steph/ref_genome/release_93/fasta_ref/Bos_taurus.UMD3.1.dna.toplevel.fa
##contig=<ID=1,length=158337067>
##contig=<ID=2,length=137060424>
##contig=<ID=3,length=121430405>
##contig=<ID=4,length=120829699>
##contig=<ID=5,length=121191424>
##contig=<ID=6,length=119458736>
##contig=<ID=7,length=112638659>
##contig=<ID=8,length=113384836>
##contig=<ID=9,length=105708250>
##contig=<ID=10,length=104305016>
##contig=<ID=11,length=107310763>
##contig=<ID=12,length=91163125>
##contig=<ID=13,length=84240350>
##contig=<ID=14,length=84648390>
##contig=<ID=15,length=85296676>
##contig=<ID=16,length=81724687>
##contig=<ID=17,length=75158596>
##contig=<ID=18,length=66004023>
##contig=<ID=19,length=64057457>
##contig=<ID=20,length=72042655>
##contig=<ID=21,length=71599096>
##contig=<ID=22,length=61435874>
##contig=<ID=23,length=52530062>
##contig=<ID=24,length=62714930>
##contig=<ID=25,length=42904170>
##contig=<ID=26,length=51681464>
##contig=<ID=27,length=45407902>
##contig=<ID=28,length=46312546>
##contig=<ID=29,length=51505224>
##contig=<ID=X,length=148823899>
##contig=<ID=MT,length=16338>
##contig=<ID=GJ058422.1,length=179692>
##contig=<ID=GJ058430.1,length=167702>
##contig=<ID=GJ058425.1,length=161924>
##contig=<ID=GJ058444.1,length=136084>
##contig=<ID=GJ058435.1,length=112602>
##contig=<ID=GJ058434.1,length=80647>
##contig=<ID=GJ058443.1,length=72540>
##contig=<ID=GJ058440.1,length=71911>
##contig=<ID=GJ059322.1,length=60292>
##contig=<ID=GJ059766.1,length=58990>
##contig=<ID=GJ059486.1,length=58449>
##contig=<ID=GJ059981.1,length=55516>
##contig=<ID=GJ058433.1,length=52416>
##contig=<ID=GJ059935.1,length=50907>
##contig=<ID=GJ058426.1,length=48000>
##contig=<ID=GJ058437.1,length=39360>
##contig=<ID=GJ058447.1,length=39272>
##contig=<ID=GJ058429.1,length=39056>
##contig=<ID=GJ058424.1,length=38648>
##contig=<ID=GJ059980.1,length=37008>
##contig=<ID=GJ059802.1,length=35063>
##contig=<ID=GJ059969.1,length=33473>
##contig=<ID=GJ059918.1,length=33084>
##contig=<ID=GJ058438.1,length=32166>
##contig=<ID=GJ058439.1,length=30055>
##contig=<ID=GJ059959.1,length=29991>
##contig=<ID=GJ059593.1,length=28766>
##contig=<ID=GJ060155.1,length=26490>
##contig=<ID=GJ059979.1,length=25672>
##contig=<ID=GJ059821.1,length=25233>
##contig=<ID=GJ059984.1,length=25023>
##contig=<ID=GJ059947.1,length=23842>
##contig=<ID=GJ060138.1,length=23180>
##contig=<ID=GJ060129.1,length=22751>
##contig=<ID=GJ059670.1,length=22041>
##contig=<ID=GJ059753.1,length=21921>
##contig=<ID=GJ059952.1,length=21275>
##contig=<ID=GJ058423.1,length=21032>
##contig=<ID=GJ059572.1,length=21005>
##contig=<ID=GJ059749.1,length=20690>
##contig=<ID=GJ059671.1,length=20423>
##contig=<ID=GJ059742.1,length=20419>
##contig=<ID=GJ059751.1,length=20104>
##contig=<ID=GJ059415.1,length=19198>
##contig=<ID=GJ060144.1,length=18650>
##contig=<ID=GJ060143.1,length=18302>
##contig=<ID=GJ059410.1,length=17961>
##contig=<ID=GJ059687.1,length=17759>
##contig=<ID=GJ059724.1,length=17318>
##contig=<ID=GJ059950.1,length=17019>
##contig=<ID=GJ059761.1,length=16830>
##contig=<ID=GJ058446.1,length=16801>
##contig=<ID=GJ060151.1,length=16596>
##contig=<ID=GJ060154.1,length=16590>
##contig=<ID=GJ059888.1,length=16568>
##contig=<ID=GJ059946.1,length=16236>
##contig=<ID=GJ058427.1,length=16136>
##contig=<ID=GJ059955.1,length=16115>
##contig=<ID=GJ059708.1,length=16088>
##contig=<ID=GJ059757.1,length=15882>
##contig=<ID=GJ060121.1,length=15668>
##contig=<ID=GJ059457.1,length=15608>
##contig=<ID=GJ059504.1,length=15415>
##contig=<ID=GJ059430.1,length=15225>
##contig=<ID=GJ060148.1,length=15097>
##contig=<ID=GJ059960.1,length=14744>
##contig=<ID=GJ059961.1,length=14503>
##contig=<ID=GJ059813.1,length=14467>
##contig=<ID=GJ059944.1,length=14461>
##contig=<ID=GJ058428.1,length=14455>
##contig=<ID=GJ059782.1,length=14398>
##contig=<ID=GJ059754.1,length=14203>
##contig=<ID=GJ060119.1,length=14179>
##contig=<ID=GJ057939.1,length=14136>
##contig=<ID=GJ058432.1,length=13968>
##contig=<ID=GJ059553.1,length=13952>
##contig=<ID=GJ059556.1,length=13911>
##contig=<ID=GJ059886.1,length=13884>
##contig=<ID=GJ059336.1,length=13679>
##contig=<ID=GJ059887.1,length=13671>
##contig=<ID=GJ060137.1,length=13658>
##contig=<ID=GJ058445.1,length=13645>
##contig=<ID=GJ059521.1,length=13587>
##contig=<ID=GJ059771.1,length=13374>
##contig=<ID=GJ059748.1,length=13335>
##contig=<ID=GJ057727.1,length=12887>
##contig=<ID=GJ058431.1,length=12847>
##contig=<ID=GJ060131.1,length=12566>
##contig=<ID=GJ059948.1,length=12522>
##contig=<ID=GJ059810.1,length=12500>
##contig=<ID=GJ059505.1,length=12497>
##contig=<ID=GJ059964.1,length=12396>
##contig=<ID=GJ059934.1,length=12330>
##contig=<ID=GJ059811.1,length=12236>
##contig=<ID=GJ060146.1,length=12213>
##contig=<ID=GJ059774.1,length=12005>
##contig=<ID=GJ059894.1,length=11987>
##contig=<ID=GJ059769.1,length=11919>
##contig=<ID=GJ059397.1,length=11869>
##contig=<ID=GJ059927.1,length=11809>
##contig=<ID=GJ059463.1,length=11770>
##contig=<ID=GJ060383.1,length=11755>
##contig=<ID=GJ059424.1,length=11578>
##contig=<ID=GJ059936.1,length=11439>
##contig=<ID=GJ059371.1,length=11366>
##contig=<ID=GJ059596.1,length=11320>
##contig=<ID=GJ059925.1,length=11196>
##contig=<ID=GJ059758.1,length=11151>
##contig=<ID=GJ059945.1,length=11149>
##contig=<ID=GJ059915.1,length=11144>
##contig=<ID=GJ060136.1,length=11138>
##contig=<ID=GJ059982.1,length=11038>
##contig=<ID=GJ059957.1,length=11037>
##contig=<ID=GJ059893.1,length=11012>
##contig=<ID=GJ059912.1,length=10974>
##contig=<ID=GJ059939.1,length=10915>
##contig=<ID=GJ059471.1,length=10900>
##contig=<ID=GJ060140.1,length=10738>
##contig=<ID=GJ060133.1,length=10666>
##contig=<ID=GJ059787.1,length=10624>
##contig=<ID=GJ059697.1,length=10562>
##contig=<ID=GJ059524.1,length=10510>
##contig=<ID=GJ059520.1,length=10453>
##contig=<ID=GJ059421.1,length=10415>
##contig=<ID=GJ059764.1,length=10298>
##contig=<ID=GJ060118.1,length=10177>
##contig=<ID=GJ059546.1,length=10173>
##contig=<ID=GJ057941.1,length=10129>
##contig=<ID=GJ059861.1,length=10123>
##contig=<ID=GJ059809.1,length=10038>
##contig=<ID=GJ058441.1,length=10011>
##contig=<ID=GJ059840.1,length=10010>
##contig=<ID=GJ059975.1,length=9952>
##contig=<ID=GJ059642.1,length=9951>
##contig=<ID=GJ059941.1,length=9921>
##contig=<ID=GJ059831.1,length=9895>
##contig=<ID=GJ059559.1,length=9810>
##contig=<ID=GJ059667.1,length=9801>
##contig=<ID=GJ059488.1,length=9757>
##contig=<ID=GJ060157.1,length=9737>
##contig=<ID=GJ059781.1,length=9715>
##contig=<ID=GJ059805.1,length=9639>
##contig=<ID=GJ059680.1,length=9634>
##contig=<ID=GJ059909.1,length=9618>
##contig=<ID=GJ059940.1,length=9542>
##contig=<ID=GJ059334.1,length=9456>
##contig=<ID=GJ059892.1,length=9395>
##contig=<ID=GJ059435.1,length=9249>
##contig=<ID=GJ059525.1,length=9212>
##contig=<ID=GJ060120.1,length=9150>
##contig=<ID=GJ059756.1,length=9138>
##contig=<ID=GJ059614.1,length=9093>
##contig=<ID=GJ059858.1,length=9043>
##contig=<ID=GJ059763.1,length=9010>
##contig=<ID=GJ059393.1,length=8918>
##contig=<ID=GJ059484.1,length=8903>
##contig=<ID=GJ057308.1,length=8888>
##contig=<ID=GJ059743.1,length=8866>
##contig=<ID=GJ059682.1,length=8845>
##contig=<ID=GJ059911.1,length=8842>
##contig=<ID=GJ059807.1,length=8820>
##contig=<ID=GJ060145.1,length=8813>
##contig=<ID=GJ060032.1,length=8794>
##contig=<ID=GJ059875.1,length=8785>
##contig=<ID=GJ059574.1,length=8753>
##contig=<ID=GJ059314.1,length=8744>
##contig=<ID=GJ059815.1,length=8731>
##contig=<ID=GJ059949.1,length=8712>
##contig=<ID=GJ059762.1,length=8597>
##contig=<ID=GJ059384.1,length=8577>
##contig=<ID=GJ059324.1,length=8528>
##contig=<ID=GJ059962.1,length=8520>
##contig=<ID=GJ059413.1,length=8512>
##contig=<ID=GJ059797.1,length=8406>
##contig=<ID=GJ059732.1,length=8382>
##contig=<ID=GJ059428.1,length=8356>
##contig=<ID=GJ059320.1,length=8330>
##contig=<ID=GJ059844.1,length=8253>
##contig=<ID=GJ059806.1,length=8180>
##contig=<ID=GJ060149.1,length=8146>
##contig=<ID=GJ059937.1,length=8122>
##contig=<ID=GJ059616.1,length=8105>
##contig=<ID=GJ059857.1,length=8102>
##contig=<ID=GJ059977.1,length=8074>
##contig=<ID=GJ059819.1,length=8053>
##contig=<ID=GJ059696.1,length=8047>
##contig=<ID=GJ059778.1,length=8033>
##contig=<ID=GJ060100.1,length=8031>
##contig=<ID=GJ059943.1,length=8030>
##contig=<ID=GJ059905.1,length=8018>
##contig=<ID=GJ059834.1,length=8011>
##contig=<ID=GJ059663.1,length=7969>
##contig=<ID=GJ059916.1,length=7959>
##contig=<ID=GJ059453.1,length=7956>
##contig=<ID=GJ059798.1,length=7905>
##contig=<ID=GJ059545.1,length=7877>
##contig=<ID=GJ059456.1,length=7863>
##contig=<ID=GJ059985.1,length=7842>
##contig=<ID=GJ059966.1,length=7838>
##contig=<ID=GJ059776.1,length=7829>
##contig=<ID=GJ059414.1,length=7817>
##contig=<ID=GJ059953.1,length=7803>
##contig=<ID=GJ059923.1,length=7783>
##contig=<ID=GJ057448.1,length=7780>
##contig=<ID=GJ059919.1,length=7730>
##contig=<ID=GJ059406.1,length=7695>
##contig=<ID=GJ059707.1,length=7689>
##contig=<ID=GJ058531.1,length=7665>
##contig=<ID=GJ059855.1,length=7662>
##contig=<ID=GJ059812.1,length=7656>
##contig=<ID=GJ059872.1,length=7639>
##contig=<ID=GJ059914.1,length=7636>
##contig=<ID=GJ059788.1,length=7610>
##contig=<ID=GJ057940.1,length=7567>
##contig=<ID=GJ060126.1,length=7561>
##contig=<ID=GJ059455.1,length=7516>
##contig=<ID=GJ059845.1,length=7483>
##contig=<ID=GJ059978.1,length=7446>
##contig=<ID=GJ059770.1,length=7445>
##contig=<ID=GJ059462.1,length=7435>
##contig=<ID=GJ060158.1,length=7412>
##contig=<ID=GJ059920.1,length=7389>
##contig=<ID=GJ059540.1,length=7361>
##contig=<ID=GJ059503.1,length=7357>
##contig=<ID=GJ059656.1,length=7334>
##contig=<ID=GJ059560.1,length=7143>
##contig=<ID=GJ059586.1,length=7089>
##contig=<ID=GJ059928.1,length=7082>
##contig=<ID=GJ060134.1,length=7048>
##contig=<ID=GJ059519.1,length=7038>
##contig=<ID=GJ059848.1,length=7026>
##contig=<ID=GJ059885.1,length=6962>
##contig=<ID=GJ059956.1,length=6940>
##contig=<ID=GJ058216.1,length=6930>
##contig=<ID=GJ059380.1,length=6902>
##contig=<ID=GJ059323.1,length=6894>
##contig=<ID=GJ059790.1,length=6887>
##contig=<ID=GJ059862.1,length=6880>
##contig=<ID=GJ059958.1,length=6826>
##contig=<ID=GJ059626.1,length=6795>
##contig=<ID=GJ059544.1,length=6782>
##contig=<ID=GJ059971.1,length=6771>
##contig=<ID=GJ059621.1,length=6700>
##contig=<ID=GJ059921.1,length=6697>
##contig=<ID=GJ060141.1,length=6679>
##contig=<ID=GJ059970.1,length=6660>
##contig=<ID=GJ059942.1,length=6630>
##contig=<ID=GJ059917.1,length=6615>
##contig=<ID=GJ059880.1,length=6588>
##contig=<ID=GJ059976.1,length=6586>
##contig=<ID=GJ059709.1,length=6584>
##contig=<ID=GJ059897.1,length=6580>
##contig=<ID=GJ059833.1,length=6569>
##contig=<ID=GJ059535.1,length=6564>
##contig=<ID=GJ060358.1,length=6539>
##contig=<ID=GJ059449.1,length=6531>
##contig=<ID=GJ060000.1,length=6510>
##contig=<ID=GJ059929.1,length=6478>
##contig=<ID=GJ059509.1,length=6472>
##contig=<ID=GJ059896.1,length=6453>
##contig=<ID=GJ059335.1,length=6427>
##contig=<ID=GJ060037.1,length=6384>
##contig=<ID=GJ059665.1,length=6381>
##contig=<ID=GJ059533.1,length=6362>
##contig=<ID=GJ059938.1,length=6362>
##contig=<ID=GJ059490.1,length=6346>
##contig=<ID=GJ059398.1,length=6345>
##contig=<ID=GJ059750.1,length=6341>
##contig=<ID=GJ060062.1,length=6339>
##contig=<ID=GJ059930.1,length=6316>
##contig=<ID=GJ059879.1,length=6297>
##contig=<ID=GJ059676.1,length=6256>
##contig=<ID=GJ059554.1,length=6246>
##contig=<ID=GJ059416.1,length=6234>
##contig=<ID=GJ059611.1,length=6212>
##contig=<ID=GJ058729.1,length=6199>
##contig=<ID=GJ060179.1,length=6165>
##contig=<ID=GJ059829.1,length=6163>
##contig=<ID=GJ059859.1,length=6162>
##contig=<ID=GJ059310.1,length=6157>
##contig=<ID=GJ059873.1,length=6076>
##contig=<ID=GJ059617.1,length=6075>
##contig=<ID=GJ059508.1,length=6074>
##contig=<ID=GJ059752.1,length=6073>
##contig=<ID=GJ059867.1,length=6050>
##contig=<ID=GJ059579.1,length=6006>
##contig=<ID=GJ059517.1,length=6001>
##contig=<ID=GJ059768.1,length=5991>
##contig=<ID=GJ059442.1,length=5988>
##contig=<ID=GJ059843.1,length=5984>
##contig=<ID=GJ059515.1,length=5966>
##contig=<ID=GJ060124.1,length=5965>
##contig=<ID=GJ059739.1,length=5938>
##contig=<ID=GJ059329.1,length=5929>
##contig=<ID=GJ059922.1,length=5856>
##contig=<ID=GJ059924.1,length=5854>
##contig=<ID=GJ059392.1,length=5838>
##contig=<ID=GJ060135.1,length=5838>
##contig=<ID=GJ059983.1,length=5833>
##contig=<ID=GJ060152.1,length=5831>
##contig=<ID=GJ059747.1,length=5829>
##contig=<ID=GJ060058.1,length=5812>
##contig=<ID=GJ059620.1,length=5799>
##contig=<ID=GJ059603.1,length=5783>
##contig=<ID=GJ059755.1,length=5768>
##contig=<ID=GJ059973.1,length=5759>
##contig=<ID=GJ059578.1,length=5714>
##contig=<ID=GJ060139.1,length=5699>
##contig=<ID=GJ059580.1,length=5698>
##contig=<ID=GJ059422.1,length=5677>
##contig=<ID=GJ059485.1,length=5663>
##contig=<ID=GJ059615.1,length=5654>
##contig=<ID=GJ059765.1,length=5643>
##contig=<ID=GJ059972.1,length=5593>
##contig=<ID=GJ059715.1,length=5536>
##contig=<ID=GJ060095.1,length=5524>
##contig=<ID=GJ059869.1,length=5499>
##contig=<ID=GJ059458.1,length=5484>
##contig=<ID=GJ059431.1,length=5480>
##contig=<ID=GJ059884.1,length=5479>
##contig=<ID=GJ059622.1,length=5465>
##contig=<ID=GJ059854.1,length=5453>
##contig=<ID=GJ059852.1,length=5450>
##contig=<ID=GJ059786.1,length=5443>
##contig=<ID=GJ059881.1,length=5442>
##contig=<ID=GJ059367.1,length=5436>
##contig=<ID=GJ060117.1,length=5428>
##contig=<ID=GJ059864.1,length=5426>
##contig=<ID=GJ059820.1,length=5425>
##contig=<ID=GJ059842.1,length=5425>
##contig=<ID=GJ059681.1,length=5368>
##contig=<ID=GJ059878.1,length=5364>
##contig=<ID=GJ059871.1,length=5313>
##contig=<ID=GJ059496.1,length=5288>
##contig=<ID=GJ059319.1,length=5279>
##contig=<ID=GJ059803.1,length=5277>
##contig=<ID=GJ059835.1,length=5276>
##contig=<ID=GJ059891.1,length=5265>
##contig=<ID=GJ059906.1,length=5244>
##contig=<ID=GJ059910.1,length=5232>
##contig=<ID=GJ059526.1,length=5173>
##contig=<ID=GJ059904.1,length=5160>
##contig=<ID=GJ059913.1,length=5139>
##contig=<ID=GJ057938.1,length=5137>
##contig=<ID=GJ059846.1,length=5130>
##contig=<ID=GJ059638.1,length=5123>
##contig=<ID=GJ059557.1,length=5122>
##contig=<ID=GJ060056.1,length=5092>
##contig=<ID=GJ059951.1,length=5074>
##contig=<ID=GJ060023.1,length=5069>
##contig=<ID=GJ059555.1,length=5053>
##contig=<ID=GJ059839.1,length=5042>
##contig=<ID=GJ059883.1,length=5036>
##contig=<ID=GJ059722.1,length=5025>
##contig=<ID=GJ059793.1,length=5006>
##contig=<ID=GJ059863.1,length=4996>
##contig=<ID=GJ059668.1,length=4987>
##contig=<ID=GJ059712.1,length=4973>
##contig=<ID=GJ060127.1,length=4950>
##contig=<ID=GJ059683.1,length=4931>
##contig=<ID=GJ059898.1,length=4919>
##contig=<ID=GJ059473.1,length=4916>
##contig=<ID=GJ059677.1,length=4909>
##contig=<ID=GJ059316.1,length=4896>
##contig=<ID=GJ059628.1,length=4855>
##contig=<ID=GJ059808.1,length=4845>
##contig=<ID=GJ059825.1,length=4844>
##contig=<ID=GJ058053.1,length=4830>
##contig=<ID=GJ059876.1,length=4830>
##contig=<ID=GJ059783.1,length=4826>
##contig=<ID=GJ059895.1,length=4822>
##contig=<ID=GJ059741.1,length=4791>
##contig=<ID=GJ059600.1,length=4786>
##contig=<ID=GJ059995.1,length=4778>
##contig=<ID=GJ059792.1,length=4773>
##contig=<ID=GJ059932.1,length=4756>
##contig=<ID=GJ059477.1,length=4742>
##contig=<ID=GJ059566.1,length=4736>
##contig=<ID=GJ059634.1,length=4730>
##contig=<ID=GJ059608.1,length=4710>
##contig=<ID=GJ059568.1,length=4706>
##contig=<ID=GJ059853.1,length=4692>
##contig=<ID=GJ059459.1,length=4687>
##contig=<ID=GJ059931.1,length=4674>
##contig=<ID=GJ059562.1,length=4673>
##contig=<ID=GJ059694.1,length=4652>
##contig=<ID=GJ059908.1,length=4647>
##contig=<ID=GJ059796.1,length=4645>
##contig=<ID=GJ059412.1,length=4643>
##contig=<ID=GJ059874.1,length=4631>
##contig=<ID=GJ059740.1,length=4569>
##contig=<ID=GJ059974.1,length=4565>
##contig=<ID=GJ059963.1,length=4564>
##contig=<ID=GJ059672.1,length=4563>
##contig=<ID=GJ059376.1,length=4538>
##contig=<ID=GJ059648.1,length=4537>
##contig=<ID=GJ059604.1,length=4535>
##contig=<ID=GJ060046.1,length=4530>
##contig=<ID=GJ058615.1,length=4524>
##contig=<ID=GJ059746.1,length=4519>
##contig=<ID=GJ059784.1,length=4516>
##contig=<ID=GJ059799.1,length=4499>
##contig=<ID=GJ059721.1,length=4469>
##contig=<ID=GJ059651.1,length=4464>
##contig=<ID=GJ059321.1,length=4456>
##contig=<ID=GJ059801.1,length=4452>
##contig=<ID=GJ059907.1,length=4446>
##contig=<ID=GJ059577.1,length=4438>
##contig=<ID=GJ058829.1,length=4432>
##contig=<ID=GJ059767.1,length=4414>
##contig=<ID=GJ057209.1,length=4399>
##contig=<ID=GJ059669.1,length=4395>
##contig=<ID=GJ059338.1,length=4389>
##contig=<ID=GJ059718.1,length=4375>
##contig=<ID=GJ059804.1,length=4361>
##contig=<ID=GJ059658.1,length=4349>
##contig=<ID=GJ057171.1,length=4323>
##contig=<ID=GJ059601.1,length=4314>
##contig=<ID=GJ059903.1,length=4310>
##contig=<ID=GJ059882.1,length=4308>
##contig=<ID=GJ059318.1,length=4307>
##contig=<ID=GJ059585.1,length=4306>
##contig=<ID=GJ057922.1,length=4295>
##contig=<ID=GJ059446.1,length=4292>
##contig=<ID=GJ059644.1,length=4275>
##contig=<ID=GJ060098.1,length=4249>
##contig=<ID=GJ059641.1,length=4244>
##contig=<ID=GJ059704.1,length=4225>
##contig=<ID=GJ060109.1,length=4224>
##contig=<ID=GJ059347.1,length=4215>
##contig=<ID=GJ059612.1,length=4173>
##contig=<ID=GJ059309.1,length=4166>
##contig=<ID=GJ059588.1,length=4155>
##contig=<ID=GJ060042.1,length=4138>
##contig=<ID=GJ059719.1,length=4134>
##contig=<ID=GJ059703.1,length=4133>
##contig=<ID=GJ059849.1,length=4120>
##contig=<ID=GJ059723.1,length=4111>
##contig=<ID=GJ059399.1,length=4081>
##contig=<ID=GJ059789.1,length=4059>
##contig=<ID=GJ059569.1,length=4046>
##contig=<ID=GJ059650.1,length=4040>
##contig=<ID=GJ059856.1,length=4019>
##contig=<ID=GJ059610.1,length=4011>
##contig=<ID=GJ059695.1,length=4003>
##contig=<ID=GJ059814.1,length=3999>
##contig=<ID=GJ059800.1,length=3960>
##contig=<ID=GJ059689.1,length=3957>
##contig=<ID=GJ060123.1,length=3930>
##contig=<ID=GJ058593.1,length=3926>
##contig=<ID=GJ059733.1,length=3909>
##contig=<ID=GJ059826.1,length=3903>
##contig=<ID=GJ059726.1,length=3899>
##contig=<ID=GJ059870.1,length=3899>
##contig=<ID=GJ059685.1,length=3885>
##contig=<ID=GJ059405.1,length=3874>
##contig=<ID=GJ059926.1,length=3866>
##contig=<ID=GJ059337.1,length=3850>
##contig=<ID=GJ059512.1,length=3847>
##contig=<ID=GJ059396.1,length=3840>
##contig=<ID=GJ059640.1,length=3837>
##contig=<ID=GJ059539.1,length=3824>
##contig=<ID=GJ059542.1,length=3823>
##contig=<ID=GJ059429.1,length=3811>
##contig=<ID=GJ059847.1,length=3804>
##contig=<ID=GJ059573.1,length=3798>
##contig=<ID=GJ059705.1,length=3792>
##contig=<ID=GJ059993.1,length=3765>
##contig=<ID=GJ059851.1,length=3762>
##contig=<ID=GJ059536.1,length=3748>
##contig=<ID=GJ059990.1,length=3728>
##contig=<ID=GJ059653.1,length=3708>
##contig=<ID=GJ059818.1,length=3693>
##contig=<ID=GJ059613.1,length=3685>
##contig=<ID=GJ057406.1,length=3682>
##contig=<ID=GJ059828.1,length=3671>
##contig=<ID=GJ059514.1,length=3667>
##contig=<ID=GJ060028.1,length=3658>
##contig=<ID=GJ059625.1,length=3657>
##contig=<ID=GJ059902.1,length=3653>
##contig=<ID=GJ059466.1,length=3648>
##contig=<ID=GJ059684.1,length=3644>
##contig=<ID=GJ059850.1,length=3634>
##contig=<ID=GJ059531.1,length=3633>
##contig=<ID=GJ059837.1,length=3633>
##contig=<ID=GJ059700.1,length=3632>
##contig=<ID=GJ059451.1,length=3602>
##contig=<ID=GJ059698.1,length=3598>
##contig=<ID=GJ059619.1,length=3570>
##contig=<ID=GJ059395.1,length=3568>
##contig=<ID=GJ059830.1,length=3562>
##contig=<ID=GJ059547.1,length=3554>
##contig=<ID=GJ059624.1,length=3553>
##contig=<ID=GJ059868.1,length=3549>
##contig=<ID=GJ059590.1,length=3543>
##contig=<ID=GJ059443.1,length=3504>
##contig=<ID=GJ060059.1,length=3503>
##contig=<ID=GJ059794.1,length=3492>
##contig=<ID=GJ059649.1,length=3486>
##contig=<ID=GJ059838.1,length=3482>
##contig=<ID=GJ059702.1,length=3473>
##contig=<ID=GJ059461.1,length=3465>
##contig=<ID=GJ060110.1,length=3436>
##contig=<ID=GJ059777.1,length=3433>
##contig=<ID=GJ059317.1,length=3417>
##contig=<ID=GJ060085.1,length=3412>
##contig=<ID=GJ059468.1,length=3411>
##contig=<ID=GJ059968.1,length=3411>
##contig=<ID=GJ059411.1,length=3401>
##contig=<ID=GJ059736.1,length=3399>
##contig=<ID=GJ059637.1,length=3395>
##contig=<ID=GJ059403.1,length=3393>
##contig=<ID=GJ060049.1,length=3393>
##contig=<ID=GJ059476.1,length=3381>
##contig=<ID=GJ059377.1,length=3379>
##contig=<ID=GJ059632.1,length=3370>
##contig=<ID=GJ059404.1,length=3366>
##contig=<ID=GJ059306.1,length=3365>
##contig=<ID=GJ057921.1,length=3361>
##contig=<ID=GJ059933.1,length=3330>
##contig=<ID=GJ060132.1,length=3329>
##contig=<ID=GJ057875.1,length=3311>
##contig=<ID=GJ059836.1,length=3305>
##contig=<ID=GJ060003.1,length=3286>
##contig=<ID=GJ059889.1,length=3274>
##contig=<ID=GJ060113.1,length=3269>
##contig=<ID=GJ059587.1,length=3258>
##contig=<ID=GJ059817.1,length=3252>
##contig=<ID=GJ059730.1,length=3235>
##contig=<ID=GJ058023.1,length=3224>
##contig=<ID=GJ060115.1,length=3224>
##contig=<ID=GJ059866.1,length=3222>
##contig=<ID=GJ059348.1,length=3220>
##contig=<ID=GJ059630.1,length=3219>
##contig=<ID=GJ059652.1,length=3219>
##contig=<ID=GJ059654.1,length=3218>
##contig=<ID=GJ059606.1,length=3211>
##contig=<ID=GJ059483.1,length=3210>
##contig=<ID=GJ059589.1,length=3202>
##contig=<ID=GJ058862.1,length=3192>
##contig=<ID=GJ059660.1,length=3189>
##contig=<ID=GJ059464.1,length=3187>
##contig=<ID=GJ060156.1,length=3172>
##contig=<ID=GJ059639.1,length=3171>
##contig=<ID=GJ059311.1,length=3170>
##contig=<ID=GJ059561.1,length=3170>
##contig=<ID=GJ059744.1,length=3170>
##contig=<ID=GJ057806.1,length=3163>
##contig=<ID=GJ059441.1,length=3160>
##contig=<ID=GJ059332.1,length=3155>
##contig=<ID=GJ059618.1,length=3151>
##contig=<ID=GJ059780.1,length=3146>
##contig=<ID=GJ059513.1,length=3145>
##contig=<ID=GJ059673.1,length=3144>
##contig=<ID=GJ058708.1,length=3143>
##contig=<ID=GJ059666.1,length=3131>
##contig=<ID=GJ059631.1,length=3130>
##contig=<ID=GJ059571.1,length=3108>
##contig=<ID=GJ059379.1,length=3101>
##contig=<ID=GJ059326.1,length=3098>
##contig=<ID=GJ059728.1,length=3085>
##contig=<ID=GJ059558.1,length=3084>
##contig=<ID=GJ059731.1,length=3080>
##contig=<ID=GJ059699.1,length=3073>
##contig=<ID=GJ057243.1,length=3068>
##contig=<ID=GJ059575.1,length=3059>
##contig=<ID=GJ059359.1,length=3056>
##contig=<ID=GJ059537.1,length=3055>
##contig=<ID=GJ059779.1,length=3054>
##contig=<ID=GJ060048.1,length=3048>
##contig=<ID=GJ059313.1,length=3045>
##contig=<ID=GJ059402.1,length=3037>
##contig=<ID=GJ060075.1,length=3034>
##contig=<ID=GJ057167.1,length=3033>
##contig=<ID=GJ060128.1,length=3031>
##contig=<ID=GJ059534.1,length=3030>
##contig=<ID=GJ057692.1,length=3028>
##contig=<ID=GJ059659.1,length=3021>
##contig=<ID=GJ059595.1,length=3015>
##contig=<ID=GJ059372.1,length=3001>
##contig=<ID=GJ059343.1,length=3000>
##contig=<ID=GJ059629.1,length=2998>
##contig=<ID=GJ057691.1,length=2994>
##contig=<ID=GJ059493.1,length=2986>
##contig=<ID=GJ059341.1,length=2981>
##contig=<ID=GJ059591.1,length=2977>
##contig=<ID=GJ060063.1,length=2977>
##contig=<ID=GJ059785.1,length=2975>
##contig=<ID=GJ059954.1,length=2973>
##contig=<ID=GJ059470.1,length=2965>
##contig=<ID=GJ059448.1,length=2963>
##contig=<ID=GJ059701.1,length=2952>
##contig=<ID=GJ059795.1,length=2946>
##contig=<ID=GJ059425.1,length=2940>
##contig=<ID=GJ059506.1,length=2934>
##contig=<ID=GJ060057.1,length=2931>
##contig=<ID=GJ058374.1,length=2930>
##contig=<ID=GJ060027.1,length=2925>
##contig=<ID=GJ057398.1,length=2923>
##contig=<ID=GJ059635.1,length=2914>
##contig=<ID=GJ060077.1,length=2910>
##contig=<ID=GJ059469.1,length=2904>
##contig=<ID=GJ059890.1,length=2902>
##contig=<ID=GJ060082.1,length=2882>
##contig=<ID=GJ059328.1,length=2879>
##contig=<ID=GJ059491.1,length=2867>
##contig=<ID=GJ058276.1,length=2862>
##contig=<ID=GJ059727.1,length=2852>
##contig=<ID=GJ059419.1,length=2826>
##contig=<ID=GJ059827.1,length=2813>
##contig=<ID=GJ059567.1,length=2806>
##contig=<ID=GJ059497.1,length=2804>
##contig=<ID=GJ060097.1,length=2801>
##contig=<ID=GJ059605.1,length=2796>
##contig=<ID=GJ060021.1,length=2796>
##contig=<ID=GJ059500.1,length=2785>
##contig=<ID=GJ059710.1,length=2784>
##contig=<ID=GJ058312.1,length=2783>
##contig=<ID=GJ060039.1,length=2770>
##contig=<ID=GJ059548.1,length=2763>
##contig=<ID=GJ057302.1,length=2760>
##contig=<ID=GJ059432.1,length=2757>
##contig=<ID=GJ059773.1,length=2757>
##contig=<ID=GJ059738.1,length=2754>
##contig=<ID=GJ059552.1,length=2753>
##contig=<ID=GJ060011.1,length=2746>
##contig=<ID=GJ060125.1,length=2746>
##contig=<ID=GJ060073.1,length=2745>
##contig=<ID=GJ060074.1,length=2742>
##contig=<ID=GJ060084.1,length=2721>
##contig=<ID=GJ058624.1,length=2720>
##contig=<ID=GJ059965.1,length=2711>
##contig=<ID=GJ059823.1,length=2708>
##contig=<ID=GJ057919.1,length=2698>
##contig=<ID=GJ059345.1,length=2692>
##contig=<ID=GJ059434.1,length=2687>
##contig=<ID=GJ059394.1,length=2684>
##contig=<ID=GJ057450.1,length=2683>
##contig=<ID=GJ059576.1,length=2682>
##contig=<ID=GJ059678.1,length=2681>
##contig=<ID=GJ059998.1,length=2680>
##contig=<ID=GJ059822.1,length=2671>
##contig=<ID=GJ060009.1,length=2650>
##contig=<ID=GJ059375.1,length=2649>
##contig=<ID=GJ059390.1,length=2647>
##contig=<ID=GJ059716.1,length=2642>
##contig=<ID=GJ059354.1,length=2641>
##contig=<ID=GJ058881.1,length=2637>
##contig=<ID=GJ059460.1,length=2626>
##contig=<ID=GJ058785.1,length=2622>
##contig=<ID=GJ059364.1,length=2620>
##contig=<ID=GJ059370.1,length=2620>
##contig=<ID=GJ059714.1,length=2619>
##contig=<ID=GJ059636.1,length=2613>
##contig=<ID=GJ059342.1,length=2609>
##contig=<ID=GJ059530.1,length=2609>
##contig=<ID=GJ058527.1,length=2604>
##contig=<ID=GJ059378.1,length=2595>
##contig=<ID=GJ059607.1,length=2595>
##contig=<ID=GJ060015.1,length=2591>
##contig=<ID=GJ059692.1,length=2587>
##contig=<ID=GJ059901.1,length=2584>
##contig=<ID=GJ059720.1,length=2582>
##contig=<ID=GJ057702.1,length=2580>
##contig=<ID=GJ059729.1,length=2578>
##contig=<ID=GJ059501.1,length=2561>
##contig=<ID=GJ057835.1,length=2554>
##contig=<ID=GJ059444.1,length=2543>
##contig=<ID=GJ059657.1,length=2542>
##contig=<ID=GJ060092.1,length=2533>
##contig=<ID=GJ059518.1,length=2531>
##contig=<ID=GJ057306.1,length=2524>
##contig=<ID=GJ059401.1,length=2524>
##contig=<ID=GJ059967.1,length=2523>
##contig=<ID=GJ057402.1,length=2521>
##contig=<ID=GJ059516.1,length=2518>
##contig=<ID=GJ058210.1,length=2515>
##contig=<ID=GJ059312.1,length=2515>
##contig=<ID=GJ060093.1,length=2510>
##contig=<ID=GJ059997.1,length=2505>
##contig=<ID=GJ059791.1,length=2502>
##contig=<ID=GJ060072.1,length=2502>
##contig=<ID=GJ059711.1,length=2500>
##contig=<ID=GJ060005.1,length=2499>
##contig=<ID=GJ059083.1,length=2488>
##contig=<ID=GJ059344.1,length=2482>
##contig=<ID=GJ057425.1,length=2479>
##contig=<ID=GJ060060.1,length=2472>
##contig=<ID=GJ060019.1,length=2469>
##contig=<ID=GJ059400.1,length=2464>
##contig=<ID=GJ059417.1,length=2462>
##contig=<ID=GJ059688.1,length=2462>
##contig=<ID=GJ058449.1,length=2461>
##contig=<ID=GJ060033.1,length=2460>
##contig=<ID=GJ059381.1,length=2455>
##contig=<ID=GJ059440.1,length=2452>
##contig=<ID=GJ059361.1,length=2447>
##contig=<ID=GJ059599.1,length=2446>
##contig=<ID=GJ059900.1,length=2444>
##contig=<ID=GJ060025.1,length=2443>
##contig=<ID=GJ059481.1,length=2436>
##contig=<ID=GJ057428.1,length=2431>
##contig=<ID=GJ060053.1,length=2431>
##contig=<ID=GJ060004.1,length=2430>
##contig=<ID=GJ059597.1,length=2426>
##contig=<ID=GJ059564.1,length=2425>
##contig=<ID=GJ058597.1,length=2420>
##contig=<ID=GJ059452.1,length=2420>
##contig=<ID=GJ059772.1,length=2418>
##contig=<ID=GJ059816.1,length=2414>
##contig=<ID=GJ060086.1,length=2407>
##contig=<ID=GJ060091.1,length=2405>
##contig=<ID=GJ059356.1,length=2396>
##contig=<ID=GJ060012.1,length=2395>
##contig=<ID=GJ059529.1,length=2394>
##contig=<ID=GJ059686.1,length=2388>
##contig=<ID=GJ059674.1,length=2385>
##contig=<ID=GJ059409.1,length=2384>
##contig=<ID=GJ060094.1,length=2378>
##contig=<ID=GJ059594.1,length=2377>
##contig=<ID=GJ060106.1,length=2377>
##contig=<ID=GJ057385.1,length=2376>
##contig=<ID=GJ057837.1,length=2376>
##contig=<ID=GJ060088.1,length=2374>
##contig=<ID=GJ059308.1,length=2372>
##contig=<ID=GJ060153.1,length=2367>
##contig=<ID=GJ059623.1,length=2364>
##contig=<ID=GJ058865.1,length=2362>
##contig=<ID=GJ059433.1,length=2360>
##contig=<ID=GJ058826.1,length=2354>
##contig=<ID=GJ059368.1,length=2351>
##contig=<ID=GJ060087.1,length=2350>
##contig=<ID=GJ060036.1,length=2348>
##contig=<ID=GJ059737.1,length=2340>
##contig=<ID=GJ059563.1,length=2338>
##contig=<ID=GJ060029.1,length=2332>
##contig=<ID=GJ059877.1,length=2330>
##contig=<ID=GJ059523.1,length=2327>
##contig=<ID=GJ059423.1,length=2326>
##contig=<ID=GJ059549.1,length=2325>
##contig=<ID=GJ059407.1,length=2319>
##contig=<ID=GJ060040.1,length=2319>
##contig=<ID=GJ059427.1,length=2314>
##contig=<ID=GJ060043.1,length=2310>
##contig=<ID=GJ059759.1,length=2307>
##contig=<ID=GJ059474.1,length=2306>
##contig=<ID=GJ059385.1,length=2304>
##contig=<ID=GJ058495.1,length=2303>
##contig=<ID=GJ060038.1,length=2301>
##contig=<ID=GJ058633.1,length=2296>
##contig=<ID=GJ059717.1,length=2296>
##contig=<ID=GJ059706.1,length=2292>
##contig=<ID=GJ060045.1,length=2292>
##contig=<ID=GJ059860.1,length=2291>
##contig=<ID=GJ060055.1,length=2290>
##contig=<ID=GJ060061.1,length=2288>
##contig=<ID=GJ058730.1,length=2287>
##contig=<ID=GJ060104.1,length=2286>
##contig=<ID=GJ059734.1,length=2280>
##contig=<ID=GJ058293.1,length=2275>
##contig=<ID=GJ057470.1,length=2270>
##contig=<ID=GJ060083.1,length=2266>
##contig=<ID=GJ060050.1,length=2264>
##contig=<ID=GJ060089.1,length=2263>
##contig=<ID=GJ059538.1,length=2258>
##contig=<ID=GJ060387.1,length=2256>
##contig=<ID=GJ059992.1,length=2249>
##contig=<ID=GJ058494.1,length=2248>
##contig=<ID=GJ059363.1,length=2248>
##contig=<ID=GJ059999.1,length=2245>
##contig=<ID=GJ058922.1,length=2240>
##contig=<ID=GJ059775.1,length=2239>
##contig=<ID=GJ060030.1,length=2239>
##contig=<ID=GJ059357.1,length=2237>
##contig=<ID=GJ060080.1,length=2233>
##contig=<ID=GJ060014.1,length=2227>
##contig=<ID=GJ059352.1,length=2218>
##contig=<ID=GJ059084.1,length=2214>
##contig=<ID=GJ060096.1,length=2208>
##contig=<ID=GJ057440.1,length=2205>
##contig=<ID=GJ060103.1,length=2204>
##contig=<ID=GJ059366.1,length=2203>
##contig=<ID=GJ059543.1,length=2201>
##contig=<ID=GJ060107.1,length=2196>
##contig=<ID=GJ057704.1,length=2195>
##contig=<ID=GJ060006.1,length=2194>
##contig=<ID=GJ059528.1,length=2193>
##contig=<ID=GJ059991.1,length=2193>
##contig=<ID=GJ059358.1,length=2192>
##contig=<ID=GJ060018.1,length=2184>
##contig=<ID=GJ060047.1,length=2180>
##contig=<ID=GJ060079.1,length=2177>
##contig=<ID=GJ060010.1,length=2175>
##contig=<ID=GJ059467.1,length=2170>
##contig=<ID=GJ060064.1,length=2162>
##contig=<ID=GJ059502.1,length=2161>
##contig=<ID=GJ057359.1,length=2160>
##contig=<ID=GJ059340.1,length=2159>
##contig=<ID=GJ060081.1,length=2159>
##contig=<ID=GJ059899.1,length=2156>
##contig=<ID=GJ059195.1,length=2154>
##contig=<ID=GJ060001.1,length=2150>
##contig=<ID=GJ060070.1,length=2147>
##contig=<ID=GJ060102.1,length=2147>
##contig=<ID=GJ059081.1,length=2146>
##contig=<ID=GJ059989.1,length=2145>
##contig=<ID=GJ057820.1,length=2141>
##contig=<ID=GJ059331.1,length=2141>
##contig=<ID=GJ060002.1,length=2140>
##contig=<ID=GJ059472.1,length=2136>
##contig=<ID=GJ059511.1,length=2134>
##contig=<ID=GJ060108.1,length=2131>
##contig=<ID=GJ060044.1,length=2130>
##contig=<ID=GJ060026.1,length=2128>
##contig=<ID=GJ060322.1,length=2128>
##contig=<ID=GJ059841.1,length=2126>
##contig=<ID=GJ060071.1,length=2126>
##contig=<ID=GJ060017.1,length=2125>
##contig=<ID=GJ059426.1,length=2123>
##contig=<ID=GJ060051.1,length=2123>
##contig=<ID=GJ060022.1,length=2122>
##contig=<ID=GJ059475.1,length=2118>
##contig=<ID=GJ058442.1,length=2116>
##contig=<ID=GJ059350.1,length=2115>
##contig=<ID=GJ059346.1,length=2113>
##contig=<ID=GJ060054.1,length=2111>
##contig=<ID=GJ057447.1,length=2106>
##contig=<ID=GJ060105.1,length=2104>
##contig=<ID=GJ058352.1,length=2103>
##contig=<ID=GJ059598.1,length=2101>
##contig=<ID=GJ059994.1,length=2101>
##contig=<ID=GJ059073.1,length=2099>
##contig=<ID=GJ059627.1,length=2098>
##contig=<ID=GJ060035.1,length=2098>
##contig=<ID=GJ060090.1,length=2098>
##contig=<ID=GJ059315.1,length=2097>
##contig=<ID=GJ058888.1,length=2096>
##contig=<ID=GJ060325.1,length=2096>
##contig=<ID=GJ060078.1,length=2095>
##contig=<ID=GJ060008.1,length=2092>
##contig=<ID=GJ059527.1,length=2088>
##contig=<ID=GJ060020.1,length=2079>
##contig=<ID=GJ059584.1,length=2078>
##contig=<ID=GJ058705.1,length=2075>
##contig=<ID=GJ060041.1,length=2074>
##contig=<ID=GJ060381.1,length=2073>
##contig=<ID=GJ060052.1,length=2070>
##contig=<ID=GJ059148.1,length=2066>
##contig=<ID=GJ060099.1,length=2061>
##contig=<ID=GJ060065.1,length=2056>
##contig=<ID=GJ060031.1,length=2055>
##contig=<ID=GJ060034.1,length=2055>
##contig=<ID=GJ059330.1,length=2045>
##contig=<ID=GJ058675.1,length=2043>
##contig=<ID=GJ059373.1,length=2043>
##contig=<ID=GJ060076.1,length=2042>
##contig=<ID=GJ058044.1,length=2040>
##contig=<ID=GJ059582.1,length=2039>
##contig=<ID=GJ059988.1,length=2039>
##contig=<ID=GJ060068.1,length=2039>
##contig=<ID=GJ060101.1,length=2039>
##contig=<ID=GJ060013.1,length=2037>
##contig=<ID=GJ060066.1,length=2036>
##contig=<ID=GJ059445.1,length=2032>
##contig=<ID=GJ059351.1,length=2030>
##contig=<ID=GJ058834.1,length=2028>
##contig=<ID=GJ059478.1,length=2028>
##contig=<ID=GJ060016.1,length=2028>
##contig=<ID=GJ059349.1,length=2026>
##contig=<ID=GJ057622.1,length=2025>
##contig=<ID=GJ060024.1,length=2024>
##contig=<ID=GJ058415.1,length=2021>
##contig=<ID=GJ059987.1,length=2020>
##contig=<ID=GJ060007.1,length=2014>
##contig=<ID=GJ059986.1,length=2011>
##contig=<ID=GJ058697.1,length=2010>
##contig=<ID=GJ059592.1,length=2010>
##contig=<ID=GJ059996.1,length=2008>
##contig=<ID=GJ060067.1,length=2007>
##contig=<ID=GJ059365.1,length=2004>
##contig=<ID=GJ059499.1,length=2000>
##contig=<ID=GJ060069.1,length=2000>
##contig=<ID=GJ057413.1,length=1996>
##contig=<ID=GJ058381.1,length=1995>
##contig=<ID=GJ059865.1,length=1989>
##contig=<ID=GJ060356.1,length=1989>
##contig=<ID=GJ059235.1,length=1987>
##contig=<ID=GJ058619.1,length=1970>
##contig=<ID=GJ058764.1,length=1968>
##contig=<ID=GJ059675.1,length=1964>
##contig=<ID=GJ057303.1,length=1961>
##contig=<ID=GJ057811.1,length=1961>
##contig=<ID=GJ059165.1,length=1961>
##contig=<ID=GJ058722.1,length=1957>
##contig=<ID=GJ059042.1,length=1953>
##contig=<ID=GJ059713.1,length=1951>
##contig=<ID=GJ059507.1,length=1946>
##contig=<ID=GJ057465.1,length=1945>
##contig=<ID=GJ058463.1,length=1945>
##contig=<ID=GJ057449.1,length=1944>
##contig=<ID=GJ058287.1,length=1942>
##contig=<ID=GJ059480.1,length=1941>
##contig=<ID=GJ058024.1,length=1940>
##contig=<ID=GJ058725.1,length=1939>
##contig=<ID=GJ058382.1,length=1932>
##contig=<ID=GJ059355.1,length=1929>
##contig=<ID=GJ059374.1,length=1929>
##contig=<ID=GJ059645.1,length=1929>
##contig=<ID=GJ058558.1,length=1928>
##contig=<ID=GJ059029.1,length=1928>
##contig=<ID=GJ059664.1,length=1925>
##contig=<ID=GJ057291.1,length=1924>
##contig=<ID=GJ059114.1,length=1918>
##contig=<ID=GJ058341.1,length=1904>
##contig=<ID=GJ059679.1,length=1904>
##contig=<ID=GJ059661.1,length=1903>
##contig=<ID=GJ057785.1,length=1901>
##contig=<ID=GJ057540.1,length=1893>
##contig=<ID=GJ057397.1,length=1888>
##contig=<ID=GJ058672.1,length=1888>
##contig=<ID=GJ059725.1,length=1887>
##contig=<ID=GJ059387.1,length=1886>
##contig=<ID=GJ058891.1,length=1885>
##contig=<ID=GJ058668.1,length=1884>
##contig=<ID=GJ058833.1,length=1884>
##contig=<ID=GJ058470.1,length=1883>
##contig=<ID=GJ058485.1,length=1883>
##contig=<ID=GJ057452.1,length=1882>
##contig=<ID=GJ058560.1,length=1880>
##contig=<ID=GJ059353.1,length=1879>
##contig=<ID=GJ058640.1,length=1878>
##contig=<ID=GJ059071.1,length=1878>
##contig=<ID=GJ057312.1,length=1877>
##contig=<ID=GJ058681.1,length=1875>
##contig=<ID=GJ058591.1,length=1874>
##contig=<ID=GJ059832.1,length=1874>
##contig=<ID=GJ059181.1,length=1870>
##contig=<ID=GJ059210.1,length=1870>
##contig=<ID=GJ058868.1,length=1869>
##contig=<ID=GJ059191.1,length=1869>
##contig=<ID=GJ059420.1,length=1866>
##contig=<ID=GJ058683.1,length=1862>
##contig=<ID=GJ059436.1,length=1862>
##contig=<ID=GJ059450.1,length=1862>
##contig=<ID=GJ059103.1,length=1861>
##contig=<ID=GJ057832.1,length=1860>
##contig=<ID=GJ059229.1,length=1860>
##contig=<ID=GJ059025.1,length=1859>
##contig=<ID=GJ057287.1,length=1853>
##contig=<ID=GJ058728.1,length=1853>
##contig=<ID=GJ058793.1,length=1848>
##contig=<ID=GJ058208.1,length=1846>
##contig=<ID=GJ059438.1,length=1846>
##contig=<ID=GJ059098.1,length=1836>
##contig=<ID=GJ059454.1,length=1836>
##contig=<ID=GJ059662.1,length=1835>
##contig=<ID=GJ057231.1,length=1834>
##contig=<ID=GJ057463.1,length=1833>
##contig=<ID=GJ057242.1,length=1831>
##contig=<ID=GJ060150.1,length=1831>
##contig=<ID=GJ058300.1,length=1828>
##contig=<ID=GJ058389.1,length=1827>
##contig=<ID=GJ058653.1,length=1825>
##contig=<ID=GJ060111.1,length=1825>
##contig=<ID=GJ059186.1,length=1824>
##contig=<ID=GJ059495.1,length=1824>
##contig=<ID=GJ057586.1,length=1823>
##contig=<ID=GJ058363.1,length=1822>
##contig=<ID=GJ059078.1,length=1822>
##contig=<ID=GJ058541.1,length=1820>
##contig=<ID=GJ059609.1,length=1819>
##contig=<ID=GJ058837.1,length=1818>
##contig=<ID=GJ059479.1,length=1818>
##contig=<ID=GJ057404.1,length=1816>
##contig=<ID=GJ058461.1,length=1814>
##contig=<ID=GJ059487.1,length=1812>
##contig=<ID=GJ058804.1,length=1811>
##contig=<ID=GJ060336.1,length=1810>
##contig=<ID=GJ058663.1,length=1807>
##contig=<ID=GJ057694.1,length=1803>
##contig=<ID=GJ059735.1,length=1802>
##contig=<ID=GJ059154.1,length=1801>
##contig=<ID=GJ059581.1,length=1800>
##contig=<ID=GJ057683.1,length=1798>
##contig=<ID=GJ057805.1,length=1792>
##contig=<ID=GJ059108.1,length=1790>
##contig=<ID=GJ058813.1,length=1789>
##contig=<ID=GJ058325.1,length=1788>
##contig=<ID=GJ059230.1,length=1788>
##contig=<ID=GJ059067.1,length=1787>
##contig=<ID=GJ058476.1,length=1785>
##contig=<ID=GJ059133.1,length=1779>
##contig=<ID=GJ059164.1,length=1779>
##contig=<ID=GJ059208.1,length=1779>
##contig=<ID=GJ059048.1,length=1775>
##contig=<ID=GJ058923.1,length=1771>
##contig=<ID=GJ058528.1,length=1770>
##contig=<ID=GJ058639.1,length=1769>
##contig=<ID=GJ058265.1,length=1767>
##contig=<ID=GJ058546.1,length=1767>
##contig=<ID=GJ058173.1,length=1766>
##contig=<ID=GJ059232.1,length=1766>
##contig=<ID=GJ057432.1,length=1764>
##contig=<ID=GJ059221.1,length=1764>
##contig=<ID=GJ058197.1,length=1763>
##contig=<ID=GJ059070.1,length=1763>
##contig=<ID=GJ058387.1,length=1762>
##contig=<ID=GJ059386.1,length=1762>
##contig=<ID=GJ058945.1,length=1761>
##contig=<ID=GJ059107.1,length=1761>
##contig=<ID=GJ059439.1,length=1760>
##contig=<ID=GJ058241.1,length=1759>
##contig=<ID=GJ058411.1,length=1759>
##contig=<ID=GJ059691.1,length=1759>
##contig=<ID=GJ057454.1,length=1754>
##contig=<ID=GJ059418.1,length=1753>
##contig=<ID=GJ058927.1,length=1752>
##contig=<ID=GJ058289.1,length=1751>
##contig=<ID=GJ058471.1,length=1751>
##contig=<ID=GJ058983.1,length=1751>
##contig=<ID=GJ058709.1,length=1749>
##contig=<ID=GJ059016.1,length=1747>
##contig=<ID=GJ058390.1,length=1745>
##contig=<ID=GJ058732.1,length=1745>
##contig=<ID=GJ058838.1,length=1745>
##contig=<ID=GJ058237.1,length=1744>
##contig=<ID=GJ058825.1,length=1742>
##contig=<ID=GJ058912.1,length=1742>
##contig=<ID=GJ059140.1,length=1742>
##contig=<ID=GJ057853.1,length=1740>
##contig=<ID=GJ059166.1,length=1740>
##contig=<ID=GJ058610.1,length=1738>
##contig=<ID=GJ058345.1,length=1735>
##contig=<ID=GJ058694.1,length=1733>
##contig=<ID=GJ059655.1,length=1733>
##contig=<ID=GJ058860.1,length=1732>
##contig=<ID=GJ057434.1,length=1731>
##contig=<ID=GJ057676.1,length=1730>
##contig=<ID=GJ058884.1,length=1729>
##contig=<ID=GJ059009.1,length=1729>
##contig=<ID=GJ058467.1,length=1728>
##contig=<ID=GJ058555.1,length=1728>
##contig=<ID=GJ058247.1,length=1723>
##contig=<ID=GJ057912.1,length=1719>
##contig=<ID=GJ058457.1,length=1718>
##contig=<ID=GJ059325.1,length=1718>
##contig=<ID=GJ057802.1,length=1717>
##contig=<ID=GJ057210.1,length=1714>
##contig=<ID=GJ057575.1,length=1714>
##contig=<ID=GJ058676.1,length=1714>
##contig=<ID=GJ058954.1,length=1714>
##contig=<ID=GJ057834.1,length=1713>
##contig=<ID=GJ058235.1,length=1713>
##contig=<ID=GJ058375.1,length=1713>
##contig=<ID=GJ058800.1,length=1711>
##contig=<ID=GJ059532.1,length=1711>
##contig=<ID=GJ059126.1,length=1710>
##contig=<ID=GJ058629.1,length=1709>
##contig=<ID=GJ058673.1,length=1708>
##contig=<ID=GJ058359.1,length=1707>
##contig=<ID=GJ059002.1,length=1707>
##contig=<ID=GJ058645.1,length=1706>
##contig=<ID=GJ059333.1,length=1706>
##contig=<ID=GJ057439.1,length=1703>
##contig=<ID=GJ057979.1,length=1703>
##contig=<ID=GJ058274.1,length=1703>
##contig=<ID=GJ058520.1,length=1702>
##contig=<ID=GJ057686.1,length=1701>
##contig=<ID=GJ059184.1,length=1699>
##contig=<ID=GJ059214.1,length=1698>
##contig=<ID=GJ058566.1,length=1695>
##contig=<ID=GJ058666.1,length=1695>
##contig=<ID=GJ059095.1,length=1694>
##contig=<ID=GJ058326.1,length=1692>
##contig=<ID=GJ059327.1,length=1691>
##contig=<ID=GJ058529.1,length=1690>
##contig=<ID=GJ058342.1,length=1688>
##contig=<ID=GJ057479.1,length=1687>
##contig=<ID=GJ058604.1,length=1687>
##contig=<ID=GJ058784.1,length=1686>
##contig=<ID=GJ057537.1,length=1685>
##contig=<ID=GJ058250.1,length=1684>
##contig=<ID=GJ058348.1,length=1684>
##contig=<ID=GJ058525.1,length=1683>
##contig=<ID=GJ058776.1,length=1682>
##contig=<ID=GJ058554.1,length=1681>
##contig=<ID=GJ059190.1,length=1681>
##contig=<ID=GJ059492.1,length=1681>
##contig=<ID=GJ057395.1,length=1680>
##contig=<ID=GJ058741.1,length=1679>
##contig=<ID=GJ057866.1,length=1678>
##contig=<ID=GJ058695.1,length=1674>
##contig=<ID=GJ058621.1,length=1673>
##contig=<ID=GJ058875.1,length=1673>
##contig=<ID=GJ058734.1,length=1671>
##contig=<ID=GJ058735.1,length=1671>
##contig=<ID=GJ058202.1,length=1670>
##contig=<ID=GJ057297.1,length=1669>
##contig=<ID=GJ057843.1,length=1667>
##contig=<ID=GJ057380.1,length=1665>
##contig=<ID=GJ058814.1,length=1665>
##contig=<ID=GJ058822.1,length=1665>
##contig=<ID=GJ059150.1,length=1665>
##contig=<ID=GJ059647.1,length=1665>
##contig=<ID=GJ060417.1,length=1665>
##contig=<ID=GJ058751.1,length=1664>
##contig=<ID=GJ059015.1,length=1664>
##contig=<ID=GJ059646.1,length=1664>
##contig=<ID=GJ057222.1,length=1663>
##contig=<ID=GJ057927.1,length=1663>
##contig=<ID=GJ058058.1,length=1663>
##contig=<ID=GJ058329.1,length=1662>
##contig=<ID=GJ058999.1,length=1662>
##contig=<ID=GJ058169.1,length=1661>
##contig=<ID=GJ058324.1,length=1661>
##contig=<ID=GJ057271.1,length=1660>
##contig=<ID=GJ058658.1,length=1660>
##contig=<ID=GJ058655.1,length=1659>
##contig=<ID=GJ058349.1,length=1657>
##contig=<ID=GJ059391.1,length=1657>
##contig=<ID=GJ058194.1,length=1656>
##contig=<ID=GJ058718.1,length=1654>
##contig=<ID=GJ058981.1,length=1654>
##contig=<ID=GJ059482.1,length=1654>
##contig=<ID=GJ058288.1,length=1653>
##contig=<ID=GJ058809.1,length=1653>
##contig=<ID=GJ058841.1,length=1653>
##contig=<ID=GJ057588.1,length=1652>
##contig=<ID=GJ058971.1,length=1651>
##contig=<ID=GJ058940.1,length=1649>
##contig=<ID=GJ058637.1,length=1647>
##contig=<ID=GJ058762.1,length=1647>
##contig=<ID=GJ057906.1,length=1646>
##contig=<ID=GJ057684.1,length=1644>
##contig=<ID=GJ058650.1,length=1644>
##contig=<ID=GJ057240.1,length=1643>
##contig=<ID=GJ059690.1,length=1643>
##contig=<ID=GJ058292.1,length=1641>
##contig=<ID=GJ058611.1,length=1640>
##contig=<ID=GJ058959.1,length=1639>
##contig=<ID=GJ058221.1,length=1638>
##contig=<ID=GJ059583.1,length=1638>
##contig=<ID=GJ059510.1,length=1637>
##contig=<ID=GJ058848.1,length=1636>
##contig=<ID=GJ059117.1,length=1636>
##contig=<ID=GJ058590.1,length=1633>
##contig=<ID=GJ058972.1,length=1633>
##contig=<ID=GJ058308.1,length=1632>
##contig=<ID=GJ057915.1,length=1631>
##contig=<ID=GJ060169.1,length=1631>
##contig=<ID=GJ057709.1,length=1630>
##contig=<ID=GJ059043.1,length=1630>
##contig=<ID=GJ057925.1,length=1629>
##contig=<ID=GJ059565.1,length=1629>
##contig=<ID=GJ057852.1,length=1626>
##contig=<ID=GJ058413.1,length=1626>
##contig=<ID=GJ059237.1,length=1622>
##contig=<ID=GJ058491.1,length=1621>
##contig=<ID=GJ059388.1,length=1621>
##contig=<ID=GJ057215.1,length=1620>
##contig=<ID=GJ058518.1,length=1620>
##contig=<ID=GJ058608.1,length=1620>
##contig=<ID=GJ059024.1,length=1620>
##contig=<ID=GJ059498.1,length=1620>
##contig=<ID=GJ058337.1,length=1617>
##contig=<ID=GJ058472.1,length=1617>
##contig=<ID=GJ059175.1,length=1616>
##contig=<ID=GJ057605.1,length=1615>
##contig=<ID=GJ058874.1,length=1615>
##contig=<ID=GJ058636.1,length=1614>
##contig=<ID=GJ057675.1,length=1613>
##contig=<ID=GJ058388.1,length=1612>
##contig=<ID=GJ058489.1,length=1612>
##contig=<ID=GJ058659.1,length=1611>
##contig=<ID=GJ058153.1,length=1610>
##contig=<ID=GJ057196.1,length=1609>
##contig=<ID=GJ057783.1,length=1609>
##contig=<ID=GJ058501.1,length=1609>
##contig=<ID=GJ060116.1,length=1609>
##contig=<ID=GJ058510.1,length=1608>
##contig=<ID=GJ058507.1,length=1606>
##contig=<ID=GJ059086.1,length=1606>
##contig=<ID=GJ057178.1,length=1605>
##contig=<ID=GJ059369.1,length=1605>
##contig=<ID=GJ057272.1,length=1604>
##contig=<ID=GJ059101.1,length=1604>
##contig=<ID=GJ060385.1,length=1604>
##contig=<ID=GJ057784.1,length=1603>
##contig=<ID=GJ058108.1,length=1603>
##contig=<ID=GJ057914.1,length=1602>
##contig=<ID=GJ058783.1,length=1602>
##contig=<ID=GJ059760.1,length=1602>
##contig=<ID=GJ057690.1,length=1601>
##contig=<ID=GJ058258.1,length=1600>
##contig=<ID=GJ058649.1,length=1600>
##contig=<ID=GJ058682.1,length=1600>
##contig=<ID=GJ057931.1,length=1598>
##contig=<ID=GJ057541.1,length=1597>
##contig=<ID=GJ059288.1,length=1597>
##contig=<ID=GJ058652.1,length=1596>
##contig=<ID=GJ058378.1,length=1594>
##contig=<ID=GJ060368.1,length=1594>
##contig=<ID=GJ058137.1,length=1593>
##contig=<ID=GJ057855.1,length=1592>
##contig=<ID=GJ058561.1,length=1590>
##contig=<ID=GJ059151.1,length=1590>
##contig=<ID=GJ057576.1,length=1589>
##contig=<ID=GJ058227.1,length=1589>
##contig=<ID=GJ058370.1,length=1589>
##contig=<ID=GJ058773.1,length=1587>
##contig=<ID=GJ058917.1,length=1586>
##contig=<ID=GJ057152.1,length=1584>
##contig=<ID=GJ059145.1,length=1584>
##contig=<ID=GJ057403.1,length=1582>
##contig=<ID=GJ057878.1,length=1582>
##contig=<ID=GJ057436.1,length=1580>
##contig=<ID=GJ058436.1,length=1580>
##contig=<ID=GJ059382.1,length=1580>
##contig=<ID=GJ058059.1,length=1579>
##contig=<ID=GJ058699.1,length=1579>
##contig=<ID=GJ058545.1,length=1577>
##contig=<ID=GJ059130.1,length=1577>
##contig=<ID=GJ058282.1,length=1573>
##contig=<ID=GJ058420.1,length=1571>
##contig=<ID=GJ058700.1,length=1571>
##contig=<ID=GJ058712.1,length=1571>
##contig=<ID=GJ059171.1,length=1571>
##contig=<ID=GJ057937.1,length=1570>
##contig=<ID=GJ058298.1,length=1570>
##contig=<ID=GJ059437.1,length=1570>
##contig=<ID=GJ058373.1,length=1569>
##contig=<ID=GJ058538.1,length=1569>
##contig=<ID=GJ060326.1,length=1569>
##contig=<ID=GJ058207.1,length=1568>
##contig=<ID=GJ058819.1,length=1568>
##contig=<ID=GJ057393.1,length=1567>
##contig=<ID=GJ058704.1,length=1566>
##contig=<ID=GJ058775.1,length=1566>
##contig=<ID=GJ057389.1,length=1565>
##contig=<ID=GJ058973.1,length=1564>
##contig=<ID=GJ058113.1,length=1563>
##contig=<ID=GJ058685.1,length=1563>
##contig=<ID=GJ057341.1,length=1562>
##contig=<ID=GJ059075.1,length=1562>
##contig=<ID=GJ059163.1,length=1561>
##contig=<ID=GJ059693.1,length=1561>
##contig=<ID=GJ058790.1,length=1558>
##contig=<ID=GJ057435.1,length=1557>
##contig=<ID=GJ057195.1,length=1556>
##contig=<ID=GJ058240.1,length=1556>
##contig=<ID=GJ058635.1,length=1554>
##contig=<ID=GJ058316.1,length=1552>
##contig=<ID=GJ058553.1,length=1550>
##contig=<ID=GJ058970.1,length=1549>
##contig=<ID=GJ058328.1,length=1548>
##contig=<ID=GJ058395.1,length=1548>
##contig=<ID=GJ060142.1,length=1548>
##contig=<ID=GJ057141.1,length=1547>
##contig=<ID=GJ058215.1,length=1547>
##contig=<ID=GJ058648.1,length=1547>
##contig=<ID=GJ058421.1,length=1546>
##contig=<ID=GJ058904.1,length=1546>
##contig=<ID=GJ057433.1,length=1545>
##contig=<ID=GJ059196.1,length=1545>
##contig=<ID=GJ057201.1,length=1544>
##contig=<ID=GJ059218.1,length=1544>
##contig=<ID=GJ059550.1,length=1544>
##contig=<ID=GJ058213.1,length=1542>
##contig=<ID=GJ058253.1,length=1540>
##contig=<ID=GJ058667.1,length=1539>
##contig=<ID=GJ058978.1,length=1539>
##contig=<ID=GJ057246.1,length=1537>
##contig=<ID=GJ058147.1,length=1537>
##contig=<ID=GJ058756.1,length=1536>
##contig=<ID=GJ058960.1,length=1536>
##contig=<ID=GJ057960.1,length=1535>
##contig=<ID=GJ059021.1,length=1535>
##contig=<ID=GJ057208.1,length=1534>
##contig=<ID=GJ058569.1,length=1534>
##contig=<ID=GJ058309.1,length=1533>
##contig=<ID=GJ058112.1,length=1532>
##contig=<ID=GJ059570.1,length=1532>
##contig=<ID=GJ058892.1,length=1531>
##contig=<ID=GJ059047.1,length=1531>
##contig=<ID=GJ059174.1,length=1531>
##contig=<ID=GJ058338.1,length=1530>
##contig=<ID=GJ058745.1,length=1529>
##contig=<ID=GJ059122.1,length=1529>
##contig=<ID=GJ058949.1,length=1528>
##contig=<ID=GJ058787.1,length=1527>
##contig=<ID=GJ057441.1,length=1526>
##contig=<ID=GJ058279.1,length=1526>
##contig=<ID=GJ057365.1,length=1525>
##contig=<ID=GJ057874.1,length=1525>
##contig=<ID=GJ059121.1,length=1525>
##contig=<ID=GJ058839.1,length=1524>
##contig=<ID=GJ058564.1,length=1523>
##contig=<ID=GJ058771.1,length=1523>
##contig=<ID=GJ057166.1,length=1521>
##contig=<ID=GJ057211.1,length=1521>
##contig=<ID=GJ057259.1,length=1521>
##contig=<ID=GJ058679.1,length=1521>
##contig=<ID=GJ059277.1,length=1521>
##contig=<ID=GJ058174.1,length=1520>
##contig=<ID=GJ057407.1,length=1519>
##contig=<ID=GJ058260.1,length=1519>
##contig=<ID=GJ058478.1,length=1518>
##contig=<ID=GJ059044.1,length=1518>
##contig=<ID=GJ058760.1,length=1517>
##contig=<ID=GJ058968.1,length=1517>
##contig=<ID=GJ057631.1,length=1516>
##contig=<ID=GJ058136.1,length=1516>
##contig=<ID=GJ057333.1,length=1515>
##contig=<ID=GJ057305.1,length=1514>
##contig=<ID=GJ057453.1,length=1513>
##contig=<ID=GJ057581.1,length=1512>
##contig=<ID=GJ057288.1,length=1511>
##contig=<ID=GJ057579.1,length=1511>
##contig=<ID=GJ058335.1,length=1511>
##contig=<ID=GJ058938.1,length=1510>
##contig=<ID=GJ059266.1,length=1510>
##contig=<ID=GJ058913.1,length=1509>
##contig=<ID=GJ059172.1,length=1509>
##contig=<ID=GJ059234.1,length=1509>
##contig=<ID=GJ058182.1,length=1507>
##contig=<ID=GJ059551.1,length=1507>
##contig=<ID=GJ058594.1,length=1506>
##contig=<ID=GJ059173.1,length=1506>
##contig=<ID=GJ058367.1,length=1505>
##contig=<ID=GJ058987.1,length=1505>
##contig=<ID=GJ058992.1,length=1505>
##contig=<ID=GJ059219.1,length=1504>
##contig=<ID=GJ058509.1,length=1503>
##contig=<ID=GJ059643.1,length=1503>
##contig=<ID=GJ057740.1,length=1502>
##contig=<ID=GJ059028.1,length=1502>
##contig=<ID=GJ058125.1,length=1499>
##contig=<ID=GJ059074.1,length=1499>
##contig=<ID=GJ059013.1,length=1498>
##contig=<ID=GJ057538.1,length=1496>
##contig=<ID=GJ058397.1,length=1496>
##contig=<ID=GJ058578.1,length=1496>
##contig=<ID=GJ058767.1,length=1496>
##contig=<ID=GJ059272.1,length=1495>
##contig=<ID=GJ058267.1,length=1494>
##contig=<ID=GJ058360.1,length=1494>
##contig=<ID=GJ058851.1,length=1494>
##contig=<ID=GJ058574.1,length=1493>
##contig=<ID=GJ058121.1,length=1492>
##contig=<ID=GJ058863.1,length=1492>
##contig=<ID=GJ059141.1,length=1492>
##contig=<ID=GJ059291.1,length=1492>
##contig=<ID=GJ057179.1,length=1491>
##contig=<ID=GJ058879.1,length=1491>
##contig=<ID=GJ059447.1,length=1488>
##contig=<ID=GJ057942.1,length=1487>
##contig=<ID=GJ058955.1,length=1487>
##contig=<ID=GJ059076.1,length=1486>
##contig=<ID=GJ058160.1,length=1484>
##contig=<ID=GJ058251.1,length=1481>
##contig=<ID=GJ058481.1,length=1481>
##contig=<ID=GJ058871.1,length=1480>
##contig=<ID=GJ057401.1,length=1479>
##contig=<ID=GJ058186.1,length=1479>
##contig=<ID=GJ058634.1,length=1479>
##contig=<ID=GJ059226.1,length=1479>
##contig=<ID=GJ058223.1,length=1478>
##contig=<ID=GJ059023.1,length=1478>
##contig=<ID=GJ058123.1,length=1477>
##contig=<ID=GJ058401.1,length=1477>
##contig=<ID=GJ057300.1,length=1476>
##contig=<ID=GJ058707.1,length=1476>
##contig=<ID=GJ057349.1,length=1474>
##contig=<ID=GJ058900.1,length=1474>
##contig=<ID=GJ057247.1,length=1472>
##contig=<ID=GJ058492.1,length=1472>
##contig=<ID=GJ058462.1,length=1471>
##contig=<ID=GJ059018.1,length=1470>
##contig=<ID=GJ057911.1,length=1469>
##contig=<ID=GJ058964.1,length=1469>
##contig=<ID=GJ058280.1,length=1468>
##contig=<ID=GJ058187.1,length=1467>
##contig=<ID=GJ058217.1,length=1465>
##contig=<ID=GJ057224.1,length=1463>
##contig=<ID=GJ057337.1,length=1462>
##contig=<ID=GJ058124.1,length=1462>
##contig=<ID=GJ058686.1,length=1462>
##contig=<ID=GJ058990.1,length=1461>
##contig=<ID=GJ059541.1,length=1461>
##contig=<ID=GJ057902.1,length=1460>
##contig=<ID=GJ058399.1,length=1457>
##contig=<ID=GJ058475.1,length=1457>
##contig=<ID=GJ057594.1,length=1456>
##contig=<ID=GJ060174.1,length=1456>
##contig=<ID=GJ058116.1,length=1455>
##contig=<ID=GJ058766.1,length=1455>
##contig=<ID=GJ060114.1,length=1454>
##contig=<ID=GJ057193.1,length=1453>
##contig=<ID=GJ057255.1,length=1453>
##contig=<ID=GJ058096.1,length=1452>
##contig=<ID=GJ059745.1,length=1452>
##contig=<ID=GJ057438.1,length=1451>
##contig=<ID=GJ058746.1,length=1451>
##contig=<ID=GJ058933.1,length=1451>
##contig=<ID=GJ057536.1,length=1450>
##contig=<ID=GJ058245.1,length=1450>
##contig=<ID=GJ060130.1,length=1449>
##contig=<ID=GJ057707.1,length=1448>
##contig=<ID=GJ059007.1,length=1448>
##contig=<ID=GJ058526.1,length=1447>
##contig=<ID=GJ058168.1,length=1446>
##contig=<ID=GJ058512.1,length=1445>
##contig=<ID=GJ058523.1,length=1445>
##contig=<ID=GJ058910.1,length=1445>
##contig=<ID=GJ059139.1,length=1444>
##contig=<ID=GJ057904.1,length=1443>
##contig=<ID=GJ057823.1,length=1441>
##contig=<ID=GJ059143.1,length=1441>
##contig=<ID=GJ058139.1,length=1440>
##contig=<ID=GJ058496.1,length=1440>
##contig=<ID=GJ058455.1,length=1439>
##contig=<ID=GJ058273.1,length=1438>
##contig=<ID=GJ058283.1,length=1437>
##contig=<ID=GJ059120.1,length=1437>
##contig=<ID=GJ059307.1,length=1437>
##contig=<ID=GJ058493.1,length=1435>
##contig=<ID=GJ057803.1,length=1434>
##contig=<ID=GJ058563.1,length=1434>
##contig=<ID=GJ058889.1,length=1434>
##contig=<ID=GJ058180.1,length=1433>
##contig=<ID=GJ058950.1,length=1433>
##contig=<ID=GJ058297.1,length=1432>
##contig=<ID=GJ059153.1,length=1432>
##contig=<ID=GJ058234.1,length=1430>
##contig=<ID=GJ058849.1,length=1430>
##contig=<ID=GJ058386.1,length=1429>
##contig=<ID=GJ059096.1,length=1429>
##contig=<ID=GJ059383.1,length=1428>
##contig=<ID=GJ058752.1,length=1426>
##contig=<ID=GJ059027.1,length=1426>
##contig=<ID=GJ057212.1,length=1425>
##contig=<ID=GJ058417.1,length=1424>
##contig=<ID=GJ058779.1,length=1424>
##contig=<ID=GJ057213.1,length=1423>
##contig=<ID=GJ057672.1,length=1423>
##contig=<ID=GJ058609.1,length=1423>
##contig=<ID=GJ058846.1,length=1423>
##contig=<ID=GJ059170.1,length=1422>
##contig=<ID=GJ058602.1,length=1421>
##contig=<ID=GJ058243.1,length=1419>
##contig=<ID=GJ059280.1,length=1419>
##contig=<ID=GJ057796.1,length=1418>
##contig=<ID=GJ058473.1,length=1417>
##contig=<ID=GJ058644.1,length=1416>
##contig=<ID=GJ059056.1,length=1416>
##contig=<ID=GJ058935.1,length=1415>
##contig=<ID=GJ057720.1,length=1414>
##contig=<ID=GJ058189.1,length=1412>
##contig=<ID=GJ058275.1,length=1411>
##contig=<ID=GJ058818.1,length=1411>
##contig=<ID=GJ058856.1,length=1411>
##contig=<ID=GJ059066.1,length=1411>
##contig=<ID=GJ058220.1,length=1409>
##contig=<ID=GJ058284.1,length=1409>
##contig=<ID=GJ058816.1,length=1409>
##contig=<ID=GJ059301.1,length=1409>
##contig=<ID=GJ058392.1,length=1408>
##contig=<ID=GJ058580.1,length=1408>
##contig=<ID=GJ058937.1,length=1408>
##contig=<ID=GJ058930.1,length=1407>
##contig=<ID=GJ058460.1,length=1406>
##contig=<ID=GJ059094.1,length=1406>
##contig=<ID=GJ059113.1,length=1406>
##contig=<ID=GJ058770.1,length=1405>
##contig=<ID=GJ058322.1,length=1404>
##contig=<ID=GJ058656.1,length=1403>
##contig=<ID=GJ059168.1,length=1403>
##contig=<ID=GJ058763.1,length=1402>
##contig=<ID=GJ058130.1,length=1401>
##contig=<ID=GJ058572.1,length=1401>
##contig=<ID=GJ058726.1,length=1401>
##contig=<ID=GJ058172.1,length=1400>
##contig=<ID=GJ057202.1,length=1398>
##contig=<ID=GJ057647.1,length=1398>
##contig=<ID=GJ057800.1,length=1398>
##contig=<ID=GJ058142.1,length=1398>
##contig=<ID=GJ059254.1,length=1398>
##contig=<ID=GJ057896.1,length=1396>
##contig=<ID=GJ058320.1,length=1396>
##contig=<ID=GJ058651.1,length=1396>
##contig=<ID=GJ059012.1,length=1396>
##contig=<ID=GJ059079.1,length=1396>
##contig=<ID=GJ059824.1,length=1396>
##contig=<ID=GJ059189.1,length=1395>
##contig=<ID=GJ057307.1,length=1394>
##contig=<ID=GJ058487.1,length=1394>
##contig=<ID=GJ058263.1,length=1393>
##contig=<ID=GJ058178.1,length=1392>
##contig=<ID=GJ058511.1,length=1392>
##contig=<ID=GJ058777.1,length=1392>
##contig=<ID=GJ057158.1,length=1391>
##contig=<ID=GJ057223.1,length=1391>
##contig=<ID=GJ058119.1,length=1391>
##contig=<ID=GJ058630.1,length=1390>
##contig=<ID=GJ058749.1,length=1390>
##contig=<ID=GJ057260.1,length=1389>
##contig=<ID=GJ057804.1,length=1389>
##contig=<ID=GJ057543.1,length=1388>
##contig=<ID=GJ059251.1,length=1388>
##contig=<ID=GJ058607.1,length=1387>
##contig=<ID=GJ057427.1,length=1386>
##contig=<ID=GJ058043.1,length=1386>
##contig=<ID=GJ058414.1,length=1386>
##contig=<ID=GJ059038.1,length=1386>
##contig=<ID=GJ058748.1,length=1385>
##contig=<ID=GJ058055.1,length=1384>
##contig=<ID=GJ058358.1,length=1384>
##contig=<ID=GJ058714.1,length=1384>
##contig=<ID=GJ060161.1,length=1384>
##contig=<ID=GJ057296.1,length=1383>
##contig=<ID=GJ057705.1,length=1383>
##contig=<ID=GJ058135.1,length=1383>
##contig=<ID=GJ058483.1,length=1383>
##contig=<ID=GJ058662.1,length=1383>
##contig=<ID=GJ058772.1,length=1383>
##contig=<ID=GJ058907.1,length=1383>
##contig=<ID=GJ058402.1,length=1382>
##contig=<ID=GJ058474.1,length=1382>
##contig=<ID=GJ058552.1,length=1382>
##contig=<ID=GJ058931.1,length=1382>
##contig=<ID=GJ058165.1,length=1381>
##contig=<ID=GJ058200.1,length=1381>
##contig=<ID=GJ058744.1,length=1381>
##contig=<ID=GJ059019.1,length=1381>
##contig=<ID=GJ058111.1,length=1380>
##contig=<ID=GJ057632.1,length=1379>
##contig=<ID=GJ058419.1,length=1379>
##contig=<ID=GJ058781.1,length=1379>
##contig=<ID=GJ059004.1,length=1379>
##contig=<ID=GJ058158.1,length=1378>
##contig=<ID=GJ058371.1,length=1378>
##contig=<ID=GJ058404.1,length=1378>
##contig=<ID=GJ058716.1,length=1378>
##contig=<ID=GJ057550.1,length=1377>
##contig=<ID=GJ058299.1,length=1377>
##contig=<ID=GJ058556.1,length=1377>
##contig=<ID=GJ057244.1,length=1376>
##contig=<ID=GJ057348.1,length=1376>
##contig=<ID=GJ057391.1,length=1376>
##contig=<ID=GJ058409.1,length=1376>
##contig=<ID=GJ059522.1,length=1376>
##contig=<ID=GJ057638.1,length=1375>
##contig=<ID=GJ057913.1,length=1375>
##contig=<ID=GJ059222.1,length=1375>
##contig=<ID=GJ057258.1,length=1374>
##contig=<ID=GJ058181.1,length=1374>
##contig=<ID=GJ059144.1,length=1374>
##contig=<ID=GJ058164.1,length=1373>
##contig=<ID=GJ058332.1,length=1372>
##contig=<ID=GJ058720.1,length=1372>
##contig=<ID=GJ059045.1,length=1372>
##contig=<ID=GJ059282.1,length=1372>
##contig=<ID=GJ057214.1,length=1371>
##contig=<ID=GJ059036.1,length=1371>
##contig=<ID=GJ059236.1,length=1371>
##contig=<ID=GJ057194.1,length=1370>
##contig=<ID=GJ057669.1,length=1370>
##contig=<ID=GJ058919.1,length=1370>
##contig=<ID=GJ059065.1,length=1370>
##contig=<ID=GJ057229.1,length=1369>
##contig=<ID=GJ057624.1,length=1369>
##contig=<ID=GJ057706.1,length=1369>
##contig=<ID=GJ058513.1,length=1369>
##contig=<ID=GJ058769.1,length=1369>
##contig=<ID=GJ059146.1,length=1369>
##contig=<ID=GJ059276.1,length=1369>
##contig=<ID=GJ059339.1,length=1369>
##contig=<ID=GJ059489.1,length=1369>
##contig=<ID=GJ058396.1,length=1368>
##contig=<ID=GJ058582.1,length=1368>
##contig=<ID=GJ058244.1,length=1367>
##contig=<ID=GJ058713.1,length=1367>
##contig=<ID=GJ058943.1,length=1367>
##contig=<ID=GJ057204.1,length=1365>
##contig=<ID=GJ058199.1,length=1365>
##contig=<ID=GJ058364.1,length=1365>
##contig=<ID=GJ058502.1,length=1365>
##contig=<ID=GJ057793.1,length=1364>
##contig=<ID=GJ059037.1,length=1364>
##contig=<ID=GJ057334.1,length=1363>
##contig=<ID=GJ057412.1,length=1363>
##contig=<ID=GJ058765.1,length=1363>
##contig=<ID=GJ059010.1,length=1363>
##contig=<ID=GJ058798.1,length=1362>
##contig=<ID=GJ057254.1,length=1361>
##contig=<ID=GJ059158.1,length=1361>
##contig=<ID=GJ059187.1,length=1361>
##contig=<ID=GJ057903.1,length=1360>
##contig=<ID=GJ058102.1,length=1360>
##contig=<ID=GJ058114.1,length=1360>
##contig=<ID=GJ058305.1,length=1360>
##contig=<ID=GJ058911.1,length=1360>
##contig=<ID=GJ058957.1,length=1360>
##contig=<ID=GJ059256.1,length=1360>
##contig=<ID=GJ058346.1,length=1359>
##contig=<ID=GJ059008.1,length=1359>
##contig=<ID=GJ059202.1,length=1359>
##contig=<ID=GJ059220.1,length=1358>
##contig=<ID=GJ058294.1,length=1357>
##contig=<ID=GJ057261.1,length=1356>
##contig=<ID=GJ058368.1,length=1354>
##contig=<ID=GJ058452.1,length=1354>
##contig=<ID=GJ058934.1,length=1351>
##contig=<ID=GJ059408.1,length=1351>
##contig=<ID=GJ057336.1,length=1350>
##contig=<ID=GJ058504.1,length=1350>
##contig=<ID=GJ057329.1,length=1349>
##contig=<ID=GJ059305.1,length=1349>
##contig=<ID=GJ058025.1,length=1348>
##contig=<ID=GJ058131.1,length=1348>
##contig=<ID=GJ057311.1,length=1347>
##contig=<ID=GJ057587.1,length=1347>
##contig=<ID=GJ057916.1,length=1347>
##contig=<ID=GJ058372.1,length=1347>
##contig=<ID=GJ058551.1,length=1347>
##contig=<ID=GJ058333.1,length=1346>
##contig=<ID=GJ058857.1,length=1346>
##contig=<ID=GJ059134.1,length=1346>
##contig=<ID=GJ057685.1,length=1345>
##contig=<ID=GJ058994.1,length=1345>
##contig=<ID=GJ057722.1,length=1344>
##contig=<ID=GJ058742.1,length=1344>
##contig=<ID=GJ058898.1,length=1343>
##contig=<ID=GJ059046.1,length=1343>
##contig=<ID=GJ059233.1,length=1343>
##contig=<ID=GJ059238.1,length=1342>
##contig=<ID=GJ057400.1,length=1341>
##contig=<ID=GJ059262.1,length=1341>
##contig=<ID=GJ057775.1,length=1340>
##contig=<ID=GJ059049.1,length=1340>
##contig=<ID=GJ058584.1,length=1339>
##contig=<ID=GJ058896.1,length=1339>
##contig=<ID=GJ059127.1,length=1339>
##contig=<ID=GJ057828.1,length=1338>
##contig=<ID=GJ058317.1,length=1338>
##contig=<ID=GJ058794.1,length=1338>
##contig=<ID=GJ058799.1,length=1338>
##contig=<ID=GJ058929.1,length=1338>
##contig=<ID=GJ058264.1,length=1337>
##contig=<ID=GJ058046.1,length=1335>
##contig=<ID=GJ058702.1,length=1335>
##contig=<ID=GJ059261.1,length=1335>
##contig=<ID=GJ060413.1,length=1335>
##contig=<ID=GJ057917.1,length=1334>
##contig=<ID=GJ058534.1,length=1334>
##contig=<ID=GJ058736.1,length=1334>
##contig=<ID=GJ058365.1,length=1333>
##contig=<ID=GJ058596.1,length=1333>
##contig=<ID=GJ058873.1,length=1333>
##contig=<ID=GJ058962.1,length=1332>
##contig=<ID=GJ058988.1,length=1332>
##contig=<ID=GJ059225.1,length=1332>
##contig=<ID=GJ057628.1,length=1331>
##contig=<ID=GJ057712.1,length=1331>
##contig=<ID=GJ057895.1,length=1330>
##contig=<ID=GJ058827.1,length=1330>
##contig=<ID=GJ059264.1,length=1330>
##contig=<ID=GJ059022.1,length=1329>
##contig=<ID=GJ058899.1,length=1328>
##contig=<ID=GJ057290.1,length=1327>
##contig=<ID=GJ058585.1,length=1327>
##contig=<ID=GJ058946.1,length=1327>
##contig=<ID=GJ059125.1,length=1327>
##contig=<ID=GJ059204.1,length=1327>
##contig=<ID=GJ057639.1,length=1326>
##contig=<ID=GJ058383.1,length=1326>
##contig=<ID=GJ059275.1,length=1325>
##contig=<ID=GJ058530.1,length=1324>
##contig=<ID=GJ058918.1,length=1323>
##contig=<ID=GJ057795.1,length=1320>
##contig=<ID=GJ058710.1,length=1320>
##contig=<ID=GJ058792.1,length=1320>
##contig=<ID=GJ057237.1,length=1319>
##contig=<ID=GJ058498.1,length=1319>
##contig=<ID=GJ058928.1,length=1319>
##contig=<ID=GJ059278.1,length=1319>
##contig=<ID=GJ057366.1,length=1318>
##contig=<ID=GJ059097.1,length=1318>
##contig=<ID=GJ058739.1,length=1316>
##contig=<ID=GJ059088.1,length=1316>
##contig=<ID=GJ059135.1,length=1316>
##contig=<ID=GJ059039.1,length=1315>
##contig=<ID=GJ058565.1,length=1314>
##contig=<ID=GJ058626.1,length=1314>
##contig=<ID=GJ059060.1,length=1314>
##contig=<ID=GJ059268.1,length=1314>
##contig=<ID=GJ058758.1,length=1313>
##contig=<ID=GJ058916.1,length=1313>
##contig=<ID=GJ058977.1,length=1313>
##contig=<ID=GJ059176.1,length=1313>
##contig=<ID=GJ058665.1,length=1312>
##contig=<ID=GJ058684.1,length=1312>
##contig=<ID=GJ057456.1,length=1311>
##contig=<ID=GJ058192.1,length=1311>
##contig=<ID=GJ058570.1,length=1310>
##contig=<ID=GJ057445.1,length=1309>
##contig=<ID=GJ058050.1,length=1309>
##contig=<ID=GJ058190.1,length=1309>
##contig=<ID=GJ059110.1,length=1309>
##contig=<ID=GJ057867.1,length=1308>
##contig=<ID=GJ058170.1,length=1308>
##contig=<ID=GJ058516.1,length=1308>
##contig=<ID=GJ058632.1,length=1308>
##contig=<ID=GJ060147.1,length=1308>
##contig=<ID=GJ057304.1,length=1307>
##contig=<ID=GJ058791.1,length=1307>
##contig=<ID=GJ058184.1,length=1306>
##contig=<ID=GJ058330.1,length=1306>
##contig=<ID=GJ058497.1,length=1306>
##contig=<ID=GJ058599.1,length=1306>
##contig=<ID=GJ059259.1,length=1306>
##contig=<ID=GJ060367.1,length=1305>
##contig=<ID=GJ057734.1,length=1304>
##contig=<ID=GJ058100.1,length=1304>
##contig=<ID=GJ058327.1,length=1304>
##contig=<ID=GJ058403.1,length=1304>
##contig=<ID=GJ057284.1,length=1303>
##contig=<ID=GJ057314.1,length=1303>
##contig=<ID=GJ058344.1,length=1303>
##contig=<ID=GJ058588.1,length=1303>
##contig=<ID=GJ059085.1,length=1303>
##contig=<ID=GJ057870.1,length=1302>
##contig=<ID=GJ058965.1,length=1302>
##contig=<ID=GJ059295.1,length=1302>
##contig=<ID=GJ058157.1,length=1301>
##contig=<ID=GJ058936.1,length=1301>
##contig=<ID=GJ059087.1,length=1301>
##contig=<ID=GJ059362.1,length=1301>
##contig=<ID=GJ060409.1,length=1301>
##contig=<ID=GJ057962.1,length=1300>
##contig=<ID=GJ058107.1,length=1300>
##contig=<ID=GJ058614.1,length=1300>
##contig=<ID=GJ058692.1,length=1300>
##contig=<ID=GJ057480.1,length=1299>
##contig=<ID=GJ057651.1,length=1299>
##contig=<ID=GJ058356.1,length=1299>
##contig=<ID=GJ058595.1,length=1299>
##contig=<ID=GJ058802.1,length=1299>
##contig=<ID=GJ058508.1,length=1298>
##contig=<ID=GJ058618.1,length=1298>
##contig=<ID=GJ057779.1,length=1297>
##contig=<ID=GJ058161.1,length=1297>
##contig=<ID=GJ059017.1,length=1297>
##contig=<ID=GJ058400.1,length=1296>
##contig=<ID=GJ058808.1,length=1296>
##contig=<ID=GJ058063.1,length=1295>
##contig=<ID=GJ058840.1,length=1295>
##contig=<ID=GJ058903.1,length=1295>
##contig=<ID=GJ057627.1,length=1294>
##contig=<ID=GJ058231.1,length=1294>
##contig=<ID=GJ058369.1,length=1294>
##contig=<ID=GJ058625.1,length=1294>
##contig=<ID=GJ058642.1,length=1294>
##contig=<ID=GJ057183.1,length=1293>
##contig=<ID=GJ057353.1,length=1293>
##contig=<ID=GJ057699.1,length=1293>
##contig=<ID=GJ059281.1,length=1293>
##contig=<ID=GJ057409.1,length=1292>
##contig=<ID=GJ058203.1,length=1292>
##contig=<ID=GJ058805.1,length=1292>
##contig=<ID=GJ058196.1,length=1291>
##contig=<ID=GJ058893.1,length=1289>
##contig=<ID=GJ057481.1,length=1288>
##contig=<ID=GJ058459.1,length=1288>
##contig=<ID=GJ059100.1,length=1288>
##contig=<ID=GJ058277.1,length=1287>
##contig=<ID=GJ058550.1,length=1287>
##contig=<ID=GJ058969.1,length=1287>
##contig=<ID=GJ059267.1,length=1287>
##contig=<ID=GJ057256.1,length=1286>
##contig=<ID=GJ057900.1,length=1286>
##contig=<ID=GJ058249.1,length=1286>
##contig=<ID=GJ058380.1,length=1286>
##contig=<ID=GJ058687.1,length=1286>
##contig=<ID=GJ058539.1,length=1285>
##contig=<ID=GJ058902.1,length=1285>
##contig=<ID=GJ058179.1,length=1284>
##contig=<ID=GJ058104.1,length=1283>
##contig=<ID=GJ058490.1,length=1283>
##contig=<ID=GJ060323.1,length=1283>
##contig=<ID=GJ060341.1,length=1283>
##contig=<ID=GJ057563.1,length=1282>
##contig=<ID=GJ058072.1,length=1282>
##contig=<ID=GJ058127.1,length=1282>
##contig=<ID=GJ059185.1,length=1282>
##contig=<ID=GJ057698.1,length=1281>
##contig=<ID=GJ058579.1,length=1281>
##contig=<ID=GJ059215.1,length=1281>
##contig=<ID=GJ059257.1,length=1281>
##contig=<ID=GJ060378.1,length=1281>
##contig=<ID=GJ058295.1,length=1280>
##contig=<ID=GJ058583.1,length=1280>
##contig=<ID=GJ058721.1,length=1280>
##contig=<ID=GJ058855.1,length=1280>
##contig=<ID=GJ057369.1,length=1279>
##contig=<ID=GJ057554.1,length=1279>
##contig=<ID=GJ057708.1,length=1279>
##contig=<ID=GJ058303.1,length=1279>
##contig=<ID=GJ058361.1,length=1279>
##contig=<ID=GJ058844.1,length=1278>
##contig=<ID=GJ058942.1,length=1278>
##contig=<ID=GJ059092.1,length=1278>
##contig=<ID=GJ059050.1,length=1277>
##contig=<ID=GJ057898.1,length=1276>
##contig=<ID=GJ057992.1,length=1276>
##contig=<ID=GJ058689.1,length=1276>
##contig=<ID=GJ058750.1,length=1276>
##contig=<ID=GJ058993.1,length=1276>
##contig=<ID=GJ059055.1,length=1276>
##contig=<ID=GJ059064.1,length=1276>
##contig=<ID=GJ059149.1,length=1276>
##contig=<ID=GJ057236.1,length=1275>
##contig=<ID=GJ057901.1,length=1275>
##contig=<ID=GJ058693.1,length=1275>
##contig=<ID=GJ058915.1,length=1275>
##contig=<ID=GJ059057.1,length=1275>
##contig=<ID=GJ059255.1,length=1275>
##contig=<ID=GJ058944.1,length=1274>
##contig=<ID=GJ058458.1,length=1273>
##contig=<ID=GJ059633.1,length=1273>
##contig=<ID=GJ057145.1,length=1272>
##contig=<ID=GJ057461.1,length=1272>
##contig=<ID=GJ057918.1,length=1272>
##contig=<ID=GJ058801.1,length=1272>
##contig=<ID=GJ058719.1,length=1271>
##contig=<ID=GJ059199.1,length=1271>
##contig=<ID=GJ060388.1,length=1271>
##contig=<ID=GJ059000.1,length=1270>
##contig=<ID=GJ059294.1,length=1270>
##contig=<ID=GJ060392.1,length=1270>
##contig=<ID=GJ058845.1,length=1269>
##contig=<ID=GJ058859.1,length=1269>
##contig=<ID=GJ059161.1,length=1269>
##contig=<ID=GJ059285.1,length=1269>
##contig=<ID=GJ057342.1,length=1268>
##contig=<ID=GJ058997.1,length=1268>
##contig=<ID=GJ059205.1,length=1268>
##contig=<ID=GJ059270.1,length=1267>
##contig=<ID=GJ058271.1,length=1266>
##contig=<ID=GJ057286.1,length=1265>
##contig=<ID=GJ059284.1,length=1265>
##contig=<ID=GJ058281.1,length=1264>
##contig=<ID=GJ058738.1,length=1264>
##contig=<ID=GJ058869.1,length=1264>
##contig=<ID=GJ059118.1,length=1264>
##contig=<ID=GJ057358.1,length=1263>
##contig=<ID=GJ058724.1,length=1263>
##contig=<ID=GJ059228.1,length=1263>
##contig=<ID=GJ057583.1,length=1262>
##contig=<ID=GJ058144.1,length=1262>
##contig=<ID=GJ058206.1,length=1262>
##contig=<ID=GJ058376.1,length=1262>
##contig=<ID=GJ059132.1,length=1262>
##contig=<ID=GJ058233.1,length=1261>
##contig=<ID=GJ058268.1,length=1261>
##contig=<ID=GJ058872.1,length=1261>
##contig=<ID=GJ057580.1,length=1260>
##contig=<ID=GJ057637.1,length=1260>
##contig=<ID=GJ057830.1,length=1260>
##contig=<ID=GJ058211.1,length=1260>
##contig=<ID=GJ058286.1,length=1260>
##contig=<ID=GJ059273.1,length=1260>
##contig=<ID=GJ057253.1,length=1259>
##contig=<ID=GJ057298.1,length=1259>
##contig=<ID=GJ057573.1,length=1259>
##contig=<ID=GJ057838.1,length=1259>
##contig=<ID=GJ058224.1,length=1259>
##contig=<ID=GJ058532.1,length=1259>
##contig=<ID=GJ059223.1,length=1258>
##contig=<ID=GJ059248.1,length=1258>
##contig=<ID=GJ057606.1,length=1257>
##contig=<ID=GJ057897.1,length=1257>
##contig=<ID=GJ057205.1,length=1256>
##contig=<ID=GJ058141.1,length=1256>
##contig=<ID=GJ058406.1,length=1256>
##contig=<ID=GJ058631.1,length=1256>
##contig=<ID=GJ059260.1,length=1256>
##contig=<ID=GJ057169.1,length=1255>
##contig=<ID=GJ057414.1,length=1255>
##contig=<ID=GJ057486.1,length=1255>
##contig=<ID=GJ058932.1,length=1255>
##contig=<ID=GJ059209.1,length=1255>
##contig=<ID=GJ057177.1,length=1254>
##contig=<ID=GJ057791.1,length=1254>
##contig=<ID=GJ058477.1,length=1254>
##contig=<ID=GJ059077.1,length=1254>
##contig=<ID=GJ058301.1,length=1253>
##contig=<ID=GJ058416.1,length=1253>
##contig=<ID=GJ058824.1,length=1253>
##contig=<ID=GJ058468.1,length=1252>
##contig=<ID=GJ058500.1,length=1252>
##contig=<ID=GJ057410.1,length=1251>
##contig=<ID=GJ057872.1,length=1251>
##contig=<ID=GJ058150.1,length=1251>
##contig=<ID=GJ058598.1,length=1251>
##contig=<ID=GJ058236.1,length=1250>
##contig=<ID=GJ058706.1,length=1250>
##contig=<ID=GJ059177.1,length=1250>
##contig=<ID=GJ060112.1,length=1250>
##contig=<ID=GJ057241.1,length=1249>
##contig=<ID=GJ057797.1,length=1249>
##contig=<ID=GJ058256.1,length=1249>
##contig=<ID=GJ058482.1,length=1249>
##contig=<ID=GJ058486.1,length=1249>
##contig=<ID=GJ058715.1,length=1249>
##contig=<ID=GJ059059.1,length=1249>
##contig=<ID=GJ059102.1,length=1249>
##contig=<ID=GJ057251.1,length=1248>
##contig=<ID=GJ058218.1,length=1247>
##contig=<ID=GJ058291.1,length=1246>
##contig=<ID=GJ058347.1,length=1246>
##contig=<ID=GJ058581.1,length=1245>
##contig=<ID=GJ057549.1,length=1244>
##contig=<ID=GJ057773.1,length=1244>
##contig=<ID=GJ058232.1,length=1244>
##contig=<ID=GJ058238.1,length=1244>
##contig=<ID=GJ058340.1,length=1244>
##contig=<ID=GJ058505.1,length=1244>
##contig=<ID=GJ058747.1,length=1244>
##contig=<ID=GJ058853.1,length=1244>
##contig=<ID=GJ058242.1,length=1243>
##contig=<ID=GJ058974.1,length=1243>
##contig=<ID=GJ059062.1,length=1243>
##contig=<ID=GJ059136.1,length=1243>
##contig=<ID=GJ057592.1,length=1242>
##contig=<ID=GJ057782.1,length=1242>
##contig=<ID=GJ057189.1,length=1241>
##contig=<ID=GJ057384.1,length=1241>
##contig=<ID=GJ057710.1,length=1241>
##contig=<ID=GJ059304.1,length=1241>
##contig=<ID=GJ058201.1,length=1240>
##contig=<ID=GJ058318.1,length=1240>
##contig=<ID=GJ058612.1,length=1240>
##contig=<ID=GJ058820.1,length=1240>
##contig=<ID=GJ058882.1,length=1240>
##contig=<ID=GJ057943.1,length=1239>
##contig=<ID=GJ058285.1,length=1239>
##contig=<ID=GJ057522.1,length=1238>
##contig=<ID=GJ058515.1,length=1238>
##contig=<ID=GJ058576.1,length=1238>
##contig=<ID=GJ058664.1,length=1238>
##contig=<ID=GJ057687.1,length=1237>
##contig=<ID=GJ057826.1,length=1237>
##contig=<ID=GJ057935.1,length=1237>
##contig=<ID=GJ058547.1,length=1237>
##contig=<ID=GJ059298.1,length=1237>
##contig=<ID=GJ059249.1,length=1236>
##contig=<ID=GJ057340.1,length=1235>
##contig=<ID=GJ057821.1,length=1235>
##contig=<ID=GJ058198.1,length=1235>
##contig=<ID=GJ058587.1,length=1235>
##contig=<ID=GJ059162.1,length=1235>
##contig=<ID=GJ058815.1,length=1234>
##contig=<ID=GJ060346.1,length=1234>
##contig=<ID=GJ058379.1,length=1233>
##contig=<ID=GJ058620.1,length=1233>
##contig=<ID=GJ059494.1,length=1233>
##contig=<ID=GJ058254.1,length=1232>
##contig=<ID=GJ059069.1,length=1232>
##contig=<ID=GJ057743.1,length=1231>
##contig=<ID=GJ058140.1,length=1231>
##contig=<ID=GJ058953.1,length=1231>
##contig=<ID=GJ057200.1,length=1230>
##contig=<ID=GJ057475.1,length=1230>
##contig=<ID=GJ057957.1,length=1230>
##contig=<ID=GJ057429.1,length=1229>
##contig=<ID=GJ057472.1,length=1229>
##contig=<ID=GJ059360.1,length=1229>
##contig=<ID=GJ058939.1,length=1228>
##contig=<ID=GJ058204.1,length=1227>
##contig=<ID=GJ059142.1,length=1227>
##contig=<ID=GJ058185.1,length=1226>
##contig=<ID=GJ058817.1,length=1226>
##contig=<ID=GJ059051.1,length=1226>
##contig=<ID=GJ057489.1,length=1225>
##contig=<ID=GJ057755.1,length=1225>
##contig=<ID=GJ058377.1,length=1225>
##contig=<ID=GJ058128.1,length=1224>
##contig=<ID=GJ058894.1,length=1224>
##contig=<ID=GJ057301.1,length=1223>
##contig=<ID=GJ057909.1,length=1223>
##contig=<ID=GJ058616.1,length=1223>
##contig=<ID=GJ059156.1,length=1223>
##contig=<ID=GJ059240.1,length=1222>
##contig=<ID=GJ058914.1,length=1221>
##contig=<ID=GJ058952.1,length=1221>
##contig=<ID=GJ057485.1,length=1220>
##contig=<ID=GJ058835.1,length=1220>
##contig=<ID=GJ058176.1,length=1219>
##contig=<ID=GJ058488.1,length=1219>
##contig=<ID=GJ058628.1,length=1219>
##contig=<ID=GJ058688.1,length=1219>
##contig=<ID=GJ058701.1,length=1219>
##contig=<ID=GJ058961.1,length=1219>
##contig=<ID=GJ057482.1,length=1218>
##contig=<ID=GJ057510.1,length=1218>
##contig=<ID=GJ057625.1,length=1218>
##contig=<ID=GJ057873.1,length=1218>
##contig=<ID=GJ058177.1,length=1218>
##contig=<ID=GJ059003.1,length=1217>
##contig=<ID=GJ057596.1,length=1216>
##contig=<ID=GJ058031.1,length=1216>
##contig=<ID=GJ058385.1,length=1216>
##contig=<ID=GJ058517.1,length=1216>
##contig=<ID=GJ059602.1,length=1216>
##contig=<ID=GJ057473.1,length=1215>
##contig=<ID=GJ058246.1,length=1215>
##contig=<ID=GJ058797.1,length=1215>
##contig=<ID=GJ059160.1,length=1215>
##contig=<ID=GJ058138.1,length=1214>
##contig=<ID=GJ059030.1,length=1213>
##contig=<ID=GJ059287.1,length=1213>
##contig=<ID=GJ057411.1,length=1212>
##contig=<ID=GJ057471.1,length=1212>
##contig=<ID=GJ058094.1,length=1211>
##contig=<ID=GJ058660.1,length=1211>
##contig=<ID=GJ057431.1,length=1210>
##contig=<ID=GJ057920.1,length=1210>
##contig=<ID=GJ058761.1,length=1210>
##contig=<ID=GJ059005.1,length=1210>
##contig=<ID=GJ059053.1,length=1210>
##contig=<ID=GJ059099.1,length=1210>
##contig=<ID=GJ057192.1,length=1209>
##contig=<ID=GJ058622.1,length=1209>
##contig=<ID=GJ058975.1,length=1209>
##contig=<ID=GJ058991.1,length=1209>
##contig=<ID=GJ059054.1,length=1209>
##contig=<ID=GJ059293.1,length=1209>
##contig=<ID=GJ057464.1,length=1208>
##contig=<ID=GJ058054.1,length=1208>
##contig=<ID=GJ058966.1,length=1208>
##contig=<ID=GJ059137.1,length=1208>
##contig=<ID=GJ059157.1,length=1208>
##contig=<ID=GJ059179.1,length=1208>
##contig=<ID=GJ059283.1,length=1207>
##contig=<ID=GJ058225.1,length=1206>
##contig=<ID=GJ058803.1,length=1206>
##contig=<ID=GJ058985.1,length=1206>
##contig=<ID=GJ060196.1,length=1206>
##contig=<ID=GJ058259.1,length=1205>
##contig=<ID=GJ058540.1,length=1205>
##contig=<ID=GJ058623.1,length=1205>
##contig=<ID=GJ058956.1,length=1205>
##contig=<ID=GJ058321.1,length=1204>
##contig=<ID=GJ058451.1,length=1204>
##contig=<ID=GJ057324.1,length=1203>
##contig=<ID=GJ057368.1,length=1203>
##contig=<ID=GJ058151.1,length=1203>
##contig=<ID=GJ060345.1,length=1202>
##contig=<ID=GJ057220.1,length=1201>
##contig=<ID=GJ057313.1,length=1201>
##contig=<ID=GJ058355.1,length=1201>
##contig=<ID=GJ058986.1,length=1201>
##contig=<ID=GJ058830.1,length=1200>
##contig=<ID=GJ059068.1,length=1200>
##contig=<ID=GJ057225.1,length=1199>
##contig=<ID=GJ057399.1,length=1199>
##contig=<ID=GJ058754.1,length=1199>
##contig=<ID=GJ057715.1,length=1198>
##contig=<ID=GJ057730.1,length=1198>
##contig=<ID=GJ058757.1,length=1198>
##contig=<ID=GJ059274.1,length=1198>
##contig=<ID=GJ057180.1,length=1197>
##contig=<ID=GJ057865.1,length=1197>
##contig=<ID=GJ057476.1,length=1196>
##contig=<ID=GJ058533.1,length=1196>
##contig=<ID=GJ058562.1,length=1196>
##contig=<ID=GJ058606.1,length=1196>
##contig=<ID=GJ058887.1,length=1196>
##contig=<ID=GJ059072.1,length=1196>
##contig=<ID=GJ057191.1,length=1195>
##contig=<ID=GJ057831.1,length=1195>
##contig=<ID=GJ058519.1,length=1194>
##contig=<ID=GJ058613.1,length=1194>
##contig=<ID=GJ059152.1,length=1194>
##contig=<ID=GJ057501.1,length=1193>
##contig=<ID=GJ058101.1,length=1193>
##contig=<ID=GJ058167.1,length=1193>
##contig=<ID=GJ058310.1,length=1193>
##contig=<ID=GJ058331.1,length=1193>
##contig=<ID=GJ058984.1,length=1193>
##contig=<ID=GJ059198.1,length=1193>
##contig=<ID=GJ058535.1,length=1192>
##contig=<ID=GJ057378.1,length=1191>
##contig=<ID=GJ057768.1,length=1191>
##contig=<ID=GJ058537.1,length=1191>
##contig=<ID=GJ058617.1,length=1191>
##contig=<ID=GJ059183.1,length=1191>
##contig=<ID=GJ060354.1,length=1191>
##contig=<ID=GJ057610.1,length=1190>
##contig=<ID=GJ057657.1,length=1190>
##contig=<ID=GJ058001.1,length=1190>
##contig=<ID=GJ058095.1,length=1190>
##contig=<ID=GJ058883.1,length=1190>
##contig=<ID=GJ059131.1,length=1189>
##contig=<ID=GJ059247.1,length=1189>
##contig=<ID=GJ057858.1,length=1188>
##contig=<ID=GJ058407.1,length=1188>
##contig=<ID=GJ058601.1,length=1188>
##contig=<ID=GJ058867.1,length=1188>
##contig=<ID=GJ059058.1,length=1188>
##contig=<ID=GJ057163.1,length=1187>
##contig=<ID=GJ057998.1,length=1187>
##contig=<ID=GJ058334.1,length=1187>
##contig=<ID=GJ058357.1,length=1187>
##contig=<ID=GJ060377.1,length=1187>
##contig=<ID=GJ058924.1,length=1186>
##contig=<ID=GJ059033.1,length=1186>
##contig=<ID=GJ058717.1,length=1185>
##contig=<ID=GJ057356.1,length=1184>
##contig=<ID=GJ057973.1,length=1184>
##contig=<ID=GJ058394.1,length=1184>
##contig=<ID=GJ058448.1,length=1184>
##contig=<ID=GJ059200.1,length=1184>
##contig=<ID=GJ058921.1,length=1183>
##contig=<ID=GJ059180.1,length=1183>
##contig=<ID=GJ058239.1,length=1182>
##contig=<ID=GJ058405.1,length=1182>
##contig=<ID=GJ057577.1,length=1181>
##contig=<ID=GJ057924.1,length=1181>
##contig=<ID=GJ058522.1,length=1181>
##contig=<ID=GJ058690.1,length=1181>
##contig=<ID=GJ058967.1,length=1181>
##contig=<ID=GJ059286.1,length=1181>
##contig=<ID=GJ057248.1,length=1180>
##contig=<ID=GJ058060.1,length=1180>
##contig=<ID=GJ058214.1,length=1180>
##contig=<ID=GJ058353.1,length=1180>
##contig=<ID=GJ058600.1,length=1180>
##contig=<ID=GJ058351.1,length=1179>
##contig=<ID=GJ057339.1,length=1178>
##contig=<ID=GJ058047.1,length=1178>
##contig=<ID=GJ059207.1,length=1178>
##contig=<ID=GJ059213.1,length=1178>
##contig=<ID=GJ057252.1,length=1177>
##contig=<ID=GJ057273.1,length=1177>
##contig=<ID=GJ057589.1,length=1177>
##contig=<ID=GJ057864.1,length=1177>
##contig=<ID=GJ058339.1,length=1177>
##contig=<ID=GJ059242.1,length=1177>
##contig=<ID=GJ057681.1,length=1176>
##contig=<ID=GJ058126.1,length=1176>
##contig=<ID=GJ057477.1,length=1175>
##contig=<ID=GJ057945.1,length=1175>
##contig=<ID=GJ058045.1,length=1175>
##contig=<ID=GJ058362.1,length=1175>
##contig=<ID=GJ058643.1,length=1175>
##contig=<ID=GJ058737.1,length=1175>
##contig=<ID=GJ059106.1,length=1175>
##contig=<ID=GJ057138.1,length=1174>
##contig=<ID=GJ057269.1,length=1174>
##contig=<ID=GJ058148.1,length=1174>
##contig=<ID=GJ058925.1,length=1174>
##contig=<ID=GJ060337.1,length=1174>
##contig=<ID=GJ057257.1,length=1173>
##contig=<ID=GJ057351.1,length=1173>
##contig=<ID=GJ057696.1,length=1173>
##contig=<ID=GJ057790.1,length=1173>
##contig=<ID=GJ058134.1,length=1173>
##contig=<ID=GJ058698.1,length=1173>
##contig=<ID=GJ059138.1,length=1173>
##contig=<ID=GJ057238.1,length=1172>
##contig=<ID=GJ057514.1,length=1172>
##contig=<ID=GJ058032.1,length=1172>
##contig=<ID=GJ058222.1,length=1172>
##contig=<ID=GJ057741.1,length=1171>
##contig=<ID=GJ059389.1,length=1171>
##contig=<ID=GJ057264.1,length=1170>
##contig=<ID=GJ057547.1,length=1170>
##contig=<ID=GJ057599.1,length=1170>
##contig=<ID=GJ058557.1,length=1170>
##contig=<ID=GJ058886.1,length=1170>
##contig=<ID=GJ058906.1,length=1170>
##contig=<ID=GJ059217.1,length=1170>
##contig=<ID=GJ057871.1,length=1169>
##contig=<ID=GJ058049.1,length=1169>
##contig=<ID=GJ058796.1,length=1169>
##contig=<ID=GJ059178.1,length=1169>
##contig=<ID=GJ059031.1,length=1168>
##contig=<ID=GJ059035.1,length=1168>
##contig=<ID=GJ059091.1,length=1168>
##contig=<ID=GJ057168.1,length=1167>
##contig=<ID=GJ057648.1,length=1167>
##contig=<ID=GJ059090.1,length=1166>
##contig=<ID=GJ058469.1,length=1165>
##contig=<ID=GJ058592.1,length=1165>
##contig=<ID=GJ058976.1,length=1165>
##contig=<ID=GJ059026.1,length=1165>
##contig=<ID=GJ059052.1,length=1165>
##contig=<ID=GJ059302.1,length=1165>
##contig=<ID=GJ058755.1,length=1164>
##contig=<ID=GJ058908.1,length=1164>
##contig=<ID=GJ057503.1,length=1163>
##contig=<ID=GJ057787.1,length=1163>
##contig=<ID=GJ058866.1,length=1163>
##contig=<ID=GJ059082.1,length=1163>
##contig=<ID=GJ057299.1,length=1162>
##contig=<ID=GJ057370.1,length=1162>
##contig=<ID=GJ058586.1,length=1162>
##contig=<ID=GJ059159.1,length=1162>
##contig=<ID=GJ059216.1,length=1162>
##contig=<ID=GJ058366.1,length=1161>
##contig=<ID=GJ058778.1,length=1161>
##contig=<ID=GJ059241.1,length=1161>
##contig=<ID=GJ057526.1,length=1160>
##contig=<ID=GJ057609.1,length=1160>
##contig=<ID=GJ058152.1,length=1160>
##contig=<ID=GJ058691.1,length=1160>
##contig=<ID=GJ059105.1,length=1160>
##contig=<ID=GJ057738.1,length=1159>
##contig=<ID=GJ057824.1,length=1159>
##contig=<ID=GJ058175.1,length=1159>
##contig=<ID=GJ058788.1,length=1159>
##contig=<ID=GJ059063.1,length=1159>
##contig=<ID=GJ058061.1,length=1158>
##contig=<ID=GJ058895.1,length=1158>
##contig=<ID=GJ058073.1,length=1157>
##contig=<ID=GJ058252.1,length=1157>
##contig=<ID=GJ059109.1,length=1157>
##contig=<ID=GJ059116.1,length=1157>
##contig=<ID=GJ059224.1,length=1157>
##contig=<ID=GJ057405.1,length=1156>
##contig=<ID=GJ057729.1,length=1156>
##contig=<ID=GJ058307.1,length=1156>
##contig=<ID=GJ058638.1,length=1156>
##contig=<ID=GJ058670.1,length=1156>
##contig=<ID=GJ057219.1,length=1155>
##contig=<ID=GJ059269.1,length=1155>
##contig=<ID=GJ057650.1,length=1154>
##contig=<ID=GJ057281.1,length=1153>
##contig=<ID=GJ058905.1,length=1153>
##contig=<ID=GJ058979.1,length=1153>
##contig=<ID=GJ057227.1,length=1152>
##contig=<ID=GJ057343.1,length=1151>
##contig=<ID=GJ057557.1,length=1151>
##contig=<ID=GJ057644.1,length=1151>
##contig=<ID=GJ057881.1,length=1151>
##contig=<ID=GJ057460.1,length=1150>
##contig=<ID=GJ057603.1,length=1150>
##contig=<ID=GJ057673.1,length=1150>
##contig=<ID=GJ057893.1,length=1150>
##contig=<ID=GJ058209.1,length=1150>
##contig=<ID=GJ058166.1,length=1149>
##contig=<ID=GJ058947.1,length=1149>
##contig=<ID=GJ059231.1,length=1149>
##contig=<ID=GJ059299.1,length=1149>
##contig=<ID=GJ057601.1,length=1148>
##contig=<ID=GJ057846.1,length=1148>
##contig=<ID=GJ058575.1,length=1148>
##contig=<ID=GJ060389.1,length=1148>
##contig=<ID=GJ058410.1,length=1147>
##contig=<ID=GJ057736.1,length=1146>
##contig=<ID=GJ057816.1,length=1146>
##contig=<ID=GJ057160.1,length=1145>
##contig=<ID=GJ057267.1,length=1145>
##contig=<ID=GJ057360.1,length=1145>
##contig=<ID=GJ057623.1,length=1145>
##contig=<ID=GJ057718.1,length=1145>
##contig=<ID=GJ058313.1,length=1145>
##contig=<ID=GJ058603.1,length=1145>
##contig=<ID=GJ057443.1,length=1144>
##contig=<ID=GJ058027.1,length=1144>
##contig=<ID=GJ057646.1,length=1143>
##contig=<ID=GJ058542.1,length=1143>
##contig=<ID=GJ057140.1,length=1142>
##contig=<ID=GJ057535.1,length=1142>
##contig=<ID=GJ059034.1,length=1142>
##contig=<ID=GJ059089.1,length=1142>
##contig=<ID=GJ059167.1,length=1142>
##contig=<ID=GJ059271.1,length=1142>
##contig=<ID=GJ060384.1,length=1142>
##contig=<ID=GJ057810.1,length=1141>
##contig=<ID=GJ057899.1,length=1141>
##contig=<ID=GJ059192.1,length=1141>
##contig=<ID=GJ059265.1,length=1141>
##contig=<ID=GJ057350.1,length=1140>
##contig=<ID=GJ057792.1,length=1140>
##contig=<ID=GJ057907.1,length=1140>
##contig=<ID=GJ059104.1,length=1140>
##contig=<ID=GJ059292.1,length=1140>
##contig=<ID=GJ057798.1,length=1139>
##contig=<ID=GJ058832.1,length=1138>
##contig=<ID=GJ057444.1,length=1137>
##contig=<ID=GJ058219.1,length=1137>
##contig=<ID=GJ057948.1,length=1136>
##contig=<ID=GJ058132.1,length=1136>
##contig=<ID=GJ059061.1,length=1136>
##contig=<ID=GJ059300.1,length=1136>
##contig=<ID=GJ057232.1,length=1135>
##contig=<ID=GJ058077.1,length=1135>
##contig=<ID=GJ057185.1,length=1134>
##contig=<ID=GJ057275.1,length=1134>
##contig=<ID=GJ057315.1,length=1134>
##contig=<ID=GJ057320.1,length=1134>
##contig=<ID=GJ057732.1,length=1134>
##contig=<ID=GJ058097.1,length=1134>
##contig=<ID=GJ058412.1,length=1134>
##contig=<ID=GJ058733.1,length=1134>
##contig=<ID=GJ059297.1,length=1134>
##contig=<ID=GJ057332.1,length=1133>
##contig=<ID=GJ057591.1,length=1133>
##contig=<ID=GJ058035.1,length=1133>
##contig=<ID=GJ057280.1,length=1132>
##contig=<ID=GJ057607.1,length=1132>
##contig=<ID=GJ057745.1,length=1132>
##contig=<ID=GJ057799.1,length=1132>
##contig=<ID=GJ058159.1,length=1132>
##contig=<ID=GJ058304.1,length=1132>
##contig=<ID=GJ058920.1,length=1132>
##contig=<ID=GJ059252.1,length=1132>
##contig=<ID=GJ059296.1,length=1132>
##contig=<ID=GJ057668.1,length=1131>
##contig=<ID=GJ057679.1,length=1131>
##contig=<ID=GJ057923.1,length=1131>
##contig=<ID=GJ057249.1,length=1130>
##contig=<ID=GJ057894.1,length=1130>
##contig=<ID=GJ058306.1,length=1130>
##contig=<ID=GJ058627.1,length=1130>
##contig=<ID=GJ058982.1,length=1130>
##contig=<ID=GJ057534.1,length=1129>
##contig=<ID=GJ057663.1,length=1129>
##contig=<ID=GJ058115.1,length=1129>
##contig=<ID=GJ060163.1,length=1129>
##contig=<ID=GJ058051.1,length=1128>
##contig=<ID=GJ058391.1,length=1128>
##contig=<ID=GJ059032.1,length=1128>
##contig=<ID=GJ057595.1,length=1127>
##contig=<ID=GJ057523.1,length=1126>
##contig=<ID=GJ057539.1,length=1126>
##contig=<ID=GJ057701.1,length=1126>
##contig=<ID=GJ057733.1,length=1126>
##contig=<ID=GJ058255.1,length=1126>
##contig=<ID=GJ058806.1,length=1126>
##contig=<ID=GJ059112.1,length=1126>
##contig=<ID=GJ057245.1,length=1125>
##contig=<ID=GJ057283.1,length=1125>
##contig=<ID=GJ057415.1,length=1125>
##contig=<ID=GJ057818.1,length=1125>
##contig=<ID=GJ058122.1,length=1125>
##contig=<ID=GJ058145.1,length=1125>
##contig=<ID=GJ058524.1,length=1124>
##contig=<ID=GJ058786.1,length=1124>
##contig=<ID=GJ057184.1,length=1123>
##contig=<ID=GJ057512.1,length=1123>
##contig=<ID=GJ057724.1,length=1123>
##contig=<ID=GJ057767.1,length=1123>
##contig=<ID=GJ058248.1,length=1123>
##contig=<ID=GJ058654.1,length=1123>
##contig=<ID=GJ059258.1,length=1123>
##contig=<ID=GJ057511.1,length=1122>
##contig=<ID=GJ057680.1,length=1122>
##contig=<ID=GJ057725.1,length=1122>
##contig=<ID=GJ058880.1,length=1122>
##contig=<ID=GJ057206.1,length=1121>
##contig=<ID=GJ058759.1,length=1121>
##contig=<ID=GJ059041.1,length=1121>
##contig=<ID=GJ057737.1,length=1120>
##contig=<ID=GJ057827.1,length=1120>
##contig=<ID=GJ058909.1,length=1120>
##contig=<ID=GJ058995.1,length=1120>
##contig=<ID=GJ057357.1,length=1119>
##contig=<ID=GJ057713.1,length=1119>
##contig=<ID=GJ057936.1,length=1119>
##contig=<ID=GJ058484.1,length=1119>
##contig=<ID=GJ058948.1,length=1119>
##contig=<ID=GJ057295.1,length=1118>
##contig=<ID=GJ058191.1,length=1118>
##contig=<ID=GJ058270.1,length=1118>
##contig=<ID=GJ059194.1,length=1118>
##contig=<ID=GJ057325.1,length=1117>
##contig=<ID=GJ057468.1,length=1117>
##contig=<ID=GJ058926.1,length=1117>
##contig=<ID=GJ057524.1,length=1116>
##contig=<ID=GJ057847.1,length=1116>
##contig=<ID=GJ057946.1,length=1116>
##contig=<ID=GJ058109.1,length=1116>
##contig=<ID=GJ057390.1,length=1115>
##contig=<ID=GJ058996.1,length=1115>
##contig=<ID=GJ057509.1,length=1114>
##contig=<ID=GJ057598.1,length=1114>
##contig=<ID=GJ057695.1,length=1114>
##contig=<ID=GJ058081.1,length=1114>
##contig=<ID=GJ058641.1,length=1114>
##contig=<ID=GJ059040.1,length=1114>
##contig=<ID=GJ059246.1,length=1114>
##contig=<ID=GJ057491.1,length=1113>
##contig=<ID=GJ058085.1,length=1113>
##contig=<ID=GJ058499.1,length=1113>
##contig=<ID=GJ058589.1,length=1113>
##contig=<ID=GJ058998.1,length=1113>
##contig=<ID=GJ059129.1,length=1113>
##contig=<ID=GJ059201.1,length=1113>
##contig=<ID=GJ057354.1,length=1112>
##contig=<ID=GJ057478.1,length=1112>
##contig=<ID=GJ057749.1,length=1112>
##contig=<ID=GJ057338.1,length=1111>
##contig=<ID=GJ057778.1,length=1111>
##contig=<ID=GJ057887.1,length=1111>
##contig=<ID=GJ058034.1,length=1111>
##contig=<ID=GJ058230.1,length=1111>
##contig=<ID=GJ059212.1,length=1111>
##contig=<ID=GJ057174.1,length=1110>
##contig=<ID=GJ057455.1,length=1110>
##contig=<ID=GJ057616.1,length=1110>
##contig=<ID=GJ057850.1,length=1110>
##contig=<ID=GJ057885.1,length=1110>
##contig=<ID=GJ058454.1,length=1110>
##contig=<ID=GJ057175.1,length=1109>
##contig=<ID=GJ057198.1,length=1109>
##contig=<ID=GJ057233.1,length=1109>
##contig=<ID=GJ057263.1,length=1109>
##contig=<ID=GJ057371.1,length=1109>
##contig=<ID=GJ058088.1,length=1109>
##contig=<ID=GJ058393.1,length=1109>
##contig=<ID=GJ057492.1,length=1108>
##contig=<ID=GJ057752.1,length=1108>
##contig=<ID=GJ057807.1,length=1108>
##contig=<ID=GJ057968.1,length=1108>
##contig=<ID=GJ059128.1,length=1108>
##contig=<ID=GJ059263.1,length=1108>
##contig=<ID=GJ057156.1,length=1107>
##contig=<ID=GJ057190.1,length=1107>
##contig=<ID=GJ057548.1,length=1107>
##contig=<ID=GJ057711.1,length=1107>
##contig=<ID=GJ057766.1,length=1107>
##contig=<ID=GJ057788.1,length=1107>
##contig=<ID=GJ057877.1,length=1107>
##contig=<ID=GJ058087.1,length=1107>
##contig=<ID=GJ057437.1,length=1106>
##contig=<ID=GJ057502.1,length=1106>
##contig=<ID=GJ057505.1,length=1106>
##contig=<ID=GJ057655.1,length=1106>
##contig=<ID=GJ057794.1,length=1106>
##contig=<ID=GJ057495.1,length=1105>
##contig=<ID=GJ057955.1,length=1105>
##contig=<ID=GJ058091.1,length=1105>
##contig=<ID=GJ058514.1,length=1105>
##contig=<ID=GJ058780.1,length=1105>
##contig=<ID=GJ060170.1,length=1105>
##contig=<ID=GJ057635.1,length=1104>
##contig=<ID=GJ057868.1,length=1104>
##contig=<ID=GJ058052.1,length=1104>
##contig=<ID=GJ058261.1,length=1104>
##contig=<ID=GJ058398.1,length=1104>
##contig=<ID=GJ058466.1,length=1104>
##contig=<ID=GJ057330.1,length=1103>
##contig=<ID=GJ057626.1,length=1103>
##contig=<ID=GJ057929.1,length=1103>
##contig=<ID=GJ057959.1,length=1103>
##contig=<ID=GJ058012.1,length=1103>
##contig=<ID=GJ058089.1,length=1103>
##contig=<ID=GJ058544.1,length=1103>
##contig=<ID=GJ058876.1,length=1103>
##contig=<ID=GJ057467.1,length=1102>
##contig=<ID=GJ057494.1,length=1102>
##contig=<ID=GJ057664.1,length=1102>
##contig=<ID=GJ057809.1,length=1102>
##contig=<ID=GJ058120.1,length=1102>
##contig=<ID=GJ058229.1,length=1102>
##contig=<ID=GJ057643.1,length=1101>
##contig=<ID=GJ058262.1,length=1101>
##contig=<ID=GJ058543.1,length=1101>
##contig=<ID=GJ060193.1,length=1101>
##contig=<ID=GJ057326.1,length=1100>
##contig=<ID=GJ057515.1,length=1100>
##contig=<ID=GJ057670.1,length=1100>
##contig=<ID=GJ057742.1,length=1100>
##contig=<ID=GJ057764.1,length=1100>
##contig=<ID=GJ057978.1,length=1100>
##contig=<ID=GJ058029.1,length=1100>
##contig=<ID=GJ058062.1,length=1100>
##contig=<ID=GJ058549.1,length=1100>
##contig=<ID=GJ058861.1,length=1100>
##contig=<ID=GJ059206.1,length=1100>
##contig=<ID=GJ057172.1,length=1099>
##contig=<ID=GJ057551.1,length=1099>
##contig=<ID=GJ058022.1,length=1099>
##contig=<ID=GJ057250.1,length=1098>
##contig=<ID=GJ057507.1,length=1098>
##contig=<ID=GJ057726.1,length=1098>
##contig=<ID=GJ058842.1,length=1098>
##contig=<ID=GJ059303.1,length=1098>
##contig=<ID=GJ060414.1,length=1098>
##contig=<ID=GJ057747.1,length=1097>
##contig=<ID=GJ058671.1,length=1097>
##contig=<ID=GJ058810.1,length=1097>
##contig=<ID=GJ058854.1,length=1097>
##contig=<ID=GJ059250.1,length=1097>
##contig=<ID=GJ057181.1,length=1096>
##contig=<ID=GJ057532.1,length=1096>
##contig=<ID=GJ057970.1,length=1096>
##contig=<ID=GJ058103.1,length=1096>
##contig=<ID=GJ058257.1,length=1096>
##contig=<ID=GJ057379.1,length=1095>
##contig=<ID=GJ057552.1,length=1095>
##contig=<ID=GJ058086.1,length=1095>
##contig=<ID=GJ058605.1,length=1095>
##contig=<ID=GJ057375.1,length=1094>
##contig=<ID=GJ057560.1,length=1094>
##contig=<ID=GJ057660.1,length=1094>
##contig=<ID=GJ057958.1,length=1094>
##contig=<ID=GJ058083.1,length=1094>
##contig=<ID=GJ058129.1,length=1094>
##contig=<ID=GJ058350.1,length=1094>
##contig=<ID=GJ057362.1,length=1093>
##contig=<ID=GJ057372.1,length=1093>
##contig=<ID=GJ057561.1,length=1093>
##contig=<ID=GJ057611.1,length=1093>
##contig=<ID=GJ057666.1,length=1093>
##contig=<ID=GJ057143.1,length=1092>
##contig=<ID=GJ057187.1,length=1092>
##contig=<ID=GJ057530.1,length=1092>
##contig=<ID=GJ058028.1,length=1092>
##contig=<ID=GJ058143.1,length=1092>
##contig=<ID=GJ057203.1,length=1091>
##contig=<ID=GJ057327.1,length=1091>
##contig=<ID=GJ057363.1,length=1091>
##contig=<ID=GJ057493.1,length=1091>
##contig=<ID=GJ057527.1,length=1091>
##contig=<ID=GJ057562.1,length=1091>
##contig=<ID=GJ057661.1,length=1091>
##contig=<ID=GJ057671.1,length=1091>
##contig=<ID=GJ057859.1,length=1091>
##contig=<ID=GJ057861.1,length=1091>
##contig=<ID=GJ057884.1,length=1091>
##contig=<ID=GJ058000.1,length=1091>
##contig=<ID=GJ059014.1,length=1091>
##contig=<ID=GJ059124.1,length=1091>
##contig=<ID=GJ059197.1,length=1091>
##contig=<ID=GJ057155.1,length=1090>
##contig=<ID=GJ057278.1,length=1090>
##contig=<ID=GJ057421.1,length=1090>
##contig=<ID=GJ057544.1,length=1090>
##contig=<ID=GJ057667.1,length=1090>
##contig=<ID=GJ057880.1,length=1090>
##contig=<ID=GJ057987.1,length=1090>
##contig=<ID=GJ058661.1,length=1090>
##contig=<ID=GJ057516.1,length=1089>
##contig=<ID=GJ057585.1,length=1089>
##contig=<ID=GJ057597.1,length=1089>
##contig=<ID=GJ058014.1,length=1089>
##contig=<ID=GJ058015.1,length=1089>
##contig=<ID=GJ057484.1,length=1088>
##contig=<ID=GJ057499.1,length=1088>
##contig=<ID=GJ057578.1,length=1088>
##contig=<ID=GJ057762.1,length=1088>
##contig=<ID=GJ057776.1,length=1088>
##contig=<ID=GJ060122.1,length=1088>
##contig=<ID=GJ057294.1,length=1087>
##contig=<ID=GJ057620.1,length=1087>
##contig=<ID=GJ057678.1,length=1087>
##contig=<ID=GJ057721.1,length=1087>
##contig=<ID=GJ058016.1,length=1087>
##contig=<ID=GJ058117.1,length=1087>
##contig=<ID=GJ058156.1,length=1087>
##contig=<ID=GJ058870.1,length=1087>
##contig=<ID=GJ057151.1,length=1086>
##contig=<ID=GJ057574.1,length=1086>
##contig=<ID=GJ057600.1,length=1086>
##contig=<ID=GJ058009.1,length=1086>
##contig=<ID=GJ058678.1,length=1086>
##contig=<ID=GJ059245.1,length=1086>
##contig=<ID=GJ057153.1,length=1085>
##contig=<ID=GJ057331.1,length=1085>
##contig=<ID=GJ057426.1,length=1085>
##contig=<ID=GJ057614.1,length=1085>
##contig=<ID=GJ057659.1,length=1085>
##contig=<ID=GJ057986.1,length=1085>
##contig=<ID=GJ058099.1,length=1085>
##contig=<ID=GJ057542.1,length=1084>
##contig=<ID=GJ057553.1,length=1084>
##contig=<ID=GJ057653.1,length=1084>
##contig=<ID=GJ057689.1,length=1084>
##contig=<ID=GJ057697.1,length=1084>
##contig=<ID=GJ058040.1,length=1084>
##contig=<ID=GJ058118.1,length=1084>
##contig=<ID=GJ058456.1,length=1084>
##contig=<ID=GJ058680.1,length=1084>
##contig=<ID=GJ057769.1,length=1083>
##contig=<ID=GJ057944.1,length=1083>
##contig=<ID=GJ057964.1,length=1083>
##contig=<ID=GJ058163.1,length=1083>
##contig=<ID=GJ058782.1,length=1083>
##contig=<ID=GJ058789.1,length=1083>
##contig=<ID=GJ057474.1,length=1082>
##contig=<ID=GJ057528.1,length=1082>
##contig=<ID=GJ057815.1,length=1082>
##contig=<ID=GJ057882.1,length=1082>
##contig=<ID=GJ057993.1,length=1082>
##contig=<ID=GJ058020.1,length=1082>
##contig=<ID=GJ058154.1,length=1082>
##contig=<ID=GJ058506.1,length=1082>
##contig=<ID=GJ057619.1,length=1081>
##contig=<ID=GJ058205.1,length=1081>
##contig=<ID=GJ060203.1,length=1081>
##contig=<ID=GJ057270.1,length=1080>
##contig=<ID=GJ057364.1,length=1080>
##contig=<ID=GJ057604.1,length=1080>
##contig=<ID=GJ057723.1,length=1080>
##contig=<ID=GJ057735.1,length=1080>
##contig=<ID=GJ057876.1,length=1080>
##contig=<ID=GJ057883.1,length=1080>
##contig=<ID=GJ057961.1,length=1080>
##contig=<ID=GJ058017.1,length=1080>
##contig=<ID=GJ058070.1,length=1080>
##contig=<ID=GJ058847.1,length=1080>
##contig=<ID=GJ060166.1,length=1080>
##contig=<ID=GJ057146.1,length=1079>
##contig=<ID=GJ057147.1,length=1079>
##contig=<ID=GJ057162.1,length=1079>
##contig=<ID=GJ057197.1,length=1079>
##contig=<ID=GJ057490.1,length=1079>
##contig=<ID=GJ057617.1,length=1079>
##contig=<ID=GJ057649.1,length=1079>
##contig=<ID=GJ057662.1,length=1079>
##contig=<ID=GJ057833.1,length=1079>
##contig=<ID=GJ058272.1,length=1079>
##contig=<ID=GJ057188.1,length=1078>
##contig=<ID=GJ057520.1,length=1078>
##contig=<ID=GJ058266.1,length=1078>
##contig=<ID=GJ057216.1,length=1077>
##contig=<ID=GJ057268.1,length=1077>
##contig=<ID=GJ057629.1,length=1077>
##contig=<ID=GJ057739.1,length=1077>
##contig=<ID=GJ057839.1,length=1077>
##contig=<ID=GJ057933.1,length=1077>
##contig=<ID=GJ057975.1,length=1077>
##contig=<ID=GJ058071.1,length=1077>
##contig=<ID=GJ058703.1,length=1077>
##contig=<ID=GJ057525.1,length=1076>
##contig=<ID=GJ057789.1,length=1076>
##contig=<ID=GJ057825.1,length=1076>
##contig=<ID=GJ057886.1,length=1076>
##contig=<ID=GJ057954.1,length=1076>
##contig=<ID=GJ057982.1,length=1076>
##contig=<ID=GJ058568.1,length=1076>
##contig=<ID=GJ059465.1,length=1076>
##contig=<ID=GJ057157.1,length=1075>
##contig=<ID=GJ057506.1,length=1075>
##contig=<ID=GJ057990.1,length=1075>
##contig=<ID=GJ058212.1,length=1075>
##contig=<ID=GJ058731.1,length=1075>
##contig=<ID=GJ058768.1,length=1075>
##contig=<ID=GJ058823.1,length=1075>
##contig=<ID=GJ058877.1,length=1075>
##contig=<ID=GJ058941.1,length=1075>
##contig=<ID=GJ060373.1,length=1075>
##contig=<ID=GJ060402.1,length=1075>
##contig=<ID=GJ057335.1,length=1074>
##contig=<ID=GJ057981.1,length=1074>
##contig=<ID=GJ058018.1,length=1074>
##contig=<ID=GJ057150.1,length=1073>
##contig=<ID=GJ057285.1,length=1073>
##contig=<ID=GJ057618.1,length=1073>
##contig=<ID=GJ057682.1,length=1073>
##contig=<ID=GJ057814.1,length=1073>
##contig=<ID=GJ058021.1,length=1073>
##contig=<ID=GJ058026.1,length=1073>
##contig=<ID=GJ058041.1,length=1073>
##contig=<ID=GJ058065.1,length=1073>
##contig=<ID=GJ057277.1,length=1072>
##contig=<ID=GJ057386.1,length=1072>
##contig=<ID=GJ057930.1,length=1072>
##contig=<ID=GJ057996.1,length=1072>
##contig=<ID=GJ058084.1,length=1072>
##contig=<ID=GJ058110.1,length=1072>
##contig=<ID=GJ059115.1,length=1072>
##contig=<ID=GJ060160.1,length=1072>
##contig=<ID=GJ060164.1,length=1072>
##contig=<ID=GJ057292.1,length=1071>
##contig=<ID=GJ057323.1,length=1071>
##contig=<ID=GJ057529.1,length=1071>
##contig=<ID=GJ057582.1,length=1071>
##contig=<ID=GJ057641.1,length=1071>
##contig=<ID=GJ057652.1,length=1071>
##contig=<ID=GJ057995.1,length=1071>
##contig=<ID=GJ058384.1,length=1071>
##contig=<ID=GJ058548.1,length=1071>
##contig=<ID=GJ060162.1,length=1071>
##contig=<ID=GJ057139.1,length=1070>
##contig=<ID=GJ057416.1,length=1070>
##contig=<ID=GJ057508.1,length=1070>
##contig=<ID=GJ057513.1,length=1070>
##contig=<ID=GJ057770.1,length=1070>
##contig=<ID=GJ057999.1,length=1070>
##contig=<ID=GJ058004.1,length=1070>
##contig=<ID=GJ058093.1,length=1070>
##contig=<ID=GJ059001.1,length=1070>
##contig=<ID=GJ057319.1,length=1069>
##contig=<ID=GJ057345.1,length=1069>
##contig=<ID=GJ057521.1,length=1069>
##contig=<ID=GJ057545.1,length=1069>
##contig=<ID=GJ057564.1,length=1069>
##contig=<ID=GJ057731.1,length=1069>
##contig=<ID=GJ057754.1,length=1069>
##contig=<ID=GJ057947.1,length=1069>
##contig=<ID=GJ058098.1,length=1069>
##contig=<ID=GJ058269.1,length=1069>
##contig=<ID=GJ057559.1,length=1068>
##contig=<ID=GJ057714.1,length=1068>
##contig=<ID=GJ058002.1,length=1068>
##contig=<ID=GJ057316.1,length=1067>
##contig=<ID=GJ057590.1,length=1067>
##contig=<ID=GJ057615.1,length=1067>
##contig=<ID=GJ057640.1,length=1067>
##contig=<ID=GJ057757.1,length=1067>
##contig=<ID=GJ057926.1,length=1067>
##contig=<ID=GJ057949.1,length=1067>
##contig=<ID=GJ058080.1,length=1067>
##contig=<ID=GJ058090.1,length=1067>
##contig=<ID=GJ057230.1,length=1066>
##contig=<ID=GJ057418.1,length=1066>
##contig=<ID=GJ057488.1,length=1066>
##contig=<ID=GJ057571.1,length=1066>
##contig=<ID=GJ057608.1,length=1066>
##contig=<ID=GJ057748.1,length=1066>
##contig=<ID=GJ058146.1,length=1066>
##contig=<ID=GJ058183.1,length=1066>
##contig=<ID=GJ058278.1,length=1066>
##contig=<ID=GJ057199.1,length=1065>
##contig=<ID=GJ057459.1,length=1065>
##contig=<ID=GJ057612.1,length=1065>
##contig=<ID=GJ057658.1,length=1065>
##contig=<ID=GJ057889.1,length=1065>
##contig=<ID=GJ057984.1,length=1065>
##contig=<ID=GJ058774.1,length=1065>
##contig=<ID=GJ057572.1,length=1064>
##contig=<ID=GJ057890.1,length=1064>
##contig=<ID=GJ057891.1,length=1064>
##contig=<ID=GJ057142.1,length=1063>
##contig=<ID=GJ057226.1,length=1063>
##contig=<ID=GJ057813.1,length=1063>
##contig=<ID=GJ057819.1,length=1063>
##contig=<ID=GJ057863.1,length=1063>
##contig=<ID=GJ058042.1,length=1063>
##contig=<ID=GJ058064.1,length=1063>
##contig=<ID=GJ058076.1,length=1063>
##contig=<ID=GJ058743.1,length=1063>
##contig=<ID=GJ058885.1,length=1063>
##contig=<ID=GJ060397.1,length=1063>
##contig=<ID=GJ057584.1,length=1062>
##contig=<ID=GJ057677.1,length=1062>
##contig=<ID=GJ057716.1,length=1062>
##contig=<ID=GJ057840.1,length=1062>
##contig=<ID=GJ058149.1,length=1062>
##contig=<ID=GJ058727.1,length=1062>
##contig=<ID=GJ058811.1,length=1062>
##contig=<ID=GJ057234.1,length=1061>
##contig=<ID=GJ057457.1,length=1061>
##contig=<ID=GJ057483.1,length=1061>
##contig=<ID=GJ057567.1,length=1061>
##contig=<ID=GJ057674.1,length=1061>
##contig=<ID=GJ057771.1,length=1061>
##contig=<ID=GJ057985.1,length=1061>
##contig=<ID=GJ058005.1,length=1061>
##contig=<ID=GJ058092.1,length=1061>
##contig=<ID=GJ058314.1,length=1061>
##contig=<ID=GJ059211.1,length=1061>
##contig=<ID=GJ060197.1,length=1061>
##contig=<ID=GJ057170.1,length=1060>
##contig=<ID=GJ057374.1,length=1060>
##contig=<ID=GJ057419.1,length=1060>
##contig=<ID=GJ057621.1,length=1060>
##contig=<ID=GJ057972.1,length=1060>
##contig=<ID=GJ058007.1,length=1060>
##contig=<ID=GJ058536.1,length=1060>
##contig=<ID=GJ058795.1,length=1060>
##contig=<ID=GJ059290.1,length=1060>
##contig=<ID=GJ060192.1,length=1060>
##contig=<ID=GJ060220.1,length=1060>
##contig=<ID=GJ060324.1,length=1060>
##contig=<ID=GJ057148.1,length=1059>
##contig=<ID=GJ057239.1,length=1059>
##contig=<ID=GJ057424.1,length=1059>
##contig=<ID=GJ057555.1,length=1059>
##contig=<ID=GJ057908.1,length=1059>
##contig=<ID=GJ058503.1,length=1059>
##contig=<ID=GJ060394.1,length=1059>
##contig=<ID=GJ057504.1,length=1058>
##contig=<ID=GJ057988.1,length=1058>
##contig=<ID=GJ058006.1,length=1058>
##contig=<ID=GJ060412.1,length=1058>
##contig=<ID=GJ057517.1,length=1057>
##contig=<ID=GJ057746.1,length=1057>
##contig=<ID=GJ057965.1,length=1057>
##contig=<ID=GJ058036.1,length=1057>
##contig=<ID=GJ058354.1,length=1057>
##contig=<ID=GJ058450.1,length=1057>
##contig=<ID=GJ058647.1,length=1057>
##contig=<ID=GJ057458.1,length=1056>
##contig=<ID=GJ057844.1,length=1056>
##contig=<ID=GJ057953.1,length=1056>
##contig=<ID=GJ057994.1,length=1056>
##contig=<ID=GJ058068.1,length=1056>
##contig=<ID=GJ058074.1,length=1056>
##contig=<ID=GJ058464.1,length=1056>
##contig=<ID=GJ059239.1,length=1056>
##contig=<ID=GJ057519.1,length=1055>
##contig=<ID=GJ057566.1,length=1055>
##contig=<ID=GJ057780.1,length=1055>
##contig=<ID=GJ057812.1,length=1055>
##contig=<ID=GJ057841.1,length=1055>
##contig=<ID=GJ057963.1,length=1055>
##contig=<ID=GJ059188.1,length=1055>
##contig=<ID=GJ057282.1,length=1054>
##contig=<ID=GJ057654.1,length=1054>
##contig=<ID=GJ057728.1,length=1054>
##contig=<ID=GJ057758.1,length=1054>
##contig=<ID=GJ057781.1,length=1054>
##contig=<ID=GJ058057.1,length=1054>
##contig=<ID=GJ058075.1,length=1054>
##contig=<ID=GJ060343.1,length=1054>
##contig=<ID=GJ057373.1,length=1053>
##contig=<ID=GJ057688.1,length=1053>
##contig=<ID=GJ057751.1,length=1053>
##contig=<ID=GJ057772.1,length=1053>
##contig=<ID=GJ057966.1,length=1053>
##contig=<ID=GJ058105.1,length=1053>
##contig=<ID=GJ058228.1,length=1053>
##contig=<ID=GJ058408.1,length=1053>
##contig=<ID=GJ058646.1,length=1053>
##contig=<ID=GJ058878.1,length=1053>
##contig=<ID=GJ057289.1,length=1052>
##contig=<ID=GJ057569.1,length=1052>
##contig=<ID=GJ057761.1,length=1052>
##contig=<ID=GJ057849.1,length=1052>
##contig=<ID=GJ057991.1,length=1052>
##contig=<ID=GJ058677.1,length=1052>
##contig=<ID=GJ057717.1,length=1051>
##contig=<ID=GJ057860.1,length=1051>
##contig=<ID=GJ057910.1,length=1051>
##contig=<ID=GJ057980.1,length=1051>
##contig=<ID=GJ058162.1,length=1051>
##contig=<ID=GJ058171.1,length=1051>
##contig=<ID=GJ059020.1,length=1051>
##contig=<ID=GJ060198.1,length=1051>
##contig=<ID=GJ057137.1,length=1050>
##contig=<ID=GJ057217.1,length=1050>
##contig=<ID=GJ057808.1,length=1050>
##contig=<ID=GJ058030.1,length=1050>
##contig=<ID=GJ058831.1,length=1050>
##contig=<ID=GJ057613.1,length=1049>
##contig=<ID=GJ057642.1,length=1049>
##contig=<ID=GJ057857.1,length=1049>
##contig=<ID=GJ057976.1,length=1049>
##contig=<ID=GJ057989.1,length=1049>
##contig=<ID=GJ057997.1,length=1049>
##contig=<ID=GJ058056.1,length=1049>
##contig=<ID=GJ058989.1,length=1049>
##contig=<ID=GJ060202.1,length=1049>
##contig=<ID=GJ060370.1,length=1049>
##contig=<ID=GJ057173.1,length=1048>
##contig=<ID=GJ057381.1,length=1048>
##contig=<ID=GJ057765.1,length=1048>
##contig=<ID=GJ057786.1,length=1048>
##contig=<ID=GJ057956.1,length=1048>
##contig=<ID=GJ057971.1,length=1048>
##contig=<ID=GJ058740.1,length=1048>
##contig=<ID=GJ057309.1,length=1047>
##contig=<ID=GJ057310.1,length=1047>
##contig=<ID=GJ057420.1,length=1047>
##contig=<ID=GJ057466.1,length=1047>
##contig=<ID=GJ057556.1,length=1047>
##contig=<ID=GJ057570.1,length=1047>
##contig=<ID=GJ057700.1,length=1047>
##contig=<ID=GJ057328.1,length=1046>
##contig=<ID=GJ057665.1,length=1046>
##contig=<ID=GJ057952.1,length=1046>
##contig=<ID=GJ057974.1,length=1046>
##contig=<ID=GJ058836.1,length=1046>
##contig=<ID=GJ060165.1,length=1046>
##contig=<ID=GJ060219.1,length=1046>
##contig=<ID=GJ057182.1,length=1045>
##contig=<ID=GJ057862.1,length=1045>
##contig=<ID=GJ058696.1,length=1045>
##contig=<ID=GJ057430.1,length=1044>
##contig=<ID=GJ057446.1,length=1044>
##contig=<ID=GJ057500.1,length=1044>
##contig=<ID=GJ057703.1,length=1044>
##contig=<ID=GJ057932.1,length=1044>
##contig=<ID=GJ057951.1,length=1044>
##contig=<ID=GJ058003.1,length=1044>
##contig=<ID=GJ058963.1,length=1044>
##contig=<ID=GJ057159.1,length=1043>
##contig=<ID=GJ057355.1,length=1043>
##contig=<ID=GJ057829.1,length=1043>
##contig=<ID=GJ057856.1,length=1043>
##contig=<ID=GJ058066.1,length=1043>
##contig=<ID=GJ058723.1,length=1043>
##contig=<ID=GJ057636.1,length=1042>
##contig=<ID=GJ057756.1,length=1042>
##contig=<ID=GJ057934.1,length=1042>
##contig=<ID=GJ057967.1,length=1042>
##contig=<ID=GJ058019.1,length=1042>
##contig=<ID=GJ059243.1,length=1042>
##contig=<ID=GJ057382.1,length=1041>
##contig=<ID=GJ057462.1,length=1041>
##contig=<ID=GJ057759.1,length=1041>
##contig=<ID=GJ057869.1,length=1041>
##contig=<ID=GJ058011.1,length=1041>
##contig=<ID=GJ058079.1,length=1041>
##contig=<ID=GJ058951.1,length=1041>
##contig=<ID=GJ060328.1,length=1041>
##contig=<ID=GJ057186.1,length=1040>
##contig=<ID=GJ057207.1,length=1040>
##contig=<ID=GJ057235.1,length=1040>
##contig=<ID=GJ057265.1,length=1040>
##contig=<ID=GJ057383.1,length=1040>
##contig=<ID=GJ057753.1,length=1040>
##contig=<ID=GJ057845.1,length=1040>
##contig=<ID=GJ057848.1,length=1040>
##contig=<ID=GJ057905.1,length=1040>
##contig=<ID=GJ058753.1,length=1040>
##contig=<ID=GJ060366.1,length=1040>
##contig=<ID=GJ057165.1,length=1039>
##contig=<ID=GJ057266.1,length=1039>
##contig=<ID=GJ057496.1,length=1039>
##contig=<ID=GJ057888.1,length=1039>
##contig=<ID=GJ058890.1,length=1039>
##contig=<ID=GJ059111.1,length=1039>
##contig=<ID=GJ057149.1,length=1038>
##contig=<ID=GJ058133.1,length=1038>
##contig=<ID=GJ058290.1,length=1038>
##contig=<ID=GJ059253.1,length=1038>
##contig=<ID=GJ057774.1,length=1037>
##contig=<ID=GJ057144.1,length=1036>
##contig=<ID=GJ057154.1,length=1036>
##contig=<ID=GJ057317.1,length=1036>
##contig=<ID=GJ057376.1,length=1036>
##contig=<ID=GJ057656.1,length=1036>
##contig=<ID=GJ057750.1,length=1036>
##contig=<ID=GJ058336.1,length=1036>
##contig=<ID=GJ057423.1,length=1035>
##contig=<ID=GJ057565.1,length=1035>
##contig=<ID=GJ057593.1,length=1035>
##contig=<ID=GJ057763.1,length=1035>
##contig=<ID=GJ058573.1,length=1035>
##contig=<ID=GJ058852.1,length=1035>
##contig=<ID=GJ057279.1,length=1034>
##contig=<ID=GJ057498.1,length=1034>
##contig=<ID=GJ057719.1,length=1034>
##contig=<ID=GJ057777.1,length=1034>
##contig=<ID=GJ058039.1,length=1034>
##contig=<ID=GJ058082.1,length=1034>
##contig=<ID=GJ058315.1,length=1034>
##contig=<ID=GJ058418.1,length=1034>
##contig=<ID=GJ058571.1,length=1034>
##contig=<ID=GJ058674.1,length=1034>
##contig=<ID=GJ059289.1,length=1034>
##contig=<ID=GJ060361.1,length=1034>
##contig=<ID=GJ057176.1,length=1033>
##contig=<ID=GJ057322.1,length=1033>
##contig=<ID=GJ057892.1,length=1033>
##contig=<ID=GJ057274.1,length=1032>
##contig=<ID=GJ057344.1,length=1032>
##contig=<ID=GJ057394.1,length=1032>
##contig=<ID=GJ057497.1,length=1032>
##contig=<ID=GJ058480.1,length=1032>
##contig=<ID=GJ059155.1,length=1032>
##contig=<ID=GJ058008.1,length=1031>
##contig=<ID=GJ060223.1,length=1031>
##contig=<ID=GJ057377.1,length=1030>
##contig=<ID=GJ057422.1,length=1030>
##contig=<ID=GJ057442.1,length=1030>
##contig=<ID=GJ057744.1,length=1030>
##contig=<ID=GJ058013.1,length=1030>
##contig=<ID=GJ058067.1,length=1030>
##contig=<ID=GJ060347.1,length=1030>
##contig=<ID=GJ058302.1,length=1029>
##contig=<ID=GJ059147.1,length=1029>
##contig=<ID=GJ060382.1,length=1028>
##contig=<ID=GJ057161.1,length=1027>
##contig=<ID=GJ057634.1,length=1027>
##contig=<ID=GJ057558.1,length=1026>
##contig=<ID=GJ057842.1,length=1026>
##contig=<ID=GJ058037.1,length=1026>
##contig=<ID=GJ060159.1,length=1026>
##contig=<ID=GJ057822.1,length=1025>
##contig=<ID=GJ057854.1,length=1025>
##contig=<ID=GJ057879.1,length=1025>
##contig=<ID=GJ057969.1,length=1025>
##contig=<ID=GJ059182.1,length=1025>
##contig=<ID=GJ057392.1,length=1024>
##contig=<ID=GJ057633.1,length=1024>
##contig=<ID=GJ058559.1,length=1024>
##contig=<ID=GJ058843.1,length=1024>
##contig=<ID=GJ060199.1,length=1024>
##contig=<ID=GJ057645.1,length=1023>
##contig=<ID=GJ058958.1,length=1023>
##contig=<ID=GJ057417.1,length=1022>
##contig=<ID=GJ057602.1,length=1022>
##contig=<ID=GJ058010.1,length=1022>
##contig=<ID=GJ058897.1,length=1022>
##contig=<ID=GJ057293.1,length=1021>
##contig=<ID=GJ057361.1,length=1021>
##contig=<ID=GJ057518.1,length=1021>
##contig=<ID=GJ057836.1,length=1021>
##contig=<ID=GJ057977.1,length=1021>
##contig=<ID=GJ058106.1,length=1021>
##contig=<ID=GJ057218.1,length=1020>
##contig=<ID=GJ057321.1,length=1020>
##contig=<ID=GJ057396.1,length=1020>
##contig=<ID=GJ057630.1,length=1020>
##contig=<ID=GJ058188.1,length=1020>
##contig=<ID=GJ058901.1,length=1020>
##contig=<ID=GJ057276.1,length=1019>
##contig=<ID=GJ058069.1,length=1019>
##contig=<ID=GJ058567.1,length=1019>
##contig=<ID=GJ060180.1,length=1019>
##contig=<ID=GJ057950.1,length=1018>
##contig=<ID=GJ058812.1,length=1018>
##contig=<ID=GJ057318.1,length=1017>
##contig=<ID=GJ058033.1,length=1017>
##contig=<ID=GJ057164.1,length=1016>
##contig=<ID=GJ057469.1,length=1016>
##contig=<ID=GJ057851.1,length=1016>
##contig=<ID=GJ060419.1,length=1016>
##contig=<ID=GJ057928.1,length=1015>
##contig=<ID=GJ060213.1,length=1015>
##contig=<ID=GJ060421.1,length=1015>
##contig=<ID=GJ057487.1,length=1014>
##contig=<ID=GJ058323.1,length=1014>
##contig=<ID=GJ058711.1,length=1014>
##contig=<ID=GJ058850.1,length=1014>
##contig=<ID=GJ057228.1,length=1013>
##contig=<ID=GJ057346.1,length=1013>
##contig=<ID=GJ057451.1,length=1013>
##contig=<ID=GJ057983.1,length=1013>
##contig=<ID=GJ058078.1,length=1013>
##contig=<ID=GJ058226.1,length=1013>
##contig=<ID=GJ060217.1,length=1013>
##contig=<ID=GJ060348.1,length=1013>
##contig=<ID=GJ058038.1,length=1012>
##contig=<ID=GJ059203.1,length=1012>
##contig=<ID=GJ059244.1,length=1012>
##contig=<ID=GJ059279.1,length=1012>
##contig=<ID=GJ060208.1,length=1012>
##contig=<ID=GJ057347.1,length=1011>
##contig=<ID=GJ059227.1,length=1011>
##contig=<ID=GJ060364.1,length=1011>
##contig=<ID=GJ057387.1,length=1010>
##contig=<ID=GJ057533.1,length=1010>
##contig=<ID=GJ057760.1,length=1010>
##contig=<ID=GJ058311.1,length=1010>
##contig=<ID=GJ058807.1,length=1010>
##contig=<ID=GJ058828.1,length=1010>
##contig=<ID=GJ057408.1,length=1009>
##contig=<ID=GJ057693.1,length=1009>
##contig=<ID=GJ057801.1,length=1009>
##contig=<ID=GJ058048.1,length=1009>
##contig=<ID=GJ058195.1,length=1009>
##contig=<ID=GJ057388.1,length=1008>
##contig=<ID=GJ058296.1,length=1008>
##contig=<ID=GJ058465.1,length=1008>
##contig=<ID=GJ058521.1,length=1008>
##contig=<ID=GJ060221.1,length=1008>
##contig=<ID=GJ060380.1,length=1008>
##contig=<ID=GJ060408.1,length=1008>
##contig=<ID=GJ057352.1,length=1007>
##contig=<ID=GJ058657.1,length=1007>
##contig=<ID=GJ058669.1,length=1007>
##contig=<ID=GJ059193.1,length=1007>
##contig=<ID=GJ060210.1,length=1007>
##contig=<ID=GJ057262.1,length=1006>
##contig=<ID=GJ057531.1,length=1006>
##contig=<ID=GJ057817.1,length=1006>
##contig=<ID=GJ059119.1,length=1006>
##contig=<ID=GJ059169.1,length=1006>
##contig=<ID=GJ060379.1,length=1006>
##contig=<ID=GJ057546.1,length=1005>
##contig=<ID=GJ058343.1,length=1005>
##contig=<ID=GJ058479.1,length=1005>
##contig=<ID=GJ058864.1,length=1005>
##contig=<ID=GJ059093.1,length=1005>
##contig=<ID=GJ060404.1,length=1005>
##contig=<ID=GJ058319.1,length=1004>
##contig=<ID=GJ058453.1,length=1004>
##contig=<ID=GJ058577.1,length=1004>
##contig=<ID=GJ058821.1,length=1004>
##contig=<ID=GJ058858.1,length=1004>
##contig=<ID=GJ059123.1,length=1004>
##contig=<ID=GJ060182.1,length=1004>
##contig=<ID=GJ057568.1,length=1003>
##contig=<ID=GJ057367.1,length=1002>
##contig=<ID=GJ058193.1,length=1002>
##contig=<ID=GJ060349.1,length=1002>
##contig=<ID=GJ060400.1,length=1002>
##contig=<ID=GJ057221.1,length=1001>
##contig=<ID=GJ059006.1,length=1001>
##contig=<ID=GJ059080.1,length=1001>
##contig=<ID=GJ060406.1,length=1001>
##contig=<ID=GJ058980.1,length=1000>
##contig=<ID=GJ060398.1,length=1000>
##contig=<ID=GJ060194.1,length=998>
##contig=<ID=GJ060395.1,length=997>
##contig=<ID=GJ060181.1,length=996>
##contig=<ID=GJ060352.1,length=995>
##contig=<ID=GJ060376.1,length=994>
##contig=<ID=GJ060372.1,length=993>
##contig=<ID=GJ060374.1,length=992>
##contig=<ID=GJ060188.1,length=990>
##contig=<ID=GJ060353.1,length=990>
##contig=<ID=GJ060340.1,length=987>
##contig=<ID=GJ060332.1,length=986>
##contig=<ID=GJ060178.1,length=983>
##contig=<ID=GJ060391.1,length=983>
##contig=<ID=GJ060407.1,length=982>
##contig=<ID=GJ060339.1,length=981>
##contig=<ID=GJ060171.1,length=980>
##contig=<ID=GJ060177.1,length=979>
##contig=<ID=GJ060216.1,length=978>
##contig=<ID=GJ060415.1,length=978>
##contig=<ID=GJ060218.1,length=976>
##contig=<ID=GJ060209.1,length=975>
##contig=<ID=GJ060396.1,length=975>
##contig=<ID=GJ060211.1,length=974>
##contig=<ID=GJ060365.1,length=974>
##contig=<ID=GJ060215.1,length=973>
##contig=<ID=GJ060399.1,length=971>
##contig=<ID=GJ060375.1,length=970>
##contig=<ID=GJ060185.1,length=969>
##contig=<ID=GJ060371.1,length=967>
##contig=<ID=GJ060329.1,length=964>
##contig=<ID=GJ060403.1,length=964>
##contig=<ID=GJ060187.1,length=963>
##contig=<ID=GJ060362.1,length=963>
##contig=<ID=GJ060369.1,length=963>
##contig=<ID=GJ060176.1,length=962>
##contig=<ID=GJ060350.1,length=961>
##contig=<ID=GJ060167.1,length=958>
##contig=<ID=GJ060173.1,length=958>
##contig=<ID=GJ060321.1,length=957>
##contig=<ID=GJ060418.1,length=956>
##contig=<ID=GJ060320.1,length=955>
##contig=<ID=GJ060411.1,length=955>
##contig=<ID=GJ060186.1,length=954>
##contig=<ID=GJ060357.1,length=954>
##contig=<ID=GJ060351.1,length=952>
##contig=<ID=GJ060231.1,length=951>
##contig=<ID=GJ060416.1,length=951>
##contig=<ID=GJ060410.1,length=947>
##contig=<ID=GJ060386.1,length=942>
##contig=<ID=GJ060331.1,length=941>
##contig=<ID=GJ060363.1,length=941>
##contig=<ID=GJ060205.1,length=940>
##contig=<ID=GJ059011.1,length=937>
##contig=<ID=GJ060360.1,length=936>
##contig=<ID=GJ060420.1,length=934>
##contig=<ID=GJ060274.1,length=931>
##contig=<ID=GJ060401.1,length=930>
##contig=<ID=GJ060175.1,length=928>
##contig=<ID=GJ060334.1,length=928>
##contig=<ID=GJ060359.1,length=926>
##contig=<ID=GJ060246.1,length=921>
##contig=<ID=GJ060405.1,length=921>
##contig=<ID=GJ060393.1,length=916>
##contig=<ID=GJ060255.1,length=915>
##contig=<ID=GJ060257.1,length=914>
##contig=<ID=GJ060227.1,length=913>
##contig=<ID=GJ060263.1,length=910>
##contig=<ID=GJ060281.1,length=909>
##contig=<ID=GJ060279.1,length=907>
##contig=<ID=GJ060319.1,length=905>
##contig=<ID=GJ060230.1,length=904>
##contig=<ID=GJ058155.1,length=903>
##contig=<ID=GJ060256.1,length=902>
##contig=<ID=GJ060333.1,length=901>
##contig=<ID=GJ060338.1,length=901>
##contig=<ID=GJ060235.1,length=899>
##contig=<ID=GJ060287.1,length=899>
##contig=<ID=GJ060310.1,length=899>
##contig=<ID=GJ060228.1,length=897>
##contig=<ID=GJ060259.1,length=897>
##contig=<ID=GJ060250.1,length=896>
##contig=<ID=GJ060273.1,length=895>
##contig=<ID=GJ060232.1,length=894>
##contig=<ID=GJ060258.1,length=891>
##contig=<ID=GJ060264.1,length=890>
##contig=<ID=GJ060314.1,length=888>
##contig=<ID=GJ060335.1,length=888>
##contig=<ID=GJ060200.1,length=887>
##contig=<ID=GJ060191.1,length=886>
##contig=<ID=GJ060236.1,length=886>
##contig=<ID=GJ060267.1,length=886>
##contig=<ID=GJ060242.1,length=885>
##contig=<ID=GJ060229.1,length=884>
##contig=<ID=GJ060244.1,length=884>
##contig=<ID=GJ060284.1,length=884>
##contig=<ID=GJ060307.1,length=884>
##contig=<ID=GJ060184.1,length=883>
##contig=<ID=GJ060312.1,length=883>
##contig=<ID=GJ060207.1,length=882>
##contig=<ID=GJ060195.1,length=881>
##contig=<ID=GJ060234.1,length=881>
##contig=<ID=GJ060306.1,length=881>
##contig=<ID=GJ060268.1,length=880>
##contig=<ID=GJ060206.1,length=879>
##contig=<ID=GJ060190.1,length=877>
##contig=<ID=GJ060183.1,length=875>
##contig=<ID=GJ060275.1,length=874>
##contig=<ID=GJ060265.1,length=873>
##contig=<ID=GJ060266.1,length=873>
##contig=<ID=GJ060288.1,length=873>
##contig=<ID=GJ060305.1,length=873>
##contig=<ID=GJ060269.1,length=872>
##contig=<ID=GJ060282.1,length=872>
##contig=<ID=GJ060252.1,length=871>
##contig=<ID=GJ060226.1,length=870>
##contig=<ID=GJ060261.1,length=870>
##contig=<ID=GJ060316.1,length=870>
##contig=<ID=GJ060240.1,length=869>
##contig=<ID=GJ060245.1,length=869>
##contig=<ID=GJ060285.1,length=869>
##contig=<ID=GJ060303.1,length=869>
##contig=<ID=GJ060309.1,length=869>
##contig=<ID=GJ060296.1,length=868>
##contig=<ID=GJ060297.1,length=868>
##contig=<ID=GJ060222.1,length=867>
##contig=<ID=GJ060251.1,length=867>
##contig=<ID=GJ060271.1,length=866>
##contig=<ID=GJ060253.1,length=865>
##contig=<ID=GJ060294.1,length=865>
##contig=<ID=GJ060298.1,length=865>
##contig=<ID=GJ060238.1,length=863>
##contig=<ID=GJ060201.1,length=861>
##contig=<ID=GJ060249.1,length=861>
##contig=<ID=GJ060262.1,length=861>
##contig=<ID=GJ060272.1,length=861>
##contig=<ID=GJ060301.1,length=861>
##contig=<ID=GJ060342.1,length=861>
##contig=<ID=GJ060292.1,length=860>
##contig=<ID=GJ060293.1,length=859>
##contig=<ID=GJ060233.1,length=858>
##contig=<ID=GJ060243.1,length=858>
##contig=<ID=GJ060318.1,length=858>
##contig=<ID=GJ060237.1,length=857>
##contig=<ID=GJ060280.1,length=857>
##contig=<ID=GJ060302.1,length=854>
##contig=<ID=GJ060311.1,length=854>
##contig=<ID=GJ060304.1,length=853>
##contig=<ID=GJ060260.1,length=852>
##contig=<ID=GJ060313.1,length=852>
##contig=<ID=GJ060241.1,length=850>
##contig=<ID=GJ060299.1,length=849>
##contig=<ID=GJ060277.1,length=848>
##contig=<ID=GJ060283.1,length=847>
##contig=<ID=GJ060286.1,length=847>
##contig=<ID=GJ060289.1,length=845>
##contig=<ID=GJ060327.1,length=845>
##contig=<ID=GJ060189.1,length=842>
##contig=<ID=GJ060247.1,length=841>
##contig=<ID=GJ060254.1,length=840>
##contig=<ID=GJ060239.1,length=839>
##contig=<ID=GJ060278.1,length=838>
##contig=<ID=GJ060224.1,length=836>
##contig=<ID=GJ060225.1,length=835>
##contig=<ID=GJ060270.1,length=833>
##contig=<ID=GJ060308.1,length=832>
##contig=<ID=GJ060300.1,length=831>
##contig=<ID=GJ060295.1,length=829>
##contig=<ID=GJ060315.1,length=826>
##contig=<ID=GJ060317.1,length=820>
##contig=<ID=GJ060276.1,length=817>
##contig=<ID=GJ060248.1,length=816>
##contig=<ID=GJ060290.1,length=816>
##contig=<ID=GJ060291.1,length=804>
##contig=<ID=GJ060204.1,length=796>
##contig=<ID=GJ060168.1,length=792>
##contig=<ID=GJ060212.1,length=762>
##contig=<ID=GJ060422.1,length=739>
##contig=<ID=GJ060214.1,length=731>
##contig=<ID=GJ060390.1,length=646>
##contig=<ID=GJ060172.1,length=595>
##contig=<ID=GJ060344.1,length=583>
##contig=<ID=GJ060355.1,length=260>
##contig=<ID=GJ060330.1,length=224>
##ALT=<ID=*,Description="Represents allele(s) other than observed.">
##INFO=<ID=INDEL,Number=0,Type=Flag,Description="Indicates that the variant is an INDEL.">
##INFO=<ID=IDV,Number=1,Type=Integer,Description="Maximum number of reads supporting an indel">
##INFO=<ID=IMF,Number=1,Type=Float,Description="Maximum fraction of reads supporting an indel">
##INFO=<ID=DP,Number=1,Type=Integer,Description="Raw read depth">
##INFO=<ID=VDB,Number=1,Type=Float,Description="Variant Distance Bias for filtering splice-site artefacts in RNA-seq data (bigger is better)",Version=3>
##INFO=<ID=RPB,Number=1,Type=Float,Description="Mann-Whitney U test of Read Position Bias (bigger is better)">
##INFO=<ID=MQB,Number=1,Type=Float,Description="Mann-Whitney U test of Mapping Quality Bias (bigger is better)">
##INFO=<ID=BQB,Number=1,Type=Float,Description="Mann-Whitney U test of Base Quality Bias (bigger is better)">
##INFO=<ID=MQSB,Number=1,Type=Float,Description="Mann-Whitney U test of Mapping Quality vs Strand Bias (bigger is better)">
##INFO=<ID=SGB,Number=1,Type=Float,Description="Segregation based metric.">
##INFO=<ID=MQ0F,Number=1,Type=Float,Description="Fraction of MQ0 reads (smaller is better)">
##FORMAT=<ID=PL,Number=G,Type=Integer,Description="List of Phred-scaled genotype likelihoods">
##FORMAT=<ID=GT,Number=1,Type=String,Description="Genotype">
##INFO=<ID=ICB,Number=1,Type=Float,Description="Inbreeding Coefficient Binomial test (bigger is better)">
##INFO=<ID=HOB,Number=1,Type=Float,Description="Bias in the number of HOMs number (smaller is better)">
##INFO=<ID=AC,Number=A,Type=Integer,Description="Allele count in genotypes for each ALT allele, in the same order as listed">
##INFO=<ID=AN,Number=1,Type=Integer,Description="Total number of alleles in called genotypes">
##INFO=<ID=DP4,Number=4,Type=Integer,Description="Number of high-quality ref-forward , ref-reverse, alt-forward and alt-reverse bases">
##INFO=<ID=MQ,Number=1,Type=Integer,Description="Average mapping quality">
##bcftools_callVersion=1.5+htslib-1.5
##bcftools_callCommand=call -mv -Ob -o feed_high_low_merged.bcf; Date=Wed Dec 19 09:23:20 2018
##bcftools_viewVersion=1.5+htslib-1.5
##bcftools_viewCommand=view ../feed_high_low_merged.bcf; Date=Sat Dec 29 14:48:20 2018
##bcftools_viewCommand=view feed_high_low_merged_SNPs.recode.vcf; Date=Sat Dec 29 15:23:50 2018
##FILTER=<ID=SnpGap,Description="SNP within 5 bp of an indel">
##FILTER=<ID=IndelGap,Description="Indel within 5 bp of an indel">
##bcftools_filterVersion=1.5+htslib-1.5
##bcftools_filterCommand=filter -g 5 -G 5 -i %QUAL>=30 -o feed_high_low_merged_SNPs.recode_filtered.vcf; Date=Sat Dec 29 15:23:50 2018
##SnpSiftVersion="SnpSift 4.3t (build 2017-11-24 10:18), by Pablo Cingolani"
##SnpSiftCmd="SnpSift Filter '(GEN[ALL].GT != './.')' feed_high_low_merged_SNPs.recode_filtered.vcf"
##FILTER=<ID=SnpSift,Description="SnpSift 4.3t (build 2017-11-24 10:18), by Pablo Cingolani, Expression used: (GEN[ALL].GT != './.')">
##source_20190225.1=vcf-subset(v0.1.14-12-gcdb80b8) -a -e -c high
##bcftools_isecVersion=1.5+htslib-1.5
##bcftools_isecCommand=isec -p bcftools_isec_HvsL/ -c none feed_high_merged_SNPs.recode_filtered_SNPsift.vcf.gz feed_low_merged_SNPs.recode_filtered_SNPsift.vcf.gz; Date=Mon Feb 25 13:54:28 2019
#CHROM	POS	ID	REF	ALT	QUAL	FILTER	INFO	FORMAT	high
1	359651	.	T	C	106	PASS	AC=1;AN=2;BQB=0.708511;DP4=28,40,22,14;DP=118;HOB=0.125;ICB=0.3;MQ0F=0;MQ=20;MQB=1;MQSB=1;RPB=0.846477;SGB=-13.0084;VDB=0.185979	GT:PL	0/1:140,0,129
1	360396	.	G	A	104	PASS	AC=1;AN=2;BQB=0.973583;DP4=33,29,16,16;DP=117;HOB=0.125;ICB=0.3;MQ0F=0;MQ=20;MQB=1;MQSB=1;RPB=0.750288;SGB=-11.7809;VDB=0.219594	GT:PL	0/1:138,0,133
1	360619	.	G	T	72	PASS	AC=1;AN=2;BQB=0.569938;DP4=33,29,21,8;DP=107;HOB=0.125;ICB=0.3;MQ0F=0;MQ=20;MQB=1;MQSB=1;RPB=0.642176;SGB=-10.8604;VDB=0.440442	GT:PL	0/1:106,0,138
1	362090	.	C	T	33.2148	PASS	AC=1;AN=2;BQB=0.382493;DP4=1217,724,341,199;DP=3131;HOB=0.125;ICB=0.3;MQ0F=0;MQ=20;MQB=1;MQSB=1;RPB=0.370538;SGB=-167.662;VDB=0.11976	GT:PL	0/1:67,0,128
1	701151	.	C	T	47.3072	PASS	AC=1;AN=2;BQB=0.11615;DP4=14,3,4,5;DP=28;HOB=0.125;ICB=0.3;MQ0F=0;MQ=20;MQB=1;MQSB=1;RPB=0.11615;SGB=-4.71804;VDB=0.353118	GT:PL	0/1:81,0,70
1	926901	.	C	G,T	65	PASS	AC=1,1;AN=2;BQB=0.995012;DP4=1,3,13,2;DP=23;HOB=0.625;ICB=0.36;MQ0F=0;MQ=20;MQB=1;MQSB=1;RPB=0.980199;SGB=-1.23633;VDB=0.758724	GT:PL	1/2:92,57,59,37,0,37
1	940619	.	C	T	30.4002	PASS	AC=1;AN=2;BQB=0.658255;DP4=15,7,4,4;DP=39;HOB=0.125;ICB=0.3;MQ0F=0;MQ=20;MQB=1;MQSB=1;RPB=0.853544;SGB=-4.40924;VDB=0.619542	GT:PL	0/1:64,0,98
1	999270	.	A	C	35.3082	PASS	AC=1;AN=2;BQB=0.742931;DP4=4,2,3,2;DP=13;HOB=0.125;ICB=0.3;MQ0F=0;MQ=20;MQB=0.950952;MQSB=0.964642;RPB=0.742931;SGB=1.94933;VDB=0.203629	GT:PL	0/1:69,0,2
1	1004561	.	C	T	70	PASS	AC=1;AN=2;BQB=0.579705;DP4=87,111,41,37;DP=282;HOB=0.125;ICB=0.3;MQ0F=0;MQ=20;MQB=1;MQSB=1;RPB=0.277159;SGB=-25.8962;VDB=0.435389	GT:PL	0/1:104,0,146
1	1217740	.	G	C	61	PASS	AC=1;AN=2;BQB=0.687959;DP4=16,6,9,3;DP=42;HOB=0.125;ICB=0.3;MQ0F=0;MQ=20;MQB=1;MQSB=1;RPB=0.964133;SGB=-5.64284;VDB=0.928309	GT:PL	0/1:95,0,58
1	1230915	.	A	G	68	PASS	AC=1;AN=2;BQB=0.30672;DP4=19,22,11,6;DP=76;HOB=0.125;ICB=0.3;MQ0F=0;MQ=20;MQB=1;MQSB=1;RPB=0.848962;SGB=-7.1781;VDB=0.188948	GT:PL	0/1:102,0,125
1	1246957	.	C	T	30.2575	PASS	AC=1;AN=2;BQB=0.760621;DP4=24,5,9,1;DP=54;HOB=0.125;ICB=0.3;MQ0F=0;MQ=20;MQB=1;MQSB=1;RPB=0.949591;SGB=-5.02822;VDB=0.443221	GT:PL	0/1:64,0,80
1	1247684	.	T	C	37.3136	PASS	AC=1;AN=2;BQB=0.884305;DP4=18,9,8,2;DP=47;HOB=0.125;ICB=0.3;MQ0F=0;MQ=20;MQB=1;MQSB=1;RPB=0.852817;SGB=-5.02822;VDB=0.982462	GT:PL	0/1:71,0,83
1	1249351	.	G	C	68	PASS	AC=1;AN=2;BQB=0.983026;DP4=65,43,24,9;DP=166;HOB=0.125;ICB=0.3;MQ0F=0;MQ=20;MQB=1;MQSB=1;RPB=0.320034;SGB=-12.0878;VDB=0.380862	GT:PL	0/1:102,0,139
1	1256231	.	A	G	60	PASS	AC=1;AN=2;BQB=0.794952;DP4=575,383,298,215;DP=1753;HOB=0.125;ICB=0.3;MQ0F=0;MQ=20;MQB=1;MQSB=1;RPB=0.378674;SGB=-159.377;VDB=0.997763	GT:PL	0/1:94,0,138
1	1381112	.	C	T	39.0657	PASS	AC=1;AN=2;BQB=0.986956;DP4=26,10,12,2;DP=64;HOB=0.125;ICB=0.3;MQ0F=0;MQ=20;MQB=1;MQSB=1;RPB=0.564422;SGB=-6.25755;VDB=0.778595	GT:PL	0/1:73,0,40
1	3110520	.	G	C	46.4833	PASS	AC=2;AN=2;BQB=0.6875;DP4=1,1,7,1;DP=14;HOB=0.5;ICB=0.5;MQ0F=0;MQ=20;MQB=1;MQSB=1;RPB=1;SGB=3.16415;VDB=0.798217	GT:PL	1/1:81,7,0
1	3111276	.	A	G	58	PASS	AC=1;AN=2;BQB=0.0372318;DP4=44,38,22,4;DP=139;HOB=0.125;ICB=0.3;MQ0F=0;MQ=20;MQB=1;MQSB=1;RPB=0.284984;SGB=-9.93983;VDB=0.875214	GT:PL	0/1:92,0,110
1	6486241	.	C	T	40.7568	PASS	AC=1;AN=2;BQB=0.957634;DP4=17,13,7,4;DP=48;HOB=0.125;ICB=0.3;MQ0F=0;MQ=20;MQB=1;MQSB=1;RPB=0.989236;SGB=-5.33664;VDB=0.855713	GT:PL	0/1:73,0,75
1	6486377	.	G	C	33.2407	PASS	AC=1;AN=2;BQB=0.907497;DP4=25,22,4,6;DP=72;HOB=0.125;ICB=0.3;MQ0F=0;MQ=20;MQB=1;MQSB=1;RPB=0.851756;SGB=-5.02822;VDB=0.399237	GT:PL	0/1:67,0,113
1	6487704	.	A	T	84	PASS	AC=1;AN=2;BQB=0.934494;DP4=47,20,18,8;DP=134;HOB=0.125;ICB=0.3;MQ0F=0;MQ=20;MQB=1;MQSB=1;RPB=0.730873;SGB=-9.93983;VDB=0.562478	GT:PL	0/1:118,0,125
1	6488323	.	T	C	38.8858	PASS	AC=1;AN=2;BQB=0.908202;DP4=33,18,13,1;DP=89;HOB=0.125;ICB=0.3;MQ0F=0;MQ=20;MQB=1;MQSB=1;RPB=0.540638;SGB=-6.25752;VDB=0.0829221	GT:PL	0/1:73,0,52
1	6532149	.	C	A	49.2012	PASS	AC=1;AN=2;BQB=0.912531;DP4=23,23,3,7;DP=62;HOB=0.125;ICB=0.3;MQ0F=0;MQ=20;MQB=1;MQSB=1;RPB=0.998571;SGB=5.38303;VDB=0.0700155	GT:PL	0/1:83,0,112
1	6533293	.	A	G	58	PASS	AC=1;AN=2;BQB=0.999949;DP4=131,74,37,18;DP=350;HOB=0.125;ICB=0.3;MQ0F=0;MQ=20;MQB=1;MQSB=1;RPB=0.22448;SGB=36.5669;VDB=0.328934	GT:PL	0/1:92,0,132
1	6533548	.	C	T	93	PASS	AC=1;AN=2;BQB=0.450578;DP4=156,112,49,43;DP=422;HOB=0.125;ICB=0.3;MQ0F=0;MQ=20;MQB=1;MQSB=1;RPB=0.972603;SGB=62.2133;VDB=0.613409	GT:PL	0/1:127,0,145
1	6533955	.	A	C	91	PASS	AC=1;AN=2;BQB=0.872205;DP4=28,67,7,26;DP=150;HOB=0.125;ICB=0.3;MQ0F=0;MQ=20;MQB=1;MQSB=1;RPB=0.610096;SGB=21.3177;VDB=1.16531e-07	GT:PL	0/1:125,0,147
1	6534082	.	G	T	39.007	PASS	AC=1;AN=2;BQB=0.195711;DP4=9,7,4,2;DP=22;HOB=0.125;ICB=0.3;MQ0F=0;MQ=20;MQB=1;MQSB=1;RPB=0.268416;SGB=2.63044;VDB=0.715796	GT:PL	0/1:73,0,26
1	6535125	.	C	T	54	PASS	AC=1;AN=2;BQB=0.405154;DP4=18,18,8,3;DP=61;HOB=0.125;ICB=0.3;MQ0F=0;MQ=20;MQB=1;MQSB=1;RPB=0.996141;SGB=6.07412;VDB=0.504358	GT:PL	0/1:88,0,105
1	8812340	.	A	C	61	PASS	AC=2;AN=2;BQB=0.99881;DP4=6,4,4,3;DP=23;HOB=0.5;ICB=0.5;MQ0F=0;MQ=20;MQB=1;MQSB=1;RPB=0.981133;SGB=-4.09964;VDB=0.548241	GT:PL	1/1:99,18,0
1	8955455	.	G	A	62	PASS	AC=1;AN=2;BQB=0.922276;DP4=10,111,4,17;DP=145;HOB=0.125;ICB=0.3;MQ0F=0;MQ=20;MQB=1;MQSB=1;RPB=0.800762;SGB=13.0002;VDB=0.0527469	GT:PL	0/1:96,0,106
1	8961688	.	T	C	52	PASS	AC=1;AN=2;BQB=0.281048;DP4=8,5,4,4;DP=27;HOB=0.125;ICB=0.3;MQ0F=0;MQ=20;MQB=1;MQSB=1;RPB=0.968386;SGB=4.00342;VDB=0.203466	GT:PL	0/1:86,0,61
1	9903728	.	A	G	53	PASS	AC=1;AN=2;BQB=0.924449;DP4=2,2,4,3;DP=14;HOB=0.125;ICB=0.3;MQ0F=0;MQ=20;MQB=0.964642;MQSB=0.950952;RPB=0.442128;SGB=3.31571;VDB=0.132938	GT:PL	0/1:86,0,13
1	9921235	.	G	A	36.8271	PASS	AC=1;AN=2;BQB=0.880761;DP4=11,37,3,15;DP=79;HOB=0.125;ICB=0.3;MQ0F=0;MQ=20;MQB=1;MQSB=1;RPB=0.814444;SGB=-7.48497;VDB=1.68645e-08	GT:PL	0/1:69,0,140
1	10082172	.	T	A	45.4573	PASS	AC=1;AN=2;BQB=0.354058;DP4=35,28,14,7;DP=104;HOB=0.125;ICB=0.3;MQ0F=0;MQ=20;MQB=1;MQSB=1;RPB=0.101653;SGB=-8.40556;VDB=0.743185	GT:PL	0/1:79,0,147
1	10089422	.	A	C	209	PASS	AC=2;AN=2;BQB=1;DP4=1,0,14,13;DP=33;MQ0F=0;MQ=20;MQB=1;MQSB=1;RPB=1;SGB=-1.36953;VDB=0.226232	GT:PL	1/1:135,34,1
1	18221661	.	C	T	42.2563	PASS	AC=1;AN=2;BQB=0.977116;DP4=35,46,7,14;DP=106;HOB=0.125;ICB=0.3;MQ0F=0;MQ=20;MQB=1;MQSB=1;RPB=0.952983;SGB=-8.40557;VDB=0.712546	GT:PL	0/1:76,0,148
1	18719699	.	C	T	30.573	PASS	AC=1;AN=2;BQB=1;DP4=16,0,7,1;DP=24;HOB=0.125;ICB=0.3;MQ0F=0;MQ=20;MQB=1;MQSB=1;RPB=0.710548;SGB=-4.41269;VDB=0.00117206	GT:PL	0/1:62,0,44
1	20659222	.	G	C	94	PASS	AC=1;AN=2;BQB=0.948802;DP4=65,46,32,23;DP=212;HOB=0.125;ICB=0.3;MQ0F=0;MQ=20;MQB=1;MQSB=1;RPB=0.980397;SGB=-18.8386;VDB=0.679519	GT:PL	0/1:127,0,138
1	20661637	.	T	C	65	PASS	AC=1;AN=2;BQB=0.0287702;DP4=17,23,17,4;DP=75;HOB=0.125;ICB=0.3;MQ0F=0;MQ=20;MQB=1;MQSB=1;RPB=0.257625;SGB=-8.40555;VDB=0.598669	GT:PL	0/1:98,0,130
1	20664502	.	A	C	92	PASS	AC=1;AN=2;BQB=0.98174;DP4=35,63,10,17;DP=150;HOB=0.125;ICB=0.3;MQ0F=0;MQ=20;MQB=1;MQSB=1;RPB=0.522214;SGB=-10.2467;VDB=0.456309	GT:PL	0/1:126,0,140
1	20687114	.	C	T	31.9968	PASS	AC=1;AN=2;BQB=0.584657;DP4=1,6,3,2;DP=14;HOB=0.125;ICB=0.3;MQ0F=0;MQ=20;MQB=0.95494;MQSB=1;RPB=0.838008;SGB=1.94933;VDB=0.503385	GT:PL	0/1:66,0,19
1	20687781	.	G	T	32.2783	PASS	AC=1;AN=2;BQB=0.999321;DP4=9,7,3,3;DP=26;HOB=0.125;ICB=0.3;MQ0F=0;MQ=20;MQB=1;MQSB=1;RPB=0.921087;SGB=2.63044;VDB=0.368038	GT:PL	0/1:66,0,78
1	21699580	.	T	C	68	PASS	AC=1;AN=2;BQB=0.999972;DP4=31,51,9,15;DP=110;HOB=0.125;ICB=0.3;MQ0F=0;MQ=20;MQB=1;MQSB=1;RPB=0.889845;SGB=-9.32612;VDB=9.33547e-05	GT:PL	0/1:102,0,149
1	21700768	.	T	G	40.2863	PASS	AC=1;AN=2;BQB=0.164673;DP4=8,14,3,5;DP=40;HOB=0.125;ICB=0.3;MQ0F=0;MQ=20;MQB=1;MQSB=1;RPB=0.195922;SGB=-4.40924;VDB=0.0694872	GT:PL	0/1:74,0,85
1	22299211	.	C	T	96	PASS	AC=1;AN=2;BQB=0.871147;DP4=152,85,118,48;DP=513;HOB=0.125;ICB=0.3;MQ0F=0;MQ=20;MQB=1;MQSB=1;RPB=0.994624;SGB=-52.8992;VDB=8.90755e-05	GT:PL	0/1:131,0,114
1	22300398	.	A	T	56	PASS	AC=1;AN=2;BQB=0.686883;DP4=52,17,16,6;DP=113;HOB=0.125;ICB=0.3;MQ0F=0;MQ=20;MQB=1;MQSB=1;RPB=0.930326;SGB=-8.71242;VDB=0.163245	GT:PL	0/1:90,0,105
1	22300399	.	A	G	56	PASS	AC=1;AN=2;BQB=0.930326;DP4=52,17,16,6;DP=113;HOB=0.125;ICB=0.3;MQ0F=0;MQ=20;MQB=1;MQSB=1;RPB=0.928679;SGB=-8.71242;VDB=0.170967	GT:PL	0/1:90,0,105
1	22300488	.	A	G	44.1616	PASS	AC=1;AN=2;BQB=0.277951;DP4=129,29,56,11;DP=266;HOB=0.125;ICB=0.3;MQ0F=0;MQ=20;MQB=1;MQSB=1;RPB=0.450339;SGB=-22.5208;VDB=0.677593	GT:PL	0/1:78,0,110
1	22300789	.	A	G	81	PASS	AC=1;AN=2;BQB=0.413092;DP4=118,32,57,19;DP=277;HOB=0.125;ICB=0.3;MQ0F=0;MQ=20;MQB=1;MQSB=1;RPB=0.935557;SGB=-25.2825;VDB=4.80746e-07	GT:PL	0/1:115,0,119
1	22300838	.	A	G	81	PASS	AC=1;AN=2;BQB=0.527292;DP4=164,30,103,26;DP=408;HOB=0.125;ICB=0.3;MQ0F=0;MQ=20;MQB=1;MQSB=1;RPB=0.0356094;SGB=-41.5457;VDB=0.896713	GT:PL	0/1:116,0,95
1	22301260	.	A	T	117	PASS	AC=1;AN=2;BQB=0.129356;DP4=94,109,49,91;DP=431;HOB=0.125;ICB=0.3;MQ0F=0;MQ=20;MQB=1;MQSB=1;RPB=0.147005;SGB=-44.9211;VDB=9.50412e-13	GT:PL	0/1:152,0,116
1	22301272	.	C	T	117	PASS	AC=1;AN=2;BQB=0.791244;DP4=85,105,39,80;DP=359;HOB=0.125;ICB=0.3;MQ0F=0;MQ=20;MQB=1;MQSB=1;RPB=0.27474;SGB=-38.4771;VDB=1.0183e-08	GT:PL	0/1:152,0,125
1	22301380	.	G	A	97	PASS	AC=1;AN=2;BQB=0.814843;DP4=84,40,39,23;DP=206;HOB=0.125;ICB=0.3;MQ0F=0;MQ=20;MQB=1;MQSB=1;RPB=0.269514;SGB=-20.9865;VDB=0.317905	GT:PL	0/1:131,0,117
1	22301450	.	G	T	72	PASS	AC=1;AN=2;BQB=3.03749e-09;DP4=84,62,19,29;DP=258;HOB=0.125;ICB=0.3;MQ0F=0;MQ=20;MQB=1;MQSB=1;RPB=0.0378637;SGB=-16.6906;VDB=5.17635e-05	GT:PL	0/1:106,0,130
1	22301492	.	A	C	92	PASS	AC=1;AN=2;BQB=0.864621;DP4=57,67,29,19;DP=200;HOB=0.125;ICB=0.3;MQ0F=0;MQ=20;MQB=1;MQSB=1;RPB=0.0457778;SGB=-16.6906;VDB=0.999999	GT:PL	0/1:126,0,148
1	22301844	.	G	C	91	PASS	AC=1;AN=2;BQB=0.0450585;DP4=107,72,92,38;DP=391;HOB=0.125;ICB=0.3;MQ0F=0;MQ=20;MQB=1;MQSB=1;RPB=0.00423766;SGB=-41.8525;VDB=0.963989	GT:PL	0/1:126,0,101
1	22301858	.	G	A	44.2548	PASS	AC=1;AN=2;BQB=0.478924;DP4=148,44,51,25;DP=337;HOB=0.125;ICB=0.3;MQ0F=0;MQ=20;MQB=1;MQSB=1;RPB=0.723652;SGB=-25.2825;VDB=0.205794	GT:PL	0/1:78,0,107
1	22302000	.	A	G	76	PASS	AC=1;AN=2;BQB=0.222297;DP4=105,56,49,21;DP=282;HOB=0.125;ICB=0.3;MQ0F=0;MQ=20;MQB=1;MQSB=1;RPB=0.234916;SGB=-23.4414;VDB=0.0914229	GT:PL	0/1:110,0,130
1	22302079	.	A	G	79	PASS	AC=1;AN=2;BQB=0.00390451;DP4=134,48,109,36;DP=435;HOB=0.125;ICB=0.3;MQ0F=0;MQ=20;MQB=1;MQSB=1;RPB=0.144521;SGB=-46.4553;VDB=0.0259483	GT:PL	0/1:114,0,61
1	23927814	.	A	G	56	PASS	AC=1;AN=2;BQB=0.815018;DP4=9,3,4,5;DP=26;HOB=0.125;ICB=0.3;MQ0F=0;MQ=20;MQB=1;MQSB=1;RPB=0.328363;SGB=-4.71804;VDB=0.270411	GT:PL	0/1:87,0,61
1	25655093	.	T	G	56	PASS	AC=1;AN=2;BQB=0.786501;DP4=34,37,8,13;DP=93;HOB=0.125;ICB=0.3;MQ0F=0;MQ=20;MQB=1;MQSB=1;RPB=0.794067;SGB=-8.40557;VDB=0.0488887	GT:PL	0/1:90,0,130
1	28658711	.	A	G	36.2655	PASS	AC=1;AN=2;BQB=0.986278;DP4=66,26,18,7;DP=148;HOB=0.125;ICB=0.3;MQ0F=0;MQ=20;MQB=1;MQSB=1;RPB=0.909512;SGB=-9.63298;VDB=0.194464	GT:PL	0/1:70,0,127
1	28667858	.	C	G	40.9159	PASS	AC=1;AN=2;BQB=0.94925;DP4=4,2,7,1;DP=18;HOB=0.125;ICB=0.3;MQ0F=0;MQ=20;MQB=1;MQSB=1;RPB=0.586646;SGB=4.00342;VDB=0.27538	GT:PL	0/1:75,0,10
1	28669044	.	C	A	31.2506	PASS	AC=1;AN=2;BQB=0.50373;DP4=5,3,2,3;DP=17;HOB=0.125;ICB=0.3;MQ0F=0;MQ=20;MQB=1;MQSB=0.961166;RPB=0.935229;SGB=1.94933;VDB=0.258586	GT:PL	0/1:65,0,33
1	28669046	.	T	C	31.2506	PASS	AC=1;AN=2;BQB=0.306895;DP4=5,3,2,3;DP=17;HOB=0.125;ICB=0.3;MQ0F=0;MQ=20;MQB=1;MQSB=0.961166;RPB=0.935229;SGB=1.94933;VDB=0.258586	GT:PL	0/1:65,0,33
1	28862202	.	T	C	46.0811	PASS	AC=1;AN=2;BQB=0.321276;DP4=98,55,30,17;DP=207;HOB=0.125;ICB=0.3;MQ0F=0;MQ=20;MQB=1;MQSB=1;RPB=0.642416;SGB=-16.3837;VDB=0.0149347	GT:PL	0/1:80,0,126
1	29158687	.	A	G	31.5539	PASS	AC=1;AN=2;BQB=0.7;DP4=1,1,4,1;DP=10;HOB=0.125;ICB=0.3;MQ0F=0;MQ=20;MQB=1;MQSB=1;RPB=0.8;SGB=1.41704;VDB=0.480825	GT:PL	0/1:63,0,2
1	29172777	.	C	T	30.252	PASS	AC=2;AN=2;BQB=0.600535;DP4=3,0,5,0;DP=12;HOB=0.5;ICB=0.5;MQ0F=0;MQ=20;MQB=0.900802;RPB=0.300267;SGB=1.94933;VDB=0.685687	GT:PL	1/1:68,15,0
1	30300713	.	C	T	32.1316	PASS	AC=1;AN=2;BQB=0.11269;DP4=15,7,4,3;DP=29;HOB=0.125;ICB=0.3;MQ0F=0;MQ=20;MQB=1;MQSB=1;RPB=0.533353;SGB=3.31571;VDB=0.129862	GT:PL	0/1:66,0,96
1	35002681	.	C	T	91	PASS	AC=1;AN=2;BQB=0.708235;DP4=115,144,55,63;DP=387;HOB=0.125;ICB=0.3;MQ0F=0;MQ=20;MQB=1;MQSB=1;RPB=0.997236;SGB=-38.1703;VDB=0.621308	GT:PL	0/1:125,0,149
1	35654705	.	A	G	80	PASS	AC=1;AN=2;BQB=0.914825;DP4=296,219,140,88;DP=914;HOB=0.125;ICB=0.3;MQ0F=0;MQ=20;MQB=1;MQSB=1;RPB=0.958818;SGB=-71.9241;VDB=0.239172	GT:PL	0/1:114,0,144
1	37803314	.	G	A	39.2991	PASS	AC=1;AN=2;BQB=4.62288e-09;DP4=1276,445,514,267;DP=2858;HOB=0.125;ICB=0.3;MQ0F=0;MQ=20;MQB=1;MQSB=1;RPB=0.769079;SGB=-241.614;VDB=0.995036	GT:PL	0/1:73,0,125
1	37808442	.	T	C	83	PASS	AC=1;AN=2;BQB=0.000426858;DP4=937,1236,554,630;DP=3500;HOB=0.125;ICB=0.3;MQ0F=0;MQ=20;MQB=1;MQSB=1;RPB=0.782122;SGB=-365.275;VDB=0.377627	GT:PL	0/1:117,0,151
1	37868748	.	T	C	49.2476	PASS	AC=2;AN=2;BQB=0.900802;DP4=2,1,2,3;DP=10;HOB=0.5;ICB=0.5;MQ0F=0;MQ=20;MQB=0.900802;MQSB=0.992367;RPB=0.750668;SGB=1.94933;VDB=0.197286	GT:PL	1/1:87,15,0
1	42453083	.	T	C	80	PASS	AC=1;AN=2;BQB=0.000337954;DP4=281,290,145,136;DP=884;HOB=0.125;ICB=0.3;MQ0F=0;MQ=20;MQB=1;MQSB=1;RPB=0.809832;SGB=-88.1873;VDB=0.970403	GT:PL	0/1:114,0,153
1	42641106	.	G	T	30.7853	PASS	AC=1;AN=2;BQB=0.987024;DP4=17,32,6,4;DP=62;HOB=0.125;ICB=0.3;MQ0F=0;MQ=20;MQB=1;MQSB=1;RPB=0.422213;SGB=5.38303;VDB=0.518984	GT:PL	0/1:65,0,136
1	42767125	.	A	G	75	PASS	AC=1;AN=2;BQB=0.0127411;DP4=51,44,13,17;DP=126;HOB=0.125;ICB=0.3;MQ0F=0;MQ=20;MQB=1;MQSB=1;RPB=0.0368368;SGB=-11.1672;VDB=0.342936	GT:PL	0/1:109,0,144
1	42950596	.	A	G	70	PASS	AC=1;AN=2;BQB=0.0259732;DP4=101,58,44,23;DP=280;HOB=0.125;ICB=0.3;MQ0F=0;MQ=20;MQB=1;MQSB=1;RPB=0.000343429;SGB=-22.5208;VDB=0.0377492	GT:PL	0/1:101,0,137
1	44124239	.	A	G	108	PASS	AC=1;AN=2;BQB=0.592962;DP4=71,92,41,45;DP=252;HOB=0.125;ICB=0.3;MQ0F=0;MQ=20;MQB=1;MQSB=1;RPB=0.780965;SGB=-28.351;VDB=0.235901	GT:PL	0/1:142,0,144
1	44199284	.	G	C	85	PASS	AC=1;AN=2;BQB=0.994411;DP4=56,15,15,11;DP=138;HOB=0.125;ICB=0.3;MQ0F=0;MQ=20;MQB=1;MQSB=1;RPB=0.738981;SGB=-9.93983;VDB=0.0379671	GT:PL	0/1:119,0,122
1	44250191	.	G	A	44.1854	PASS	AC=1;AN=2;BQB=0.989343;DP4=15,6,5,3;DP=40;HOB=0.125;ICB=0.3;MQ0F=0;MQ=20;MQB=1;MQSB=1;RPB=0.393241;SGB=-4.40924;VDB=0.217232	GT:PL	0/1:78,0,57
1	44250629	.	T	C	49.282	PASS	AC=1;AN=2;BQB=0.021218;DP4=15,17,4,6;DP=47;HOB=0.125;ICB=0.3;MQ0F=0;MQ=20;MQB=1;MQSB=1;RPB=0.70175;SGB=-5.0263;VDB=0.823921	GT:PL	0/1:83,0,103
1	44250630	.	G	A	49.281	PASS	AC=1;AN=2;BQB=0.117402;DP4=16,17,4,6;DP=48;HOB=0.125;ICB=0.3;MQ0F=0;MQ=20;MQB=1;MQSB=1;RPB=0.795963;SGB=-5.0263;VDB=0.823921	GT:PL	0/1:83,0,103
1	44250636	.	G	C	55	PASS	AC=1;AN=2;BQB=0.321499;DP4=17,18,4,7;DP=54;HOB=0.125;ICB=0.3;MQ0F=0;MQ=20;MQB=1;MQSB=1;RPB=0.981521;SGB=-5.33419;VDB=0.904189	GT:PL	0/1:89,0,110
1	44253132	.	G	A	39.1417	PASS	AC=1;AN=2;BQB=0.967216;DP4=8,0,4,2;DP=16;HOB=0.125;ICB=0.3;MQ0F=0;MQ=20;MQB=1;MQSB=1;RPB=0.991701;SGB=2.63044;VDB=0.106656	GT:PL	0/1:73,0,26
1	44253839	.	A	C	73	PASS	AC=1;AN=2;BQB=0.863708;DP4=15,11,10,5;DP=51;HOB=0.125;ICB=0.3;MQ0F=0;MQ=20;MQB=1;MQSB=1;RPB=0.765648;SGB=-6.56403;VDB=0.213204	GT:PL	0/1:107,0,103
1	44253918	.	T	C	42.2829	PASS	AC=1;AN=2;BQB=0.594066;DP4=22,11,6,4;DP=53;HOB=0.125;ICB=0.3;MQ0F=0;MQ=20;MQB=1;MQSB=1;RPB=0.951229;SGB=-5.02822;VDB=0.224432	GT:PL	0/1:76,0,91
1	44253930	.	A	G	80	PASS	AC=1;AN=2;BQB=0.345555;DP4=16,8,8,7;DP=49;HOB=0.125;ICB=0.3;MQ0F=0;MQ=20;MQB=1;MQSB=1;RPB=0.973686;SGB=-6.56424;VDB=0.378091	GT:PL	0/1:114,0,41
1	44254590	.	T	C	40.277	PASS	AC=1;AN=2;BQB=0.689498;DP4=84,34,37,7;DP=187;HOB=0.125;ICB=0.3;MQ0F=0;MQ=20;MQB=1;MQSB=1;RPB=0.594119;SGB=-15.4632;VDB=0.0115319	GT:PL	0/1:74,0,130
1	44254974	.	T	G	89	PASS	AC=1;AN=2;BQB=0.322848;DP4=231,97,113,47;DP=633;HOB=0.125;ICB=0.3;MQ0F=0;MQ=20;MQB=1;MQSB=1;RPB=0.837468;SGB=-51.0581;VDB=0.00814712	GT:PL	0/1:123,0,137
1	44255008	.	A	G	88	PASS	AC=1;AN=2;BQB=0.124958;DP4=264,140,124,57;DP=677;HOB=0.125;ICB=0.3;MQ0F=0;MQ=20;MQB=1;MQSB=1;RPB=0.30354;SGB=-57.502;VDB=0.0639576	GT:PL	0/1:122,0,135
1	44255412	.	G	A	49.2271	PASS	AC=1;AN=2;BQB=0.822565;DP4=230,73,93,29;DP=480;HOB=0.125;ICB=0.3;MQ0F=0;MQ=20;MQB=1;MQSB=1;RPB=0.971597;SGB=-39.3977;VDB=0.994228	GT:PL	0/1:83,0,122
1	44255577	.	C	T	73	PASS	AC=1;AN=2;BQB=0.401047;DP4=323,95,152,53;DP=805;HOB=0.125;ICB=0.3;MQ0F=0;MQ=20;MQB=1;MQSB=1;RPB=0.656239;SGB=-64.8665;VDB=0.0171237	GT:PL	0/1:107,0,129
1	44283556	.	G	A	83	PASS	AC=1;AN=2;BQB=0.99801;DP4=22,22,8,13;DP=81;HOB=0.125;ICB=0.3;MQ0F=0;MQ=20;MQB=1;MQSB=1;RPB=0.895463;SGB=-8.40553;VDB=0.479345	GT:PL	0/1:117,0,135
1	44284082	.	G	A	32.5873	PASS	AC=1;AN=2;BQB=0.013439;DP4=26,32,6,11;DP=98;HOB=0.125;ICB=0.3;MQ0F=0;MQ=20;MQB=1;MQSB=1;RPB=0.269324;SGB=10.2282;VDB=0.106212	GT:PL	0/1:67,0,146
1	44720298	.	T	C	40.2108	PASS	AC=1;AN=2;BQB=0.695549;DP4=20,11,5,3;DP=48;HOB=0.125;ICB=0.3;MQ0F=0;MQ=20;MQB=1;MQSB=1;RPB=0.559199;SGB=4.00342;VDB=0.96514	GT:PL	0/1:74,0,105
1	45395892	.	T	C	73	PASS	AC=1;AN=2;BQB=0.359752;DP4=16,14,11,5;DP=61;HOB=0.125;ICB=0.3;MQ0F=0;MQ=20;MQB=1;MQSB=1;RPB=0.167245;SGB=-6.87069;VDB=0.20356	GT:PL	0/1:107,0,115
1	45489158	.	G	C	34.2893	PASS	AC=1;AN=2;BQB=0.942134;DP4=97,7,28,3;DP=165;HOB=0.125;ICB=0.3;MQ0F=0;MQ=20;MQB=1;MQSB=1;RPB=0.695187;SGB=-11.4741;VDB=0.100091	GT:PL	0/1:68,0,80
1	45494714	.	G	A	84	PASS	AC=1;AN=2;BQB=0.336789;DP4=367,273,185,114;DP=1025;HOB=0.125;ICB=0.3;MQ0F=0;MQ=20;MQB=1;MQSB=1;RPB=0.000849188;SGB=-93.7107;VDB=0.474312	GT:PL	0/1:118,0,155
1	45705933	.	G	A	57	PASS	AC=1;AN=2;BQB=0.975177;DP4=79,80,18,22;DP=199;HOB=0.125;ICB=0.3;MQ0F=0;MQ=20;MQB=1;MQSB=1;RPB=0.205702;SGB=-14.2358;VDB=0.988066	GT:PL	0/1:91,0,146
1	46163064	.	G	A	80	PASS	AC=1;AN=2;BQB=0.889338;DP4=34,40,17,13;DP=124;HOB=0.125;ICB=0.3;MQ0F=0;MQ=20;MQB=1;MQSB=1;RPB=0.993835;SGB=-11.1672;VDB=0.295408	GT:PL	0/1:113,0,148
1	46452503	.	T	C	84	PASS	AC=1;AN=2;BQB=0.743341;DP4=101,94,55,38;DP=324;HOB=0.125;ICB=0.3;MQ0F=0;MQ=20;MQB=1;MQSB=1;RPB=0.993059;SGB=-30.499;VDB=0.929422	GT:PL	0/1:118,0,137
1	55265241	.	A	C	56	PASS	AC=1;AN=2;BQB=0.830601;DP4=39,5,12,3;DP=89;HOB=0.125;ICB=0.3;MQ0F=0;MQ=20;MQB=1;MQSB=1;RPB=0.527213;SGB=-6.56362;VDB=0.479998	GT:PL	0/1:90,0,39
1	56448996	.	T	C	34.0407	PASS	AC=1;AN=2;BQB=0.949402;DP4=19,11,3,5;DP=46;HOB=0.125;ICB=0.3;MQ0F=0;MQ=20;MQB=1;MQSB=1;RPB=0.550838;SGB=4.00342;VDB=0.528538	GT:PL	0/1:68,0,115
1	56450031	.	C	T	38.083	PASS	AC=1;AN=2;BQB=0.56491;DP4=31,20,7,4;DP=79;HOB=0.125;ICB=0.3;MQ0F=0;MQ=20;MQB=1;MQSB=1;RPB=0.587204;SGB=-5.33419;VDB=0.36925	GT:PL	0/1:72,0,138
1	56450238	.	T	C	38.3462	PASS	AC=1;AN=2;BQB=0.0632653;DP4=32,15,9,5;DP=74;HOB=0.125;ICB=0.3;MQ0F=0;MQ=20;MQB=1;MQSB=1;RPB=0.969551;SGB=-6.25752;VDB=0.0350426	GT:PL	0/1:72,0,116
1	56450471	.	T	A	47.5197	PASS	AC=1;AN=2;BQB=0.98056;DP4=29,22,13,5;DP=95;HOB=0.125;ICB=0.3;MQ0F=0;MQ=20;MQB=1;MQSB=1;RPB=0.481282;SGB=-7.48499;VDB=0.691844	GT:PL	0/1:81,0,126
1	56450925	.	C	A	36.231	PASS	AC=1;AN=2;BQB=0.435163;DP4=32,10,10,2;DP=67;HOB=0.125;ICB=0.3;MQ0F=0;MQ=20;MQB=1;MQSB=1;RPB=0.330699;SGB=-5.6418;VDB=0.31429	GT:PL	0/1:70,0,88
1	57188086	.	C	T	37.3679	PASS	AC=1;AN=2;BQB=0.986852;DP4=4,6,3,3;DP=17;HOB=0.125;ICB=0.3;MQ0F=0;MQ=20;MQB=1;MQSB=1;RPB=0.976745;SGB=2.63044;VDB=0.0435222	GT:PL	0/1:71,0,57
1	57795241	.	T	C	45.2737	PASS	AC=1;AN=2;BQB=0.99325;DP4=29,25,10,5;DP=79;HOB=0.125;ICB=0.3;MQ0F=0;MQ=20;MQB=1;MQSB=1;RPB=0.473944;SGB=-6.56424;VDB=0.8517	GT:PL	0/1:79,0,121
1	58243857	.	T	G	42.7772	PASS	AC=1;AN=2;BQB=0.88119;DP4=18,5,7,2;DP=42;HOB=0.125;ICB=0.3;MQ0F=0;MQ=20;MQB=1;MQSB=1;RPB=0.0494928;SGB=-4.72062;VDB=0.426122	GT:PL	0/1:77,0,33
1	58244109	.	C	T	115	PASS	AC=1;AN=2;BQB=0.62213;DP4=19,8,11,20;DP=78;HOB=0.125;ICB=0.3;MQ0F=0;MQ=20;MQB=1;MQSB=1;RPB=0.0298572;SGB=19.9314;VDB=4.93759e-12	GT:PL	0/1:149,0,50
1	58456934	.	T	G	41.0262	PASS	AC=1;AN=2;BQB=0.991357;DP4=18,14,7,5;DP=46;HOB=0.125;ICB=0.3;MQ0F=0;MQ=20;MQB=1;MQSB=1;RPB=0.746758;SGB=-5.64336;VDB=0.770067	GT:PL	0/1:72,0,129
1	58593684	.	T	C	85	PASS	AC=1;AN=2;BQB=0.384918;DP4=73,32,38,14;DP=187;HOB=0.125;ICB=0.3;MQ0F=0;MQ=20;MQB=1;MQSB=1;RPB=0.338775;SGB=-17.918;VDB=0.0265787	GT:PL	0/1:118,0,124
1	58786550	.	T	G	40.1677	PASS	AC=1;AN=2;BQB=0.973154;DP4=61,53,13,15;DP=174;HOB=0.125;ICB=0.3;MQ0F=0;MQ=20;MQB=1;MQSB=1;RPB=0.999051;SGB=-10.5535;VDB=0.180362	GT:PL	0/1:74,0,138
1	58847432	.	C	A	46.2851	PASS	AC=1;AN=2;BQB=0.657862;DP4=1444,574,456,192;DP=3310;HOB=0.125;ICB=0.3;MQ0F=0;MQ=20;MQB=1;MQSB=1;RPB=0.0142022;SGB=-200.802;VDB=0.472091	GT:PL	0/1:80,0,120
1	58855409	.	G	T	58	PASS	AC=1;AN=2;BQB=0.428571;DP4=0,2,4,3;DP=10;HOB=0.125;ICB=0.3;MQ0F=0;MQ=20;MQB=1;MQSB=0.974597;RPB=0.428571;SGB=2.55596;VDB=0.377633	GT:PL	0/1:91,4,0
1	59401437	.	C	G	69	PASS	AC=1;AN=2;BQB=0.47703;DP4=186,131,76,64;DP=572;HOB=0.125;ICB=0.3;MQ0F=0;MQ=20;MQB=1;MQSB=1;RPB=0.832716;SGB=-44.9211;VDB=0.894844	GT:PL	0/1:103,0,139
1	59401622	.	A	C	71	PASS	AC=1;AN=2;BQB=0.461462;DP4=126,107,59,44;DP=431;HOB=0.125;ICB=0.3;MQ0F=0;MQ=20;MQB=1;MQSB=1;RPB=0.980836;SGB=-33.5675;VDB=0.000205757	GT:PL	0/1:105,0,138
1	59403165	.	A	G	77	PASS	AC=1;AN=2;BQB=0.960523;DP4=132,67,51,37;DP=361;HOB=0.125;ICB=0.3;MQ0F=0;MQ=20;MQB=1;MQSB=1;RPB=0.793865;SGB=-28.9647;VDB=0.00616575	GT:PL	0/1:111,0,134
1	59403576	.	A	C	89	PASS	AC=1;AN=2;BQB=0.935423;DP4=128,90,47,51;DP=397;HOB=0.125;ICB=0.3;MQ0F=0;MQ=20;MQB=1;MQSB=1;RPB=0.872115;SGB=-32.0332;VDB=0.481463	GT:PL	0/1:123,0,136
1	59409387	.	C	T	87	PASS	AC=1;AN=2;BQB=0.302363;DP4=101,83,43,33;DP=300;HOB=0.125;ICB=0.3;MQ0F=0;MQ=20;MQB=1;MQSB=1;RPB=0.992648;SGB=-25.2825;VDB=0.463237	GT:PL	0/1:121,0,139
1	64633124	.	T	C	53	PASS	AC=1;AN=2;BQB=0.17815;DP4=60,40,6,10;DP=128;HOB=0.125;ICB=0.3;MQ0F=0;MQ=20;MQB=1;MQSB=1;RPB=0.81035;SGB=9.53539;VDB=0.813301	GT:PL	0/1:87,0,140
1	64794765	.	G	A	32.2989	PASS	AC=1;AN=2;BQB=0.86516;DP4=124,78,40,31;DP=318;HOB=0.125;ICB=0.3;MQ0F=0;MQ=20;MQB=1;MQSB=1;RPB=0.499258;SGB=-23.7482;VDB=0.29244	GT:PL	0/1:66,0,120
1	64871813	.	G	A	36.7733	PASS	AC=1;AN=2;BQB=0.216265;DP4=9,9,2,6;DP=34;HOB=0.125;ICB=0.3;MQ0F=0;MQ=20;MQB=1;MQSB=1;RPB=0.167973;SGB=-4.41269;VDB=0.0225004	GT:PL	0/1:70,0,57
1	64977766	.	A	C	41.8699	PASS	AC=2;AN=2;BQB=0.509156;DP4=8,0,5,1;DP=22;HOB=0.5;ICB=0.5;MQ0F=0;MQ=20;MQB=1;MQSB=1;RPB=0.218985;SGB=-3.78882;VDB=0.275478	GT:PL	1/1:79,15,0
1	64978865	.	C	G	35.2843	PASS	AC=1;AN=2;BQB=0.996572;DP4=17,11,7,3;DP=47;HOB=0.125;ICB=0.3;MQ0F=0;MQ=20;MQB=1;MQSB=1;RPB=0.96108;SGB=-5.0263;VDB=0.456924	GT:PL	0/1:69,0,98
1	64980068	.	C	T	41.2277	PASS	AC=1;AN=2;BQB=0.996865;DP4=5,8,5,2;DP=26;HOB=0.125;ICB=0.3;MQ0F=0;MQ=20;MQB=1;MQSB=1;RPB=0.992961;SGB=3.31571;VDB=0.816067	GT:PL	0/1:75,0,55
1	64980174	.	A	G	36.8343	PASS	AC=1;AN=2;BQB=0.89338;DP4=3,1,2,3;DP=11;HOB=0.125;ICB=0.3;MQ0F=0;MQ=20;MQB=0.974597;MQSB=0.974597;RPB=0.649731;SGB=1.94933;VDB=0.539429	GT:PL	0/1:70,0,2
1	65026106	.	T	C	47.2783	PASS	AC=1;AN=2;BQB=0.687995;DP4=16,18,4,4;DP=55;HOB=0.125;ICB=0.3;MQ0F=0;MQ=20;MQB=1;MQSB=1;RPB=0.999487;SGB=4.00342;VDB=0.923913	GT:PL	0/1:81,0,91
1	65031883	.	C	T,G	210	PASS	AC=1,1;AN=2;BQB=0;DP4=164,3988,1226,4817;DP=11474;HOB=0.625;ICB=0.36;MQ0F=0;MQ=20;MQB=1;MQSB=1;RPB=4.68999e-09;SGB=-1856.27;VDB=1.10907e-05	GT:PL	1/2:181,80,62,76,0,124
1	65230578	.	C	T	81	PASS	AC=1;AN=2;BQB=0.910154;DP4=35,15,10,6;DP=82;HOB=0.125;ICB=0.3;MQ0F=0;MQ=20;MQB=1;MQSB=1;RPB=0.820811;SGB=9.53539;VDB=0.102332	GT:PL	0/1:115,0,99
1	65230616	.	G	A	91	PASS	AC=1;AN=2;BQB=0.312269;DP4=36,21,13,9;DP=97;HOB=0.125;ICB=0.3;MQ0F=0;MQ=20;MQB=1;MQSB=1;RPB=0.698217;SGB=13.6932;VDB=0.816201	GT:PL	0/1:125,0,127
1	65230863	.	G	T	89	PASS	AC=1;AN=2;BQB=0.5286;DP4=29,13,10,8;DP=77;HOB=0.125;ICB=0.3;MQ0F=0;MQ=20;MQB=1;MQSB=1;RPB=0.978252;SGB=10.9211;VDB=0.203671	GT:PL	0/1:123,0,106
1	65231082	.	C	T	66	PASS	AC=1;AN=2;BQB=0.999107;DP4=22,17,6,7;DP=63;HOB=0.125;ICB=0.3;MQ0F=0;MQ=20;MQB=1;MQSB=1;RPB=0.45966;SGB=7.4578;VDB=0.119937	GT:PL	0/1:100,0,113
1	65231296	.	G	A	93	PASS	AC=1;AN=2;BQB=0.989652;DP4=27,19,11,8;DP=84;HOB=0.125;ICB=0.3;MQ0F=0;MQ=20;MQB=1;MQSB=1;RPB=0.648737;SGB=11.6141;VDB=0.320396	GT:PL	0/1:127,0,114
1	65238801	.	C	T	70	PASS	AC=1;AN=2;BQB=0.851967;DP4=12,14,9,4;DP=48;HOB=0.125;ICB=0.3;MQ0F=0;MQ=20;MQB=1;MQSB=1;RPB=0.35208;SGB=7.4578;VDB=0.433355	GT:PL	0/1:104,0,87
1	65242953	.	G	A	58	PASS	AC=1;AN=2;BQB=0.979535;DP4=136,99,53,41;DP=413;HOB=0.125;ICB=0.3;MQ0F=0;MQ=20;MQB=1;MQSB=1;RPB=0.922291;SGB=-30.8058;VDB=0.0366766	GT:PL	0/1:92,0,124
1	65244002	.	T	G	70	PASS	AC=1;AN=2;BQB=0.981283;DP4=110,76,42,22;DP=324;HOB=0.125;ICB=0.3;MQ0F=0;MQ=20;MQB=1;MQSB=1;RPB=0.389214;SGB=-21.6002;VDB=0.38824	GT:PL	0/1:104,0,139
1	65246240	.	A	C	66	PASS	AC=1;AN=2;BQB=0.488445;DP4=7,4,6,4;DP=24;HOB=0.125;ICB=0.3;MQ0F=0;MQ=20;MQB=1;MQSB=1;RPB=0.961107;SGB=-5.0263;VDB=0.534485	GT:PL	0/1:99,0,34
1	65253392	.	T	C	41.039	PASS	AC=1;AN=2;BQB=0.148691;DP4=6,4,2,4;DP=20;HOB=0.125;ICB=0.3;MQ0F=0;MQ=20;MQB=1;MQSB=1;RPB=0.428674;SGB=2.63044;VDB=0.233931	GT:PL	0/1:75,0,30
1	65463553	.	G	A	63	PASS	AC=1;AN=2;BQB=0.643582;DP4=0,22,2,11;DP=38;HOB=0.125;ICB=0.3;MQ0F=0;MQ=20;MQB=1;MQSB=1;RPB=0.384483;SGB=-5.94997;VDB=0.00365706	GT:PL	0/1:98,0,23
1	65673636	.	C	T	34.1641	PASS	AC=1;AN=2;BQB=0.530174;DP4=18,9,8,3;DP=47;HOB=0.125;ICB=0.3;MQ0F=0;MQ=20;MQB=1;MQSB=1;RPB=0.0819151;SGB=-5.3356;VDB=0.0349067	GT:PL	0/1:67,0,118
1	65677222	.	A	C	30.2996	PASS	AC=1;AN=2;BQB=0.927311;DP4=92,59,35,15;DP=259;HOB=0.125;ICB=0.3;MQ0F=0;MQ=20;MQB=1;MQSB=1;RPB=0.972943;SGB=-17.3043;VDB=0.287971	GT:PL	0/1:64,0,125
1	65700374	.	G	A	30.0618	PASS	AC=1;AN=2;BQB=0.440962;DP4=13,17,3,4;DP=41;HOB=0.125;ICB=0.3;MQ0F=0;MQ=20;MQB=1;MQSB=1;RPB=0.82491;SGB=3.31571;VDB=0.0428343	GT:PL	0/1:64,0,114
1	65940904	.	T	G	38.2668	PASS	AC=1;AN=2;BQB=0.617608;DP4=134,17,45,8;DP=283;HOB=0.125;ICB=0.3;MQ0F=0;MQ=20;MQB=1;MQSB=1;RPB=0.0053937;SGB=-18.2249;VDB=2.75867e-06	GT:PL	0/1:72,0,60
1	65941060	.	C	T	36.0252	PASS	AC=1;AN=2;BQB=0.578779;DP4=51,14,8,5;DP=93;HOB=0.125;ICB=0.3;MQ0F=0;MQ=20;MQB=1;MQSB=1;RPB=0.635661;SGB=-5.94997;VDB=0.877781	GT:PL	0/1:70,0,110
1	65942184	.	A	T	60	PASS	AC=1;AN=2;BQB=0.705741;DP4=1487,134,867,50;DP=3182;HOB=0.125;ICB=0.3;MQ0F=0;MQ=20;MQB=1;MQSB=1;RPB=0.00550632;SGB=-283.346;VDB=8.10237e-05	GT:PL	0/1:94,0,87
1	65942244	.	A	G	72	PASS	AC=1;AN=2;BQB=0.615261;DP4=2655,303,1635,176;DP=7165;HOB=0.125;ICB=0.3;MQ0F=0;MQ=20;MQB=1;MQSB=1;RPB=0.916927;SGB=-557.672;VDB=3.51314e-06	GT:PL	0/1:107,0,99
1	65942278	.	T	C	101	PASS	AC=1;AN=2;BQB=0.966392;DP4=2620,1002,1597,599;DP=7832;HOB=0.125;ICB=0.3;MQ0F=0;MQ=20;MQB=1;MQSB=1;RPB=0.201531;SGB=-675.81;VDB=0.97753	GT:PL	0/1:136,0,115
1	65942364	.	A	G	117	PASS	AC=1;AN=2;BQB=0.00024169;DP4=2347,1371,1477,870;DP=6965;HOB=0.125;ICB=0.3;MQ0F=0;MQ=20;MQB=1;MQSB=1;RPB=0.763257;SGB=-722.145;VDB=0.997477	GT:PL	0/1:149,0,124
1	65942405	.	G	A	115	PASS	AC=1;AN=2;BQB=0.704796;DP4=1744,1922,1094,1173;DP=6024;HOB=0.125;ICB=0.3;MQ0F=0;MQ=20;MQB=1;MQSB=1;RPB=0.923713;SGB=-697.597;VDB=0.516296	GT:PL	0/1:150,0,152
1	65951388	.	C	T	44.2035	PASS	AC=1;AN=2;BQB=0.977301;DP4=35,16,4,6;DP=74;HOB=0.125;ICB=0.3;MQ0F=0;MQ=20;MQB=1;MQSB=1;RPB=0.86632;SGB=-5.0263;VDB=0.456924	GT:PL	0/1:78,0,89
1	65951429	.	A	G	76	PASS	AC=1;AN=2;BQB=0.90609;DP4=22,18,9,6;DP=74;HOB=0.125;ICB=0.3;MQ0F=0;MQ=20;MQB=1;MQSB=1;RPB=0.976661;SGB=8.84268;VDB=0.854991	GT:PL	0/1:110,0,115
1	65951740	.	A	G	33.2408	PASS	AC=1;AN=2;BQB=0.822039;DP4=15,16,4,4;DP=47;HOB=0.125;ICB=0.3;MQ0F=0;MQ=20;MQB=1;MQSB=1;RPB=0.999849;SGB=-4.40924;VDB=0.163924	GT:PL	0/1:67,0,109
1	65952074	.	G	A	38.0656	PASS	AC=1;AN=2;BQB=0.502882;DP4=29,13,7,3;DP=68;HOB=0.125;ICB=0.3;MQ0F=0;MQ=20;MQB=1;MQSB=1;RPB=0.984953;SGB=5.38303;VDB=0.0118093	GT:PL	0/1:72,0,122
1	65954866	.	A	G	98	PASS	AC=1;AN=2;BQB=2.1289e-09;DP4=1244,1355,473,545;DP=3676;HOB=0.125;ICB=0.3;MQ0F=0;MQ=20;MQB=1;MQSB=1;RPB=0.4281;SGB=-314.338;VDB=0.00476563	GT:PL	0/1:132,0,160
1	65984706	.	A	T	115	PASS	AC=1;AN=2;BQB=0.291664;DP4=164,318,77,154;DP=826;HOB=0.125;ICB=0.3;MQ0F=0;MQ=20;MQB=1;MQSB=1;RPB=0.629937;SGB=-72.8447;VDB=0.0214483	GT:PL	0/1:149,0,164
1	66078329	.	T	C	38.8968	PASS	AC=1;AN=2;BQB=0.992095;DP4=12,2,8,1;DP=31;HOB=0.125;ICB=0.3;MQ0F=0;MQ=20;MQB=1;MQSB=1;RPB=0.968753;SGB=-4.71804;VDB=0.324507	GT:PL	0/1:73,0,37
1	66705779	.	A	G	47.2361	PASS	AC=1;AN=2;BQB=0.436135;DP4=19,15,7,3;DP=48;HOB=0.125;ICB=0.3;MQ0F=0;MQ=20;MQB=1;MQSB=1;RPB=0.995208;SGB=5.38303;VDB=0.89288	GT:PL	0/1:81,0,114
1	66855156	.	T	C	56	PASS	AC=1;AN=2;BQB=0.944795;DP4=40,35,9,8;DP=115;HOB=0.125;ICB=0.3;MQ0F=0;MQ=20;MQB=1;MQSB=1;RPB=0.332576;SGB=10.2282;VDB=0.411494	GT:PL	0/1:90,0,147
1	66858039	.	C	T	35.7664	PASS	AC=1;AN=2;BQB=0.04202;DP4=62,59,15,7;DP=147;HOB=0.125;ICB=0.3;MQ0F=0;MQ=20;MQB=1;MQSB=1;RPB=0.202341;SGB=13.6932;VDB=0.000680473	GT:PL	0/1:70,0,145
1	67475173	.	C	T	58	PASS	AC=1;AN=2;BQB=0.523037;DP4=129,170,43,91;DP=489;HOB=0.125;ICB=0.3;MQ0F=0;MQ=20;MQB=1;MQSB=1;RPB=0.745781;SGB=-43.0799;VDB=0.00721451	GT:PL	0/1:92,0,144
1	67571486	.	T	C	89	PASS	AC=1;AN=2;BQB=0.0138709;DP4=22,59,11,21;DP=113;HOB=0.125;ICB=0.3;MQ0F=0;MQ=20;MQB=1;MQSB=1;RPB=0.00467931;SGB=-11.7809;VDB=0.0122181	GT:PL	0/1:123,0,147
1	67631706	.	C	T	57	PASS	AC=1;AN=2;BQB=0.973156;DP4=49,37,19,11;DP=137;HOB=0.125;ICB=0.3;MQ0F=0;MQ=20;MQB=1;MQSB=1;RPB=0.796467;SGB=-11.1672;VDB=0.91316	GT:PL	0/1:91,0,140
1	67632341	.	C	T	91	PASS	AC=1;AN=2;BQB=0.405741;DP4=22,40,12,15;DP=104;HOB=0.125;ICB=0.3;MQ0F=0;MQ=20;MQB=1;MQSB=1;RPB=0.912327;SGB=-10.2467;VDB=0.0235142	GT:PL	0/1:125,0,136
1	67632954	.	G	A	34.2035	PASS	AC=1;AN=2;BQB=0.637639;DP4=64,29,15,8;DP=163;HOB=0.125;ICB=0.3;MQ0F=0;MQ=20;MQB=1;MQSB=1;RPB=0.986847;SGB=-9.01927;VDB=0.416233	GT:PL	0/1:68,0,137
1	67642851	.	G	C	67	PASS	AC=1;AN=2;BQB=0.996564;DP4=61,63,21,23;DP=168;HOB=0.125;ICB=0.3;MQ0F=0;MQ=20;MQB=1;MQSB=1;RPB=0.999766;SGB=-15.4632;VDB=0.797922	GT:PL	0/1:101,0,140
1	67753686	.	T	C	91	PASS	AC=1;AN=2;BQB=0.757685;DP4=83,42,36,24;DP=227;HOB=0.125;ICB=0.3;MQ0F=0;MQ=20;MQB=1;MQSB=1;RPB=0.993479;SGB=-20.3728;VDB=0.270249	GT:PL	0/1:124,0,128
1	68048694	.	A	G	50	PASS	AC=1;AN=2;BQB=0.332935;DP4=118,142,34,56;DP=350;HOB=0.125;ICB=0.3;MQ0F=0;MQ=20;MQB=1;MQSB=1;RPB=0.653585;SGB=-29.5784;VDB=0.83597	GT:PL	0/1:84,0,137
1	68088848	.	C	T	48.2604	PASS	AC=1;AN=2;BQB=0.931329;DP4=259,187,146,81;DP=683;HOB=0.125;ICB=0.3;MQ0F=0;MQ=20;MQB=1;MQSB=1;RPB=0.590669;SGB=-71.6172;VDB=0.966774	GT:PL	0/1:82,0,136
1	69803107	.	A	G	53	PASS	AC=1;AN=2;BQB=0.999238;DP4=400,478,167,179;DP=1260;HOB=0.125;ICB=0.3;MQ0F=0;MQ=20;MQB=1;MQSB=1;RPB=0.997267;SGB=-108.133;VDB=0.708652	GT:PL	0/1:87,0,147
1	70069302	.	C	T	42.5626	PASS	AC=1;AN=2;BQB=0.805816;DP4=96,149,41,55;DP=409;HOB=0.125;ICB=0.3;MQ0F=0;MQ=20;MQB=1;MQSB=1;RPB=0.228403;SGB=-31.4195;VDB=0.127025	GT:PL	0/1:76,0,140
1	70069572	.	G	A	30.7574	PASS	AC=1;AN=2;BQB=0.816272;DP4=149,81,48,39;DP=404;HOB=0.125;ICB=0.3;MQ0F=0;MQ=20;MQB=1;MQSB=1;RPB=0.809446;SGB=-28.6579;VDB=0.123186	GT:PL	0/1:64,0,113
1	71217690	.	C	G	33.9019	PASS	AC=1;AN=2;BQB=0.621637;DP4=51,30,4,5;DP=107;HOB=0.125;ICB=0.3;MQ0F=0;MQ=20;MQB=1;MQSB=1;RPB=0.65417;SGB=4.69269;VDB=0.182763	GT:PL	0/1:68,0,123
1	71277265	.	G	A	75	PASS	AC=1;AN=2;BQB=0.861889;DP4=958,969,447,454;DP=2833;HOB=0.125;ICB=0.3;MQ0F=0;MQ=20;MQB=1;MQSB=1;RPB=0.0158072;SGB=-278.436;VDB=0.891105	GT:PL	0/1:109,0,151
1	71277280	.	C	T	90	PASS	AC=1;AN=2;BQB=0.00398686;DP4=973,959,483,473;DP=2891;HOB=0.125;ICB=0.3;MQ0F=0;MQ=20;MQB=1;MQSB=1;RPB=0.00195961;SGB=-295.313;VDB=0.181774	GT:PL	0/1:124,0,155
1	71396956	.	C	G	85	PASS	AC=1;AN=2;BQB=0.229129;DP4=9,11,7,8;DP=37;HOB=0.125;ICB=0.3;MQ0F=0;MQ=20;MQB=1;MQSB=1;RPB=0.616639;SGB=-6.56403;VDB=0.357395	GT:PL	0/1:120,0,37
1	71406704	.	C	T	43.1932	PASS	AC=1;AN=2;BQB=0.590307;DP4=57,62,12,20;DP=154;HOB=0.125;ICB=0.3;MQ0F=0;MQ=20;MQB=1;MQSB=1;RPB=0.19359;SGB=-11.7809;VDB=0.162192	GT:PL	0/1:77,0,140
1	71721914	.	G	A	32.235	PASS	AC=1;AN=2;BQB=0.397782;DP4=27,17,5,7;DP=72;HOB=0.125;ICB=0.3;MQ0F=0;MQ=20;MQB=1;MQSB=1;RPB=0.980261;SGB=-5.64336;VDB=0.66732	GT:PL	0/1:66,0,136
1	71781544	.	A	G	31.0547	PASS	AC=2;AN=2;BQB=1;DP4=2,0,5,0;DP=11;HOB=0.5;ICB=0.5;MQ0F=0;MQ=20;MQB=1;RPB=0.4;SGB=1.41704;VDB=0.689691	GT:PL	1/1:68,15,0
1	71834330	.	G	A	43.2761	PASS	AC=1;AN=2;BQB=0.296135;DP4=25,3,6,2;DP=41;HOB=0.125;ICB=0.3;MQ0F=0;MQ=20;MQB=1;MQSB=1;RPB=0.103284;SGB=4.00342;VDB=0.267469	GT:PL	0/1:77,0,61
1	71834398	.	T	A	45.1669	PASS	AC=1;AN=2;BQB=0.994919;DP4=78,8,16,4;DP=144;HOB=0.125;ICB=0.3;MQ0F=0;MQ=20;MQB=1;MQSB=1;RPB=0.880425;SGB=-8.09863;VDB=0.0831004	GT:PL	0/1:79,0,94
1	71834399	.	T	A	68	PASS	AC=1;AN=2;BQB=0.803764;DP4=72,9,21,5;DP=148;HOB=0.125;ICB=0.3;MQ0F=0;MQ=20;MQB=1;MQSB=1;RPB=0.998886;SGB=-9.93982;VDB=0.0856423	GT:PL	0/1:102,0,87
1	71834579	.	A	G	88	PASS	AC=1;AN=2;BQB=0.975036;DP4=33,31,14,10;DP=98;HOB=0.125;ICB=0.3;MQ0F=0;MQ=20;MQB=1;MQSB=1;RPB=0.523132;SGB=-9.32611;VDB=0.471158	GT:PL	0/1:122,0,134
1	71835286	.	A	G	59	PASS	AC=1;AN=2;BQB=0.872497;DP4=82,17,26,6;DP=175;HOB=0.125;ICB=0.3;MQ0F=0;MQ=20;MQB=1;MQSB=1;RPB=0.990714;SGB=-11.7809;VDB=0.0207991	GT:PL	0/1:93,0,100
1	71952239	.	A	G	67	PASS	AC=1;AN=2;BQB=0.377438;DP4=87,124,21,24;DP=275;HOB=0.125;ICB=0.3;MQ0F=0;MQ=20;MQB=1;MQSB=1;RPB=0.523572;SGB=-15.77;VDB=0.0940603	GT:PL	0/1:101,0,144
1	71953896	.	A	T	69	PASS	AC=1;AN=2;BQB=0.684709;DP4=136,142,40,28;DP=409;HOB=0.125;ICB=0.3;MQ0F=0;MQ=20;MQB=1;MQSB=1;RPB=0.468473;SGB=-22.8277;VDB=2.47409e-06	GT:PL	0/1:103,0,142
1	71959485	.	C	T	69	PASS	AC=1;AN=2;BQB=0.234307;DP4=37,17,13,5;DP=94;HOB=0.125;ICB=0.3;MQ0F=0;MQ=20;MQB=1;MQSB=1;RPB=0.84582;SGB=-7.48468;VDB=0.571717	GT:PL	0/1:103,0,110
1	72026174	.	A	G	80	PASS	AC=1;AN=2;BQB=0.414673;DP4=76,57,14,11;DP=184;HOB=0.125;ICB=0.3;MQ0F=0;MQ=20;MQB=1;MQSB=1;RPB=0.934106;SGB=15.7726;VDB=0.772461	GT:PL	0/1:114,0,145
1	72029888	.	C	T	35.2877	PASS	AC=1;AN=2;BQB=0.954105;DP4=11,22,3,6;DP=44;HOB=0.125;ICB=0.3;MQ0F=0;MQ=20;MQB=1;MQSB=1;RPB=0.38621;SGB=-4.72062;VDB=0.155664	GT:PL	0/1:69,0,86
1	72582451	.	G	A	105	PASS	AC=1;AN=2;BQB=0.472096;DP4=16,13,13,10;DP=52;HOB=0.125;ICB=0.3;MQ0F=0;MQ=20;MQB=1;MQSB=1;RPB=0.289169;SGB=-9.01924;VDB=0.0444382	GT:PL	0/1:140,0,60
1	72662710	.	C	A	31.9968	PASS	AC=1;AN=2;BQB=0.40926;DP4=4,3,3,2;DP=13;HOB=0.125;ICB=0.3;MQ0F=0;MQ=20;MQB=0.95494;MQSB=0.95494;RPB=0.838008;SGB=1.94933;VDB=0.292572	GT:PL	0/1:66,0,19
1	72662715	.	G	A	31.885	PASS	AC=1;AN=2;BQB=0.965069;DP4=5,4,3,2;DP=14;HOB=0.125;ICB=0.3;MQ0F=0;MQ=20;MQB=1;MQSB=1;RPB=0.867428;SGB=1.94933;VDB=0.292572	GT:PL	0/1:66,0,19
1	72662834	.	G	A	32.0056	PASS	AC=1;AN=2;BQB=0.40926;DP4=2,5,3,2;DP=14;HOB=0.125;ICB=0.3;MQ0F=0;MQ=20;MQB=0.95494;MQSB=0.95494;RPB=0.6821;SGB=1.94933;VDB=0.387565	GT:PL	0/1:66,0,17
1	72662891	.	C	T	31.143	PASS	AC=1;AN=2;BQB=0.83527;DP4=4,5,1,4;DP=17;HOB=0.125;ICB=0.3;MQ0F=0;MQ=20;MQB=1;MQSB=1;RPB=0.526122;SGB=1.94933;VDB=0.138089	GT:PL	0/1:65,0,2
1	72662915	.	C	A	36.1285	PASS	AC=1;AN=2;BQB=0.998127;DP4=4,6,2,3;DP=17;HOB=0.125;ICB=0.3;MQ0F=0;MQ=20;MQB=1;MQSB=1;RPB=0.692463;SGB=1.94933;VDB=0.467314	GT:PL	0/1:70,0,2
1	72674456	.	C	T	33.9874	PASS	AC=1;AN=2;BQB=0.905899;DP4=856,703,203,211;DP=2063;HOB=0.125;ICB=0.3;MQ0F=0;MQ=20;MQB=1;MQSB=1;RPB=0.986975;SGB=285.407;VDB=0.751993	GT:PL	0/1:68,0,126
1	72682057	.	C	T	61	PASS	AC=1;AN=2;BQB=0.823405;DP4=13,20,8,3;DP=54;HOB=0.125;ICB=0.3;MQ0F=0;MQ=20;MQB=1;MQSB=1;RPB=0.893608;SGB=6.07412;VDB=0.409198	GT:PL	0/1:95,0,76
1	72684453	.	C	A	78	PASS	AC=1;AN=2;BQB=0.869562;DP4=186,55,71,27;DP=375;HOB=0.125;ICB=0.3;MQ0F=0;MQ=20;MQB=1;MQSB=1;RPB=0.74826;SGB=-32.0332;VDB=0.126224	GT:PL	0/1:112,0,131
1	72684698	.	A	G	63	PASS	AC=1;AN=2;BQB=0.381539;DP4=189,76,95,25;DP=490;HOB=0.125;ICB=0.3;MQ0F=0;MQ=20;MQB=1;MQSB=1;RPB=0.596568;SGB=-38.784;VDB=0.314899	GT:PL	0/1:97,0,136
1	72915724	.	A	G	37.293	PASS	AC=1;AN=2;BQB=0.625277;DP4=77,81,20,29;DP=210;HOB=0.125;ICB=0.3;MQ0F=0;MQ=20;MQB=1;MQSB=1;RPB=0.63437;SGB=-16.9974;VDB=0.563971	GT:PL	0/1:71,0,133
1	73105193	.	C	T	47.2023	PASS	AC=1;AN=2;BQB=0.819869;DP4=53,25,9,11;DP=117;HOB=0.125;ICB=0.3;MQ0F=0;MQ=20;MQB=1;MQSB=1;RPB=0.461913;SGB=-8.0987;VDB=0.0935547	GT:PL	0/1:81,0,124
1	73106685	.	T	C	32.4093	PASS	AC=1;AN=2;BQB=0.366344;DP4=33,29,10,8;DP=91;HOB=0.125;ICB=0.3;MQ0F=0;MQ=20;MQB=1;MQSB=1;RPB=0.262271;SGB=-7.485;VDB=0.773324	GT:PL	0/1:65,0,146
1	73709767	.	A	G	56	PASS	AC=1;AN=2;BQB=0.733186;DP4=1,2,4,3;DP=12;HOB=0.125;ICB=0.3;MQ0F=0;MQ=20;MQB=0.916482;MQSB=0.952347;RPB=0.916482;SGB=3.31571;VDB=0.453474	GT:PL	0/1:91,4,0
1	74781158	.	C	T	30.3071	PASS	AC=1;AN=2;BQB=0.34084;DP4=15,8,6,2;DP=38;HOB=0.125;ICB=0.3;MQ0F=0;MQ=20;MQB=1;MQSB=1;RPB=0.744906;SGB=-4.40924;VDB=0.242574	GT:PL	0/1:64,0,99
1	74788332	.	G	A	37.006	PASS	AC=1;AN=2;BQB=0.373021;DP4=52,64,11,13;DP=175;HOB=0.125;ICB=0.3;MQ0F=0;MQ=20;MQB=1;MQSB=1;RPB=0.935587;SGB=-9.32612;VDB=0.807972	GT:PL	0/1:71,0,147
1	76540536	.	T	C	44.2954	PASS	AC=1;AN=2;BQB=0.582989;DP4=88,39,32,12;DP=219;HOB=0.125;ICB=0.3;MQ0F=0;MQ=20;MQB=1;MQSB=1;RPB=0.767274;SGB=-15.4632;VDB=0.169333	GT:PL	0/1:78,0,128
1	76540642	.	G	A	45.2737	PASS	AC=1;AN=2;BQB=0.143253;DP4=60,51,15,17;DP=183;HOB=0.125;ICB=0.3;MQ0F=0;MQ=20;MQB=1;MQSB=1;RPB=0.865428;SGB=-11.7809;VDB=0.416261	GT:PL	0/1:79,0,138
1	76544248	.	G	A	48.2914	PASS	AC=1;AN=2;BQB=0.960126;DP4=29,20,7,8;DP=76;HOB=0.125;ICB=0.3;MQ0F=0;MQ=20;MQB=1;MQSB=1;RPB=0.270732;SGB=-6.56442;VDB=0.697873	GT:PL	0/1:82,0,108
1	76562766	.	C	T	52	PASS	AC=1;AN=2;BQB=0.864302;DP4=9,3,4,4;DP=25;HOB=0.125;ICB=0.3;MQ0F=0;MQ=20;MQB=1;MQSB=1;RPB=0.604728;SGB=-4.40924;VDB=0.060425	GT:PL	0/1:86,0,23
1	76563600	.	C	A	46.5544	PASS	AC=1;AN=2;BQB=0.980568;DP4=8,5,3,4;DP=26;HOB=0.125;ICB=0.3;MQ0F=0;MQ=20;MQB=1;MQSB=1;RPB=0.218794;SGB=-4.09964;VDB=0.358597	GT:PL	0/1:81,1,0
1	76566150	.	G	A	39.8899	PASS	AC=2;AN=2;BQB=0.928296;DP4=8,4,7,1;DP=23;HOB=0.5;ICB=0.5;MQ0F=0;MQ=20;MQB=1;MQSB=1;RPB=0.444739;SGB=-4.40924;VDB=0.547491	GT:PL	1/1:76,4,0
1	76566169	.	C	T	35.9692	PASS	AC=1;AN=2;BQB=0.988166;DP4=9,3,7,1;DP=26;HOB=0.125;ICB=0.3;MQ0F=0;MQ=20;MQB=1;MQSB=1;RPB=0.999256;SGB=-4.40924;VDB=0.547491	GT:PL	0/1:70,0,28
1	76567386	.	T	C	35.2136	PASS	AC=1;AN=2;BQB=0.896474;DP4=5,2,3,2;DP=15;HOB=0.125;ICB=0.3;MQ0F=0;MQ=20;MQB=0.95494;MQSB=1;RPB=0.194886;SGB=1.94933;VDB=0.349195	GT:PL	0/1:69,0,2
1	76569338	.	T	C	84	PASS	AC=2;AN=2;BQB=0.885998;DP4=33,15,30,15;DP=119;HOB=0.5;ICB=0.5;MQ0F=0;MQ=20;MQB=1;MQSB=1;RPB=0.87403;SGB=-15.77;VDB=0.00254396	GT:PL	1/1:121,8,0
1	76569703	.	C	T	92	PASS	AC=1;AN=2;BQB=0.415724;DP4=29,18,12,12;DP=87;HOB=0.125;ICB=0.3;MQ0F=0;MQ=20;MQB=1;MQSB=1;RPB=0.951286;SGB=-9.32612;VDB=0.530811	GT:PL	0/1:125,0,123
1	77239030	.	T	C	52	PASS	AC=1;AN=2;BQB=0.997805;DP4=13,15,4,6;DP=44;HOB=0.125;ICB=0.3;MQ0F=0;MQ=20;MQB=1;MQSB=1;RPB=0.969566;SGB=-5.0263;VDB=0.0677205	GT:PL	0/1:86,0,90
1	77612144	.	A	G	35.1462	PASS	AC=1;AN=2;BQB=0.966818;DP4=256,73,117,33;DP=640;HOB=0.125;ICB=0.3;MQ0F=0;MQ=20;MQB=1;MQSB=1;RPB=0.530082;SGB=-47.9896;VDB=0.645273	GT:PL	0/1:69,0,118
1	78026775	.	T	C	67	PASS	AC=1;AN=2;BQB=0.277795;DP4=143,86,56,35;DP=377;HOB=0.125;ICB=0.3;MQ0F=0;MQ=20;MQB=1;MQSB=1;RPB=0.673368;SGB=-29.8853;VDB=0.0822027	GT:PL	0/1:101,0,135
1	78026868	.	G	A	94	PASS	AC=1;AN=2;BQB=0.783773;DP4=118,94,42,49;DP=378;HOB=0.125;ICB=0.3;MQ0F=0;MQ=20;MQB=1;MQSB=1;RPB=0.811383;SGB=-29.8853;VDB=0.931606	GT:PL	0/1:128,0,144
1	78026958	.	G	A	63	PASS	AC=1;AN=2;BQB=0.996289;DP4=161,55,64,23;DP=393;HOB=0.125;ICB=0.3;MQ0F=0;MQ=20;MQB=1;MQSB=1;RPB=0.999177;SGB=-28.6579;VDB=0.614028	GT:PL	0/1:97,0,120
1	79034274	.	C	T	50	PASS	AC=1;AN=2;BQB=0.997105;DP4=28,21,11,5;DP=75;HOB=0.125;ICB=0.3;MQ0F=0;MQ=20;MQB=1;MQSB=1;RPB=0.26512;SGB=-6.87126;VDB=0.641471	GT:PL	0/1:84,0,111
1	79034827	.	G	A	38.1734	PASS	AC=1;AN=2;BQB=0.503671;DP4=38,10,7,6;DP=78;HOB=0.125;ICB=0.3;MQ0F=0;MQ=20;MQB=1;MQSB=1;RPB=0.147958;SGB=-5.94997;VDB=0.268133	GT:PL	0/1:72,0,104
1	79783416	.	G	A	32.2443	PASS	AC=1;AN=2;BQB=0.938783;DP4=54,16,13,6;DP=97;HOB=0.125;ICB=0.3;MQ0F=0;MQ=20;MQB=1;MQSB=1;RPB=0.922931;SGB=-7.79185;VDB=0.087996	GT:PL	0/1:66,0,117
1	79783979	.	C	T	67	PASS	AC=1;AN=2;BQB=0.190587;DP4=72,63,20,24;DP=202;HOB=0.125;ICB=0.3;MQ0F=0;MQ=20;MQB=1;MQSB=1;RPB=0.993722;SGB=-15.4632;VDB=0.977386	GT:PL	0/1:101,0,135
1	80173263	.	T	A	42.394	PASS	AC=1;AN=2;BQB=0.785101;DP4=40,43,10,15;DP=135;HOB=0.125;ICB=0.3;MQ0F=0;MQ=20;MQB=1;MQSB=1;RPB=0.738067;SGB=-9.63298;VDB=0.126547	GT:PL	0/1:76,0,148
1	80637329	.	A	G	48.8032	PASS	AC=2;AN=2;BQB=0.611111;DP4=2,0,9,0;DP=13;HOB=0.5;ICB=0.5;MQ0F=0;MQ=20;MQB=1;RPB=0.722222;SGB=3.78914;VDB=0.175096	GT:PL	1/1:86,27,0
1	80638711	.	T	C	38.2782	PASS	AC=1;AN=2;BQB=0.995865;DP4=75,35,25,8;DP=174;HOB=0.125;ICB=0.3;MQ0F=0;MQ=20;MQB=1;MQSB=1;RPB=0.481032;SGB=-12.0878;VDB=0.862049	GT:PL	0/1:72,0,134
1	80638724	.	A	G	40.2624	PASS	AC=1;AN=2;BQB=0.463699;DP4=69,43,24,8;DP=168;HOB=0.125;ICB=0.3;MQ0F=0;MQ=20;MQB=1;MQSB=1;RPB=0.1311;SGB=-11.7809;VDB=0.0461344	GT:PL	0/1:74,0,138
1	80651476	.	G	C	69	PASS	AC=1;AN=2;BQB=0.43909;DP4=11,5,3,8;DP=35;HOB=0.125;ICB=0.3;MQ0F=0;MQ=20;MQB=1;MQSB=1;RPB=0.885367;SGB=-5.33419;VDB=0.00869465	GT:PL	0/1:103,0,26
1	80657254	.	G	T	54	PASS	AC=1;AN=2;BQB=0.446113;DP4=11,7,6,4;DP=37;HOB=0.125;ICB=0.3;MQ0F=0;MQ=20;MQB=1;MQSB=1;RPB=0.981777;SGB=-5.0263;VDB=0.543076	GT:PL	0/1:87,0,98
1	80786803	.	G	T	98	PASS	AC=1;AN=2;BQB=0.326237;DP4=161,172,100,137;DP=638;HOB=0.125;ICB=0.3;MQ0F=0;MQ=20;MQB=1;MQSB=1;RPB=0.010336;SGB=-74.6858;VDB=0.995048	GT:PL	0/1:133,0,63
1	80787999	.	A	T	69	PASS	AC=1;AN=2;BQB=0.809457;DP4=502,297,244,153;DP=1553;HOB=0.125;ICB=0.3;MQ0F=0;MQ=20;MQB=1;MQSB=1;RPB=0.681931;SGB=-123.782;VDB=0.00924878	GT:PL	0/1:103,0,138
1	80788046	.	T	A	64	PASS	AC=1;AN=2;BQB=0.150267;DP4=513,318,273,151;DP=1600;HOB=0.125;ICB=0.3;MQ0F=0;MQ=20;MQB=1;MQSB=1;RPB=0.947315;SGB=-132.067;VDB=0.953469	GT:PL	0/1:98,0,138
1	80788165	.	G	A	81	PASS	AC=1;AN=2;BQB=2.145e-05;DP4=318,221,145,114;DP=933;HOB=0.125;ICB=0.3;MQ0F=0;MQ=20;MQB=1;MQSB=1;RPB=0.268303;SGB=-81.4365;VDB=0.0190029	GT:PL	0/1:115,0,147
1	80792627	.	G	C	90	PASS	AC=1;AN=2;BQB=0.800053;DP4=6,7,5,10;DP=35;HOB=0.125;ICB=0.3;MQ0F=0;MQ=20;MQB=1;MQSB=1;RPB=0.435252;SGB=-6.56362;VDB=0.779078	GT:PL	0/1:124,0,42
1	80798718	.	T	C	49.5767	PASS	AC=1;AN=2;BQB=0.714506;DP4=2,5,3,4;DP=17;HOB=0.125;ICB=0.3;MQ0F=0;MQ=20;MQB=0.966012;MQSB=1;RPB=0.30295;SGB=3.31571;VDB=0.89639	GT:PL	0/1:83,0,42
1	80798732	.	T	C	31.7637	PASS	AC=1;AN=2;BQB=0.974597;DP4=1,3,3,2;DP=10;HOB=0.125;ICB=0.3;MQ0F=0;MQ=20;MQB=0.974597;MQSB=0.974597;RPB=0.730948;SGB=1.94933;VDB=0.724679	GT:PL	0/1:64,0,34
1	80798890	.	A	T	72	PASS	AC=1;AN=2;BQB=0.0555762;DP4=3,1,6,4;DP=17;HOB=0.125;ICB=0.3;MQ0F=0;MQ=20;MQB=1;MQSB=1;RPB=0.18452;SGB=5.38303;VDB=0.120448	GT:PL	0/1:105,0,2
1	80808889	.	C	A	41.3202	PASS	AC=1;AN=2;BQB=0.635922;DP4=0,5,7,1;DP=17;HOB=0.125;ICB=0.3;MQ0F=0;MQ=20;MQB=1;MQSB=0.961166;RPB=0.342519;SGB=4.00342;VDB=0.193492	GT:PL	0/1:75,0,8
1	80812291	.	C	T	46.5385	PASS	AC=2;AN=2;BQB=0.666643;DP4=2,3,3,2;DP=11;HOB=0.5;ICB=0.5;MQ0F=0;MQ=20;MQB=0.952347;MQSB=0.952347;RPB=0.952347;SGB=1.94933;VDB=0.498872	GT:PL	1/1:85,15,0
1	80823659	.	C	G,T	163	PASS	AC=1,1;AN=2;BQB=1;DP4=1,0,13,6;DP=22;MQ0F=0;MQ=20;MQB=1;MQSB=1;RPB=1;SGB=-1.23889;VDB=0.328483	GT:PL	1/2:138,61,37,104,0,92
1	80997539	.	T	C	44.2294	PASS	AC=1;AN=2;BQB=0.117839;DP4=14,3,5,3;DP=35;HOB=0.125;ICB=0.3;MQ0F=0;MQ=20;MQB=1;MQSB=1;RPB=0.993236;SGB=-4.40924;VDB=0.454873	GT:PL	0/1:78,0,63
1	80999636	.	A	G	52	PASS	AC=1;AN=2;BQB=0.936488;DP4=6,5,4,3;DP=24;HOB=0.125;ICB=0.3;MQ0F=0;MQ=20;MQB=1;MQSB=1;RPB=0.902552;SGB=3.31571;VDB=0.0428343	GT:PL	0/1:86,0,13
1	81006838	.	A	G	32.0016	PASS	AC=1;AN=2;BQB=0.985432;DP4=449,255,61,36;DP=931;HOB=0.125;ICB=0.3;MQ0F=0;MQ=20;MQB=1;MQSB=1;RPB=0.999998;SGB=65.6791;VDB=0.0201686	GT:PL	0/1:66,0,122
1	81043783	.	G	A	32.5718	PASS	AC=1;AN=2;BQB=0.973337;DP4=71,53,10,12;DP=160;HOB=0.125;ICB=0.3;MQ0F=0;MQ=20;MQB=1;MQSB=1;RPB=0.999626;SGB=13.6932;VDB=0.605821	GT:PL	0/1:67,0,123
1	81060213	.	C	A	56	PASS	AC=1;AN=2;BQB=0.501171;DP4=55,34,23,5;DP=149;HOB=0.125;ICB=0.3;MQ0F=0;MQ=20;MQB=1;MQSB=1;RPB=0.999918;SGB=17.852;VDB=0.000661203	GT:PL	0/1:90,0,130
1	81061698	.	T	G	119	PASS	AC=1;AN=2;BQB=0.637848;DP4=5700,4639,2428,1814;DP=14669;HOB=0.125;ICB=0.3;MQ0F=0;MQ=20;MQB=1;MQSB=1;RPB=0.00297719;SGB=-1303.63;VDB=0.416083	GT:PL	0/1:153,0,120
1	81879819	.	T	C	76	PASS	AC=1;AN=2;BQB=0.994692;DP4=44,17,14,8;DP=105;HOB=0.125;ICB=0.3;MQ0F=0;MQ=20;MQB=1;MQSB=1;RPB=0.899965;SGB=-8.71242;VDB=0.35267	GT:PL	0/1:110,0,94
1	81884434	.	G	A	48.2996	PASS	AC=1;AN=2;BQB=0.105932;DP4=31,32,5,15;DP=97;HOB=0.125;ICB=0.3;MQ0F=0;MQ=20;MQB=1;MQSB=1;RPB=0.99949;SGB=-8.09871;VDB=0.0294766	GT:PL	0/1:82,0,143
1	81885746	.	G	C	51	PASS	AC=1;AN=2;BQB=0.333271;DP4=83,49,18,18;DP=217;HOB=0.125;ICB=0.3;MQ0F=0;MQ=20;MQB=1;MQSB=1;RPB=0.997307;SGB=-13.0084;VDB=0.9472	GT:PL	0/1:85,0,135
1	81886879	.	A	G	68	PASS	AC=1;AN=2;BQB=0.349507;DP4=137,72,44,24;DP=344;HOB=0.125;ICB=0.3;MQ0F=0;MQ=20;MQB=1;MQSB=1;RPB=0.81502;SGB=-22.8277;VDB=0.692841	GT:PL	0/1:102,0,122
1	81887029	.	A	G	40.2347	PASS	AC=1;AN=2;BQB=0.446529;DP4=111,65,31,12;DP=261;HOB=0.125;ICB=0.3;MQ0F=0;MQ=20;MQB=1;MQSB=1;RPB=0.805484;SGB=-15.1563;VDB=0.212027	GT:PL	0/1:74,0,125
1	81887807	.	A	G	35.2959	PASS	AC=1;AN=2;BQB=0.50121;DP4=100,74,39,22;DP=276;HOB=0.125;ICB=0.3;MQ0F=0;MQ=20;MQB=1;MQSB=1;RPB=0.964694;SGB=-20.6797;VDB=0.424883	GT:PL	0/1:69,0,126
1	81889595	.	G	T	85	PASS	AC=1;AN=2;BQB=0.983643;DP4=86,85,35,39;DP=337;HOB=0.125;ICB=0.3;MQ0F=0;MQ=20;MQB=1;MQSB=1;RPB=0.999674;SGB=-24.6688;VDB=0.521345	GT:PL	0/1:119,0,144
1	82279053	.	A	G	30.8645	PASS	AC=2;AN=2;BQB=0.912219;DP4=9,1,4,1;DP=23;HOB=0.5;ICB=0.5;MQ0F=0;MQ=20;MQB=1;MQSB=1;RPB=0.692463;SGB=-3.47587;VDB=0.130743	GT:PL	1/1:69,12,0
1	82520431	.	T	C	121	PASS	AC=1;AN=2;BQB=0.0662226;DP4=295,235,159,145;DP=1029;HOB=0.125;ICB=0.3;MQ0F=0;MQ=20;MQB=1;MQSB=1;RPB=0.656379;SGB=-95.2449;VDB=0.998881	GT:PL	0/1:155,0,118
1	82521886	.	A	T	49.1838	PASS	AC=1;AN=2;BQB=0.707333;DP4=572,241,249,94;DP=1514;HOB=0.125;ICB=0.3;MQ0F=0;MQ=20;MQB=1;MQSB=1;RPB=0.838126;SGB=-107.212;VDB=5.97491e-07	GT:PL	0/1:83,0,130
1	82707212	.	G	A	37.2515	PASS	AC=1;AN=2;BQB=0.935421;DP4=18,8,6,2;DP=48;HOB=0.125;ICB=0.3;MQ0F=0;MQ=20;MQB=1;MQSB=1;RPB=0.850834;SGB=4.00342;VDB=0.131006	GT:PL	0/1:71,0,91
1	82863564	.	C	T	55	PASS	AC=1;AN=2;BQB=0.205382;DP4=56,70,14,17;DP=159;HOB=0.125;ICB=0.3;MQ0F=0;MQ=20;MQB=1;MQSB=1;RPB=0.999757;SGB=-11.4741;VDB=0.223933	GT:PL	0/1:89,0,150
1	83417712	.	T	C	99	PASS	AC=1;AN=2;BQB=0.592906;DP4=347,369,162,185;DP=1084;HOB=0.125;ICB=0.3;MQ0F=0;MQ=20;MQB=1;MQSB=1;RPB=0.9063;SGB=-108.44;VDB=0.0150164	GT:PL	0/1:133,0,153
1	83421147	.	G	A	30.1149	PASS	AC=1;AN=2;BQB=0.352945;DP4=44,48,7,15;DP=129;HOB=0.125;ICB=0.3;MQ0F=0;MQ=20;MQB=1;MQSB=1;RPB=0.474747;SGB=-8.71242;VDB=0.197448	GT:PL	0/1:64,0,136
1	83427475	.	G	T	59	PASS	AC=1;AN=2;BQB=0.816641;DP4=173,84,61,35;DP=427;HOB=0.125;ICB=0.3;MQ0F=0;MQ=20;MQB=1;MQSB=1;RPB=0.603066;SGB=-31.4195;VDB=0.89646	GT:PL	0/1:93,0,127
1	83433386	.	G	A	35.5183	PASS	AC=1;AN=2;BQB=0.111973;DP4=3,1,5,1;DP=13;HOB=0.125;ICB=0.3;MQ0F=0;MQ=20;MQB=1.00775;MQSB=1;RPB=0.167959;SGB=2.63044;VDB=0.0341101	GT:PL	0/1:69,1,0
1	83433439	.	G	A	65	PASS	AC=2;AN=2;BQB=0.879351;DP4=3,0,9,1;DP=15;HOB=0.5;ICB=0.5;MQ0F=0;MQ=20;MQB=1;MQSB=1;RPB=0.597928;SGB=4.42685;VDB=0.635404	GT:PL	1/1:103,30,0
1	83438083	.	C	G	95	PASS	AC=1;AN=2;BQB=0.759351;DP4=325,243,224,73;DP=1015;HOB=0.125;ICB=0.3;MQ0F=0;MQ=20;MQB=1;MQSB=1;RPB=6.17108e-07;SGB=-93.0969;VDB=0.978919	GT:PL	0/1:129,0,147
1	83440733	.	T	C	78	PASS	AC=1;AN=2;BQB=0.989632;DP4=18,9,6,9;DP=54;HOB=0.125;ICB=0.3;MQ0F=0;MQ=20;MQB=1;MQSB=1;RPB=0.996904;SGB=-6.56424;VDB=0.490472	GT:PL	0/1:109,0,76
1	83493627	.	C	G	35.2903	PASS	AC=1;AN=2;BQB=0.626741;DP4=12,6,3,3;DP=27;HOB=0.125;ICB=0.3;MQ0F=0;MQ=20;MQB=1;MQSB=1;RPB=0.486752;SGB=2.63044;VDB=0.000595752	GT:PL	0/1:69,0,69
1	83543668	.	T	C	67	PASS	AC=1;AN=2;BQB=0.96796;DP4=23,3,5,9;DP=51;HOB=0.125;ICB=0.3;MQ0F=0;MQ=20;MQB=1;MQSB=1;RPB=0.508737;SGB=-6.25703;VDB=0.324508	GT:PL	0/1:99,0,86
1	83543782	.	G	A	39.1607	PASS	AC=1;AN=2;BQB=0.939413;DP4=11,16,3,5;DP=43;HOB=0.125;ICB=0.3;MQ0F=0;MQ=20;MQB=1;MQSB=1;RPB=0.918449;SGB=4.00342;VDB=0.804867	GT:PL	0/1:73,0,110
1	83569563	.	A	G	40.9576	PASS	AC=1;AN=2;BQB=0.978824;DP4=35,18,5,5;DP=76;HOB=0.125;ICB=0.3;MQ0F=0;MQ=20;MQB=1;MQSB=1;RPB=0.340896;SGB=5.38303;VDB=0.73483	GT:PL	0/1:75,0,128
1	83571276	.	G	A	41.9634	PASS	AC=1;AN=2;BQB=0.241724;DP4=33,37,5,8;DP=96;HOB=0.125;ICB=0.3;MQ0F=0;MQ=20;MQB=1;MQSB=1;RPB=0.757384;SGB=-5.9492;VDB=0.574591	GT:PL	0/1:76,0,141
1	83593994	.	A	C	32.4632	PASS	AC=1;AN=2;BQB=0.689018;DP4=162,102,69,45;DP=478;HOB=0.125;ICB=0.3;MQ0F=0;MQ=20;MQB=1;MQSB=1;RPB=0.737691;SGB=-36.9429;VDB=0.0270329	GT:PL	0/1:65,0,122
1	83594003	.	T	G	36.2016	PASS	AC=1;AN=2;BQB=0.666836;DP4=160,100,72,39;DP=481;HOB=0.125;ICB=0.3;MQ0F=0;MQ=20;MQB=1;MQSB=1;RPB=0.991375;SGB=-36.0223;VDB=0.0169263	GT:PL	0/1:70,0,123
1	83605929	.	A	G	32.7631	PASS	AC=1;AN=2;BQB=0.730948;DP4=2,2,2,3;DP=10;HOB=0.125;ICB=0.3;MQ0F=0;MQ=20;MQB=0.974597;MQSB=0.974597;RPB=0.487298;SGB=1.94933;VDB=0.431509	GT:PL	0/1:65,0,34
1	83761587	.	A	G	42.198	PASS	AC=1;AN=2;BQB=0.999993;DP4=203,132,73,80;DP=654;HOB=0.125;ICB=0.3;MQ0F=0;MQ=20;MQB=1;MQSB=1;RPB=0.763966;SGB=-48.9101;VDB=5.42954e-07	GT:PL	0/1:76,0,125
1	83761780	.	G	A	50	PASS	AC=1;AN=2;BQB=0.68452;DP4=131,87,44,43;DP=396;HOB=0.125;ICB=0.3;MQ0F=0;MQ=20;MQB=1;MQSB=1;RPB=0.998508;SGB=-28.6579;VDB=0.0405137	GT:PL	0/1:84,0,125
1	84543033	.	C	T	53	PASS	AC=1;AN=2;BQB=0.809572;DP4=18,12,6,3;DP=39;HOB=0.125;ICB=0.3;MQ0F=0;MQ=20;MQB=1;MQSB=1;RPB=0.366604;SGB=-4.71804;VDB=0.293521	GT:PL	0/1:87,0,52
1	84544723	.	T	C	78	PASS	AC=1;AN=2;BQB=0.028544;DP4=18,14,7,6;DP=45;HOB=0.125;ICB=0.3;MQ0F=0;MQ=20;MQB=1;MQSB=1;RPB=0.952189;SGB=7.4578;VDB=0.46743	GT:PL	0/1:112,0,84
1	84559914	.	C	T	94	PASS	AC=1;AN=2;BQB=0.498549;DP4=15,15,10,9;DP=61;HOB=0.125;ICB=0.3;MQ0F=0;MQ=20;MQB=1;MQSB=1;RPB=0.867347;SGB=-7.7918;VDB=0.322698	GT:PL	0/1:128,0,82
1	84582430	.	C	T	105	PASS	AC=1;AN=2;BQB=0.247272;DP4=73,65,39,28;DP=206;HOB=0.125;ICB=0.3;MQ0F=0;MQ=20;MQB=1;MQSB=1;RPB=0.783228;SGB=-22.5208;VDB=0.121414	GT:PL	0/1:139,0,134
1	84633222	.	C	T	96	PASS	AC=1;AN=2;BQB=0.826669;DP4=107,97,37,51;DP=391;HOB=0.125;ICB=0.3;MQ0F=0;MQ=20;MQB=1;MQSB=1;RPB=0.859729;SGB=-28.9647;VDB=0.000611799	GT:PL	0/1:130,0,145
1	84633258	.	C	T	94	PASS	AC=1;AN=2;BQB=0.447381;DP4=66,118,27,42;DP=317;HOB=0.125;ICB=0.3;MQ0F=0;MQ=20;MQB=1;MQSB=1;RPB=0.992049;SGB=-23.1345;VDB=0.0297398	GT:PL	0/1:128,0,154
1	84719628	.	G	A	54	PASS	AC=1;AN=2;BQB=0.999802;DP4=21,34,7,10;DP=86;HOB=0.125;ICB=0.3;MQ0F=0;MQ=20;MQB=1;MQSB=1;RPB=0.646028;SGB=-7.17813;VDB=0.207947	GT:PL	0/1:88,0,134
1	84788437	.	T	C	30.7566	PASS	AC=1;AN=2;BQB=0.927214;DP4=40,42,14,10;DP=116;HOB=0.125;ICB=0.3;MQ0F=0;MQ=20;MQB=1;MQSB=1;RPB=0.972123;SGB=-9.32613;VDB=0.704749	GT:PL	0/1:64,0,144
1	87001631	.	G	A	41.0133	PASS	AC=1;AN=2;BQB=0.616589;DP4=6,6,2,4;DP=21;HOB=0.125;ICB=0.3;MQ0F=0;MQ=20;MQB=1;MQSB=1;RPB=0.755254;SGB=2.63044;VDB=0.368038	GT:PL	0/1:75,0,30
1	87007161	.	A	G	46.2136	PASS	AC=1;AN=2;BQB=0.366805;DP4=13,6,4,3;DP=33;HOB=0.125;ICB=0.3;MQ0F=0;MQ=20;MQB=1;MQSB=1;RPB=0.770227;SGB=3.31571;VDB=0.00172966	GT:PL	0/1:80,0,42
1	87008378	.	A	G	49.1724	PASS	AC=1;AN=2;BQB=0.995145;DP4=276,198,127,78;DP=925;HOB=0.125;ICB=0.3;MQ0F=0;MQ=20;MQB=1;MQSB=1;RPB=0.617399;SGB=-64.8665;VDB=0.354275	GT:PL	0/1:83,0,142
1	87008447	.	T	C	65	PASS	AC=1;AN=2;BQB=0.826286;DP4=221,220,88,96;DP=738;HOB=0.125;ICB=0.3;MQ0F=0;MQ=20;MQB=1;MQSB=1;RPB=0.676351;SGB=-58.4226;VDB=0.94749	GT:PL	0/1:99,0,149
1	87008843	.	G	A	36.0877	PASS	AC=1;AN=2;BQB=0.981161;DP4=327,127,135,78;DP=878;HOB=0.125;ICB=0.3;MQ0F=0;MQ=20;MQB=1;MQSB=1;RPB=0.98344;SGB=-67.3213;VDB=0.184858	GT:PL	0/1:70,0,120
1	87008934	.	C	T	61	PASS	AC=1;AN=2;BQB=0.989618;DP4=218,168,111,63;DP=682;HOB=0.125;ICB=0.3;MQ0F=0;MQ=20;MQB=1;MQSB=1;RPB=0.463652;SGB=-55.354;VDB=0.396088	GT:PL	0/1:95,0,144
1	87009412	.	T	C	61	PASS	AC=1;AN=2;BQB=0.0681563;DP4=113,79,35,26;DP=315;HOB=0.125;ICB=0.3;MQ0F=0;MQ=20;MQB=1;MQSB=1;RPB=0.797441;SGB=-20.6797;VDB=0.0575544	GT:PL	0/1:95,0,134
1	87009423	.	T	C	62	PASS	AC=1;AN=2;BQB=0.023036;DP4=111,74,35,22;DP=313;HOB=0.125;ICB=0.3;MQ0F=0;MQ=20;MQB=1;MQSB=1;RPB=0.27264;SGB=-19.4523;VDB=0.0334625	GT:PL	0/1:96,0,134
1	87013186	.	G	A	75	PASS	AC=1;AN=2;BQB=0.742882;DP4=233,188,130,83;DP=650;HOB=0.125;ICB=0.3;MQ0F=0;MQ=20;MQB=1;MQSB=1;RPB=0.98986;SGB=-67.3213;VDB=0.42676	GT:PL	0/1:108,0,150
1	87946658	.	C	T	57	PASS	AC=1;AN=2;BQB=0.578509;DP4=565,252,215,139;DP=1380;HOB=0.125;ICB=0.3;MQ0F=0;MQ=20;MQB=1;MQSB=1;RPB=0.227115;SGB=-110.588;VDB=0.976511	GT:PL	0/1:91,0,131
1	87948185	.	C	T	58	PASS	AC=1;AN=2;BQB=0.118362;DP4=698,308,352,155;DP=1959;HOB=0.125;ICB=0.3;MQ0F=0;MQ=20;MQB=1;MQSB=1;RPB=0.460928;SGB=-157.536;VDB=0.000974222	GT:PL	0/1:91,0,137
1	87948854	.	A	G	44.2572	PASS	AC=1;AN=2;BQB=0.605839;DP4=631,631,249,215;DP=2075;HOB=0.125;ICB=0.3;MQ0F=0;MQ=20;MQB=1;MQSB=1;RPB=0.492779;SGB=-144.341;VDB=0.0458345	GT:PL	0/1:78,0,131
1	87949034	.	A	C	71	PASS	AC=1;AN=2;BQB=0.751612;DP4=349,301,147,109;DP=1178;HOB=0.125;ICB=0.3;MQ0F=0;MQ=20;MQB=1;MQSB=1;RPB=0.999761;SGB=-80.516;VDB=9.7639e-05	GT:PL	0/1:105,0,142
1	88100432	.	T	C	39.0729	PASS	AC=1;AN=2;BQB=0.984496;DP4=4,5,4,2;DP=19;HOB=0.125;ICB=0.3;MQ0F=0;MQ=20;MQB=1;MQSB=1;RPB=0.868815;SGB=2.63044;VDB=0.706942	GT:PL	0/1:73,0,31
1	88100456	.	C	T	35.3352	PASS	AC=1;AN=2;BQB=0.531752;DP4=7,5,3,3;DP=25;HOB=0.125;ICB=0.3;MQ0F=0;MQ=20;MQB=1;MQSB=1;RPB=0.94769;SGB=2.63044;VDB=0.317275	GT:PL	0/1:69,0,69
1	88129152	.	G	T	46.1486	PASS	AC=1;AN=2;BQB=0.207841;DP4=177,146,87,59;DP=688;HOB=0.125;ICB=0.3;MQ0F=0;MQ=20;MQB=1;MQSB=1;RPB=0.615256;SGB=-46.7622;VDB=0.0199372	GT:PL	0/1:80,0,133
1	88144151	.	C	T	43.3005	PASS	AC=1;AN=2;BQB=0.0379356;DP4=103,88,32,36;DP=263;HOB=0.125;ICB=0.3;MQ0F=0;MQ=20;MQB=1;MQSB=1;RPB=0.806898;SGB=-22.8277;VDB=4.17009e-08	GT:PL	0/1:77,0,130
1	88262534	.	G	A	43.5442	PASS	AC=1;AN=2;BQB=0.581345;DP4=7,1,4,3;DP=20;HOB=0.125;ICB=0.3;MQ0F=0;MQ=20;MQB=1;MQSB=1;RPB=0.114218;SGB=3.31571;VDB=0.0297381	GT:PL	0/1:76,0,63
1	88366211	.	A	C	44.2863	PASS	AC=1;AN=2;BQB=0.671682;DP4=36,11,13,3;DP=88;HOB=0.125;ICB=0.3;MQ0F=0;MQ=20;MQB=1;MQSB=1;RPB=0.263035;SGB=-6.871;VDB=0.0495856	GT:PL	0/1:78,0,122
1	88366269	.	A	C	63	PASS	AC=1;AN=2;BQB=0.865368;DP4=50,21,27,6;DP=129;HOB=0.125;ICB=0.3;MQ0F=0;MQ=20;MQB=1;MQSB=1;RPB=0.826117;SGB=-12.0878;VDB=0.99979	GT:PL	0/1:97,0,122
1	88368562	.	T	C	102	PASS	AC=1;AN=2;BQB=0.991323;DP4=71,47,30,25;DP=209;HOB=0.125;ICB=0.3;MQ0F=0;MQ=20;MQB=1;MQSB=1;RPB=0.974301;SGB=-18.8386;VDB=0.331527	GT:PL	0/1:136,0,120
1	88372803	.	T	C	34.1985	PASS	AC=1;AN=2;BQB=0.185852;DP4=54,32,17,5;DP=116;HOB=0.125;ICB=0.3;MQ0F=0;MQ=20;MQB=1;MQSB=1;RPB=0.483694;SGB=-8.71242;VDB=0.248803	GT:PL	0/1:68,0,137
1	88398604	.	T	C	46.9434	PASS	AC=1;AN=2;BQB=0.777113;DP4=4,2,5,2;DP=15;HOB=0.125;ICB=0.3;MQ0F=0;MQ=20;MQB=0.961166;MQSB=1;RPB=0.112477;SGB=3.31571;VDB=0.0602416	GT:PL	0/1:81,0,13
1	88399852	.	A	G	43.4979	PASS	AC=1;AN=2;BQB=0.964098;DP4=23,17,16,8;DP=81;HOB=0.125;ICB=0.3;MQ0F=0;MQ=20;MQB=1;MQSB=1;RPB=0.711479;SGB=-9.3261;VDB=0.000299247	GT:PL	0/1:77,0,105
1	88412915	.	A	G	36.9614	PASS	AC=1;AN=2;BQB=0.979523;DP4=14,6,6,2;DP=35;HOB=0.125;ICB=0.3;MQ0F=0;MQ=20;MQB=1;MQSB=1;RPB=0.968189;SGB=-4.41269;VDB=0.116387	GT:PL	0/1:71,0,42
1	88499559	.	A	T	93	PASS	AC=1;AN=2;BQB=0.995309;DP4=40,26,12,17;DP=114;HOB=0.125;ICB=0.3;MQ0F=0;MQ=20;MQB=1;MQSB=1;RPB=0.593013;SGB=-10.8604;VDB=0.616271	GT:PL	0/1:125,0,112
1	89693637	.	A	C	40.139	PASS	AC=2;AN=2;BQB=0.558035;DP4=12,0,8,0;DP=20;HOB=0.5;ICB=0.5;MQ0F=0;MQ=20;MQB=1;RPB=0.341501;SGB=-4.40924;VDB=0.00018414	GT:PL	1/1:79,21,0
1	93814905	.	C	T	56	PASS	AC=2;AN=2;BQB=0.416862;DP4=7,7,6,3;DP=23;HOB=0.5;ICB=0.5;MQ0F=0;MQ=20;MQB=1;MQSB=1;RPB=0.733432;SGB=-4.72062;VDB=0.877587	GT:PL	1/1:91,4,0
1	95648115	.	C	A	57	PASS	AC=1;AN=2;BQB=0.98939;DP4=42,33,12,8;DP=130;HOB=0.125;ICB=0.3;MQ0F=0;MQ=20;MQB=1;MQSB=1;RPB=0.988031;SGB=-8.0987;VDB=0.117624	GT:PL	0/1:91,0,132
1	95767263	.	T	C	95	PASS	AC=2;AN=2;BQB=0.525788;DP4=7,2,6,8;DP=26;HOB=0.5;ICB=0.5;MQ0F=0;MQ=20;MQB=1;MQSB=1;RPB=0.987676;SGB=-6.25646;VDB=0.431328	GT:PL	1/1:130,7,0
1	95767536	.	G	A	70	PASS	AC=1;AN=2;BQB=0.921226;DP4=271,121,124,49;DP=643;HOB=0.125;ICB=0.3;MQ0F=0;MQ=20;MQB=1;MQSB=1;RPB=0.926468;SGB=-55.0472;VDB=0.0280688	GT:PL	0/1:104,0,140
1	95767949	.	C	A	37.9976	PASS	AC=1;AN=2;BQB=0.228706;DP4=86,57,3,20;DP=203;HOB=0.125;ICB=0.3;MQ0F=0;MQ=20;MQB=1;MQSB=1;RPB=0.000515301;SGB=-9.0192;VDB=1.68063e-08	GT:PL	0/1:72,0,137
1	95768410	.	C	A	81	PASS	AC=1;AN=2;BQB=0.467876;DP4=44,27,19,8;DP=118;HOB=0.125;ICB=0.3;MQ0F=0;MQ=20;MQB=1;MQSB=1;RPB=1.352e-05;SGB=-10.2467;VDB=0.00417151	GT:PL	0/1:116,1,0
1	95769327	.	G	A	43.1222	PASS	AC=1;AN=2;BQB=0.0247844;DP4=41,25,2,15;DP=103;HOB=0.125;ICB=0.3;MQ0F=0;MQ=20;MQB=1;MQSB=1;RPB=0.46287;SGB=-7.17815;VDB=0.844755	GT:PL	0/1:78,0,25
1	95769420	.	C	T	46.1702	PASS	AC=2;AN=2;BQB=0.519566;DP4=22,20,6,6;DP=58;HOB=0.5;ICB=0.5;MQ0F=0;MQ=20;MQB=1;MQSB=1;RPB=0.513389;SGB=-5.64373;VDB=0.0859232	GT:PL	1/1:85,15,0
1	95771503	.	G	A	55	PASS	AC=1;AN=2;BQB=0.00369003;DP4=28,16,11,2;DP=61;HOB=0.125;ICB=0.3;MQ0F=0;MQ=20;MQB=1;MQSB=1;RPB=1.33276e-06;SGB=-5.94997;VDB=3.18946e-06	GT:PL	0/1:90,0,16
1	95771622	.	G	T	102	PASS	AC=2;AN=2;BQB=0.0469662;DP4=26,10,7,14;DP=75;HOB=0.5;ICB=0.5;MQ0F=0;MQ=20;MQB=1;MQSB=1;RPB=0.000403139;SGB=-8.40556;VDB=0.000261201	GT:PL	1/1:140,13,0
1	95771624	.	G	A	101	PASS	AC=2;AN=2;BQB=0.318203;DP4=24,12,7,13;DP=74;HOB=0.5;ICB=0.5;MQ0F=0;MQ=20;MQB=1;MQSB=1;RPB=0.000178148;SGB=-8.0987;VDB=0.000981699	GT:PL	1/1:140,13,0
1	95771633	.	T	C	81	PASS	AC=1;AN=2;BQB=0.787579;DP4=25,13,6,9;DP=63;HOB=0.125;ICB=0.3;MQ0F=0;MQ=20;MQB=1;MQSB=1;RPB=0.472689;SGB=-6.56435;VDB=0.938287	GT:PL	0/1:116,1,0
1	96220388	.	G	A	36.9616	PASS	AC=1;AN=2;BQB=0.181178;DP4=72,24,10,12;DP=159;HOB=0.125;ICB=0.3;MQ0F=0;MQ=20;MQB=1;MQSB=1;RPB=0.939794;SGB=-8.7124;VDB=0.0425583	GT:PL	0/1:71,0,111
1	96548298	.	T	C	77	PASS	AC=1;AN=2;BQB=0.879052;DP4=83,74,35,27;DP=221;HOB=0.125;ICB=0.3;MQ0F=0;MQ=20;MQB=1;MQSB=1;RPB=0.248437;SGB=-20.9865;VDB=0.0501466	GT:PL	0/1:111,0,141
1	96679974	.	C	T	62	PASS	AC=1;AN=2;BQB=0.498659;DP4=85,111,40,39;DP=346;HOB=0.125;ICB=0.3;MQ0F=0;MQ=20;MQB=1;MQSB=1;RPB=0.806831;SGB=-26.203;VDB=0.0189149	GT:PL	0/1:95,0,142
1	96682810	.	C	T	38.0254	PASS	AC=1;AN=2;BQB=0.0433282;DP4=11,5,3,4;DP=34;HOB=0.125;ICB=0.3;MQ0F=0;MQ=20;MQB=1;MQSB=1;RPB=0.834599;SGB=-4.09964;VDB=0.410943	GT:PL	0/1:72,0,36
1	97196326	.	C	T	83	PASS	AC=1;AN=2;BQB=0.980708;DP4=19,21,7,7;DP=72;HOB=0.125;ICB=0.3;MQ0F=0;MQ=20;MQB=1;MQSB=1;RPB=0.86761;SGB=-6.25646;VDB=0.456741	GT:PL	0/1:117,0,64
1	97196789	.	T	C	34.6214	PASS	AC=1;AN=2;BQB=0.977926;DP4=4,8,5,2;DP=25;HOB=0.125;ICB=0.3;MQ0F=0;MQ=20;MQB=1;MQSB=1;RPB=0.649117;SGB=-4.09964;VDB=0.66694	GT:PL	0/1:69,1,0
1	97197139	.	G	A	92	PASS	AC=2;AN=2;BQB=0.974613;DP4=7,3,4,6;DP=24;HOB=0.5;ICB=0.5;MQ0F=0;MQ=20;MQB=1;MQSB=1;RPB=0.917201;SGB=-5.0263;VDB=0.134903	GT:PL	1/1:131,27,0
1	97198110	.	G	T	91	PASS	AC=2;AN=2;BQB=0.740233;DP4=14,4,11,6;DP=43;HOB=0.5;ICB=0.5;MQ0F=0;MQ=20;MQB=1;MQSB=1;RPB=0.786474;SGB=-7.17793;VDB=0.120459	GT:PL	1/1:129,13,0
1	97198330	.	T	G	91	PASS	AC=2;AN=2;BQB=0.811069;DP4=1,2,3,6;DP=13;HOB=0.5;ICB=0.5;MQ0F=0;MQ=20;MQB=1;MQSB=1;RPB=0.382304;SGB=3.78914;VDB=0.486156	GT:PL	1/1:129,27,0
1	97199324	.	C	T	75	PASS	AC=1;AN=2;BQB=0.468692;DP4=21,8,10,4;DP=51;HOB=0.125;ICB=0.3;MQ0F=0;MQ=20;MQB=1;MQSB=1;RPB=0.944819;SGB=8.15014;VDB=0.335261	GT:PL	0/1:109,0,47
1	97249992	.	T	C	111	PASS	AC=1;AN=2;BQB=0.0235516;DP4=407,231,244,170;DP=1289;HOB=0.125;ICB=0.3;MQ0F=0;MQ=20;MQB=1;MQSB=1;RPB=0.726082;SGB=-128.999;VDB=0.594123	GT:PL	0/1:145,0,139
1	97250472	.	A	T	83	PASS	AC=1;AN=2;BQB=1.22419e-15;DP4=101,36,42,24;DP=438;HOB=0.125;ICB=0.3;MQ0F=0;MQ=20;MQB=1;MQSB=1;RPB=4.88864e-09;SGB=44.1915;VDB=9.61899e-06	GT:PL	0/1:117,0,126
1	97250993	.	C	T	105	PASS	AC=1;AN=2;BQB=0.99542;DP4=385,269,206,167;DP=1264;HOB=0.125;ICB=0.3;MQ0F=0;MQ=20;MQB=1;MQSB=1;RPB=0.883239;SGB=-116.418;VDB=0.439013	GT:PL	0/1:139,0,147
1	97251210	.	C	T	105	PASS	AC=1;AN=2;BQB=0.374312;DP4=297,195,205,126;DP=992;HOB=0.125;ICB=0.3;MQ0F=0;MQ=20;MQB=1;MQSB=1;RPB=0.508874;SGB=-103.53;VDB=0.402624	GT:PL	0/1:140,0,111
1	97252523	.	A	G	63	PASS	AC=1;AN=2;BQB=0.980248;DP4=466,185,249,94;DP=1294;HOB=0.125;ICB=0.3;MQ0F=0;MQ=20;MQB=1;MQSB=1;RPB=0.693628;SGB=-107.212;VDB=0.912232	GT:PL	0/1:97,0,126
1	97325699	.	C	T	30.2951	PASS	AC=1;AN=2;BQB=0.781367;DP4=3,9,1,5;DP=21;HOB=0.125;ICB=0.3;MQ0F=0;MQ=20;MQB=1;MQSB=1;RPB=0.728414;SGB=2.63044;VDB=0.168702	GT:PL	0/1:64,0,57
1	97821445	.	A	T	40.2292	PASS	AC=1;AN=2;BQB=0.999045;DP4=87,64,22,20;DP=236;HOB=0.125;ICB=0.3;MQ0F=0;MQ=20;MQB=1;MQSB=1;RPB=0.973296;SGB=-14.8495;VDB=6.61576e-05	GT:PL	0/1:74,0,125
1	97826095	.	C	A	59	PASS	AC=1;AN=2;BQB=0.991485;DP4=122,111,50,51;DP=348;HOB=0.125;ICB=0.3;MQ0F=0;MQ=20;MQB=1;MQSB=1;RPB=0.218811;SGB=-32.9538;VDB=0.621385	GT:PL	0/1:90,0,135
1	97827405	.	A	G	44.5491	PASS	AC=1;AN=2;BQB=0.815074;DP4=10,9,3,6;DP=32;HOB=0.125;ICB=0.3;MQ0F=0;MQ=20;MQB=1;MQSB=1;RPB=0.985288;SGB=-4.72062;VDB=0.675141	GT:PL	0/1:78,0,55
1	97902194	.	T	A	61	PASS	AC=1;AN=2;BQB=0.98348;DP4=46,48,9,11;DP=127;HOB=0.125;ICB=0.3;MQ0F=0;MQ=20;MQB=1;MQSB=1;RPB=0.996945;SGB=-8.09863;VDB=0.927743	GT:PL	0/1:95,0,150
1	98178058	.	C	T	60	PASS	AC=1;AN=2;BQB=0.146168;DP4=262,75,125,34;DP=669;HOB=0.125;ICB=0.3;MQ0F=0;MQ=20;MQB=1;MQSB=1;RPB=0.044513;SGB=-50.7513;VDB=0.694823	GT:PL	0/1:94,0,120
1	98178091	.	G	T	66	PASS	AC=1;AN=2;BQB=0.551884;DP4=219,123,99,60;DP=628;HOB=0.125;ICB=0.3;MQ0F=0;MQ=20;MQB=1;MQSB=1;RPB=0.0799232;SGB=-50.7513;VDB=0.504425	GT:PL	0/1:100,0,136
1	98179166	.	T	C	51	PASS	AC=1;AN=2;BQB=0.525406;DP4=192,42,74,32;DP=428;HOB=0.125;ICB=0.3;MQ0F=0;MQ=20;MQB=1;MQSB=1;RPB=0.785756;SGB=-34.4881;VDB=1.85659e-07	GT:PL	0/1:85,0,114
1	98179246	.	A	G	79	PASS	AC=1;AN=2;BQB=0.822432;DP4=324,133,183,55;DP=928;HOB=0.125;ICB=0.3;MQ0F=0;MQ=20;MQB=1;MQSB=1;RPB=0.715893;SGB=-74.9926;VDB=6.52962e-19	GT:PL	0/1:113,0,137
1	98191742	.	C	T	30.9404	PASS	AC=1;AN=2;BQB=0.187592;DP4=5,10,2,4;DP=25;HOB=0.125;ICB=0.3;MQ0F=0;MQ=20;MQB=1;MQSB=1;RPB=0.912409;SGB=-3.78882;VDB=0.82691	GT:PL	0/1:65,0,34
1	100241112	.	A	C	41.2349	PASS	AC=1;AN=2;BQB=0.497232;DP4=296,86,97,57;DP=659;HOB=0.125;ICB=0.3;MQ0F=0;MQ=20;MQB=1;MQSB=1;RPB=0.820855;SGB=-49.217;VDB=0.999354	GT:PL	0/1:75,0,116
1	100794258	.	G	T	47.2593	PASS	AC=1;AN=2;BQB=0.8285;DP4=47,9,15,2;DP=82;HOB=0.125;ICB=0.3;MQ0F=0;MQ=20;MQB=1;MQSB=1;RPB=0.728393;SGB=-7.17804;VDB=0.389784	GT:PL	0/1:81,0,109
1	100823025	.	C	A	71	PASS	AC=1;AN=2;BQB=0.860107;DP4=67,44,15,18;DP=144;HOB=0.125;ICB=0.3;MQ0F=0;MQ=20;MQB=1;MQSB=1;RPB=0.926855;SGB=-12.0878;VDB=0.519504	GT:PL	0/1:105,0,138
1	102338282	.	C	T	40.0896	PASS	AC=1;AN=2;BQB=0.898255;DP4=28,22,7,5;DP=78;HOB=0.125;ICB=0.3;MQ0F=0;MQ=20;MQB=1;MQSB=1;RPB=0.814066;SGB=-5.6418;VDB=0.57666	GT:PL	0/1:74,0,141
1	106988784	.	G	A	34.6587	PASS	AC=2;AN=2;BQB=0.783809;DP4=1,5,2,2;DP=11;HOB=0.5;ICB=0.5;MQ0F=0;MQ=20;MQB=1.00775;MQSB=0.916482;RPB=0.111973;SGB=1.27626;VDB=0.220638	GT:PL	1/1:73,12,0
1	107232064	.	T	G	30.3065	PASS	AC=1;AN=2;BQB=0.999853;DP4=23,6,6,3;DP=47;HOB=0.125;ICB=0.3;MQ0F=0;MQ=20;MQB=1;MQSB=1;RPB=0.162732;SGB=-4.72062;VDB=0.112589	GT:PL	0/1:64,0,75
1	107237287	.	G	A	88	PASS	AC=1;AN=2;BQB=0.414383;DP4=66,21,32,13;DP=165;HOB=0.125;ICB=0.3;MQ0F=0;MQ=20;MQB=1;MQSB=1;RPB=0.900241;SGB=-15.77;VDB=0.176189	GT:PL	0/1:122,0,112
1	107894799	.	G	A	51	PASS	AC=1;AN=2;BQB=0.162684;DP4=34,12,17,4;DP=78;HOB=0.125;ICB=0.3;MQ0F=0;MQ=20;MQB=1;MQSB=1;RPB=0.926059;SGB=-8.40556;VDB=0.0368796	GT:PL	0/1:85,0,103
1	107917432	.	G	T	78	PASS	AC=1;AN=2;BQB=0.962025;DP4=45,52,14,20;DP=155;HOB=0.125;ICB=0.3;MQ0F=0;MQ=20;MQB=1;MQSB=1;RPB=0.865194;SGB=-12.3947;VDB=0.00421573	GT:PL	0/1:112,0,149
1	108386928	.	G	A	36.8787	PASS	AC=1;AN=2;BQB=0.745722;DP4=5,4,3,3;DP=18;HOB=0.125;ICB=0.3;MQ0F=0;MQ=20;MQB=1;MQSB=1;RPB=0.605479;SGB=-3.78882;VDB=0.00110885	GT:PL	0/1:70,0,2
1	109564933	.	T	C	95	PASS	AC=1;AN=2;BQB=0.45575;DP4=295,240,143,105;DP=785;HOB=0.125;ICB=0.3;MQ0F=0;MQ=20;MQB=1;MQSB=1;RPB=0.653552;SGB=-78.0612;VDB=1.36362e-06	GT:PL	0/1:129,0,153
1	109689983	.	T	C	77	PASS	AC=1;AN=2;BQB=0.00252461;DP4=292,229,150,82;DP=758;HOB=0.125;ICB=0.3;MQ0F=0;MQ=20;MQB=1;MQSB=1;RPB=0.189063;SGB=-73.1515;VDB=0.000356628	GT:PL	0/1:111,0,150
1	109689984	.	G	A	57	PASS	AC=1;AN=2;BQB=5.52515e-06;DP4=290,227,150,82;DP=753;HOB=0.125;ICB=0.3;MQ0F=0;MQ=20;MQB=1;MQSB=1;RPB=0.35016;SGB=-73.1515;VDB=0.000357773	GT:PL	0/1:91,0,145
1	109763580	.	A	G	61	PASS	AC=1;AN=2;BQB=0.997168;DP4=13,4,6,4;DP=41;HOB=0.125;ICB=0.3;MQ0F=0;MQ=20;MQB=1;MQSB=1;RPB=0.2135;SGB=-5.0263;VDB=0.0643876	GT:PL	0/1:95,0,58
1	109777576	.	A	T	40.2892	PASS	AC=1;AN=2;BQB=0.856668;DP4=36,11,10,3;DP=79;HOB=0.125;ICB=0.3;MQ0F=0;MQ=20;MQB=1;MQSB=1;RPB=0.464664;SGB=-5.95055;VDB=0.565572	GT:PL	0/1:74,0,107
1	109787665	.	C	T	38.5516	PASS	AC=1;AN=2;BQB=1;DP4=2,0,2,3;DP=10;HOB=0.125;ICB=0.3;MQ0F=0;MQ=20;MQB=1;MQSB=1.01283;RPB=0.2;SGB=1.41704;VDB=0.458326	GT:PL	0/1:70,0,2
1	110026142	.	C	T	34.1321	PASS	AC=1;AN=2;BQB=0.914264;DP4=8,1,6,1;DP=20;HOB=0.125;ICB=0.3;MQ0F=0;MQ=20;MQB=1;MQSB=1;RPB=0.729697;SGB=-4.09964;VDB=0.116635	GT:PL	0/1:67,0,14
1	111212578	.	A	G	43.6207	PASS	AC=1;AN=2;BQB=0.961375;DP4=11,10,11,1;DP=44;HOB=0.125;ICB=0.3;MQ0F=0;MQ=20;MQB=1;MQSB=1;RPB=0.205974;SGB=-5.6418;VDB=0.821467	GT:PL	0/1:78,1,0
1	111318913	.	G	A	88	PASS	AC=1;AN=2;BQB=0.000109117;DP4=188,220,104,85;DP=602;HOB=0.125;ICB=0.3;MQ0F=0;MQ=20;MQB=1;MQSB=1;RPB=0.87501;SGB=-59.9568;VDB=0.964437	GT:PL	0/1:122,0,159
1	111327918	.	T	C	50	PASS	AC=1;AN=2;BQB=0.422671;DP4=77,45,14,16;DP=194;HOB=0.125;ICB=0.3;MQ0F=0;MQ=20;MQB=1;MQSB=1;RPB=0.185541;SGB=-11.1672;VDB=0.0049109	GT:PL	0/1:84,0,120
1	112011340	.	T	G	94	PASS	AC=1;AN=2;BQB=0.147306;DP4=48,14,15,11;DP=111;HOB=0.125;ICB=0.3;MQ0F=0;MQ=20;MQB=1;MQSB=1;RPB=0.00209797;SGB=-9.93983;VDB=1.49999e-06	GT:PL	0/1:128,0,86
1	112011368	.	C	G	88	PASS	AC=1;AN=2;BQB=0.000344923;DP4=52,18,11,13;DP=113;HOB=0.125;ICB=0.3;MQ0F=0;MQ=20;MQB=1;MQSB=1;RPB=0.104708;SGB=-9.32613;VDB=0.510154	GT:PL	0/1:122,0,91
1	112729670	.	A	C	34.4676	PASS	AC=1;AN=2;BQB=0.868815;DP4=6,3,4,2;DP=21;HOB=0.125;ICB=0.3;MQ0F=0;MQ=20;MQB=1;MQSB=1;RPB=0.840624;SGB=2.63044;VDB=0.126977	GT:PL	0/1:68,0,57
1	113279686	.	A	G	121	PASS	AC=2;AN=2;BQB=0.120724;DP4=23,12,18,8;DP=74;HOB=0.5;ICB=0.5;MQ0F=0;MQ=20;MQB=1;MQSB=1;RPB=0.999575;SGB=-9.93983;VDB=0.125034	GT:PL	1/1:160,46,0
1	113464938	.	C	T	117	PASS	AC=1;AN=2;BQB=0.0734544;DP4=79,54,30,45;DP=220;HOB=0.125;ICB=0.3;MQ0F=0;MQ=20;MQB=1;MQSB=1;RPB=0.0328361;SGB=-24.9756;VDB=0.996038	GT:PL	0/1:151,0,123
1	115831026	.	C	T	110	PASS	AC=1;AN=2;BQB=0.367043;DP4=65,90,51,68;DP=322;HOB=0.125;ICB=0.3;MQ0F=0;MQ=20;MQB=1;MQSB=1;RPB=0.914726;SGB=-38.4771;VDB=0.0621696	GT:PL	0/1:145,0,107
1	115831858	.	G	A	94	PASS	AC=1;AN=2;BQB=0.527;DP4=163,68,122,43;DP=514;HOB=0.125;ICB=0.3;MQ0F=0;MQ=20;MQB=1;MQSB=1;RPB=0.68463;SGB=-52.5924;VDB=0.269955	GT:PL	0/1:129,0,106
1	116247545	.	C	A	54	PASS	AC=1;AN=2;BQB=0.137035;DP4=71,42,22,12;DP=166;HOB=0.125;ICB=0.3;MQ0F=0;MQ=20;MQB=1;MQSB=1;RPB=0.709082;SGB=-12.3947;VDB=0.683074	GT:PL	0/1:88,0,141
1	116249888	.	T	C	86	PASS	AC=1;AN=2;BQB=0.995381;DP4=85,33,46,19;DP=221;HOB=0.125;ICB=0.3;MQ0F=0;MQ=20;MQB=1;MQSB=1;RPB=0.672475;SGB=-21.9071;VDB=0.382196	GT:PL	0/1:120,0,88
1	116366451	.	A	G	46.3069	PASS	AC=1;AN=2;BQB=0.888282;DP4=15,11,9,3;DP=52;HOB=0.125;ICB=0.3;MQ0F=0;MQ=20;MQB=1;MQSB=1;RPB=0.999507;SGB=-5.64284;VDB=0.150847	GT:PL	0/1:80,0,88
1	116366625	.	A	G	66	PASS	AC=2;AN=2;BQB=0.652615;DP4=8,4,3,6;DP=24;HOB=0.5;ICB=0.5;MQ0F=0;MQ=20;MQB=1;MQSB=1;RPB=0.482006;SGB=-4.71804;VDB=0.043946	GT:PL	1/1:103,7,0
1	116378046	.	G	A	44.8703	PASS	AC=1;AN=2;BQB=0.895781;DP4=2,2,3,3;DP=10;HOB=0.125;ICB=0.3;MQ0F=0;MQ=20;MQB=1.00775;MQSB=0.952347;RPB=0.503877;SGB=2.63044;VDB=0.236588	GT:PL	0/1:78,0,14
1	116431539	.	T	C	67	PASS	AC=1;AN=2;BQB=0.990714;DP4=63,51,10,11;DP=160;HOB=0.125;ICB=0.3;MQ0F=0;MQ=20;MQB=1;MQSB=1;RPB=0.998159;SGB=13.0002;VDB=0.804956	GT:PL	0/1:101,0,142
1	116972238	.	A	C	36.452	PASS	AC=1;AN=2;BQB=0.967216;DP4=10,5,6,2;DP=27;HOB=0.125;ICB=0.3;MQ0F=0;MQ=20;MQB=1;MQSB=1;RPB=0.645312;SGB=-4.40924;VDB=0.0450942	GT:PL	0/1:69,0,68
1	118445035	.	C	T	48.2869	PASS	AC=1;AN=2;BQB=0.682727;DP4=108,79,33,31;DP=303;HOB=0.125;ICB=0.3;MQ0F=0;MQ=20;MQB=1;MQSB=1;RPB=0.342885;SGB=-21.6002;VDB=0.540394	GT:PL	0/1:82,0,121
1	119166931	.	C	T	53	PASS	AC=1;AN=2;BQB=0.924449;DP4=2,2,4,3;DP=13;HOB=0.125;ICB=0.3;MQ0F=0;MQ=20;MQB=0.964642;MQSB=0.950952;RPB=0.643095;SGB=3.31571;VDB=0.651061	GT:PL	0/1:86,0,13
1	119291156	.	C	G	52	PASS	AC=1;AN=2;BQB=0.889646;DP4=19,21,7,7;DP=63;HOB=0.125;ICB=0.3;MQ0F=0;MQ=20;MQB=1;MQSB=1;RPB=0.9905;SGB=-6.25745;VDB=0.0244334	GT:PL	0/1:86,0,112
1	119583056	.	G	A	90	PASS	AC=1;AN=2;BQB=0.949511;DP4=126,113,53,55;DP=403;HOB=0.125;ICB=0.3;MQ0F=0;MQ=20;MQB=1;MQSB=1;RPB=0.977639;SGB=-35.1018;VDB=0.0558155	GT:PL	0/1:124,0,142
1	119584372	.	A	G	65	PASS	AC=1;AN=2;BQB=0.645047;DP4=112,60,22,15;DP=252;HOB=0.125;ICB=0.3;MQ0F=0;MQ=20;MQB=1;MQSB=1;RPB=0.0745287;SGB=24.0903;VDB=0.089381	GT:PL	0/1:99,0,137
1	119585837	.	C	G	58	PASS	AC=1;AN=2;BQB=0.996351;DP4=187,139,42,34;DP=502;HOB=0.125;ICB=0.3;MQ0F=0;MQ=20;MQB=1;MQSB=1;RPB=0.955256;SGB=51.123;VDB=0.382891	GT:PL	0/1:92,0,131
1	119615469	.	G	A	63	PASS	AC=2;AN=2;BQB=0.857404;DP4=1,2,8,1;DP=14;HOB=0.5;ICB=0.5;MQ0F=0;MQ=20;MQB=1;MQSB=1;RPB=0.0691871;SGB=3.78914;VDB=0.280204	GT:PL	1/1:101,27,0
1	119757994	.	T	G	30.2029	PASS	AC=1;AN=2;BQB=0.862128;DP4=8,10,5,2;DP=32;HOB=0.125;ICB=0.3;MQ0F=0;MQ=20;MQB=1;MQSB=1;RPB=0.999542;SGB=3.31571;VDB=0.531056	GT:PL	0/1:64,0,93
1	119906961	.	A	C	40.296	PASS	AC=1;AN=2;BQB=0.851982;DP4=16,9,4,5;DP=46;HOB=0.125;ICB=0.3;MQ0F=0;MQ=20;MQB=1;MQSB=1;RPB=0.977216;SGB=-4.71804;VDB=0.322751	GT:PL	0/1:74,0,97
1	119910152	.	G	A	55	PASS	AC=1;AN=2;BQB=0.253223;DP4=31,22,13,7;DP=92;HOB=0.125;ICB=0.3;MQ0F=0;MQ=20;MQB=1;MQSB=1;RPB=0.396314;SGB=-8.09871;VDB=0.0102275	GT:PL	0/1:87,0,139
1	119910713	.	A	G	35.6778	PASS	AC=1;AN=2;BQB=0.998448;DP4=38,24,10,9;DP=93;HOB=0.125;ICB=0.3;MQ0F=0;MQ=20;MQB=1;MQSB=1;RPB=0.370105;SGB=-7.79185;VDB=0.339	GT:PL	0/1:67,0,148
1	119911574	.	C	T	83	PASS	AC=1;AN=2;BQB=0.974756;DP4=11,5,10,6;DP=44;HOB=0.125;ICB=0.3;MQ0F=0;MQ=20;MQB=1;MQSB=1;RPB=0.978745;SGB=-6.87069;VDB=0.244131	GT:PL	0/1:117,0,45
1	119911839	.	C	T	54	PASS	AC=1;AN=2;BQB=0.996231;DP4=9,4,8,3;DP=31;HOB=0.125;ICB=0.3;MQ0F=0;MQ=20;MQB=1;MQSB=1;RPB=0.941369;SGB=-5.33419;VDB=0.248694	GT:PL	0/1:87,0,41
1	119912393	.	G	A	42.3852	PASS	AC=1;AN=2;BQB=0.949242;DP4=11,8,9,2;DP=34;HOB=0.125;ICB=0.3;MQ0F=0;MQ=20;MQB=1;MQSB=1;RPB=0.942454;SGB=-5.33419;VDB=0.818303	GT:PL	0/1:74,0,114
1	119912442	.	G	A	62	PASS	AC=1;AN=2;BQB=0.265945;DP4=11,13,7,5;DP=45;HOB=0.125;ICB=0.3;MQ0F=0;MQ=20;MQB=1;MQSB=1;RPB=0.541628;SGB=-5.6418;VDB=0.56343	GT:PL	0/1:96,0,111
1	119913061	.	T	C	62	PASS	AC=1;AN=2;BQB=0.828862;DP4=36,23,14,10;DP=95;HOB=0.125;ICB=0.3;MQ0F=0;MQ=20;MQB=1;MQSB=1;RPB=0.999546;SGB=-9.32612;VDB=0.963719	GT:PL	0/1:95,0,134
1	119914233	.	A	C	32.2943	PASS	AC=1;AN=2;BQB=0.43557;DP4=48,26,16,7;DP=133;HOB=0.125;ICB=0.3;MQ0F=0;MQ=20;MQB=1;MQSB=1;RPB=0.710377;SGB=-9.01927;VDB=0.0299856	GT:PL	0/1:66,0,141
1	119914300	.	T	C	56	PASS	AC=1;AN=2;BQB=0.866889;DP4=33,29,7,13;DP=101;HOB=0.125;ICB=0.3;MQ0F=0;MQ=20;MQB=1;MQSB=1;RPB=0.938487;SGB=-8.0987;VDB=0.719127	GT:PL	0/1:90,0,138
1	119914721	.	G	A	48.2492	PASS	AC=1;AN=2;BQB=0.572755;DP4=59,29,17,10;DP=144;HOB=0.125;ICB=0.3;MQ0F=0;MQ=20;MQB=1;MQSB=1;RPB=0.972181;SGB=-10.2467;VDB=6.43772e-05	GT:PL	0/1:82,0,136
1	119914732	.	C	G	54	PASS	AC=1;AN=2;BQB=0.979218;DP4=56,28,19,9;DP=148;HOB=0.125;ICB=0.3;MQ0F=0;MQ=20;MQB=1;MQSB=1;RPB=0.698789;SGB=-10.5535;VDB=0.00371594	GT:PL	0/1:88,0,135
1	119914789	.	A	G	74	PASS	AC=1;AN=2;BQB=0.404939;DP4=41,40,12,18;DP=146;HOB=0.125;ICB=0.3;MQ0F=0;MQ=20;MQB=1;MQSB=1;RPB=0.0343761;SGB=-11.1672;VDB=0.00104763	GT:PL	0/1:108,0,146
1	119914836	.	A	C	73	PASS	AC=1;AN=2;BQB=0.661846;DP4=36,23,18,10;DP=111;HOB=0.125;ICB=0.3;MQ0F=0;MQ=20;MQB=1;MQSB=1;RPB=0.929783;SGB=-10.5535;VDB=0.635586	GT:PL	0/1:107,0,130
1	119914999	.	C	G	85	PASS	AC=1;AN=2;BQB=0.91551;DP4=44,31,22,11;DP=147;HOB=0.125;ICB=0.3;MQ0F=0;MQ=20;MQB=1;MQSB=1;RPB=0.279226;SGB=-12.0878;VDB=0.281805	GT:PL	0/1:119,0,143
1	119915258	.	C	T	68	PASS	AC=1;AN=2;BQB=0.998599;DP4=71,51,31,18;DP=216;HOB=0.125;ICB=0.3;MQ0F=0;MQ=20;MQB=1;MQSB=1;RPB=0.400486;SGB=-16.9974;VDB=0.621127	GT:PL	0/1:102,0,140
1	119916106	.	T	A	70	PASS	AC=1;AN=2;BQB=0.984707;DP4=54,24,18,10;DP=134;HOB=0.125;ICB=0.3;MQ0F=0;MQ=20;MQB=1;MQSB=1;RPB=0.941393;SGB=-10.5535;VDB=0.212446	GT:PL	0/1:104,0,122
1	119916549	.	G	T	30.9161	PASS	AC=1;AN=2;BQB=0.254618;DP4=35,16,4,8;DP=86;HOB=0.125;ICB=0.3;MQ0F=0;MQ=20;MQB=1;MQSB=1;RPB=0.998622;SGB=-5.6418;VDB=0.130558	GT:PL	0/1:65,0,121
1	119917187	.	T	C	105	PASS	AC=1;AN=2;BQB=0.984079;DP4=13,19,8,15;DP=67;HOB=0.125;ICB=0.3;MQ0F=0;MQ=20;MQB=1;MQSB=1;RPB=0.792218;SGB=-9.01924;VDB=0.000186722	GT:PL	0/1:139,0,99
1	119917459	.	A	G	95	PASS	AC=1;AN=2;BQB=0.448957;DP4=18,25,11,14;DP=82;HOB=0.125;ICB=0.3;MQ0F=0;MQ=20;MQB=1;MQSB=1;RPB=0.000625179;SGB=-9.63297;VDB=0.0757941	GT:PL	0/1:128,0,137
1	119924871	.	A	G	50	PASS	AC=1;AN=2;BQB=0.628788;DP4=36,33,12,8;DP=109;HOB=0.125;ICB=0.3;MQ0F=0;MQ=20;MQB=1;MQSB=1;RPB=0.930897;SGB=-8.09871;VDB=0.249298	GT:PL	0/1:84,0,123
1	120015150	.	C	A	101	PASS	AC=1;AN=2;BQB=0.17972;DP4=43,25,20,14;DP=109;HOB=0.125;ICB=0.3;MQ0F=0;MQ=20;MQB=1;MQSB=1;RPB=0.950258;SGB=-12.3947;VDB=0.530544	GT:PL	0/1:134,0,102
1	120401893	.	G	A	98	PASS	AC=1;AN=2;BQB=0.212611;DP4=325,234,162,128;DP=1139;HOB=0.125;ICB=0.3;MQ0F=0;MQ=20;MQB=1;MQSB=1;RPB=0.963312;SGB=-90.949;VDB=0.999144	GT:PL	0/1:132,0,146
1	120401931	.	C	T	118	PASS	AC=1;AN=2;BQB=0.395014;DP4=215,273,101,138;DP=898;HOB=0.125;ICB=0.3;MQ0F=0;MQ=20;MQB=1;MQSB=1;RPB=0.112578;SGB=-75.2995;VDB=1.76821e-07	GT:PL	0/1:152,0,159
1	120402282	.	A	G	38.1112	PASS	AC=1;AN=2;BQB=0.0408893;DP4=110,28,2,51;DP=222;HOB=0.125;ICB=0.3;MQ0F=0;MQ=20;MQB=1;MQSB=1;RPB=1.39707e-14;SGB=-18.2249;VDB=1.52984e-18	GT:PL	0/1:73,0,50
1	120405565	.	A	T	58	PASS	AC=2;AN=2;BQB=0.666667;DP4=1,1,4,2;DP=11;HOB=0.5;ICB=0.5;MQ0F=0;MQ=20;MQB=1;MQSB=0.900802;RPB=0.5;SGB=1.97062;VDB=0.824688	GT:PL	1/1:95,18,0
1	121433812	.	T	C	30.745	PASS	AC=1;AN=2;BQB=0.636526;DP4=50,66,6,9;DP=131;HOB=0.125;ICB=0.3;MQ0F=0;MQ=20;MQB=1;MQSB=1;RPB=0.840702;SGB=-6.56403;VDB=0.102351	GT:PL	0/1:65,0,149
1	121434639	.	G	A	85	PASS	AC=1;AN=2;BQB=0.675313;DP4=21,41,6,13;DP=83;HOB=0.125;ICB=0.3;MQ0F=0;MQ=20;MQB=1;MQSB=1;RPB=0.905396;SGB=11.6141;VDB=0.574846	GT:PL	0/1:119,0,133
1	121891451	.	A	G	101	PASS	AC=1;AN=2;BQB=0.720511;DP4=14,21,16,9;DP=66;HOB=0.125;ICB=0.3;MQ0F=0;MQ=20;MQB=1;MQSB=1;RPB=0.995961;SGB=-9.63296;VDB=0.502491	GT:PL	0/1:135,0,79
1	123262551	.	A	G	52	PASS	AC=1;AN=2;BQB=0.838008;DP4=4,1,4,3;DP=15;HOB=0.125;ICB=0.3;MQ0F=0;MQ=20;MQB=0.95494;MQSB=1;RPB=0.40926;SGB=3.31571;VDB=0.0243482	GT:PL	0/1:86,0,11
1	125885500	.	G	C	61	PASS	AC=1;AN=2;BQB=0.17552;DP4=81,46,23,15;DP=178;HOB=0.125;ICB=0.3;MQ0F=0;MQ=20;MQB=1;MQSB=1;RPB=0.0483401;SGB=-13.6221;VDB=0.820388	GT:PL	0/1:95,0,128
1	125894672	.	T	C	39.2567	PASS	AC=1;AN=2;BQB=0.197964;DP4=124,39,40,17;DP=289;HOB=0.125;ICB=0.3;MQ0F=0;MQ=20;MQB=1;MQSB=1;RPB=0.70196;SGB=-19.4523;VDB=0.00021483	GT:PL	0/1:73,0,114
1	126489377	.	G	A	31.8534	PASS	AC=1;AN=2;BQB=0.99894;DP4=56,58,8,8;DP=130;HOB=0.125;ICB=0.3;MQ0F=0;MQ=20;MQB=1;MQSB=1;RPB=0.953596;SGB=-6.87115;VDB=0.0639986	GT:PL	0/1:66,0,146
1	126704094	.	G	C	30.605	PASS	AC=1;AN=2;BQB=0.747108;DP4=26,11,15,2;DP=69;HOB=0.125;ICB=0.3;MQ0F=0;MQ=20;MQB=1;MQSB=1;RPB=0.0651116;SGB=-7.17813;VDB=0.487596	GT:PL	0/1:64,0,79
1	127321983	.	A	G	40.3062	PASS	AC=1;AN=2;BQB=0.840027;DP4=27,9,6,5;DP=61;HOB=0.125;ICB=0.3;MQ0F=0;MQ=20;MQB=1;MQSB=1;RPB=0.85832;SGB=-5.3363;VDB=0.277458	GT:PL	0/1:74,0,88
1	127787422	.	T	C	77	PASS	AC=1;AN=2;BQB=0.897979;DP4=41,25,17,6;DP=114;HOB=0.125;ICB=0.3;MQ0F=0;MQ=20;MQB=1;MQSB=1;RPB=0.695113;SGB=14.3863;VDB=0.985242	GT:PL	0/1:111,0,117
1	127787580	.	A	G	103	PASS	AC=1;AN=2;BQB=0.944617;DP4=30,14,17,10;DP=98;HOB=0.125;ICB=0.3;MQ0F=0;MQ=20;MQB=1;MQSB=1;RPB=0.702152;SGB=-10.2467;VDB=0.382915	GT:PL	0/1:137,0,70
1	127828030	.	G	T	51	PASS	AC=1;AN=2;BQB=0.293104;DP4=93,69,14,9;DP=203;HOB=0.125;ICB=0.3;MQ0F=0;MQ=20;MQB=1;MQSB=1;RPB=0.948048;SGB=14.3863;VDB=0.365049	GT:PL	0/1:85,0,135
1	128031638	.	G	C	36.2102	PASS	AC=1;AN=2;BQB=0.849295;DP4=233,213,108,77;DP=735;HOB=0.125;ICB=0.3;MQ0F=0;MQ=20;MQB=1;MQSB=1;RPB=0.646795;SGB=-58.7294;VDB=0.569741	GT:PL	0/1:70,0,135
1	128066226	.	T	C	110	PASS	AC=1;AN=2;BQB=0.166492;DP4=320,350,125,130;DP=935;HOB=0.125;ICB=0.3;MQ0F=0;MQ=20;MQB=1;MQSB=1;RPB=0.0259493;SGB=-80.2091;VDB=0.0151998	GT:PL	0/1:144,0,154
1	128066301	.	T	C	110	PASS	AC=1;AN=2;BQB=0.629594;DP4=342,389,152,160;DP=1047;HOB=0.125;ICB=0.3;MQ0F=0;MQ=20;MQB=1;MQSB=1;RPB=0.87818;SGB=-97.6997;VDB=1.38775e-05	GT:PL	0/1:144,0,154
1	128530788	.	C	T	62	PASS	AC=1;AN=2;BQB=0.91017;DP4=120,95,63,31;DP=396;HOB=0.125;ICB=0.3;MQ0F=0;MQ=20;MQB=1;MQSB=1;RPB=0.975781;SGB=-30.8058;VDB=0.538791	GT:PL	0/1:96,0,138
1	128531649	.	A	C	34.2898	PASS	AC=1;AN=2;BQB=0.422482;DP4=123,43,43,12;DP=286;HOB=0.125;ICB=0.3;MQ0F=0;MQ=20;MQB=1;MQSB=1;RPB=0.440174;SGB=-18.8386;VDB=3.99024e-05	GT:PL	0/1:68,0,110
1	128531665	.	C	T	47.2884	PASS	AC=1;AN=2;BQB=0.895496;DP4=102,49,37,13;DP=265;HOB=0.125;ICB=0.3;MQ0F=0;MQ=20;MQB=1;MQSB=1;RPB=0.0546761;SGB=-17.3043;VDB=4.29828e-05	GT:PL	0/1:81,0,113
1	128533615	.	C	T	61	PASS	AC=1;AN=2;BQB=0.998445;DP4=115,102,50,33;DP=366;HOB=0.125;ICB=0.3;MQ0F=0;MQ=20;MQB=1;MQSB=1;RPB=0.124517;SGB=-27.4304;VDB=0.57614	GT:PL	0/1:95,0,134
1	128536207	.	G	A	73	PASS	AC=1;AN=2;BQB=0.165196;DP4=36,45,13,12;DP=119;HOB=0.125;ICB=0.3;MQ0F=0;MQ=20;MQB=1;MQSB=1;RPB=0.20156;SGB=-9.63298;VDB=0.521979	GT:PL	0/1:107,0,134
1	128687847	.	G	A	85	PASS	AC=1;AN=2;BQB=0.873474;DP4=34,32,11,12;DP=100;HOB=0.125;ICB=0.3;MQ0F=0;MQ=20;MQB=1;MQSB=1;RPB=0.856005;SGB=-9.01927;VDB=0.724281	GT:PL	0/1:119,0,134
1	129007389	.	A	C	36.9959	PASS	AC=1;AN=2;BQB=0.0137331;DP4=267,19,139,9;DP=501;HOB=0.125;ICB=0.3;MQ0F=0;MQ=20;MQB=1;MQSB=1;RPB=0.330007;SGB=-47.3759;VDB=2.46055e-40	GT:PL	0/1:71,0,85
1	129008986	.	T	C	84	PASS	AC=1;AN=2;BQB=0.999839;DP4=420,243,179,98;DP=1181;HOB=0.125;ICB=0.3;MQ0F=0;MQ=20;MQB=1;MQSB=1;RPB=0.998838;SGB=-86.9599;VDB=0.573131	GT:PL	0/1:118,0,147
1	129015531	.	C	G	40.238	PASS	AC=1;AN=2;BQB=0.995316;DP4=75,41,27,12;DP=235;HOB=0.125;ICB=0.3;MQ0F=0;MQ=20;MQB=1;MQSB=1;RPB=0.869975;SGB=-13.9289;VDB=0.0068949	GT:PL	0/1:74,0,134
1	129018245	.	C	A	90	PASS	AC=1;AN=2;BQB=0.870796;DP4=44,38,23,13;DP=167;HOB=0.125;ICB=0.3;MQ0F=0;MQ=20;MQB=1;MQSB=1;RPB=0.880032;SGB=-13.0084;VDB=0.116926	GT:PL	0/1:124,0,123
1	129021261	.	G	A	65	PASS	AC=1;AN=2;BQB=0.991364;DP4=37,45,14,9;DP=115;HOB=0.125;ICB=0.3;MQ0F=0;MQ=20;MQB=1;MQSB=1;RPB=0.875707;SGB=-9.01927;VDB=0.0467738	GT:PL	0/1:99,0,137
1	129022908	.	T	G	80	PASS	AC=1;AN=2;BQB=0.99621;DP4=107,71,44,24;DP=308;HOB=0.125;ICB=0.3;MQ0F=0;MQ=20;MQB=1;MQSB=1;RPB=0.215882;SGB=-22.8277;VDB=0.172761	GT:PL	0/1:114,0,137
1	129024046	.	T	A	51	PASS	AC=1;AN=2;BQB=0.36729;DP4=14,12,3,6;DP=43;HOB=0.125;ICB=0.3;MQ0F=0;MQ=20;MQB=1;MQSB=1;RPB=0.493254;SGB=-4.71804;VDB=0.21691	GT:PL	0/1:85,0,71
1	129025971	.	A	G	38.27	PASS	AC=1;AN=2;BQB=0.797728;DP4=30,22,11,5;DP=84;HOB=0.125;ICB=0.3;MQ0F=0;MQ=20;MQB=1;MQSB=1;RPB=0.929233;SGB=-6.87128;VDB=0.138479	GT:PL	0/1:72,0,97
1	129536013	.	G	A	33.9241	PASS	AC=1;AN=2;BQB=0.89338;DP4=4,0,2,3;DP=10;HOB=0.125;ICB=0.3;MQ0F=0;MQ=20;MQB=0.974597;MQSB=0.924584;RPB=0.487298;SGB=1.94933;VDB=0.251321	GT:PL	0/1:67,0,17
1	129559784	.	T	C	69	PASS	AC=1;AN=2;BQB=0.119704;DP4=64,42,24,13;DP=182;HOB=0.125;ICB=0.3;MQ0F=0;MQ=20;MQB=1;MQSB=1;RPB=0.941991;SGB=-13.3152;VDB=0.676191	GT:PL	0/1:103,0,137
1	130665487	.	C	A	72	PASS	AC=1;AN=2;BQB=0.514043;DP4=121,49,67,17;DP=298;HOB=0.125;ICB=0.3;MQ0F=0;MQ=20;MQB=1;MQSB=1;RPB=0.430188;SGB=-27.7373;VDB=0.476269	GT:PL	0/1:106,0,113
1	131778098	.	G	A	31.8344	PASS	AC=1;AN=2;BQB=0.984088;DP4=151,120,53,58;DP=383;HOB=0.125;ICB=0.3;MQ0F=0;MQ=20;MQB=1;MQSB=1;RPB=0.0872662;SGB=-36.0223;VDB=0.979566	GT:PL	0/1:63,0,118
1	131935225	.	A	C	30.438	PASS	AC=1;AN=2;BQB=0.977814;DP4=6,12,4,3;DP=32;HOB=0.125;ICB=0.3;MQ0F=0;MQ=20;MQB=1;MQSB=1;RPB=0.977814;SGB=-4.09964;VDB=0.266982	GT:PL	0/1:64,0,87
1	131936658	.	A	G	40.3408	PASS	AC=2;AN=2;BQB=0.896474;DP4=2,3,0,7;DP=13;HOB=0.5;ICB=0.5;MQ0F=0;MQ=20;MQB=0.95494;MQSB=1;RPB=0.896474;SGB=3.31571;VDB=0.000803696	GT:PL	1/1:79,21,0
1	133315689	.	C	T	64	PASS	AC=1;AN=2;BQB=0.886722;DP4=37,23,10,11;DP=95;HOB=0.125;ICB=0.3;MQ0F=0;MQ=20;MQB=1;MQSB=1;RPB=0.849486;SGB=-8.40556;VDB=0.858458	GT:PL	0/1:98,0,131
1	134393326	.	G	A	79	PASS	AC=1;AN=2;BQB=0.0176727;DP4=174,103,65,38;DP=459;HOB=0.125;ICB=0.3;MQ0F=0;MQ=20;MQB=1;MQSB=1;RPB=0.386976;SGB=-33.5675;VDB=0.250197	GT:PL	0/1:113,0,135
1	134393797	.	G	C	83	PASS	AC=1;AN=2;BQB=0.968519;DP4=129,116,42,39;DP=380;HOB=0.125;ICB=0.3;MQ0F=0;MQ=20;MQB=1;MQSB=1;RPB=0.710497;SGB=-26.8167;VDB=0.999707	GT:PL	0/1:117,0,137
1	135848795	.	C	T	88	PASS	AC=1;AN=2;BQB=0.297258;DP4=122,48,44,27;DP=302;HOB=0.125;ICB=0.3;MQ0F=0;MQ=20;MQB=1;MQSB=1;RPB=0.873128;SGB=-23.7482;VDB=0.337021	GT:PL	0/1:122,0,129
1	135850276	.	C	T	56	PASS	AC=1;AN=2;BQB=0.929829;DP4=128,52,39,22;DP=293;HOB=0.125;ICB=0.3;MQ0F=0;MQ=20;MQB=1;MQSB=1;RPB=0.666348;SGB=-20.6797;VDB=0.0186775	GT:PL	0/1:90,0,115
1	135850711	.	C	T	64	PASS	AC=1;AN=2;BQB=0.886119;DP4=134,60,39,27;DP=307;HOB=0.125;ICB=0.3;MQ0F=0;MQ=20;MQB=1;MQSB=1;RPB=0.985879;SGB=-22.2139;VDB=0.0964078	GT:PL	0/1:98,0,119
1	135946425	.	T	C	40.3025	PASS	AC=1;AN=2;BQB=0.640192;DP4=7,11,3,5;DP=29;HOB=0.125;ICB=0.3;MQ0F=0;MQ=20;MQB=1;MQSB=1;RPB=0.490001;SGB=-4.40924;VDB=0.884777	GT:PL	0/1:74,0,77
1	136692059	.	T	G	89	PASS	AC=1;AN=2;BQB=0;DP4=27913,18024,16117,10747;DP=87652;HOB=0.125;ICB=0.3;MQ0F=0;MQ=20;MQB=1;MQSB=1;RPB=0.000276522;SGB=-8245.26;VDB=0.801084	GT:PL	0/1:123,0,148
1	136696638	.	G	A	30.9681	PASS	AC=1;AN=2;BQB=0.94861;DP4=83,59,16,14;DP=225;HOB=0.125;ICB=0.3;MQ0F=0;MQ=20;MQB=1;MQSB=1;RPB=0.995703;SGB=-11.1672;VDB=0.0408922	GT:PL	0/1:65,0,117
1	136753280	.	G	A	37.2727	PASS	AC=1;AN=2;BQB=0.947033;DP4=11,3,3,3;DP=29;HOB=0.125;ICB=0.3;MQ0F=0;MQ=20;MQB=1;MQSB=1;RPB=0.866141;SGB=2.63044;VDB=0.168702	GT:PL	0/1:71,0,44
1	136762251	.	A	G	32.3199	PASS	AC=1;AN=2;BQB=0.52177;DP4=16,21,7,4;DP=54;HOB=0.125;ICB=0.3;MQ0F=0;MQ=20;MQB=1;MQSB=1;RPB=0.243729;SGB=-5.3363;VDB=0.0795328	GT:PL	0/1:66,0,122
1	136766955	.	A	G	107	PASS	AC=1;AN=2;BQB=0.830216;DP4=386,381,153,222;DP=1228;HOB=0.125;ICB=0.3;MQ0F=0;MQ=20;MQB=1;MQSB=1;RPB=0.571706;SGB=-117.031;VDB=0.00923008	GT:PL	0/1:141,0,154
1	136768531	.	C	T	43.2481	PASS	AC=1;AN=2;BQB=0.997264;DP4=10,6,10,1;DP=34;HOB=0.125;ICB=0.3;MQ0F=0;MQ=20;MQB=1;MQSB=1;RPB=0.265566;SGB=-5.33419;VDB=0.896471	GT:PL	0/1:78,0,19
1	136770105	.	A	G	60	PASS	AC=1;AN=2;BQB=0.798963;DP4=643,414,246,196;DP=1633;HOB=0.125;ICB=0.3;MQ0F=0;MQ=20;MQB=1;MQSB=1;RPB=0.476986;SGB=-137.591;VDB=0.916491	GT:PL	0/1:94,0,134
1	136903139	.	C	T	44.2781	PASS	AC=1;AN=2;BQB=0.506505;DP4=148,92,52,40;DP=409;HOB=0.125;ICB=0.3;MQ0F=0;MQ=20;MQB=1;MQSB=1;RPB=0.999057;SGB=-30.1921;VDB=0.457327	GT:PL	0/1:78,0,124
1	139909434	.	A	G	31.9315	PASS	AC=1;AN=2;BQB=0.679965;DP4=4,4,3,2;DP=14;HOB=0.125;ICB=0.3;MQ0F=0;MQ=20;MQB=1;MQSB=0.961166;RPB=0.765017;SGB=1.94933;VDB=0.644504	GT:PL	0/1:66,0,17
1	139940187	.	C	T	54	PASS	AC=1;AN=2;BQB=0.418113;DP4=16,15,5,5;DP=50;HOB=0.125;ICB=0.3;MQ0F=0;MQ=20;MQB=1;MQSB=1;RPB=0.998158;SGB=-5.02822;VDB=0.467235	GT:PL	0/1:88,0,62
1	139940368	.	A	G	53	PASS	AC=1;AN=2;BQB=0.307703;DP4=28,14,8,5;DP=64;HOB=0.125;ICB=0.3;MQ0F=0;MQ=20;MQB=1;MQSB=1;RPB=0.4876;SGB=-5.9492;VDB=0.991231	GT:PL	0/1:87,0,119
1	139940450	.	G	A	53	PASS	AC=1;AN=2;BQB=0.999954;DP4=25,21,6,6;DP=68;HOB=0.125;ICB=0.3;MQ0F=0;MQ=20;MQB=1;MQSB=1;RPB=0.121329;SGB=-5.6418;VDB=0.696154	GT:PL	0/1:87,0,115
1	140377384	.	G	C	75	PASS	AC=2;AN=2;DP4=0,0,5,4;DP=10;MQ0F=0;MQ=20;MQSB=0.974597;SGB=-1.03866;VDB=0.224157	GT:PL	1/1:56,9,0
1	140380608	.	G	A	42.2719	PASS	AC=1;AN=2;BQB=0.531709;DP4=7,0,3,3;DP=13;HOB=0.125;ICB=0.3;MQ0F=0;MQ=20;MQB=0.961166;MQSB=1;RPB=0.695312;SGB=2.63044;VDB=0.323459	GT:PL	0/1:76,0,26
1	140522757	.	T	C	34.2799	PASS	AC=1;AN=2;BQB=0.654399;DP4=5,8,4,2;DP=26;HOB=0.125;ICB=0.3;MQ0F=0;MQ=20;MQB=1;MQSB=1;RPB=0.130731;SGB=2.63044;VDB=0.0609326	GT:PL	0/1:68,0,57
1	140727545	.	A	T	257	PASS	AC=1;AN=2;BQB=0.164242;DP4=7,0,42,23;DP=94;HOB=0.625;ICB=0.36;MQ0F=0;MQ=20;MQB=1;MQSB=1;RPB=0.992397;SGB=-1.38577;VDB=0.000122992	GT:PL	0/1:125,0,8
1	142953207	.	T	C,A	233	PASS	AC=1,1;AN=2;BQB=0.993712;DP4=18,27,63,72;DP=216;HOB=0.625;ICB=0.36;MQ0F=0;MQ=20;MQB=1;MQSB=1;RPB=0.999978;SGB=-1.38629;VDB=0.576667	GT:PL	1/2:170,56,129,55,0,120
1	143179050	.	G	A	64	PASS	AC=1;AN=2;BQB=0.18243;DP4=7,9,5,5;DP=28;HOB=0.125;ICB=0.3;MQ0F=0;MQ=20;MQB=1;MQSB=1;RPB=0.464398;SGB=5.38303;VDB=0.0345667	GT:PL	0/1:98,0,88
1	143189365	.	T	C	109	PASS	AC=1;AN=2;BQB=0.846588;DP4=159,143,88,82;DP=492;HOB=0.125;ICB=0.3;MQ0F=0;MQ=20;MQB=1;MQSB=1;RPB=0.446097;SGB=-54.1266;VDB=0.705016	GT:PL	0/1:143,0,147
1	144033447	.	C	T	32.291	PASS	AC=1;AN=2;BQB=0.234136;DP4=10,10,4,2;DP=26;HOB=0.125;ICB=0.3;MQ0F=0;MQ=20;MQB=1;MQSB=1;RPB=0.815326;SGB=2.63044;VDB=0.434784	GT:PL	0/1:66,0,66
1	144626807	.	C	G	43.3887	PASS	AC=1;AN=2;BQB=0.547669;DP4=7,8,5,3;DP=23;HOB=0.125;ICB=0.3;MQ0F=0;MQ=20;MQB=1;MQSB=1;RPB=0.625784;SGB=-4.41269;VDB=0.547491	GT:PL	0/1:77,1,0
1	144653686	.	T	C	44.0237	PASS	AC=1;AN=2;BQB=0.864013;DP4=3,3,3,3;DP=17;HOB=0.125;ICB=0.3;MQ0F=0;MQ=20;MQB=0.982603;MQSB=0.982603;RPB=0.931779;SGB=2.63044;VDB=0.155969	GT:PL	0/1:78,0,16
1	144667408	.	G	A	59	PASS	AC=1;AN=2;BQB=0.668356;DP4=31,25,8,5;DP=72;HOB=0.125;ICB=0.3;MQ0F=0;MQ=20;MQB=1;MQSB=1;RPB=0.349433;SGB=7.4578;VDB=0.275752	GT:PL	0/1:93,0,133
1	144669463	.	G	A	55	PASS	AC=1;AN=2;BQB=0.705828;DP4=9,4,5,4;DP=26;HOB=0.125;ICB=0.3;MQ0F=0;MQ=20;MQB=1;MQSB=1;RPB=0.185226;SGB=-4.71804;VDB=0.697669	GT:PL	0/1:88,0,61
1	144694645	.	G	A,C	234	PASS	AC=1,1;AN=2;BQB=0.365467;DP4=3,0,23,11;DP=47;MQ0F=0;MQ=20;MQB=1;MQSB=1;RPB=0.800187;SGB=-1.37953;VDB=0.0679665	GT:PL	1/2:127,49,62,67,0,83
1	144734125	.	T	C	37.2973	PASS	AC=1;AN=2;BQB=0.592409;DP4=32,8,7,6;DP=64;HOB=0.125;ICB=0.3;MQ0F=0;MQ=20;MQB=1;MQSB=1;RPB=0.530111;SGB=-5.95055;VDB=0.257832	GT:PL	0/1:70,0,99
1	144743128	.	C	T	31.2967	PASS	AC=1;AN=2;BQB=0.96078;DP4=13,11,4,4;DP=36;HOB=0.125;ICB=0.3;MQ0F=0;MQ=20;MQB=1;MQSB=1;RPB=0.971761;SGB=-4.41269;VDB=0.201783	GT:PL	0/1:65,0,79
1	144774582	.	G	A	284	PASS	AC=1;AN=2;BQB=0.961879;DP4=9,4,41,35;DP=115;HOB=0.625;ICB=0.36;MQ0F=0;MQ=20;MQB=1;MQSB=1;RPB=0.84191;SGB=-1.38623;VDB=0.311408	GT:PL	0/1:129,0,64
1	144793761	.	A	G	57	PASS	AC=1;AN=2;BQB=0.318907;DP4=7,7,4,5;DP=23;HOB=0.125;ICB=0.3;MQ0F=0;MQ=20;MQB=1;MQSB=1;RPB=0.982301;SGB=-4.71804;VDB=0.198714	GT:PL	0/1:91,0,39
1	144793764	.	G	A	57	PASS	AC=1;AN=2;BQB=0.261513;DP4=7,7,4,5;DP=24;HOB=0.125;ICB=0.3;MQ0F=0;MQ=20;MQB=1;MQSB=1;RPB=0.987676;SGB=-4.71804;VDB=0.198714	GT:PL	0/1:91,0,39
1	144793881	.	C	T	48.412	PASS	AC=1;AN=2;BQB=0.185591;DP4=13,6,3,7;DP=41;HOB=0.125;ICB=0.3;MQ0F=0;MQ=20;MQB=1;MQSB=1;RPB=0.801464;SGB=-5.0263;VDB=0.139654	GT:PL	0/1:81,0,103
1	144799752	.	G	A	66	PASS	AC=1;AN=2;BQB=0.368229;DP4=182,138,63,52;DP=437;HOB=0.125;ICB=0.3;MQ0F=0;MQ=20;MQB=1;MQSB=1;RPB=0.876;SGB=-37.2497;VDB=0.990226	GT:PL	0/1:100,0,140
1	145110913	.	A	C	33.5797	PASS	AC=1;AN=2;BQB=0.939413;DP4=6,3,2,4;DP=21;HOB=0.125;ICB=0.3;MQ0F=0;MQ=20;MQB=1;MQSB=1;RPB=0.0713167;SGB=-3.78882;VDB=0.0044139	GT:PL	0/1:65,0,33
1	145133482	.	C	T	39.3042	PASS	AC=1;AN=2;BQB=0.246133;DP4=74,81,22,26;DP=223;HOB=0.125;ICB=0.3;MQ0F=0;MQ=20;MQB=1;MQSB=1;RPB=0.477367;SGB=-16.6906;VDB=0.247209	GT:PL	0/1:73,0,140
1	145133567	.	C	T	30.7075	PASS	AC=1;AN=2;BQB=0.955944;DP4=4,30,1,11;DP=51;HOB=0.125;ICB=0.3;MQ0F=0;MQ=20;MQB=1;MQSB=1;RPB=0.85947;SGB=-5.64373;VDB=0.0145736	GT:PL	0/1:64,0,57
1	145557831	.	G	A	39.4397	PASS	AC=1;AN=2;BQB=0.775249;DP4=48,36,14,11;DP=132;HOB=0.125;ICB=0.3;MQ0F=0;MQ=20;MQB=1;MQSB=1;RPB=0.605413;SGB=-9.63298;VDB=0.982852	GT:PL	0/1:73,0,148
1	145600095	.	C	T	63	PASS	AC=1;AN=2;BQB=0.226023;DP4=25,9,10,5;DP=67;HOB=0.125;ICB=0.3;MQ0F=0;MQ=20;MQB=1;MQSB=1;RPB=0.0693378;SGB=-6.56435;VDB=0.546584	GT:PL	0/1:96,0,90
1	145793305	.	C	T	32.5408	PASS	AC=1;AN=2;BQB=0.635848;DP4=5,10,5,2;DP=27;HOB=0.125;ICB=0.3;MQ0F=0;MQ=20;MQB=1;MQSB=1;RPB=0.352009;SGB=-4.09964;VDB=0.47641	GT:PL	0/1:66,0,62
1	145857042	.	G	A	48.0592	PASS	AC=1;AN=2;BQB=0.999392;DP4=20,53,6,12;DP=94;HOB=0.125;ICB=0.3;MQ0F=0;MQ=20;MQB=1;MQSB=1;RPB=0.698656;SGB=-7.48484;VDB=0.367594	GT:PL	0/1:82,0,148
1	145886845	.	C	T	64	PASS	AC=1;AN=2;BQB=0.204624;DP4=64,13,44,8;DP=132;HOB=0.125;ICB=0.3;MQ0F=0;MQ=20;MQB=1;MQSB=1;RPB=0.778191;SGB=-17.918;VDB=0.629987	GT:PL	0/1:98,0,66
1	145888454	.	G	A	52	PASS	AC=1;AN=2;BQB=0.529113;DP4=183,124,82,62;DP=524;HOB=0.125;ICB=0.3;MQ0F=0;MQ=20;MQB=1;MQSB=1;RPB=0.720433;SGB=-46.1485;VDB=0.121007	GT:PL	0/1:86,0,137
1	145889238	.	C	T	73	PASS	AC=1;AN=2;BQB=0.0882414;DP4=216,116,61,60;DP=562;HOB=0.125;ICB=0.3;MQ0F=0;MQ=20;MQB=1;MQSB=1;RPB=0.878682;SGB=-39.0909;VDB=0.35488	GT:PL	0/1:107,0,135
1	145889692	.	C	T	81	PASS	AC=1;AN=2;BQB=0.98032;DP4=324,64,131,48;DP=746;HOB=0.125;ICB=0.3;MQ0F=0;MQ=20;MQB=1;MQSB=1;RPB=0.917899;SGB=-56.8883;VDB=0.247846	GT:PL	0/1:115,0,121
1	145890034	.	C	T	43.2422	PASS	AC=1;AN=2;BQB=0.685798;DP4=335,162,124,63;DP=851;HOB=0.125;ICB=0.3;MQ0F=0;MQ=20;MQB=1;MQSB=1;RPB=0.930231;SGB=-59.3431;VDB=0.000803846	GT:PL	0/1:77,0,133
1	146211851	.	G	C	32.262	PASS	AC=1;AN=2;BQB=0.972479;DP4=15,17,5,5;DP=49;HOB=0.125;ICB=0.3;MQ0F=0;MQ=20;MQB=1;MQSB=1;RPB=0.208094;SGB=-5.02958;VDB=0.849495	GT:PL	0/1:66,0,62
1	146284953	.	G	A	41.1355	PASS	AC=1;AN=2;BQB=0.864302;DP4=12,6,6,3;DP=35;HOB=0.125;ICB=0.3;MQ0F=0;MQ=20;MQB=1;MQSB=1;RPB=0.280505;SGB=-4.72062;VDB=0.0543612	GT:PL	0/1:73,0,63
1	146517128	.	C	T	36.8078	PASS	AC=1;AN=2;BQB=0.585624;DP4=61,28,8,6;DP=120;HOB=0.125;ICB=0.3;MQ0F=0;MQ=20;MQB=1;MQSB=1;RPB=0.324067;SGB=-6.25646;VDB=0.495162	GT:PL	0/1:71,0,139
1	146555560	.	G	C	79	PASS	AC=1;AN=2;BQB=0.222611;DP4=477,162,254,85;DP=1287;HOB=0.125;ICB=0.3;MQ0F=0;MQ=20;MQB=1;MQSB=1;RPB=0.691557;SGB=-105.985;VDB=0.212105	GT:PL	0/1:113,0,134
1	146572622	.	G	A	84	PASS	AC=1;AN=2;BQB=0.975708;DP4=126,80,65,35;DP=306;HOB=0.125;ICB=0.3;MQ0F=0;MQ=20;MQB=1;MQSB=1;RPB=0.60399;SGB=-32.6469;VDB=0.976771	GT:PL	0/1:118,0,139
1	146737545	.	G	A	68	PASS	AC=1;AN=2;BQB=0.46645;DP4=103,44,36,20;DP=237;HOB=0.125;ICB=0.3;MQ0F=0;MQ=20;MQB=1;MQSB=1;RPB=0.797008;SGB=-19.1454;VDB=0.0283745	GT:PL	0/1:102,0,116
1	146863568	.	G	A	39.0867	PASS	AC=1;AN=2;BQB=0.717611;DP4=33,19,11,6;DP=84;HOB=0.125;ICB=0.3;MQ0F=0;MQ=20;MQB=1;MQSB=1;RPB=0.459926;SGB=-7.17813;VDB=0.449311	GT:PL	0/1:72,0,124
1	146865676	.	G	A	39.2966	PASS	AC=1;AN=2;BQB=0.815395;DP4=37,20,14,4;DP=85;HOB=0.125;ICB=0.3;MQ0F=0;MQ=20;MQB=1;MQSB=1;RPB=0.974009;SGB=-7.48499;VDB=0.909943	GT:PL	0/1:73,0,133
1	146989719	.	A	C,T	229	PASS	AC=1,1;AN=2;BQB=0.0678926;DP4=222,148,911,760;DP=2504;MQ0F=0;MQ=20;MQB=1;MQSB=1;RPB=0.0159001;SGB=-1.38629;VDB=0.00714381	GT:PL	1/2:165,64,121,79,0,119
1	147008946	.	C	T	33.8852	PASS	AC=1;AN=2;BQB=0.594978;DP4=11,5,6,3;DP=34;HOB=0.125;ICB=0.3;MQ0F=0;MQ=20;MQB=1;MQSB=1;RPB=0.193781;SGB=-4.71804;VDB=0.375148	GT:PL	0/1:67,0,66
1	147010337	.	C	G	32.2964	PASS	AC=2;AN=2;BQB=0.75;DP4=1,1,3,1;DP=10;HOB=0.5;ICB=0.5;MQ0F=0;MQ=20;MQB=1;MQSB=1;RPB=0.625;SGB=1.27626;VDB=0.230191	GT:PL	1/1:69,12,0
1	147017492	.	G	A	40.4628	PASS	AC=1;AN=2;BQB=0.999108;DP4=19,2,8,2;DP=41;HOB=0.125;ICB=0.3;MQ0F=0;MQ=20;MQB=1;MQSB=1;RPB=0.76076;SGB=-5.02822;VDB=0.372756	GT:PL	0/1:73,0,80
1	147018700	.	C	A	49.2857	PASS	AC=1;AN=2;BQB=0.387291;DP4=7,12,6,3;DP=30;HOB=0.125;ICB=0.3;MQ0F=0;MQ=20;MQB=1;MQSB=1;RPB=0.2786;SGB=4.69269;VDB=0.0605482	GT:PL	0/1:83,0,98
1	147038676	.	C	T	86	PASS	AC=1;AN=2;BQB=0.317877;DP4=294,229,73,153;DP=787;HOB=0.125;ICB=0.3;MQ0F=0;MQ=20;MQB=1;MQSB=1;RPB=1.31949e-06;SGB=-71.3104;VDB=0.00165558	GT:PL	0/1:120,0,146
1	147407986	.	C	T	61	PASS	AC=1;AN=2;BQB=0.5441;DP4=1312,899,604,388;DP=3525;HOB=0.125;ICB=0.3;MQ0F=0;MQ=20;MQB=1;MQSB=1;RPB=0.0575962;SGB=-306.36;VDB=0.0311612	GT:PL	0/1:94,0,140
1	147568305	.	A	G	59	PASS	AC=1;AN=2;BQB=0.115448;DP4=11,28,7,7;DP=62;HOB=0.125;ICB=0.3;MQ0F=0;MQ=20;MQB=1;MQSB=1;RPB=0.925537;SGB=-6.25745;VDB=0.101715	GT:PL	0/1:93,0,97
1	147585982	.	C	A	59	PASS	AC=1;AN=2;BQB=0.39145;DP4=34,29,10,12;DP=115;HOB=0.125;ICB=0.3;MQ0F=0;MQ=20;MQB=1;MQSB=1;RPB=0.979068;SGB=-8.71241;VDB=0.251478	GT:PL	0/1:93,0,142
1	147588768	.	G	T	79	PASS	AC=1;AN=2;BQB=0.99869;DP4=327,158,170,73;DP=915;HOB=0.125;ICB=0.3;MQ0F=0;MQ=20;MQB=1;MQSB=1;RPB=0.946303;SGB=-76.5269;VDB=6.5791e-08	GT:PL	0/1:113,0,141
1	147589444	.	A	G	58	PASS	AC=1;AN=2;BQB=0.632396;DP4=343,235,119,139;DP=1015;HOB=0.125;ICB=0.3;MQ0F=0;MQ=20;MQB=1;MQSB=1;RPB=0.696502;SGB=-81.1297;VDB=0.281721	GT:PL	0/1:92,0,138
1	147589523	.	A	G	72	PASS	AC=1;AN=2;BQB=0.991563;DP4=561,201,313,79;DP=1412;HOB=0.125;ICB=0.3;MQ0F=0;MQ=20;MQB=1;MQSB=1;RPB=0.000141688;SGB=-122.248;VDB=0.000353543	GT:PL	0/1:106,0,139
1	147589983	.	A	C	94	PASS	AC=1;AN=2;BQB=0.594734;DP4=436,275,220,145;DP=1365;HOB=0.125;ICB=0.3;MQ0F=0;MQ=20;MQB=1;MQSB=1;RPB=0.725535;SGB=-113.963;VDB=0.0464532	GT:PL	0/1:128,0,145
1	147589996	.	G	A	96	PASS	AC=1;AN=2;BQB=0.931701;DP4=414,251,210,146;DP=1367;HOB=0.125;ICB=0.3;MQ0F=0;MQ=20;MQB=1;MQSB=1;RPB=0.62412;SGB=-111.201;VDB=0.0458535	GT:PL	0/1:130,0,144
1	147590516	.	T	C	49.1847	PASS	AC=1;AN=2;BQB=0.984202;DP4=191,208,62,100;DP=738;HOB=0.125;ICB=0.3;MQ0F=0;MQ=20;MQB=1;MQSB=1;RPB=0.000417722;SGB=-51.6718;VDB=4.91368e-15	GT:PL	0/1:83,0,135
1	147590812	.	C	T	109	PASS	AC=1;AN=2;BQB=0.158803;DP4=205,156,161,87;DP=713;HOB=0.125;ICB=0.3;MQ0F=0;MQ=20;MQB=1;MQSB=1;RPB=0.018048;SGB=-78.0612;VDB=0.0168942	GT:PL	0/1:144,0,130
1	147591222	.	A	G	109	PASS	AC=1;AN=2;BQB=0.00504921;DP4=108,173,52,93;DP=489;HOB=0.125;ICB=0.3;MQ0F=0;MQ=20;MQB=1;MQSB=1;RPB=0.0631044;SGB=-46.4553;VDB=2.46779e-20	GT:PL	0/1:143,0,154
1	147591239	.	A	G	109	PASS	AC=1;AN=2;BQB=0.819497;DP4=59,118,17,67;DP=331;HOB=0.125;ICB=0.3;MQ0F=0;MQ=20;MQB=1;MQSB=1;RPB=0.542627;SGB=-27.7373;VDB=7.43797e-20	GT:PL	0/1:143,0,147
1	147591410	.	T	C	114	PASS	AC=1;AN=2;BQB=0.0495864;DP4=339,131,171,138;DP=992;HOB=0.125;ICB=0.3;MQ0F=0;MQ=20;MQB=1;MQSB=1;RPB=5.10613e-12;SGB=-96.7792;VDB=3.08657e-32	GT:PL	0/1:148,0,125
1	147591439	.	A	G	88	PASS	AC=1;AN=2;BQB=4.8677e-17;DP4=275,206,40,154;DP=923;HOB=0.125;ICB=0.3;MQ0F=0;MQ=20;MQB=1;MQSB=1;RPB=0.992464;SGB=-61.4911;VDB=1	GT:PL	0/1:122,0,147
1	147591453	.	T	C	127	PASS	AC=1;AN=2;BQB=1.44847e-26;DP4=211,248,30,192;DP=824;HOB=0.125;ICB=0.3;MQ0F=0;MQ=20;MQB=1;MQSB=1;RPB=6.41821e-08;SGB=-70.083;VDB=0.419158	GT:PL	0/1:161,0,156
1	147592061	.	C	T	59	PASS	AC=1;AN=2;BQB=0.0992439;DP4=379,171,258,45;DP=1124;HOB=0.125;ICB=0.3;MQ0F=0;MQ=20;MQB=1;MQSB=1;RPB=0.773289;SGB=-94.9381;VDB=0.000982703	GT:PL	0/1:93,0,137
1	147592231	.	A	G	93	PASS	AC=1;AN=2;BQB=0.0481466;DP4=82,143,32,59;DP=333;HOB=0.125;ICB=0.3;MQ0F=0;MQ=20;MQB=1;MQSB=1;RPB=0.791452;SGB=-29.8853;VDB=1.41807e-13	GT:PL	0/1:127,0,154
1	147593272	.	G	A	107	PASS	AC=1;AN=2;BQB=0.854596;DP4=97,218,54,104;DP=582;HOB=0.125;ICB=0.3;MQ0F=0;MQ=20;MQB=1;MQSB=1;RPB=0.031957;SGB=-50.4444;VDB=1.84794e-07	GT:PL	0/1:141,0,162
1	147593341	.	C	T	68	PASS	AC=1;AN=2;BQB=0.998066;DP4=58,17,41,7;DP=138;HOB=0.125;ICB=0.3;MQ0F=0;MQ=20;MQB=1;MQSB=1;RPB=0.886894;SGB=-16.6906;VDB=0.995885	GT:PL	0/1:102,0,81
1	147594090	.	T	C	74	PASS	AC=1;AN=2;BQB=0.737806;DP4=641,139,331,72;DP=1438;HOB=0.125;ICB=0.3;MQ0F=0;MQ=20;MQB=1;MQSB=1;RPB=0.0811626;SGB=-125.623;VDB=0.00749685	GT:PL	0/1:108,0,125
1	147594378	.	A	G	57	PASS	AC=1;AN=2;BQB=0.990997;DP4=370,293,221,122;DP=1288;HOB=0.125;ICB=0.3;MQ0F=0;MQ=20;MQB=1;MQSB=1;RPB=7.96692e-07;SGB=-107.212;VDB=0.000102437	GT:PL	0/1:91,0,145
1	147594552	.	G	A	87	PASS	AC=1;AN=2;BQB=0.907394;DP4=131,101,37,71;DP=410;HOB=0.125;ICB=0.3;MQ0F=0;MQ=20;MQB=1;MQSB=1;RPB=0.00188093;SGB=-35.1018;VDB=0.00273108	GT:PL	0/1:121,0,141
1	147739197	.	G	A	100	PASS	AC=1;AN=2;BQB=0.986395;DP4=51,36,29,18;DP=138;HOB=0.125;ICB=0.3;MQ0F=0;MQ=20;MQB=1;MQSB=1;RPB=0.689354;SGB=-16.3837;VDB=0.031442	GT:PL	0/1:134,0,103
1	147746882	.	C	A	110	PASS	AC=1;AN=2;BQB=0.972676;DP4=31,36,13,16;DP=102;HOB=0.125;ICB=0.3;MQ0F=0;MQ=20;MQB=1;MQSB=1;RPB=0.743448;SGB=-10.8604;VDB=0.342178	GT:PL	0/1:144,0,81
1	147746902	.	A	G	94	PASS	AC=1;AN=2;BQB=0.803392;DP4=26,25,18,9;DP=83;HOB=0.125;ICB=0.3;MQ0F=0;MQ=20;MQB=1;MQSB=1;RPB=0.247984;SGB=-10.2467;VDB=0.894138	GT:PL	0/1:129,0,45
1	147761446	.	G	A	70	PASS	AC=1;AN=2;BQB=0.693708;DP4=27,52,6,10;DP=97;HOB=0.125;ICB=0.3;MQ0F=0;MQ=20;MQB=1;MQSB=1;RPB=0.982308;SGB=-6.87069;VDB=0.754445	GT:PL	0/1:104,0,134
1	147761452	.	C	G	62	PASS	AC=1;AN=2;BQB=0.437504;DP4=24,52,4,10;DP=93;HOB=0.125;ICB=0.3;MQ0F=0;MQ=20;MQB=1;MQSB=1;RPB=0.725247;SGB=-6.25646;VDB=0.53166	GT:PL	0/1:96,0,125
1	147761481	.	A	C	68	PASS	AC=1;AN=2;BQB=0.712591;DP4=22,35,4,8;DP=72;HOB=0.125;ICB=0.3;MQ0F=0;MQ=20;MQB=1;MQSB=1;RPB=0.61293;SGB=-5.6418;VDB=0.583244	GT:PL	0/1:102,0,90
1	147766644	.	C	T	103	PASS	AC=1;AN=2;BQB=0.997672;DP4=25,26,11,16;DP=89;HOB=0.125;ICB=0.3;MQ0F=0;MQ=20;MQB=1;MQSB=1;RPB=0.0075847;SGB=-10.2467;VDB=0.193286	GT:PL	0/1:136,0,82
1	147766645	.	A	G	103	PASS	AC=1;AN=2;BQB=0.892092;DP4=25,26,11,16;DP=90;HOB=0.125;ICB=0.3;MQ0F=0;MQ=20;MQB=1;MQSB=1;RPB=0.00687014;SGB=-10.2467;VDB=0.182005	GT:PL	0/1:136,0,82
1	147766739	.	A	G	58	PASS	AC=1;AN=2;BQB=0.549837;DP4=38,23,6,7;DP=81;HOB=0.125;ICB=0.3;MQ0F=0;MQ=20;MQB=1;MQSB=1;RPB=0.000932206;SGB=-5.94997;VDB=0.0164225	GT:PL	0/1:92,0,122
1	147769600	.	A	G	31.0547	PASS	AC=2;AN=2;BQB=0.6;DP4=2,0,5,0;DP=12;HOB=0.5;ICB=0.5;MQ0F=0;MQ=20;MQB=1;RPB=0.6;SGB=1.41704;VDB=0.413797	GT:PL	1/1:68,15,0
1	147812695	.	C	T	36.9959	PASS	AC=1;AN=2;BQB=0.957176;DP4=87,65,16,13;DP=208;HOB=0.125;ICB=0.3;MQ0F=0;MQ=20;MQB=1;MQSB=1;RPB=0.982562;SGB=-10.8604;VDB=0.670683	GT:PL	0/1:71,0,132
1	147824694	.	G	A	42.2887	PASS	AC=1;AN=2;BQB=0.973295;DP4=17,13,4,3;DP=44;HOB=0.125;ICB=0.3;MQ0F=0;MQ=20;MQB=1;MQSB=1;RPB=0.977512;SGB=3.31571;VDB=0.419382	GT:PL	0/1:76,0,74
1	147839365	.	C	T	49.2375	PASS	AC=1;AN=2;BQB=0.381162;DP4=58,24,10,12;DP=135;HOB=0.125;ICB=0.3;MQ0F=0;MQ=20;MQB=1;MQSB=1;RPB=0.869291;SGB=-8.71242;VDB=0.0777752	GT:PL	0/1:83,0,128
1	148678314	.	T	C	31.8749	PASS	AC=1;AN=2;BQB=0.728422;DP4=7,3,3,2;DP=18;HOB=0.125;ICB=0.3;MQ0F=0;MQ=20;MQB=1;MQSB=1;RPB=0.114463;SGB=1.94933;VDB=0.25494	GT:PL	0/1:66,0,17
1	150023756	.	T	C	42.29	PASS	AC=1;AN=2;BQB=0.247867;DP4=54,69,30,12;DP=215;HOB=0.125;ICB=0.3;MQ0F=0;MQ=20;MQB=1;MQSB=1;RPB=0.533872;SGB=-14.8495;VDB=0.556479	GT:PL	0/1:76,0,143
1	150024299	.	T	C	48.5742	PASS	AC=1;AN=2;BQB=0.435504;DP4=55,31,21,9;DP=141;HOB=0.125;ICB=0.3;MQ0F=0;MQ=20;MQB=1;MQSB=1;RPB=0.940611;SGB=-11.1672;VDB=0.657965	GT:PL	0/1:80,0,136
1	150025501	.	C	G	45.3681	PASS	AC=1;AN=2;BQB=0.994897;DP4=68,23,17,12;DP=138;HOB=0.125;ICB=0.3;MQ0F=0;MQ=20;MQB=1;MQSB=1;RPB=0.991748;SGB=-10.8604;VDB=0.51106	GT:PL	0/1:79,0,127
1	150025632	.	C	G	48.1189	PASS	AC=1;AN=2;BQB=0.702735;DP4=50,48,7,14;DP=136;HOB=0.125;ICB=0.3;MQ0F=0;MQ=20;MQB=1;MQSB=1;RPB=0.917583;SGB=-8.40555;VDB=0.0983662	GT:PL	0/1:82,0,151
1	150305085	.	A	G	78	PASS	AC=1;AN=2;BQB=0.579132;DP4=25,21,9,8;DP=71;HOB=0.125;ICB=0.3;MQ0F=0;MQ=20;MQB=1;MQSB=1;RPB=0.105387;SGB=-7.1777;VDB=0.61789	GT:PL	0/1:112,0,133
1	150305089	.	C	T	73	PASS	AC=1;AN=2;BQB=0.272532;DP4=26,22,8,8;DP=73;HOB=0.125;ICB=0.3;MQ0F=0;MQ=20;MQB=1;MQSB=1;RPB=0.143908;SGB=-6.87069;VDB=0.591352	GT:PL	0/1:107,0,135
1	150305829	.	C	T	35.0984	PASS	AC=1;AN=2;BQB=0.777016;DP4=255,118,66,33;DP=542;HOB=0.125;ICB=0.3;MQ0F=0;MQ=20;MQB=1;MQSB=1;RPB=0.206779;SGB=-32.3401;VDB=0.798645	GT:PL	0/1:69,0,119
1	150349679	.	A	G	60	PASS	AC=1;AN=2;BQB=0.0662687;DP4=145,84,27,32;DP=348;HOB=0.125;ICB=0.3;MQ0F=0;MQ=20;MQB=1;MQSB=1;RPB=0.940386;SGB=-20.066;VDB=0.268774	GT:PL	0/1:94,0,131
1	150350957	.	T	C	85	PASS	AC=1;AN=2;BQB=0.672039;DP4=37,27,10,11;DP=97;HOB=0.125;ICB=0.3;MQ0F=0;MQ=20;MQB=1;MQSB=1;RPB=0.72327;SGB=-8.40553;VDB=0.00456695	GT:PL	0/1:119,0,133
1	150386635	.	T	C	32.0405	PASS	AC=2;AN=2;BQB=0.868321;DP4=2,2,1,3;DP=11;HOB=0.5;ICB=0.5;MQ0F=0;MQ=20;MQB=0.992367;MQSB=0.900802;RPB=0.62023;SGB=1.27626;VDB=0.337235	GT:PL	1/1:70,12,0
1	150450746	.	T	C	36.5449	PASS	AC=1;AN=2;BQB=0.695312;DP4=6,1,3,3;DP=18;HOB=0.125;ICB=0.3;MQ0F=0;MQ=20;MQB=0.961166;MQSB=1;RPB=0.920266;SGB=2.63044;VDB=0.284203	GT:PL	0/1:69,0,59
1	150450770	.	T	C	35.6395	PASS	AC=1;AN=2;BQB=0.840624;DP4=7,2,3,3;DP=18;HOB=0.125;ICB=0.3;MQ0F=0;MQ=20;MQB=1;MQSB=1;RPB=0.499352;SGB=2.63044;VDB=0.210772	GT:PL	0/1:69,0,66
1	150457261	.	A	G	30.5725	PASS	AC=1;AN=2;BQB=0.65377;DP4=8,2,3,3;DP=20;HOB=0.125;ICB=0.3;MQ0F=0;MQ=20;MQB=1;MQSB=1;RPB=0.963903;SGB=-3.78882;VDB=0.275478	GT:PL	0/1:62,0,45
1	150654563	.	C	T	49.9504	PASS	AC=1;AN=2;BQB=0.750451;DP4=18,20,10,6;DP=66;HOB=0.125;ICB=0.3;MQ0F=0;MQ=20;MQB=1;MQSB=1;RPB=0.253161;SGB=9.53539;VDB=0.0979559	GT:PL	0/1:84,0,150
1	150654666	.	A	G	114	PASS	AC=2;AN=2;BQB=0.502047;DP4=0,3,4,12;DP=20;HOB=0.5;ICB=0.5;MQ0F=0;MQ=20;MQB=1;MQSB=1;RPB=0.993769;SGB=8.40551;VDB=0.00913551	GT:PL	1/1:151,31,0
1	150696230	.	T	C	101	PASS	AC=2;AN=2;BQB=0.285714;DP4=2,0,9,5;DP=16;HOB=0.5;ICB=0.5;MQ0F=0;MQ=20;MQB=1;MQSB=1;RPB=1;SGB=7.05893;VDB=0.453798	GT:PL	1/1:137,25,0
1	150703562	.	C	G	30.2337	PASS	AC=1;AN=2;BQB=0.0948563;DP4=10,7,3,3;DP=25;HOB=0.125;ICB=0.3;MQ0F=0;MQ=20;MQB=1;MQSB=1;RPB=0.819936;SGB=2.63044;VDB=0.302039	GT:PL	0/1:64,0,85
1	150900893	.	C	T	35.3195	PASS	AC=1;AN=2;BQB=0.0547556;DP4=39,27,8,11;DP=98;HOB=0.125;ICB=0.3;MQ0F=0;MQ=20;MQB=1;MQSB=1;RPB=0.694178;SGB=-7.79186;VDB=0.594882	GT:PL	0/1:69,0,119
1	151451956	.	C	T	31.2676	PASS	AC=1;AN=2;BQB=0.617391;DP4=18,9,2,6;DP=47;HOB=0.125;ICB=0.3;MQ0F=0;MQ=20;MQB=1;MQSB=1;RPB=0.984496;SGB=-4.41269;VDB=0.521411	GT:PL	0/1:65,0,65
1	152380580	.	C	T	195	PASS	AC=2;AN=2;BQB=0.718296;DP4=25,11,140,63;DP=323;MQ0F=0;MQ=20;MQB=1;MQSB=1;RPB=0.811634;SGB=-1.38629;VDB=2.05348e-06	GT:PL	1/1:123,106,0
1	153589446	.	C	G	33.2454	PASS	AC=1;AN=2;BQB=0.999797;DP4=30,29,9,6;DP=87;HOB=0.125;ICB=0.3;MQ0F=0;MQ=20;MQB=1;MQSB=1;RPB=0.613645;SGB=-6.5644;VDB=0.307983	GT:PL	0/1:67,0,121
1	154023814	.	T	G	112	PASS	AC=1;AN=2;BQB=0.920582;DP4=13,9,9,15;DP=54;HOB=0.625;ICB=0.36;MQ0F=0;MQ=20;MQB=1;MQSB=1;RPB=0.049496;SGB=-9.32612;VDB=0.530812	GT:PL	0/1:30,0,133
1	154150138	.	C	T	75	PASS	AC=1;AN=2;BQB=0.229665;DP4=1851,725,573,267;DP=4229;HOB=0.125;ICB=0.3;MQ0F=0;MQ=20;MQB=1;MQSB=1;RPB=0.265838;SGB=-259.718;VDB=0.0944951	GT:PL	0/1:109,0,136
1	154342900	.	C	T	39.3178	PASS	AC=1;AN=2;BQB=0.477648;DP4=35,24,12,6;DP=96;HOB=0.125;ICB=0.3;MQ0F=0;MQ=20;MQB=1;MQSB=1;RPB=0.917399;SGB=-7.485;VDB=0.601681	GT:PL	0/1:73,0,140
1	154343098	.	C	T	72	PASS	AC=1;AN=2;BQB=0.512092;DP4=52,30,17,9;DP=130;HOB=0.125;ICB=0.3;MQ0F=0;MQ=20;MQB=1;MQSB=1;RPB=0.792141;SGB=-9.93983;VDB=0.615937	GT:PL	0/1:106,0,118
1	154343246	.	T	C	49.2909	PASS	AC=1;AN=2;BQB=0.0990737;DP4=27,26,4,13;DP=80;HOB=0.125;ICB=0.3;MQ0F=0;MQ=20;MQB=1;MQSB=1;RPB=0.301907;SGB=-7.17815;VDB=0.589287	GT:PL	0/1:83,0,117
1	154345282	.	A	G	81	PASS	AC=1;AN=2;BQB=0.349222;DP4=21,22,10,9;DP=75;HOB=0.125;ICB=0.3;MQ0F=0;MQ=20;MQB=1;MQSB=1;RPB=0.680171;SGB=-7.79185;VDB=0.253296	GT:PL	0/1:115,0,99
1	154345779	.	A	G	44.4923	PASS	AC=1;AN=2;BQB=0.480288;DP4=28,30,12,7;DP=91;HOB=0.125;ICB=0.3;MQ0F=0;MQ=20;MQB=1;MQSB=1;RPB=0.899271;SGB=-7.79185;VDB=0.643793	GT:PL	0/1:78,0,149
1	154391000	.	G	A	32.9243	PASS	AC=1;AN=2;BQB=0.730948;DP4=3,1,3,2;DP=10;HOB=0.125;ICB=0.3;MQ0F=0;MQ=20;MQB=0.974597;MQSB=0.924584;RPB=0.974597;SGB=1.94933;VDB=0.583998	GT:PL	0/1:66,0,17
1	154440533	.	A	C	51	PASS	AC=1;AN=2;BQB=0.956186;DP4=53,20,25,7;DP=132;HOB=0.125;ICB=0.3;MQ0F=0;MQ=20;MQB=1;MQSB=1;RPB=0.729857;SGB=-11.7809;VDB=0.152148	GT:PL	0/1:85,0,130
1	154569183	.	A	G	35.2465	PASS	AC=1;AN=2;BQB=0.554771;DP4=60,54,10,13;DP=165;HOB=0.125;ICB=0.3;MQ0F=0;MQ=20;MQB=1;MQSB=1;RPB=0.0808084;SGB=14.3863;VDB=0.111448	GT:PL	0/1:69,0,128
1	154945828	.	C	T	31.9739	PASS	AC=1;AN=2;BQB=0.979627;DP4=21,23,4,4;DP=57;HOB=0.125;ICB=0.3;MQ0F=0;MQ=20;MQB=1;MQSB=1;RPB=0.884889;SGB=4.00342;VDB=0.0663569	GT:PL	0/1:66,0,116
1	155745134	.	C	T	92	PASS	AC=1;AN=2;BQB=0.119503;DP4=232,411,145,127;DP=921;HOB=0.125;ICB=0.3;MQ0F=0;MQ=20;MQB=1;MQSB=1;RPB=0.00744826;SGB=-85.4256;VDB=0.866323	GT:PL	0/1:126,0,164
1	155828710	.	G	T	33.9152	PASS	AC=1;AN=2;BQB=0.730948;DP4=1,3,2,3;DP=11;HOB=0.125;ICB=0.3;MQ0F=0;MQ=20;MQB=0.974597;MQSB=0.924584;RPB=0.487298;SGB=1.94933;VDB=0.0445763	GT:PL	0/1:67,0,19
1	156104318	.	C	T	54	PASS	AC=1;AN=2;BQB=0.999895;DP4=58,64,16,12;DP=152;HOB=0.125;ICB=0.3;MQ0F=0;MQ=20;MQB=1;MQSB=1;RPB=0.902325;SGB=-10.5535;VDB=0.763929	GT:PL	0/1:88,0,148
2	984073	.	A	G	31.7909	PASS	AC=2;AN=2;BQB=0.89338;DP4=3,2,1,3;DP=10;HOB=0.5;ICB=0.5;MQ0F=0;MQ=20;MQB=0.974597;MQSB=0.974597;RPB=0.649731;SGB=1.27626;VDB=0.220638	GT:PL	1/1:70,12,0
2	1245057	.	C	T	38.2421	PASS	AC=1;AN=2;BQB=0.999901;DP4=180,208,76,92;DP=564;HOB=0.125;ICB=0.3;MQ0F=0;MQ=20;MQB=1;MQSB=1;RPB=0.73664;SGB=-53.5129;VDB=0.092166	GT:PL	0/1:72,0,133
2	1794693	.	C	T	35.2294	PASS	AC=1;AN=2;BQB=0.407284;DP4=147,140,54,62;DP=496;HOB=0.125;ICB=0.3;MQ0F=0;MQ=20;MQB=1;MQSB=1;RPB=0.0528287;SGB=-37.5566;VDB=0.000296085	GT:PL	0/1:69,0,125
2	1796901	.	C	T	61	PASS	AC=1;AN=2;BQB=0.524444;DP4=160,155,76,74;DP=558;HOB=0.125;ICB=0.3;MQ0F=0;MQ=20;MQB=1;MQSB=1;RPB=0.914274;SGB=-47.9896;VDB=0.00248614	GT:PL	0/1:95,0,141
2	1797073	.	A	G	38.0716	PASS	AC=1;AN=2;BQB=0.796328;DP4=245,71,113,34;DP=624;HOB=0.125;ICB=0.3;MQ0F=0;MQ=20;MQB=1;MQSB=1;RPB=0.218349;SGB=-47.069;VDB=0.678875	GT:PL	0/1:72,0,117
2	1896569	.	C	T	58	PASS	AC=1;AN=2;BQB=3.97515e-07;DP4=335,316,142,102;DP=1018;HOB=0.125;ICB=0.3;MQ0F=0;MQ=20;MQB=1;MQSB=1;RPB=0.942849;SGB=-76.8337;VDB=0.543568	GT:PL	0/1:92,0,146
2	2615035	.	C	T	44.0338	PASS	AC=2;AN=2;BQB=0.1144;DP4=47,35,0,10;DP=136;HOB=0.5;ICB=0.5;MQ0F=0;MQ=20;MQB=1;MQSB=1;RPB=0.995584;SGB=-5.02822;VDB=0.0129183	GT:PL	1/1:83,24,0
2	2615047	.	G	T	35.138	PASS	AC=2;AN=2;BQB=0.717177;DP4=24,58,0,7;DP=112;HOB=0.5;ICB=0.5;MQ0F=0;MQ=20;MQB=1;MQSB=1;RPB=0.543089;SGB=-4.09964;VDB=0.0110479	GT:PL	1/1:74,18,0
2	4222417	.	A	G	51	PASS	AC=1;AN=2;BQB=0.174075;DP4=75,37,11,12;DP=175;HOB=0.125;ICB=0.3;MQ0F=0;MQ=20;MQB=1;MQSB=1;RPB=0.00422312;SGB=-9.01927;VDB=1.76012e-05	GT:PL	0/1:85,0,135
2	4222424	.	A	G	55	PASS	AC=1;AN=2;BQB=0.00107117;DP4=81,36,16,13;DP=185;HOB=0.125;ICB=0.3;MQ0F=0;MQ=20;MQB=1;MQSB=1;RPB=0.444825;SGB=-10.8604;VDB=0.843375	GT:PL	0/1:89,0,135
2	4222463	.	A	G	48.29	PASS	AC=1;AN=2;BQB=0.871988;DP4=78,40,29,6;DP=193;HOB=0.125;ICB=0.3;MQ0F=0;MQ=20;MQB=1;MQSB=1;RPB=3.52669e-05;SGB=-12.7015;VDB=1.15552e-06	GT:PL	0/1:82,0,136
2	4222466	.	C	G	55	PASS	AC=1;AN=2;BQB=0.388915;DP4=82,35,27,7;DP=194;HOB=0.125;ICB=0.3;MQ0F=0;MQ=20;MQB=1;MQSB=1;RPB=1.9271e-05;SGB=-12.3947;VDB=1.10393e-09	GT:PL	0/1:89,0,133
2	4222611	.	C	T	77	PASS	AC=1;AN=2;BQB=0.940575;DP4=138,41,96,26;DP=373;HOB=0.125;ICB=0.3;MQ0F=0;MQ=20;MQB=1;MQSB=1;RPB=0.919868;SGB=-39.3977;VDB=0.689467	GT:PL	0/1:112,0,62
2	4222697	.	C	T	102	PASS	AC=1;AN=2;BQB=0.0169205;DP4=178,82,85,54;DP=496;HOB=0.125;ICB=0.3;MQ0F=0;MQ=20;MQB=1;MQSB=1;RPB=0.935126;SGB=-44.6142;VDB=0.493735	GT:PL	0/1:136,0,124
2	4222914	.	G	T	109	PASS	AC=1;AN=2;BQB=0.480147;DP4=96,95,72,65;DP=387;HOB=0.125;ICB=0.3;MQ0F=0;MQ=20;MQB=1;MQSB=1;RPB=0.845046;SGB=-44.0005;VDB=0.4519	GT:PL	0/1:143,0,108
2	4222928	.	G	A	94	PASS	AC=1;AN=2;BQB=0.476963;DP4=133,72,98,36;DP=405;HOB=0.125;ICB=0.3;MQ0F=0;MQ=20;MQB=1;MQSB=1;RPB=0.243913;SGB=-43.0799;VDB=0.940749	GT:PL	0/1:129,0,99
2	4223082	.	C	A	95	PASS	AC=1;AN=2;BQB=0.868786;DP4=109,59,36,26;DP=313;HOB=0.125;ICB=0.3;MQ0F=0;MQ=20;MQB=1;MQSB=1;RPB=0.410551;SGB=-20.9865;VDB=0.00213984	GT:PL	0/1:129,0,122
2	4223307	.	G	A	52	PASS	AC=1;AN=2;BQB=0.0472544;DP4=59,24,8,22;DP=133;HOB=0.125;ICB=0.3;MQ0F=0;MQ=20;MQB=1;MQSB=1;RPB=5.95285e-07;SGB=-11.1672;VDB=2.32624e-05	GT:PL	0/1:86,0,136
2	4225186	.	C	T	100	PASS	AC=1;AN=2;BQB=0.918553;DP4=119,71,71,42;DP=382;HOB=0.125;ICB=0.3;MQ0F=0;MQ=20;MQB=1;MQSB=1;RPB=0.86195;SGB=-36.636;VDB=0.871654	GT:PL	0/1:134,0,123
2	4265007	.	C	T	40.0613	PASS	AC=1;AN=2;BQB=0.993543;DP4=117,113,26,29;DP=285;HOB=0.125;ICB=0.3;MQ0F=0;MQ=20;MQB=1;MQSB=1;RPB=0.705649;SGB=-18.8386;VDB=0.241727	GT:PL	0/1:74,0,128
2	4476044	.	C	T	46.4333	PASS	AC=1;AN=2;BQB=0.95083;DP4=4,5,4,3;DP=22;HOB=0.125;ICB=0.3;MQ0F=0;MQ=20;MQB=1;MQSB=1;RPB=0.635221;SGB=3.31571;VDB=0.981737	GT:PL	0/1:80,0,55
2	4551439	.	C	T	92	PASS	AC=1;AN=2;BQB=0.985767;DP4=51,30,18,12;DP=135;HOB=0.125;ICB=0.3;MQ0F=0;MQ=20;MQB=1;MQSB=1;RPB=0.941045;SGB=-11.1672;VDB=0.568762	GT:PL	0/1:126,0,129
2	4556279	.	C	T	89	PASS	AC=1;AN=2;BQB=0.155471;DP4=407,351,172,94;DP=1144;HOB=0.125;ICB=0.3;MQ0F=0;MQ=20;MQB=1;MQSB=1;RPB=0.00116316;SGB=-83.5845;VDB=0.897605	GT:PL	0/1:123,0,151
2	4565762	.	T	G	61	PASS	AC=1;AN=2;BQB=0.998362;DP4=293,108,81,37;DP=617;HOB=0.125;ICB=0.3;MQ0F=0;MQ=20;MQB=1;MQSB=1;RPB=0.108255;SGB=-38.1703;VDB=0.501877	GT:PL	0/1:95,0,132
2	4567474	.	A	G	46.2637	PASS	AC=1;AN=2;BQB=0.550752;DP4=13,21,5,5;DP=48;HOB=0.125;ICB=0.3;MQ0F=0;MQ=20;MQB=1;MQSB=1;RPB=0.898737;SGB=-5.0263;VDB=0.841261	GT:PL	0/1:80,0,112
2	4568846	.	C	T	37.144	PASS	AC=1;AN=2;BQB=0.447416;DP4=8,6,5,2;DP=27;HOB=0.125;ICB=0.3;MQ0F=0;MQ=20;MQB=1;MQSB=1;RPB=0.982757;SGB=-4.09964;VDB=0.456334	GT:PL	0/1:71,0,42
2	4674377	.	A	G	73	PASS	AC=1;AN=2;BQB=0.681188;DP4=82,40,16,13;DP=209;HOB=0.125;ICB=0.3;MQ0F=0;MQ=20;MQB=1;MQSB=1;RPB=0.98864;SGB=-10.8604;VDB=0.468267	GT:PL	0/1:107,0,132
2	4674935	.	C	T	70	PASS	AC=1;AN=2;BQB=0.383284;DP4=46,37,19,10;DP=132;HOB=0.125;ICB=0.3;MQ0F=0;MQ=20;MQB=1;MQSB=1;RPB=0.240943;SGB=-10.8604;VDB=0.127094	GT:PL	0/1:104,0,147
2	4679024	.	T	C	73	PASS	AC=1;AN=2;BQB=0.676385;DP4=41,16,11,10;DP=90;HOB=0.125;ICB=0.3;MQ0F=0;MQ=20;MQB=1;MQSB=1;RPB=0.831088;SGB=-8.40555;VDB=0.0164033	GT:PL	0/1:107,0,123
2	4680885	.	C	A	83	PASS	AC=1;AN=2;BQB=0.960539;DP4=49,16,17,8;DP=113;HOB=0.125;ICB=0.3;MQ0F=0;MQ=20;MQB=1;MQSB=1;RPB=0.446343;SGB=-9.63298;VDB=0.174228	GT:PL	0/1:117,0,114
2	4710123	.	A	G	86	PASS	AC=1;AN=2;BQB=0.45181;DP4=27,20,13,7;DP=80;HOB=0.125;ICB=0.3;MQ0F=0;MQ=20;MQB=1;MQSB=1;RPB=0.794535;SGB=-8.0987;VDB=0.986413	GT:PL	0/1:120,0,97
2	4710143	.	T	C	48.0337	PASS	AC=1;AN=2;BQB=0.810851;DP4=30,11,13,2;DP=81;HOB=0.125;ICB=0.3;MQ0F=0;MQ=20;MQB=1;MQSB=1;RPB=0.890739;SGB=-6.5644;VDB=0.381729	GT:PL	0/1:82,0,83
2	4710300	.	G	A	33.3477	PASS	AC=1;AN=2;BQB=0.747616;DP4=25,17,7,6;DP=65;HOB=0.125;ICB=0.3;MQ0F=0;MQ=20;MQB=1;MQSB=1;RPB=0.695702;SGB=-5.95036;VDB=0.47314	GT:PL	0/1:67,0,136
2	4710717	.	T	C	62	PASS	AC=1;AN=2;BQB=0.442651;DP4=145,103,60,32;DP=409;HOB=0.125;ICB=0.3;MQ0F=0;MQ=20;MQB=1;MQSB=1;RPB=0.918039;SGB=-30.1921;VDB=0.214924	GT:PL	0/1:96,0,136
2	4712162	.	C	T	74	PASS	AC=1;AN=2;BQB=0.594613;DP4=54,28,14,11;DP=141;HOB=0.125;ICB=0.3;MQ0F=0;MQ=20;MQB=1;MQSB=1;RPB=0.997557;SGB=-9.63298;VDB=0.211956	GT:PL	0/1:108,0,129
2	4712310	.	A	G	108	PASS	AC=1;AN=2;BQB=0.0465817;DP4=33,36,19,16;DP=124;HOB=0.125;ICB=0.3;MQ0F=0;MQ=20;MQB=1;MQSB=1;RPB=0.303446;SGB=-12.7015;VDB=0.31897	GT:PL	0/1:140,0,112
2	4713130	.	A	G	69	PASS	AC=1;AN=2;BQB=0.89932;DP4=75,37,23,11;DP=178;HOB=0.125;ICB=0.3;MQ0F=0;MQ=20;MQB=1;MQSB=1;RPB=0.872088;SGB=-12.3947;VDB=0.378953	GT:PL	0/1:103,0,144
2	4713486	.	G	T	74	PASS	AC=1;AN=2;BQB=0.397356;DP4=42,34,24,9;DP=138;HOB=0.125;ICB=0.3;MQ0F=0;MQ=20;MQB=1;MQSB=1;RPB=0.886291;SGB=-12.0878;VDB=0.964538	GT:PL	0/1:108,0,130
2	4714459	.	C	A	42.284	PASS	AC=1;AN=2;BQB=0.972682;DP4=20,17,6,3;DP=62;HOB=0.125;ICB=0.3;MQ0F=0;MQ=20;MQB=1;MQSB=1;RPB=0.981391;SGB=-4.71804;VDB=0.00946171	GT:PL	0/1:76,0,100
2	4715355	.	T	C	122	PASS	AC=1;AN=2;BQB=0.92267;DP4=162,251,94,109;DP=616;HOB=0.125;ICB=0.3;MQ0F=0;MQ=20;MQB=1;MQSB=1;RPB=0.880174;SGB=-64.2528;VDB=0.992663	GT:PL	0/1:156,0,146
2	4719774	.	A	G	54	PASS	AC=1;AN=2;BQB=0.910098;DP4=4,9,4,5;DP=25;HOB=0.125;ICB=0.3;MQ0F=0;MQ=20;MQB=1;MQSB=1;RPB=0.980133;SGB=-4.71804;VDB=0.344079	GT:PL	0/1:85,0,74
2	4720887	.	G	C	52	PASS	AC=1;AN=2;BQB=0.941476;DP4=18,23,5,6;DP=63;HOB=0.125;ICB=0.3;MQ0F=0;MQ=20;MQB=1;MQSB=1;RPB=0.967348;SGB=6.07412;VDB=0.917122	GT:PL	0/1:86,0,131
2	4721239	.	A	T	32.2649	PASS	AC=1;AN=2;BQB=0.951229;DP4=28,4,9,3;DP=54;HOB=0.125;ICB=0.3;MQ0F=0;MQ=20;MQB=1;MQSB=1;RPB=0.246576;SGB=-5.6418;VDB=0.00956	GT:PL	0/1:66,0,86
2	4721286	.	T	C	67	PASS	AC=1;AN=2;BQB=0.999967;DP4=22,12,19,4;DP=80;HOB=0.125;ICB=0.3;MQ0F=0;MQ=20;MQB=1;MQSB=1;RPB=0.419818;SGB=14.3863;VDB=0.0043127	GT:PL	0/1:101,0,114
2	4721454	.	C	T	53	PASS	AC=1;AN=2;BQB=0.492439;DP4=24,15,10,4;DP=69;HOB=0.125;ICB=0.3;MQ0F=0;MQ=20;MQB=1;MQSB=1;RPB=0.607364;SGB=-6.25646;VDB=0.784434	GT:PL	0/1:87,0,117
2	4721777	.	C	A	87	PASS	AC=1;AN=2;BQB=0.926511;DP4=27,24,13,9;DP=85;HOB=0.125;ICB=0.3;MQ0F=0;MQ=20;MQB=1;MQSB=1;RPB=0.990489;SGB=-8.71241;VDB=0.529851	GT:PL	0/1:121,0,115
2	4721873	.	T	A	61	PASS	AC=1;AN=2;BQB=0.993753;DP4=29,19,8,9;DP=86;HOB=0.125;ICB=0.3;MQ0F=0;MQ=20;MQB=1;MQSB=1;RPB=0.805988;SGB=-7.17813;VDB=0.81643	GT:PL	0/1:95,0,106
2	4722378	.	G	A	72	PASS	AC=1;AN=2;BQB=0.9782;DP4=63,21,27,8;DP=153;HOB=0.125;ICB=0.3;MQ0F=0;MQ=20;MQB=1;MQSB=1;RPB=0.966883;SGB=-12.7015;VDB=0.396784	GT:PL	0/1:106,0,98
2	4722676	.	G	A	85	PASS	AC=1;AN=2;BQB=0.86419;DP4=18,23,8,11;DP=67;HOB=0.125;ICB=0.3;MQ0F=0;MQ=20;MQB=1;MQSB=1;RPB=0.943305;SGB=-7.79174;VDB=0.211195	GT:PL	0/1:119,0,126
2	4722700	.	A	G	86	PASS	AC=1;AN=2;BQB=0.99873;DP4=24,16,9,9;DP=71;HOB=0.125;ICB=0.3;MQ0F=0;MQ=20;MQB=1;MQSB=1;RPB=0.918713;SGB=-7.48484;VDB=0.886472	GT:PL	0/1:120,0,108
2	4723453	.	C	T	77	PASS	AC=1;AN=2;BQB=0.993166;DP4=17,8,9,5;DP=50;HOB=0.125;ICB=0.3;MQ0F=0;MQ=20;MQB=1;MQSB=1;RPB=0.3499;SGB=-6.25646;VDB=0.382389	GT:PL	0/1:111,0,76
2	4723525	.	T	A	65	PASS	AC=1;AN=2;BQB=0.864954;DP4=12,11,5,7;DP=44;HOB=0.125;ICB=0.3;MQ0F=0;MQ=20;MQB=1;MQSB=1;RPB=0.746567;SGB=-5.6418;VDB=0.248535	GT:PL	0/1:99,0,107
2	4723914	.	C	T	52	PASS	AC=1;AN=2;BQB=0.479262;DP4=9,17,8,3;DP=43;HOB=0.125;ICB=0.3;MQ0F=0;MQ=20;MQB=1;MQSB=1;RPB=0.792937;SGB=6.07412;VDB=0.273442	GT:PL	0/1:86,0,109
2	4724484	.	A	G	62	PASS	AC=1;AN=2;BQB=0.838852;DP4=10,13,9,4;DP=45;HOB=0.125;ICB=0.3;MQ0F=0;MQ=20;MQB=1;MQSB=1;RPB=0.062498;SGB=-5.94997;VDB=0.156529	GT:PL	0/1:96,0,66
2	4806179	.	T	C	32.3004	PASS	AC=1;AN=2;BQB=0.824598;DP4=14,13,7,2;DP=41;HOB=0.125;ICB=0.3;MQ0F=0;MQ=20;MQB=1;MQSB=1;RPB=0.980016;SGB=-4.72062;VDB=0.391945	GT:PL	0/1:66,0,94
2	4818706	.	G	A	84	PASS	AC=1;AN=2;BQB=0.0529105;DP4=407,281,209,113;DP=1234;HOB=0.125;ICB=0.3;MQ0F=0;MQ=20;MQB=1;MQSB=1;RPB=0.0477171;SGB=-100.768;VDB=0.333291	GT:PL	0/1:118,0,148
2	4874917	.	A	G	50	PASS	AC=1;AN=2;BQB=0.470358;DP4=3,3,3,4;DP=14;HOB=0.125;ICB=0.3;MQ0F=0;MQ=20;MQB=0.961166;MQSB=0.961166;RPB=0.777113;SGB=3.31571;VDB=0.806316	GT:PL	0/1:83,0,42
2	4964568	.	C	T	93	PASS	AC=1;AN=2;BQB=0.266088;DP4=156,148,61,53;DP=523;HOB=0.125;ICB=0.3;MQ0F=0;MQ=20;MQB=1;MQSB=1;RPB=0.782218;SGB=-36.9429;VDB=0.1874	GT:PL	0/1:127,0,146
2	4992476	.	G	A	83	PASS	AC=1;AN=2;BQB=0.970457;DP4=18,12,11,7;DP=68;HOB=0.125;ICB=0.3;MQ0F=0;MQ=20;MQB=1;MQSB=1;RPB=0.985592;SGB=-7.48493;VDB=0.259706	GT:PL	0/1:118,0,32
2	4993791	.	T	C	64	PASS	AC=1;AN=2;BQB=0.982813;DP4=18,20,16,3;DP=69;HOB=0.125;ICB=0.3;MQ0F=0;MQ=20;MQB=1;MQSB=1;RPB=0.427625;SGB=-7.79185;VDB=0.258463	GT:PL	0/1:95,0,95
2	4993869	.	C	T	92	PASS	AC=1;AN=2;BQB=0.999809;DP4=34,17,20,10;DP=102;HOB=0.125;ICB=0.3;MQ0F=0;MQ=20;MQB=1;MQSB=1;RPB=0.274136;SGB=-11.1672;VDB=0.0606641	GT:PL	0/1:125,0,93
2	4994615	.	T	C	41.0768	PASS	AC=1;AN=2;BQB=0.839513;DP4=15,3,8,1;DP=37;HOB=0.125;ICB=0.3;MQ0F=0;MQ=20;MQB=1;MQSB=1;RPB=0.71275;SGB=4.69269;VDB=0.0925341	GT:PL	0/1:75,0,44
2	4996714	.	G	A	57	PASS	AC=1;AN=2;BQB=0.536778;DP4=24,5,9,4;DP=61;HOB=0.125;ICB=0.3;MQ0F=0;MQ=20;MQB=1;MQSB=1;RPB=0.740352;SGB=-5.95036;VDB=0.84962	GT:PL	0/1:91,0,62
2	4996850	.	A	T	37.0159	PASS	AC=1;AN=2;BQB=0.0511259;DP4=1,6,2,4;DP=16;HOB=0.125;ICB=0.3;MQ0F=0;MQ=20;MQB=0.961166;MQSB=1;RPB=0.531709;SGB=2.63044;VDB=0.132453	GT:PL	0/1:70,0,44
2	5032277	.	C	T	43.2755	PASS	AC=1;AN=2;BQB=0.70935;DP4=21,7,6,4;DP=55;HOB=0.125;ICB=0.3;MQ0F=0;MQ=20;MQB=1;MQSB=1;RPB=0.619923;SGB=-5.0263;VDB=0.110348	GT:PL	0/1:77,0,89
2	5044921	.	G	A	98	PASS	AC=1;AN=2;BQB=0.00570556;DP4=52,567,19,353;DP=994;HOB=0.125;ICB=0.3;MQ0F=0;MQ=20;MQB=1;MQSB=1;RPB=0.00973178;SGB=-116.111;VDB=0	GT:PL	0/1:132,0,164
2	5167141	.	G	T	57	PASS	AC=1;AN=2;BQB=0.991349;DP4=63,28,44,7;DP=155;HOB=0.125;ICB=0.3;MQ0F=0;MQ=20;MQB=1;MQSB=1;RPB=0.434846;SGB=-17.6112;VDB=0.0385368	GT:PL	0/1:91,0,98
2	5171710	.	C	G	83	PASS	AC=1;AN=2;BQB=0.345273;DP4=84,37,34,18;DP=223;HOB=0.125;ICB=0.3;MQ0F=0;MQ=20;MQB=1;MQSB=1;RPB=0.00534703;SGB=-17.918;VDB=0.000509736	GT:PL	0/1:114,0,126
2	5171776	.	T	G	53	PASS	AC=1;AN=2;BQB=0.780549;DP4=106,42,35,14;DP=239;HOB=0.125;ICB=0.3;MQ0F=0;MQ=20;MQB=1;MQSB=1;RPB=0.111207;SGB=-16.9974;VDB=0.531879	GT:PL	0/1:87,0,129
2	5171785	.	T	C	35.2166	PASS	AC=1;AN=2;BQB=0.446296;DP4=96,44,40,10;DP=222;HOB=0.125;ICB=0.3;MQ0F=0;MQ=20;MQB=1;MQSB=1;RPB=0.0432759;SGB=-17.3043;VDB=0.000515949	GT:PL	0/1:69,0,133
2	5171787	.	A	T	33.2377	PASS	AC=1;AN=2;BQB=0.973723;DP4=97,45,40,9;DP=224;HOB=0.125;ICB=0.3;MQ0F=0;MQ=20;MQB=1;MQSB=1;RPB=0.0248547;SGB=-16.9974;VDB=0.000349489	GT:PL	0/1:67,0,130
2	5362182	.	G	C	37.8571	PASS	AC=1;AN=2;BQB=0.364827;DP4=5,3,2,4;DP=20;HOB=0.125;ICB=0.3;MQ0F=0;MQ=20;MQB=1;MQSB=0.966012;RPB=0.399018;SGB=-3.78882;VDB=0.143887	GT:PL	0/1:70,0,2
2	5566044	.	G	A	58	PASS	AC=1;AN=2;BQB=0.516855;DP4=75,32,17,9;DP=156;HOB=0.125;ICB=0.3;MQ0F=0;MQ=20;MQB=1;MQSB=1;RPB=0.998549;SGB=-9.93983;VDB=0.863495	GT:PL	0/1:92,0,126
2	5567330	.	A	C	58	PASS	AC=1;AN=2;BQB=0.925352;DP4=113,76,39,35;DP=340;HOB=0.125;ICB=0.3;MQ0F=0;MQ=20;MQB=1;MQSB=1;RPB=0.327336;SGB=-24.6688;VDB=0.348793	GT:PL	0/1:92,0,127
2	5578388	.	T	C	38.5516	PASS	AC=1;AN=2;BQB=0.2;DP4=2,0,2,3;DP=10;HOB=0.125;ICB=0.3;MQ0F=0;MQ=20;MQB=1;MQSB=1.01283;RPB=1;SGB=1.41704;VDB=0.173131	GT:PL	0/1:70,0,2
2	5752145	.	C	T	97	PASS	AC=1;AN=2;BQB=0.9814;DP4=49,51,19,27;DP=169;HOB=0.125;ICB=0.3;MQ0F=0;MQ=20;MQB=1;MQSB=1;RPB=0.48149;SGB=-16.0769;VDB=0.799526	GT:PL	0/1:131,0,148
2	5752311	.	T	C	68	PASS	AC=1;AN=2;BQB=0.945799;DP4=98,45,42,18;DP=270;HOB=0.125;ICB=0.3;MQ0F=0;MQ=20;MQB=1;MQSB=1;RPB=0.967938;SGB=-20.3728;VDB=0.252656	GT:PL	0/1:102,0,133
2	5753368	.	C	T	45.1756	PASS	AC=1;AN=2;BQB=0.0246511;DP4=39,34,6,11;DP=106;HOB=0.125;ICB=0.3;MQ0F=0;MQ=20;MQB=1;MQSB=1;RPB=0.189285;SGB=-7.1781;VDB=0.979791	GT:PL	0/1:79,0,146
2	5753987	.	G	A	31.2786	PASS	AC=1;AN=2;BQB=0.990287;DP4=65,34,19,8;DP=163;HOB=0.125;ICB=0.3;MQ0F=0;MQ=20;MQB=1;MQSB=1;RPB=0.878793;SGB=-10.2467;VDB=0.370891	GT:PL	0/1:65,0,117
2	5757291	.	T	C	108	PASS	AC=1;AN=2;BQB=0.848442;DP4=35,39,20,16;DP=111;HOB=0.125;ICB=0.3;MQ0F=0;MQ=20;MQB=1;MQSB=1;RPB=0.623827;SGB=-13.0084;VDB=0.735397	GT:PL	0/1:142,0,119
2	5903058	.	C	T	44.7142	PASS	AC=1;AN=2;BQB=0.0684564;DP4=27,31,5,14;DP=81;HOB=0.125;ICB=0.3;MQ0F=0;MQ=20;MQB=1;MQSB=1;RPB=0.836929;SGB=-7.79185;VDB=0.763361	GT:PL	0/1:78,0,147
2	6028837	.	C	T	56	PASS	AC=1;AN=2;BQB=0.906646;DP4=9,10,4,5;DP=35;HOB=0.125;ICB=0.3;MQ0F=0;MQ=20;MQB=1;MQSB=1;RPB=0.616333;SGB=-4.71804;VDB=0.0175375	GT:PL	0/1:90,0,52
2	6031384	.	G	A	32.2912	PASS	AC=1;AN=2;BQB=0.216347;DP4=5,14,4,2;DP=26;HOB=0.125;ICB=0.3;MQ0F=0;MQ=20;MQB=1;MQSB=1;RPB=0.997978;SGB=2.63044;VDB=0.106656	GT:PL	0/1:66,0,62
2	6071958	.	A	G	31.7647	PASS	AC=1;AN=2;BQB=0.406082;DP4=4,0,3,2;DP=11;HOB=0.125;ICB=0.3;MQ0F=0;MQ=20;MQB=0.974597;MQSB=1;RPB=0.89338;SGB=1.94933;VDB=0.277213	GT:PL	0/1:64,0,29
2	6524436	.	T	C	57	PASS	AC=1;AN=2;BQB=0.999297;DP4=42,22,10,5;DP=96;HOB=0.125;ICB=0.3;MQ0F=0;MQ=20;MQB=1;MQSB=1;RPB=0.981405;SGB=-6.56362;VDB=0.488567	GT:PL	0/1:91,0,105
2	6530716	.	G	A	36.8343	PASS	AC=1;AN=2;BQB=0.89338;DP4=3,1,2,3;DP=10;HOB=0.125;ICB=0.3;MQ0F=0;MQ=20;MQB=0.974597;MQSB=0.974597;RPB=0.89338;SGB=1.94933;VDB=0.592802	GT:PL	0/1:70,0,2
2	6537894	.	C	T	101	PASS	AC=1;AN=2;BQB=0.997778;DP4=109,92,66,47;DP=392;HOB=0.125;ICB=0.3;MQ0F=0;MQ=20;MQB=1;MQSB=1;RPB=0.326058;SGB=-36.636;VDB=0.375599	GT:PL	0/1:135,0,137
2	6538504	.	C	T	35.141	PASS	AC=1;AN=2;BQB=0.526122;DP4=7,2,3,2;DP=18;HOB=0.125;ICB=0.3;MQ0F=0;MQ=20;MQB=1;MQSB=1;RPB=0.606531;SGB=1.94933;VDB=0.45384	GT:PL	0/1:69,0,2
2	6538509	.	A	C	42.7917	PASS	AC=1;AN=2;BQB=0.868815;DP4=7,2,4,2;DP=17;HOB=0.125;ICB=0.3;MQ0F=0;MQ=20;MQB=1;MQSB=1;RPB=0.367879;SGB=2.63044;VDB=0.520678	GT:PL	0/1:77,1,0
2	6538688	.	C	T	54	PASS	AC=1;AN=2;BQB=0.993528;DP4=7,4,2,7;DP=24;HOB=0.125;ICB=0.3;MQ0F=0;MQ=20;MQB=1;MQSB=1;RPB=0.545102;SGB=-4.71804;VDB=0.2421	GT:PL	0/1:88,0,25
2	6539247	.	G	A	55	PASS	AC=1;AN=2;BQB=0.161851;DP4=116,130,32,30;DP=311;HOB=0.125;ICB=0.3;MQ0F=0;MQ=20;MQB=1;MQSB=1;RPB=0.387448;SGB=-20.9865;VDB=0.171737	GT:PL	0/1:89,0,134
2	6543916	.	A	T	35.1903	PASS	AC=1;AN=2;BQB=0.922694;DP4=61,33,12,12;DP=142;HOB=0.125;ICB=0.3;MQ0F=0;MQ=20;MQB=1;MQSB=1;RPB=0.627093;SGB=-9.32613;VDB=0.480073	GT:PL	0/1:69,0,126
2	6543966	.	A	G	40.3248	PASS	AC=1;AN=2;BQB=0.973134;DP4=62,37,16,13;DP=149;HOB=0.125;ICB=0.3;MQ0F=0;MQ=20;MQB=1;MQSB=1;RPB=0.984054;SGB=-10.8604;VDB=0.0663605	GT:PL	0/1:74,0,140
2	6545137	.	T	G	37.144	PASS	AC=1;AN=2;BQB=0.175638;DP4=6,8,5,2;DP=28;HOB=0.125;ICB=0.3;MQ0F=0;MQ=20;MQB=1;MQSB=1;RPB=0.624805;SGB=-4.09964;VDB=0.264615	GT:PL	0/1:71,0,45
2	6605667	.	G	A	86	PASS	AC=1;AN=2;BQB=0.162625;DP4=448,159,330,141;DP=1298;HOB=0.125;ICB=0.3;MQ0F=0;MQ=20;MQB=1;MQSB=1;RPB=0.267958;SGB=-146.489;VDB=0.00170917	GT:PL	0/1:121,0,60
2	6605694	.	T	C	80	PASS	AC=1;AN=2;BQB=0.823371;DP4=485,181,412,170;DP=1500;HOB=0.125;ICB=0.3;MQ0F=0;MQ=20;MQB=1;MQSB=1;RPB=0.687685;SGB=-180.55;VDB=0.0303157	GT:PL	0/1:116,0,48
2	6610749	.	G	C	104	PASS	AC=1;AN=2;BQB=0.879755;DP4=212,234,114,149;DP=862;HOB=0.125;ICB=0.3;MQ0F=0;MQ=20;MQB=1;MQSB=1;RPB=0.777192;SGB=-82.6639;VDB=9.48465e-08	GT:PL	0/1:138,0,155
2	6717785	.	T	C	31.2839	PASS	AC=1;AN=2;BQB=0.749191;DP4=364,94,134,33;DP=843;HOB=0.125;ICB=0.3;MQ0F=0;MQ=20;MQB=1;MQSB=1;RPB=0.987051;SGB=-53.2061;VDB=0.990213	GT:PL	0/1:65,0,120
2	6730954	.	G	A	33.5797	PASS	AC=1;AN=2;BQB=0.676634;DP4=5,4,2,4;DP=17;HOB=0.125;ICB=0.3;MQ0F=0;MQ=20;MQB=1;MQSB=1;RPB=0.840624;SGB=-3.78882;VDB=0.741566	GT:PL	0/1:65,0,33
2	6732013	.	T	A	47.2098	PASS	AC=2;AN=2;BQB=0.961166;DP4=4,3,5,1;DP=19;HOB=0.5;ICB=0.5;MQ0F=0;MQ=20;MQB=0.961166;MQSB=1;RPB=0.194278;SGB=2.63044;VDB=0.0280683	GT:PL	1/1:86,18,0
2	6739346	.	A	G	113	PASS	AC=1;AN=2;BQB=0.00402769;DP4=283,192,138,103;DP=928;HOB=0.125;ICB=0.3;MQ0F=0;MQ=20;MQB=1;MQSB=1;RPB=0.443291;SGB=-75.9132;VDB=0.380877	GT:PL	0/1:147,0,145
2	6740084	.	T	A	34.2445	PASS	AC=1;AN=2;BQB=0.251997;DP4=334,63,129,21;DP=726;HOB=0.125;ICB=0.3;MQ0F=0;MQ=20;MQB=1;MQSB=1;RPB=0.0118095;SGB=-47.9896;VDB=0.0315033	GT:PL	0/1:68,0,113
2	7299139	.	T	C	91	PASS	AC=1;AN=2;BQB=0.985958;DP4=109,107,61,48;DP=395;HOB=0.125;ICB=0.3;MQ0F=0;MQ=20;MQB=1;MQSB=1;RPB=0.711401;SGB=-35.4086;VDB=7.40829e-06	GT:PL	0/1:125,0,140
2	7333678	.	T	C	67	PASS	AC=1;AN=2;BQB=0;DP4=2432,2498,1064,1199;DP=7227;HOB=0.125;ICB=0.3;MQ0F=0;MQ=20;MQB=1;MQSB=1;RPB=5.5068e-06;SGB=-696.37;VDB=0.107149	GT:PL	0/1:99,0,147
2	7340209	.	C	T	46.967	PASS	AC=1;AN=2;BQB=0.542126;DP4=4,2,3,3;DP=12;HOB=0.125;ICB=0.3;MQ0F=0;MQ=20;MQB=0.982603;MQSB=0.95494;RPB=0.931779;SGB=2.63044;VDB=0.387746	GT:PL	0/1:81,1,0
2	8786494	.	T	G	34.5287	PASS	AC=1;AN=2;BQB=0.264394;DP4=12,5,6,2;DP=25;HOB=0.125;ICB=0.3;MQ0F=0;MQ=20;MQB=1;MQSB=1;RPB=0.996189;SGB=-4.41269;VDB=0.00631781	GT:PL	0/1:66,0,66
2	9568431	.	A	G	31.7909	PASS	AC=2;AN=2;BQB=0.89338;DP4=3,2,1,3;DP=12;HOB=0.5;ICB=0.5;MQ0F=0;MQ=20;MQB=0.974597;MQSB=0.974597;RPB=0.0812164;SGB=1.27626;VDB=0.372756	GT:PL	1/1:70,12,0
2	13750109	.	T	C	43.286	PASS	AC=1;AN=2;BQB=0.370455;DP4=235,206,79,59;DP=579;HOB=0.125;ICB=0.3;MQ0F=0;MQ=20;MQB=1;MQSB=1;RPB=0.000218087;SGB=-44.3073;VDB=5.96111e-07	GT:PL	0/1:77,0,137
2	13761237	.	C	G	32.2582	PASS	AC=1;AN=2;BQB=0.654794;DP4=165,77,63,34;DP=440;HOB=0.125;ICB=0.3;MQ0F=0;MQ=20;MQB=1;MQSB=1;RPB=0.516471;SGB=-31.7264;VDB=0.080473	GT:PL	0/1:66,0,113
2	13806037	.	G	T	31.0217	PASS	AC=1;AN=2;BQB=0.952347;DP4=4,1,3,2;DP=12;HOB=0.125;ICB=0.3;MQ0F=0;MQ=20;MQB=0.952347;MQSB=0.916482;RPB=0.142852;SGB=1.94933;VDB=0.378928	GT:PL	0/1:64,0,29
2	13807343	.	T	C	31.0412	PASS	AC=2;AN=2;BQB=0.868321;DP4=2,2,3,1;DP=10;HOB=0.5;ICB=0.5;MQ0F=0;MQ=20;MQB=0.992367;MQSB=0.900802;RPB=0.62023;SGB=1.27626;VDB=0.106137	GT:PL	1/1:69,12,0
2	13825102	.	C	G	46.1267	PASS	AC=1;AN=2;BQB=0.562733;DP4=76,62,19,13;DP=230;HOB=0.125;ICB=0.3;MQ0F=0;MQ=20;MQB=1;MQSB=1;RPB=0.633965;SGB=-11.7809;VDB=0.929869	GT:PL	0/1:80,0,137
2	14175657	.	C	T	34.2038	PASS	AC=1;AN=2;BQB=0.251703;DP4=53,5,15,1;DP=101;HOB=0.125;ICB=0.3;MQ0F=0;MQ=20;MQB=1;MQSB=1;RPB=0.852658;SGB=-6.87128;VDB=0.806539	GT:PL	0/1:68,0,73
2	14483574	.	T	C	39.2905	PASS	AC=1;AN=2;BQB=0.996352;DP4=21,6,2,8;DP=43;HOB=0.125;ICB=0.3;MQ0F=0;MQ=20;MQB=1;MQSB=1;RPB=0.170502;SGB=-5.0263;VDB=0.167265	GT:PL	0/1:73,0,98
2	15658756	.	G	C	266	PASS	AC=2;AN=2;BQB=0.586298;DP4=5,0,69,18;DP=119;MQ0F=0;MQ=20;MQB=1;MQSB=1;RPB=0.998185;SGB=-1.38629;VDB=0.84109	GT:PL	1/1:128,93,0
2	17426516	.	G	A	41.4335	PASS	AC=1;AN=2;BQB=0.789232;DP4=6,3,5,2;DP=19;HOB=0.125;ICB=0.3;MQ0F=0;MQ=20;MQB=1;MQSB=1;RPB=0.97784;SGB=3.31571;VDB=0.624012	GT:PL	0/1:75,0,55
2	17434327	.	G	A	57	PASS	AC=1;AN=2;BQB=0.876998;DP4=2,3,5,3;DP=14;HOB=0.125;ICB=0.3;MQ0F=0;MQ=20;MQB=1;MQSB=0.961166;RPB=0.997325;SGB=4.00342;VDB=0.0200665	GT:PL	0/1:89,0,38
2	17442656	.	G	A	33.4672	PASS	AC=1;AN=2;BQB=0.992961;DP4=11,2,5,2;DP=28;HOB=0.125;ICB=0.3;MQ0F=0;MQ=20;MQB=1;MQSB=1;RPB=0.9384;SGB=-4.09964;VDB=0.548241	GT:PL	0/1:66,0,50
2	17442657	.	C	A	33.4672	PASS	AC=1;AN=2;BQB=0.775446;DP4=11,2,5,2;DP=28;HOB=0.125;ICB=0.3;MQ0F=0;MQ=20;MQB=1;MQSB=1;RPB=0.9384;SGB=-4.09964;VDB=0.548241	GT:PL	0/1:66,0,50
2	18009658	.	G	A	39.5278	PASS	AC=1;AN=2;BQB=0.408943;DP4=13,5,5,4;DP=28;HOB=0.125;ICB=0.3;MQ0F=0;MQ=20;MQB=1;MQSB=1;RPB=0.887472;SGB=-4.72062;VDB=0.841751	GT:PL	0/1:71,0,63
2	18009699	.	T	G	221	PASS	AC=2;AN=2;DP4=0,0,19,7;DP=33;MQ0F=0;MQ=20;MQSB=1;SGB=-1.31369;VDB=0.263684	GT:PL	1/1:127,30,0
2	18061442	.	C	T	104	PASS	AC=1;AN=2;BQB=0.91357;DP4=691,459,275,144;DP=1988;HOB=0.125;ICB=0.3;MQ0F=0;MQ=20;MQB=1;MQSB=1;RPB=0.816518;SGB=-130.533;VDB=0.0127521	GT:PL	0/1:138,0,141
2	18066252	.	A	G	48.0516	PASS	AC=2;AN=2;BQB=0.6;DP4=2,0,3,2;DP=10;HOB=0.5;ICB=0.5;MQ0F=0;MQ=20;MQB=1;MQSB=1;RPB=0.6;SGB=1.41704;VDB=0.709369	GT:PL	1/1:85,15,0
2	18066692	.	C	G	99	PASS	AC=1;AN=2;BQB=0.99996;DP4=480,271,327,189;DP=1603;HOB=0.125;ICB=0.3;MQ0F=0;MQ=20;MQB=1;MQSB=1;RPB=0.994854;SGB=-160.298;VDB=0.773977	GT:PL	0/1:134,0,101
2	18067930	.	A	G	54	PASS	AC=1;AN=2;BQB=0.857779;DP4=6,6,9,2;DP=25;HOB=0.125;ICB=0.3;MQ0F=0;MQ=20;MQB=1;MQSB=1;RPB=0.135271;SGB=-5.33419;VDB=0.0732064	GT:PL	0/1:87,0,46
2	18077443	.	T	C	30.5986	PASS	AC=1;AN=2;BQB=0.742931;DP4=3,3,3,2;DP=14;HOB=0.125;ICB=0.3;MQ0F=0;MQ=20;MQB=0.950952;MQSB=0.950952;RPB=0.356607;SGB=1.94933;VDB=0.0658347	GT:PL	0/1:64,0,33
2	18077472	.	G	A	41.9779	PASS	AC=1;AN=2;BQB=0.208021;DP4=3,2,2,4;DP=14;HOB=0.125;ICB=0.3;MQ0F=0;MQ=20;MQB=0.950952;MQSB=0.950952;RPB=0.950952;SGB=2.63044;VDB=0.808637	GT:PL	0/1:75,0,30
2	18077533	.	C	T	31.7638	PASS	AC=1;AN=2;BQB=0.89338;DP4=3,1,3,2;DP=12;HOB=0.125;ICB=0.3;MQ0F=0;MQ=20;MQB=0.974597;MQSB=0.924584;RPB=0.89338;SGB=1.94933;VDB=0.631784	GT:PL	0/1:64,0,33
2	18080455	.	A	G	128	PASS	AC=1;AN=2;BQB=5.19872e-09;DP4=225,273,113,210;DP=825;HOB=0.125;ICB=0.3;MQ0F=0;MQ=20;MQB=1;MQSB=1;RPB=6.51339e-05;SGB=-101.075;VDB=8.64582e-13	GT:PL	0/1:163,0,131
2	18099989	.	T	G	40.2808	PASS	AC=1;AN=2;BQB=0.410897;DP4=11,6,3,4;DP=35;HOB=0.125;ICB=0.3;MQ0F=0;MQ=20;MQB=1;MQSB=1;RPB=0.975597;SGB=3.31571;VDB=0.150745	GT:PL	0/1:74,0,83
2	18110283	.	C	T	31.1054	PASS	AC=1;AN=2;BQB=0.404682;DP4=25,34,7,7;DP=95;HOB=0.125;ICB=0.3;MQ0F=0;MQ=20;MQB=1;MQSB=1;RPB=0.998431;SGB=-6.25731;VDB=0.798635	GT:PL	0/1:65,0,147
2	18118762	.	A	G	77	PASS	AC=1;AN=2;BQB=0.97319;DP4=264,485,161,190;DP=1302;HOB=0.125;ICB=0.3;MQ0F=0;MQ=20;MQB=1;MQSB=1;RPB=0.0330141;SGB=-109.667;VDB=0.0265208	GT:PL	0/1:111,0,157
2	18118872	.	C	G	101	PASS	AC=1;AN=2;BQB=0.967304;DP4=158,120,65,57;DP=476;HOB=0.125;ICB=0.3;MQ0F=0;MQ=20;MQB=1;MQSB=1;RPB=0.380725;SGB=-39.3977;VDB=0.680759	GT:PL	0/1:135,0,138
2	18120300	.	G	A	94	PASS	AC=1;AN=2;BQB=0.940959;DP4=163,69,65,60;DP=428;HOB=0.125;ICB=0.3;MQ0F=0;MQ=20;MQB=1;MQSB=1;RPB=0.208926;SGB=-40.3183;VDB=0.0480496	GT:PL	0/1:125,0,132
2	18128396	.	G	A	51	PASS	AC=1;AN=2;BQB=0.748447;DP4=194,170,51,58;DP=477;HOB=0.125;ICB=0.3;MQ0F=0;MQ=20;MQB=1;MQSB=1;RPB=0.99403;SGB=-35.4086;VDB=0.988534	GT:PL	0/1:85,0,133
2	18133681	.	G	A	49.2	PASS	AC=1;AN=2;BQB=0.636848;DP4=170,191,73,73;DP=508;HOB=0.125;ICB=0.3;MQ0F=0;MQ=20;MQB=1;MQSB=1;RPB=0.344231;SGB=-46.7622;VDB=0.968998	GT:PL	0/1:83,0,138
2	18134514	.	C	T	44.211	PASS	AC=1;AN=2;BQB=0.711888;DP4=198,221,75,97;DP=645;HOB=0.125;ICB=0.3;MQ0F=0;MQ=20;MQB=1;MQSB=1;RPB=0.252585;SGB=-54.7403;VDB=0.979477	GT:PL	0/1:78,0,140
2	18142959	.	C	T	120	PASS	AC=1;AN=2;BQB=0.84663;DP4=144,185,71,94;DP=502;HOB=0.125;ICB=0.3;MQ0F=0;MQ=20;MQB=1;MQSB=1;RPB=0.998711;SGB=-52.5924;VDB=9.84087e-05	GT:PL	0/1:154,0,144
2	18144151	.	T	C	105	PASS	AC=1;AN=2;BQB=0.234306;DP4=243,202,173,98;DP=811;HOB=0.125;ICB=0.3;MQ0F=0;MQ=20;MQB=1;MQSB=1;RPB=0.804415;SGB=-85.1188;VDB=0.0138693	GT:PL	0/1:139,0,146
2	18144728	.	C	T	114	PASS	AC=1;AN=2;BQB=0.497978;DP4=175,154,95,91;DP=519;HOB=0.125;ICB=0.3;MQ0F=0;MQ=20;MQB=1;MQSB=1;RPB=0.856612;SGB=-59.0363;VDB=0.0858801	GT:PL	0/1:148,0,143
2	18145501	.	A	C	106	PASS	AC=1;AN=2;BQB=0.863025;DP4=193,143,130,71;DP=605;HOB=0.125;ICB=0.3;MQ0F=0;MQ=20;MQB=1;MQSB=1;RPB=0.093062;SGB=-63.6391;VDB=0.927281	GT:PL	0/1:140,0,115
2	18152531	.	G	A	55	PASS	AC=1;AN=2;BQB=0.497394;DP4=217,182,120,112;DP=634;HOB=0.125;ICB=0.3;MQ0F=0;MQ=20;MQB=1;MQSB=1;RPB=0.945602;SGB=-73.1515;VDB=0.0296106	GT:PL	0/1:89,0,130
2	18175663	.	G	C	31.2765	PASS	AC=1;AN=2;BQB=0.997985;DP4=9,8,6,1;DP=31;HOB=0.125;ICB=0.3;MQ0F=0;MQ=20;MQB=1;MQSB=1;RPB=0.995472;SGB=3.31571;VDB=0.632197	GT:PL	0/1:65,0,66
2	18180661	.	G	T	35.0164	PASS	AC=1;AN=2;BQB=0.899815;DP4=3,4,4,2;DP=14;HOB=0.125;ICB=0.3;MQ0F=0;MQ=20;MQB=0.961166;MQSB=0.961166;RPB=0.777113;SGB=2.63044;VDB=0.810983	GT:PL	0/1:68,0,57
2	18183802	.	A	G	70	PASS	AC=1;AN=2;BQB=0.989343;DP4=7,8,7,5;DP=36;HOB=0.125;ICB=0.3;MQ0F=0;MQ=20;MQB=1;MQSB=1;RPB=0.547344;SGB=-5.6418;VDB=0.00781824	GT:PL	0/1:103,0,66
2	18189828	.	G	A	31.1595	PASS	AC=1;AN=2;BQB=0.983267;DP4=9,1,2,3;DP=21;HOB=0.125;ICB=0.3;MQ0F=0;MQ=20;MQB=1;MQSB=1;RPB=0.692463;SGB=1.94933;VDB=0.774933	GT:PL	0/1:65,0,29
2	18195075	.	T	C	64	PASS	AC=1;AN=2;BQB=0.856615;DP4=11,8,9,4;DP=40;HOB=0.125;ICB=0.3;MQ0F=0;MQ=20;MQB=1;MQSB=1;RPB=0.977979;SGB=-5.94997;VDB=0.933906	GT:PL	0/1:96,0,62
2	18196112	.	G	T	37.6271	PASS	AC=1;AN=2;BQB=0.777113;DP4=3,4,4,2;DP=16;HOB=0.125;ICB=0.3;MQ0F=0;MQ=20;MQB=0.961166;MQSB=0.961166;RPB=0.470358;SGB=2.63044;VDB=0.269736	GT:PL	0/1:71,0,45
2	18249465	.	T	C	111	PASS	AC=1;AN=2;BQB=0.206236;DP4=414,258,178,118;DP=1181;HOB=0.125;ICB=0.3;MQ0F=0;MQ=20;MQB=1;MQSB=1;RPB=0.947826;SGB=-92.7901;VDB=0.955464	GT:PL	0/1:145,0,118
2	18249848	.	G	C	111	PASS	AC=1;AN=2;BQB=0.000963854;DP4=415,271,176,103;DP=1169;HOB=0.125;ICB=0.3;MQ0F=0;MQ=20;MQB=1;MQSB=1;RPB=0.900194;SGB=-87.5736;VDB=0.0857633	GT:PL	0/1:145,0,124
2	18264443	.	G	T	91	PASS	AC=1;AN=2;BQB=0.0782544;DP4=522,356,155,102;DP=1405;HOB=0.125;ICB=0.3;MQ0F=0;MQ=20;MQB=1;MQSB=1;RPB=0.801858;SGB=-80.8228;VDB=0.0215742	GT:PL	0/1:125,0,144
2	18265098	.	A	G	87	PASS	AC=2;AN=2;BQB=0.592473;DP4=653,458,338,225;DP=1746;HOB=0.5;ICB=0.5;MQ0F=0;MQ=20;MQB=1;MQSB=1;RPB=0.450558;SGB=-174.72;VDB=0.192514	GT:PL	1/1:126,86,0
2	18276920	.	C	T	99	PASS	AC=1;AN=2;BQB=0.931359;DP4=882,556,237,165;DP=2287;HOB=0.125;ICB=0.3;MQ0F=0;MQ=20;MQB=1;MQSB=1;RPB=0.995151;SGB=-125.316;VDB=0.207421	GT:PL	0/1:133,0,140
2	18284314	.	A	G	65	PASS	AC=1;AN=2;BQB=0.260374;DP4=741,535,197,144;DP=2080;HOB=0.125;ICB=0.3;MQ0F=0;MQ=20;MQB=1;MQSB=1;RPB=0.179404;SGB=-106.598;VDB=0.0049818	GT:PL	0/1:99,0,144
2	18285484	.	T	C	77	PASS	AC=1;AN=2;BQB=1.09417e-06;DP4=1243,693,277,157;DP=2923;HOB=0.125;ICB=0.3;MQ0F=0;MQ=20;MQB=1;MQSB=1;RPB=0.830944;SGB=-135.136;VDB=0.0521448	GT:PL	0/1:111,0,138
2	18287365	.	C	T	58	PASS	AC=1;AN=2;BQB=0.142981;DP4=1552,800,374,206;DP=3728;HOB=0.125;ICB=0.3;MQ0F=0;MQ=20;MQB=1;MQSB=1;RPB=0.862481;SGB=-179.936;VDB=0.0316918	GT:PL	0/1:92,0,127
2	18290479	.	C	T	81	PASS	AC=1;AN=2;BQB=0.794107;DP4=1829,1178,384,234;DP=4255;HOB=0.125;ICB=0.3;MQ0F=0;MQ=20;MQB=1;MQSB=1;RPB=0.888937;SGB=-191.597;VDB=0.261351	GT:PL	0/1:115,0,141
2	18291661	.	T	C	38.3057	PASS	AC=1;AN=2;BQB=0.00613239;DP4=1268,652,302,139;DP=2833;HOB=0.125;ICB=0.3;MQ0F=0;MQ=20;MQB=1;MQSB=1;RPB=0.132828;SGB=-137.284;VDB=0.00486951	GT:PL	0/1:72,0,125
2	18291922	.	C	T	52	PASS	AC=1;AN=2;BQB=0.329206;DP4=1554,510,343,95;DP=3157;HOB=0.125;ICB=0.3;MQ0F=0;MQ=20;MQB=1;MQSB=1;RPB=0.997782;SGB=-136.363;VDB=0.106269	GT:PL	0/1:86,0,125
2	18299416	.	A	G	35.278	PASS	AC=1;AN=2;BQB=0.0264418;DP4=3424,2493,767,527;DP=7510;HOB=0.125;ICB=0.3;MQ0F=0;MQ=20;MQB=1;MQSB=1;RPB=0.716348;SGB=-399.029;VDB=0.129629	GT:PL	0/1:69,0,130
2	18324446	.	A	G	80	PASS	AC=1;AN=2;BQB=0.158635;DP4=5948,4220,3221,2718;DP=19192;HOB=0.125;ICB=0.3;MQ0F=0;MQ=20;MQB=1;MQSB=1;RPB=5.71513e-06;SGB=-1824.36;VDB=0.0581248	GT:PL	0/1:114,0,149
2	18326737	.	G	A	52	PASS	AC=1;AN=2;BQB=8.08829e-42;DP4=8969,7592,4707,3717;DP=26004;HOB=0.125;ICB=0.3;MQ0F=0;MQ=20;MQB=1;MQSB=1;RPB=0.97851;SGB=-2586.89;VDB=0.151805	GT:PL	0/1:86,0,141
2	18330766	.	T	C	117	PASS	AC=1;AN=2;BQB=0.242036;DP4=1126,4447,417,1810;DP=9326;HOB=0.125;ICB=0.3;MQ0F=0;MQ=20;MQB=1;MQSB=1;RPB=0.336784;SGB=-685.323;VDB=4.66832e-20	GT:PL	0/1:151,0,169
2	18331035	.	A	C	66	PASS	AC=1;AN=2;BQB=0.987188;DP4=42,18,11,8;DP=93;HOB=0.125;ICB=0.3;MQ0F=0;MQ=20;MQB=1;MQSB=1;RPB=0.900088;SGB=-7.79174;VDB=0.8979	GT:PL	0/1:100,0,116
2	19343100	.	A	T	71	PASS	AC=2;AN=2;BQB=0.458241;DP4=2,1,4,3;DP=12;HOB=0.5;ICB=0.5;MQ0F=0;MQ=20;MQB=0.916482;MQSB=1.00775;RPB=0.824834;SGB=3.31571;VDB=0.316447	GT:PL	1/1:109,21,0
2	19661779	.	A	G	66	PASS	AC=1;AN=2;BQB=0.737539;DP4=30,33,7,12;DP=102;HOB=0.125;ICB=0.3;MQ0F=0;MQ=20;MQB=1;MQSB=1;RPB=0.443688;SGB=-7.7918;VDB=0.150293	GT:PL	0/1:100,0,146
2	19662488	.	T	A	38.2599	PASS	AC=1;AN=2;BQB=0.993708;DP4=50,21,11,7;DP=110;HOB=0.125;ICB=0.3;MQ0F=0;MQ=20;MQB=1;MQSB=1;RPB=0.547261;SGB=-7.485;VDB=0.626321	GT:PL	0/1:72,0,102
2	19662609	.	C	T	78	PASS	AC=1;AN=2;BQB=0.0941889;DP4=33,14,10,7;DP=75;HOB=0.125;ICB=0.3;MQ0F=0;MQ=20;MQB=1;MQSB=1;RPB=0.965238;SGB=-7.17804;VDB=0.572828	GT:PL	0/1:112,0,84
2	19662693	.	G	A	71	PASS	AC=1;AN=2;BQB=0.999583;DP4=51,22,7,7;DP=127;HOB=0.125;ICB=0.3;MQ0F=0;MQ=20;MQB=1;MQSB=1;RPB=0.509753;SGB=8.15014;VDB=0.0637201	GT:PL	0/1:105,0,105
2	19662738	.	C	T	69	PASS	AC=1;AN=2;BQB=0.989901;DP4=44,30,9,6;DP=114;HOB=0.125;ICB=0.3;MQ0F=0;MQ=20;MQB=1;MQSB=1;RPB=0.831104;SGB=8.84268;VDB=0.782605	GT:PL	0/1:103,0,132
2	19662877	.	A	G	81	PASS	AC=1;AN=2;BQB=0.870862;DP4=38,23,9,12;DP=121;HOB=0.125;ICB=0.3;MQ0F=0;MQ=20;MQB=1;MQSB=1;RPB=0.999873;SGB=-8.40555;VDB=0.358403	GT:PL	0/1:115,0,109
2	19663799	.	G	C	36.1973	PASS	AC=1;AN=2;BQB=0.962406;DP4=35,36,11,8;DP=108;HOB=0.125;ICB=0.3;MQ0F=0;MQ=20;MQB=1;MQSB=1;RPB=0.655255;SGB=-7.79185;VDB=0.303916	GT:PL	0/1:70,0,149
2	19666138	.	G	A	47.2867	PASS	AC=1;AN=2;BQB=0.941512;DP4=26,18,3,8;DP=63;HOB=0.125;ICB=0.3;MQ0F=0;MQ=20;MQB=1;MQSB=1;RPB=0.278418;SGB=-5.3356;VDB=0.244899	GT:PL	0/1:81,0,108
2	19666377	.	C	T	37.4337	PASS	AC=1;AN=2;BQB=0.831527;DP4=25,9,5,6;DP=56;HOB=0.125;ICB=0.3;MQ0F=0;MQ=20;MQB=1;MQSB=1;RPB=0.668204;SGB=-5.3363;VDB=0.122277	GT:PL	0/1:71,0,77
2	19667058	.	C	T	35.256	PASS	AC=1;AN=2;BQB=0.36397;DP4=25,22,4,8;DP=71;HOB=0.125;ICB=0.3;MQ0F=0;MQ=20;MQB=1;MQSB=1;RPB=0.567791;SGB=-5.64336;VDB=0.244287	GT:PL	0/1:69,0,126
2	19667276	.	G	T	59	PASS	AC=1;AN=2;BQB=0.373404;DP4=43,21,9,10;DP=116;HOB=0.125;ICB=0.3;MQ0F=0;MQ=20;MQB=1;MQSB=1;RPB=0.340108;SGB=-7.79185;VDB=0.267899	GT:PL	0/1:93,0,133
2	19668486	.	A	G	60	PASS	AC=1;AN=2;BQB=0.911461;DP4=44,22,14,4;DP=90;HOB=0.125;ICB=0.3;MQ0F=0;MQ=20;MQB=1;MQSB=1;RPB=0.891337;SGB=-7.48493;VDB=0.477166	GT:PL	0/1:94,0,98
2	21019172	.	C	G	51	PASS	AC=1;AN=2;BQB=0.983472;DP4=90,63,21,22;DP=231;HOB=0.125;ICB=0.3;MQ0F=0;MQ=20;MQB=1;MQSB=1;RPB=0.491861;SGB=-15.1563;VDB=0.55159	GT:PL	0/1:85,0,124
2	21832071	.	G	A	33.5743	PASS	AC=1;AN=2;BQB=0.997805;DP4=96,62,32,21;DP=245;HOB=0.125;ICB=0.3;MQ0F=0;MQ=20;MQB=1;MQSB=1;RPB=0.808901;SGB=-18.2249;VDB=0.150738	GT:PL	0/1:67,0,120
2	22134976	.	C	T	48.645	PASS	AC=1;AN=2;BQB=0.238053;DP4=33,32,15,7;DP=100;HOB=0.125;ICB=0.3;MQ0F=0;MQ=20;MQB=1;MQSB=1;RPB=0.794292;SGB=-8.71242;VDB=0.152095	GT:PL	0/1:82,0,148
2	22137647	.	T	C	72	PASS	AC=1;AN=2;BQB=0.338097;DP4=144,179,49,105;DP=574;HOB=0.125;ICB=0.3;MQ0F=0;MQ=20;MQB=1;MQSB=1;RPB=0.432101;SGB=-49.217;VDB=5.03831e-07	GT:PL	0/1:106,0,144
2	22137875	.	C	A	55	PASS	AC=1;AN=2;BQB=0.743304;DP4=149,155,60,47;DP=559;HOB=0.125;ICB=0.3;MQ0F=0;MQ=20;MQB=1;MQSB=1;RPB=0.375808;SGB=-34.7949;VDB=0.000681077	GT:PL	0/1:89,0,141
2	22139490	.	A	C	49.2885	PASS	AC=1;AN=2;BQB=0.000152288;DP4=249,195,102,52;DP=766;HOB=0.125;ICB=0.3;MQ0F=0;MQ=20;MQB=1;MQSB=1;RPB=0.0945543;SGB=-49.217;VDB=0.35783	GT:PL	0/1:83,0,142
2	22139541	.	T	C	84	PASS	AC=1;AN=2;BQB=0.796018;DP4=251,135,112,50;DP=694;HOB=0.125;ICB=0.3;MQ0F=0;MQ=20;MQB=1;MQSB=1;RPB=0.827004;SGB=-51.6718;VDB=0.2017	GT:PL	0/1:118,0,148
2	22291832	.	G	T	33.2299	PASS	AC=1;AN=2;BQB=0.970769;DP4=44,32,10,10;DP=118;HOB=0.125;ICB=0.3;MQ0F=0;MQ=20;MQB=1;MQSB=1;RPB=0.0978312;SGB=-8.09871;VDB=0.548289	GT:PL	0/1:67,0,144
2	22395261	.	A	C	31.3373	PASS	AC=1;AN=2;BQB=0.372752;DP4=8,4,3,3;DP=48;HOB=0.125;ICB=0.3;MQ0F=0;MQ=20;MQB=1;MQSB=1;RPB=0.85394;SGB=2.63044;VDB=0.191363	GT:PL	0/1:65,0,56
2	22396334	.	A	G	32.1638	PASS	AC=1;AN=2;BQB=0.318671;DP4=11,12,6,2;DP=38;HOB=0.125;ICB=0.3;MQ0F=0;MQ=20;MQB=1;MQSB=1;RPB=1;SGB=4.00342;VDB=0.132279	GT:PL	0/1:66,0,112
2	22438465	.	T	C	46.1937	PASS	AC=1;AN=2;BQB=0.937352;DP4=236,199,89,95;DP=636;HOB=0.125;ICB=0.3;MQ0F=0;MQ=20;MQB=1;MQSB=1;RPB=0.00372302;SGB=-58.4226;VDB=0.0778865	GT:PL	0/1:80,0,135
2	22469715	.	G	A	36.8344	PASS	AC=1;AN=2;BQB=0.406082;DP4=3,1,2,3;DP=13;HOB=0.125;ICB=0.3;MQ0F=0;MQ=20;MQB=0.974597;MQSB=0.974597;RPB=0.974597;SGB=1.94933;VDB=0.0980762	GT:PL	0/1:70,0,2
2	23299408	.	T	A	124	PASS	AC=1;AN=2;BQB=2.15287e-23;DP4=61,939,163,350;DP=1732;HOB=0.125;ICB=0.3;MQ0F=0;MQ=20;MQB=1;MQSB=1;RPB=2.65388e-10;SGB=-159.377;VDB=1.37811e-11	GT:PL	0/1:158,0,156
2	23482971	.	A	G	103	PASS	AC=1;AN=2;BQB=0.92731;DP4=838,473,526,290;DP=2552;HOB=0.125;ICB=0.3;MQ0F=0;MQ=20;MQB=1;MQSB=1;RPB=0.213175;SGB=-252.354;VDB=0.13501	GT:PL	0/1:137,0,133
2	23485672	.	A	G	70	PASS	AC=1;AN=2;BQB=0.370148;DP4=189,171,84,82;DP=715;HOB=0.125;ICB=0.3;MQ0F=0;MQ=20;MQB=1;MQSB=1;RPB=0.209112;SGB=-52.8992;VDB=0.750927	GT:PL	0/1:104,0,146
2	23492704	.	G	A	62	PASS	AC=1;AN=2;BQB=0.913799;DP4=2,2,3,5;DP=12;HOB=0.125;ICB=0.3;MQ0F=0;MQ=20;MQB=1;MQSB=0.95494;RPB=0.793923;SGB=4.00342;VDB=0.0450942	GT:PL	0/1:95,0,10
2	24066224	.	G	A	50	PASS	AC=1;AN=2;BQB=0.979724;DP4=144,87,54,28;DP=409;HOB=0.125;ICB=0.3;MQ0F=0;MQ=20;MQB=1;MQSB=1;RPB=0.257326;SGB=-27.1236;VDB=0.577577	GT:PL	0/1:84,0,134
2	24066714	.	G	A	81	PASS	AC=1;AN=2;BQB=0.0867544;DP4=120,50,44,25;DP=316;HOB=0.125;ICB=0.3;MQ0F=0;MQ=20;MQB=1;MQSB=1;RPB=0.437266;SGB=-23.1345;VDB=0.330457	GT:PL	0/1:115,0,121
2	24066956	.	T	C	60	PASS	AC=1;AN=2;BQB=0.98584;DP4=152,110,51,45;DP=464;HOB=0.125;ICB=0.3;MQ0F=0;MQ=20;MQB=1;MQSB=1;RPB=0.9825;SGB=-31.4195;VDB=0.0309629	GT:PL	0/1:94,0,130
2	24130716	.	G	T	92	PASS	AC=1;AN=2;BQB=0.600703;DP4=26,33,10,17;DP=105;HOB=0.125;ICB=0.3;MQ0F=0;MQ=20;MQB=1;MQSB=1;RPB=0.949776;SGB=-10.2467;VDB=0.0100363	GT:PL	0/1:126,0,130
2	24130909	.	C	T	33.0327	PASS	AC=1;AN=2;BQB=0.330143;DP4=150,56,20,21;DP=334;HOB=0.125;ICB=0.3;MQ0F=0;MQ=20;MQB=1;MQSB=1;RPB=0.0244861;SGB=-14.5426;VDB=8.37476e-09	GT:PL	0/1:67,0,115
2	24131936	.	A	G	58	PASS	AC=1;AN=2;BQB=0.862851;DP4=130,144,63,46;DP=474;HOB=0.125;ICB=0.3;MQ0F=0;MQ=20;MQB=1;MQSB=1;RPB=0.859721;SGB=-35.4086;VDB=0.001313	GT:PL	0/1:92,0,142
2	24148754	.	G	A	52	PASS	AC=1;AN=2;BQB=0.641538;DP4=1,2,2,5;DP=12;HOB=0.125;ICB=0.3;MQ0F=0;MQ=20;MQB=0.916482;MQSB=0.916482;RPB=0.0916482;SGB=3.31571;VDB=0.111073	GT:PL	0/1:84,0,11
2	24521959	.	C	T	80	PASS	AC=1;AN=2;BQB=0.85153;DP4=176,134,68,68;DP=463;HOB=0.125;ICB=0.3;MQ0F=0;MQ=20;MQB=1;MQSB=1;RPB=0.538414;SGB=-43.6936;VDB=0.240837	GT:PL	0/1:114,0,140
2	24604166	.	G	C	98	PASS	AC=2;AN=2;BQB=1;DP4=1,0,6,6;DP=17;MQ0F=0;MQ=20;MQB=1;MQSB=0.961166;RPB=1;SGB=-1.09109;VDB=0.219635	GT:PL	1/1:55,0,5
2	24777103	.	C	T	76	PASS	AC=1;AN=2;BQB=0.8032;DP4=42,59,19,16;DP=184;HOB=0.125;ICB=0.3;MQ0F=0;MQ=20;MQB=1;MQSB=1;RPB=0.879065;SGB=-12.7015;VDB=0.901058	GT:PL	0/1:110,0,152
2	24955242	.	T	C	64	PASS	AC=1;AN=2;BQB=0.254343;DP4=109,69,25,17;DP=263;HOB=0.125;ICB=0.3;MQ0F=0;MQ=20;MQB=1;MQSB=1;RPB=0.996172;SGB=-14.8495;VDB=0.00198146	GT:PL	0/1:98,0,127
2	24955606	.	T	A	76	PASS	AC=1;AN=2;BQB=0.24502;DP4=91,58,29,24;DP=253;HOB=0.125;ICB=0.3;MQ0F=0;MQ=20;MQB=1;MQSB=1;RPB=0.988945;SGB=-18.2249;VDB=0.000322719	GT:PL	0/1:110,0,123
2	24955608	.	A	C	76	PASS	AC=1;AN=2;BQB=0.265749;DP4=92,58,29,24;DP=255;HOB=0.125;ICB=0.3;MQ0F=0;MQ=20;MQB=1;MQSB=1;RPB=0.976601;SGB=-18.2249;VDB=0.000309795	GT:PL	0/1:110,0,123
2	24955712	.	T	C	99	PASS	AC=1;AN=2;BQB=0.568192;DP4=78,63,35,29;DP=244;HOB=0.125;ICB=0.3;MQ0F=0;MQ=20;MQB=1;MQSB=1;RPB=0.562056;SGB=-21.6002;VDB=0.0861604	GT:PL	0/1:133,0,136
2	25149765	.	G	A	102	PASS	AC=1;AN=2;BQB=0.992075;DP4=49,54,20,29;DP=152;HOB=0.125;ICB=0.3;MQ0F=0;MQ=20;MQB=1;MQSB=1;RPB=0.555652;SGB=-16.9974;VDB=0.822067	GT:PL	0/1:135,0,147
2	25443914	.	G	A	46.5385	PASS	AC=2;AN=2;BQB=0.761877;DP4=4,1,3,2;DP=14;HOB=0.5;ICB=0.5;MQ0F=0;MQ=20;MQB=0.952347;MQSB=0.916482;RPB=0.857112;SGB=1.94933;VDB=0.804281	GT:PL	1/1:85,15,0
2	25567261	.	A	G	86	PASS	AC=1;AN=2;BQB=0.994617;DP4=449,111,148,70;DP=900;HOB=0.125;ICB=0.3;MQ0F=0;MQ=20;MQB=1;MQSB=1;RPB=0.877051;SGB=-68.8556;VDB=0.975046	GT:PL	0/1:120,0,131
2	25582871	.	T	C	38.929	PASS	AC=1;AN=2;BQB=0.0970493;DP4=19,7,10,1;DP=47;HOB=0.125;ICB=0.3;MQ0F=0;MQ=20;MQB=1;MQSB=1;RPB=0.940949;SGB=-5.3356;VDB=0.955309	GT:PL	0/1:73,0,44
2	26614044	.	G	T	37.2854	PASS	AC=1;AN=2;BQB=0.992482;DP4=19,16,6,4;DP=52;HOB=0.125;ICB=0.3;MQ0F=0;MQ=20;MQB=1;MQSB=1;RPB=0.986673;SGB=-5.02822;VDB=0.659505	GT:PL	0/1:71,0,91
2	26665947	.	C	T	45.7099	PASS	AC=1;AN=2;BQB=0.80824;DP4=28,129,9,54;DP=251;HOB=0.125;ICB=0.3;MQ0F=0;MQ=20;MQB=1;MQSB=1;RPB=0.676974;SGB=-21.2934;VDB=6.09761e-10	GT:PL	0/1:78,0,150
2	26782861	.	G	A	42.2199	PASS	AC=1;AN=2;BQB=0.345509;DP4=12,10,3,6;DP=35;HOB=0.125;ICB=0.3;MQ0F=0;MQ=20;MQB=1;MQSB=1;RPB=0.107797;SGB=-4.72062;VDB=0.0186233	GT:PL	0/1:76,0,66
2	26787009	.	C	T	67	PASS	AC=1;AN=2;BQB=0.469102;DP4=40,21,8,8;DP=93;HOB=0.125;ICB=0.3;MQ0F=0;MQ=20;MQB=1;MQSB=1;RPB=0.821161;SGB=-6.871;VDB=0.252739	GT:PL	0/1:101,0,120
2	27311749	.	G	T	53	PASS	AC=1;AN=2;BQB=0.994135;DP4=5,1,8,2;DP=22;HOB=0.125;ICB=0.3;MQ0F=0;MQ=20;MQB=1;MQSB=1;RPB=0.342303;SGB=5.38303;VDB=0.508632	GT:PL	0/1:86,0,26
2	27341537	.	T	C	46.2946	PASS	AC=1;AN=2;BQB=0.999509;DP4=65,60,26,16;DP=167;HOB=0.125;ICB=0.3;MQ0F=0;MQ=20;MQB=1;MQSB=1;RPB=0.077595;SGB=-14.8495;VDB=0.0326942	GT:PL	0/1:80,0,137
2	27347560	.	T	C	42.2797	PASS	AC=1;AN=2;BQB=0.183671;DP4=91,84,32,22;DP=231;HOB=0.125;ICB=0.3;MQ0F=0;MQ=20;MQB=1;MQSB=1;RPB=0.365283;SGB=-18.5317;VDB=0.686358	GT:PL	0/1:76,0,130
2	27402430	.	C	A	53	PASS	AC=1;AN=2;BQB=0.161954;DP4=8,7,5,4;DP=32;HOB=0.125;ICB=0.3;MQ0F=0;MQ=20;MQB=1;MQSB=1;RPB=0.0936263;SGB=-4.72062;VDB=0.161578	GT:PL	0/1:86,0,11
2	27403327	.	A	T	55	PASS	AC=1;AN=2;BQB=0.899609;DP4=16,29,2,10;DP=67;HOB=0.125;ICB=0.3;MQ0F=0;MQ=20;MQB=1;MQSB=1;RPB=0.855899;SGB=6.76576;VDB=0.134895	GT:PL	0/1:89,0,105
2	27404130	.	C	T	69	PASS	AC=1;AN=2;BQB=0.591555;DP4=6,19,5,9;DP=46;HOB=0.125;ICB=0.3;MQ0F=0;MQ=20;MQB=1;MQSB=1;RPB=0.60931;SGB=-6.25731;VDB=0.201504	GT:PL	0/1:101,0,58
2	27404532	.	A	G	83	PASS	AC=1;AN=2;BQB=0.1573;DP4=24,17,18,7;DP=82;HOB=0.125;ICB=0.3;MQ0F=0;MQ=20;MQB=1;MQSB=1;RPB=0.583691;SGB=-9.63296;VDB=0.147483	GT:PL	0/1:117,0,104
2	27404534	.	A	G	83	PASS	AC=1;AN=2;BQB=0.281223;DP4=24,17,18,7;DP=82;HOB=0.125;ICB=0.3;MQ0F=0;MQ=20;MQB=1;MQSB=1;RPB=0.571692;SGB=-9.63296;VDB=0.147233	GT:PL	0/1:117,0,104
2	27405327	.	A	G	33.9953	PASS	AC=1;AN=2;BQB=0.465804;DP4=26,17,13,3;DP=79;HOB=0.125;ICB=0.3;MQ0F=0;MQ=20;MQB=1;MQSB=1;RPB=0.884937;SGB=-6.87123;VDB=0.671454	GT:PL	0/1:67,0,127
2	28398664	.	G	A	58	PASS	AC=1;AN=2;BQB=0.0151101;DP4=94,170,46,67;DP=412;HOB=0.125;ICB=0.3;MQ0F=0;MQ=20;MQB=1;MQSB=1;RPB=0.584569;SGB=-36.636;VDB=0.999993	GT:PL	0/1:92,0,147
2	28398688	.	C	T	83	PASS	AC=1;AN=2;BQB=0.735494;DP4=101,81,54,36;DP=338;HOB=0.125;ICB=0.3;MQ0F=0;MQ=20;MQB=1;MQSB=1;RPB=0.366008;SGB=-29.5784;VDB=0.0682749	GT:PL	0/1:114,0,139
2	28399831	.	G	A	73	PASS	AC=1;AN=2;BQB=0.472363;DP4=79,62,30,25;DP=253;HOB=0.125;ICB=0.3;MQ0F=0;MQ=20;MQB=1;MQSB=1;RPB=0.913257;SGB=-18.8386;VDB=0.0609578	GT:PL	0/1:107,0,139
2	28400935	.	A	G	94	PASS	AC=1;AN=2;BQB=0.931687;DP4=109,36,67,25;DP=288;HOB=0.125;ICB=0.3;MQ0F=0;MQ=20;MQB=1;MQSB=1;RPB=0.345411;SGB=-30.1921;VDB=0.0277023	GT:PL	0/1:128,0,119
2	28404443	.	T	G	60	PASS	AC=2;AN=2;BQB=0.898397;DP4=3,1,7,2;DP=18;HOB=0.5;ICB=0.5;MQ0F=0;MQ=20;MQB=1;MQSB=1;RPB=0.988166;SGB=3.78914;VDB=0.101769	GT:PL	1/1:97,10,0
2	29082479	.	C	A	64	PASS	AC=1;AN=2;BQB=0.602815;DP4=34,26,19,7;DP=102;HOB=0.125;ICB=0.3;MQ0F=0;MQ=20;MQB=1;MQSB=1;RPB=0.908836;SGB=-9.93983;VDB=0.962297	GT:PL	0/1:97,0,148
2	29085968	.	G	A	68	PASS	AC=1;AN=2;BQB=0.928752;DP4=29,46,12,14;DP=117;HOB=0.125;ICB=0.3;MQ0F=0;MQ=20;MQB=1;MQSB=1;RPB=0.668699;SGB=-9.93983;VDB=0.715991	GT:PL	0/1:102,0,150
2	29089629	.	T	C	92	PASS	AC=1;AN=2;BQB=0.00746063;DP4=2419,1374,937,513;DP=6499;HOB=0.125;ICB=0.3;MQ0F=0;MQ=20;MQB=1;MQSB=1;RPB=0.355294;SGB=-446.898;VDB=0.296982	GT:PL	0/1:126,0,142
2	30456836	.	G	T	42.22	PASS	AC=1;AN=2;BQB=0.733897;DP4=53,34,10,9;DP=106;HOB=0.125;ICB=0.3;MQ0F=0;MQ=20;MQB=1;MQSB=1;RPB=0.935031;SGB=-7.79186;VDB=0.0981502	GT:PL	0/1:76,0,123
2	30482908	.	T	C	46.2531	PASS	AC=1;AN=2;BQB=0.959926;DP4=48,49,14,10;DP=130;HOB=0.125;ICB=0.3;MQ0F=0;MQ=20;MQB=1;MQSB=1;RPB=0.748871;SGB=-9.32613;VDB=0.203229	GT:PL	0/1:80,0,138
2	30710104	.	T	G	44.932	PASS	AC=1;AN=2;BQB=0.789116;DP4=12,7,7,3;DP=36;HOB=0.125;ICB=0.3;MQ0F=0;MQ=20;MQB=1;MQSB=1;RPB=0.997634;SGB=-5.02822;VDB=0.0711853	GT:PL	0/1:79,0,38
2	31687645	.	C	T	36.27	PASS	AC=1;AN=2;BQB=0.342705;DP4=147,118,56,41;DP=459;HOB=0.125;ICB=0.3;MQ0F=0;MQ=20;MQB=1;MQSB=1;RPB=0.718844;SGB=-31.7264;VDB=0.186912	GT:PL	0/1:70,0,123
2	31783479	.	C	T	33.2813	PASS	AC=1;AN=2;BQB=0.577658;DP4=45,11,17,2;DP=105;HOB=0.125;ICB=0.3;MQ0F=0;MQ=20;MQB=1;MQSB=1;RPB=0.662443;SGB=-7.7918;VDB=0.383485	GT:PL	0/1:67,0,80
2	31905059	.	C	T	73	PASS	AC=1;AN=2;BQB=0.885779;DP4=40,31,13,10;DP=117;HOB=0.125;ICB=0.3;MQ0F=0;MQ=20;MQB=1;MQSB=1;RPB=0.865963;SGB=-9.01927;VDB=0.171211	GT:PL	0/1:107,0,127
2	31905071	.	G	A	82	PASS	AC=1;AN=2;BQB=0.133354;DP4=38,32,14,10;DP=118;HOB=0.125;ICB=0.3;MQ0F=0;MQ=20;MQB=1;MQSB=1;RPB=0.992127;SGB=-9.32612;VDB=0.722787	GT:PL	0/1:116,0,125
2	31907027	.	A	G	39.2085	PASS	AC=1;AN=2;BQB=0.420214;DP4=48,7,12,3;DP=93;HOB=0.125;ICB=0.3;MQ0F=0;MQ=20;MQB=1;MQSB=1;RPB=0.996906;SGB=-6.56403;VDB=0.858768	GT:PL	0/1:73,0,93
2	34372490	.	C	T	35.4984	PASS	AC=2;AN=2;BQB=0.810265;DP4=2,1,2,2;DP=10;HOB=0.5;ICB=0.5;MQ0F=0;MQ=20;MQB=1.01283;MQSB=1.01283;RPB=0.202566;SGB=1.27626;VDB=0.10325	GT:PL	1/1:73,12,0
2	34558861	.	T	C	63	PASS	AC=1;AN=2;BQB=2.18424e-12;DP4=391,406,199,195;DP=1192;HOB=0.125;ICB=0.3;MQ0F=0;MQ=20;MQB=1;MQSB=1;RPB=0.704346;SGB=-122.862;VDB=0.105323	GT:PL	0/1:97,0,147
2	34572206	.	G	A	79	PASS	AC=1;AN=2;BQB=0.822559;DP4=333,100,151,35;DP=756;HOB=0.125;ICB=0.3;MQ0F=0;MQ=20;MQB=1;MQSB=1;RPB=0.8699;SGB=-59.0363;VDB=0.503429	GT:PL	0/1:113,0,132
2	35287683	.	A	G	34.2685	PASS	AC=1;AN=2;BQB=0.414603;DP4=11,5,4,2;DP=29;HOB=0.125;ICB=0.3;MQ0F=0;MQ=20;MQB=1;MQSB=1;RPB=0.654036;SGB=2.63044;VDB=0.250121	GT:PL	0/1:68,0,52
2	36166390	.	C	T	33.2887	PASS	AC=1;AN=2;BQB=0.990726;DP4=23,12,8,2;DP=60;HOB=0.125;ICB=0.3;MQ0F=0;MQ=20;MQB=1;MQSB=1;RPB=0.690885;SGB=-5.0263;VDB=0.285391	GT:PL	0/1:67,0,90
2	36257417	.	G	A	99	PASS	AC=1;AN=2;BQB=0.778907;DP4=103,60,31,35;DP=229;HOB=0.125;ICB=0.3;MQ0F=0;MQ=20;MQB=1;MQSB=1;RPB=0.966799;SGB=-22.2139;VDB=0.358225	GT:PL	0/1:133,0,136
2	36260037	.	A	G	34.29	PASS	AC=1;AN=2;BQB=0.479436;DP4=99,102,35,29;DP=265;HOB=0.125;ICB=0.3;MQ0F=0;MQ=20;MQB=1;MQSB=1;RPB=0.648484;SGB=-21.6002;VDB=0.111436	GT:PL	0/1:68,0,128
2	36261154	.	C	T	94	PASS	AC=1;AN=2;BQB=0.279126;DP4=99,67,41,21;DP=256;HOB=0.125;ICB=0.3;MQ0F=0;MQ=20;MQB=1;MQSB=1;RPB=0.939553;SGB=-20.9865;VDB=0.817322	GT:PL	0/1:128,0,138
2	36660798	.	A	T	30.2645	PASS	AC=1;AN=2;BQB=0.760398;DP4=13,2,5,2;DP=35;HOB=0.125;ICB=0.3;MQ0F=0;MQ=20;MQB=1;MQSB=1;RPB=0.740358;SGB=3.31571;VDB=0.748439	GT:PL	0/1:64,0,85
2	36661556	.	T	C	72	PASS	AC=1;AN=2;BQB=0.983981;DP4=29,15,7,5;DP=70;HOB=0.125;ICB=0.3;MQ0F=0;MQ=20;MQB=1;MQSB=1;RPB=0.228897;SGB=6.76576;VDB=0.000379636	GT:PL	0/1:106,0,91
2	36684254	.	C	T	34.8526	PASS	AC=1;AN=2;BQB=0.974744;DP4=98,64,30,25;DP=270;HOB=0.125;ICB=0.3;MQ0F=0;MQ=20;MQB=1;MQSB=1;RPB=0.986024;SGB=-18.8386;VDB=0.0714704	GT:PL	0/1:67,0,121
2	36684763	.	A	G	81	PASS	AC=1;AN=2;BQB=0.995238;DP4=60,53,31,13;DP=202;HOB=0.125;ICB=0.3;MQ0F=0;MQ=20;MQB=1;MQSB=1;RPB=0.249246;SGB=-15.4632;VDB=0.000303962	GT:PL	0/1:115,0,139
2	37238810	.	G	A	65	PASS	AC=1;AN=2;BQB=0.582509;DP4=26,29,8,13;DP=88;HOB=0.125;ICB=0.3;MQ0F=0;MQ=20;MQB=1;MQSB=1;RPB=0.902475;SGB=-8.40557;VDB=0.701962	GT:PL	0/1:97,0,141
2	37818052	.	T	C	61	PASS	AC=2;AN=2;BQB=0.924584;DP4=3,0,3,3;DP=12;HOB=0.5;ICB=0.5;MQ0F=0;MQ=20;MQB=0.924584;MQSB=0.924584;RPB=0.924584;SGB=1.97062;VDB=0.996759	GT:PL	1/1:99,18,0
2	38363755	.	C	G	91	PASS	AC=1;AN=2;BQB=0.844241;DP4=75,102,28,27;DP=327;HOB=0.125;ICB=0.3;MQ0F=0;MQ=20;MQB=1;MQSB=1;RPB=0.0815233;SGB=-18.8386;VDB=1.00672e-06	GT:PL	0/1:125,0,153
2	39287970	.	G	A	35.285	PASS	AC=1;AN=2;BQB=0.614505;DP4=131,19,39,9;DP=255;HOB=0.125;ICB=0.3;MQ0F=0;MQ=20;MQB=1;MQSB=1;RPB=0.969153;SGB=-16.6906;VDB=0.992675	GT:PL	0/1:69,0,76
2	39759075	.	T	C	54	PASS	AC=1;AN=2;BQB=0.675545;DP4=86,37,17,7;DP=196;HOB=0.125;ICB=0.3;MQ0F=0;MQ=20;MQB=1;MQSB=1;RPB=0.780018;SGB=-9.32612;VDB=0.173372	GT:PL	0/1:88,0,111
2	39761730	.	A	T	77	PASS	AC=1;AN=2;BQB=0.99973;DP4=45,36,14,16;DP=132;HOB=0.125;ICB=0.3;MQ0F=0;MQ=20;MQB=1;MQSB=1;RPB=0.441783;SGB=-11.1672;VDB=0.84256	GT:PL	0/1:110,0,124
2	39762855	.	A	G	102	PASS	AC=1;AN=2;BQB=0.74526;DP4=36,44,15,21;DP=136;HOB=0.125;ICB=0.3;MQ0F=0;MQ=20;MQB=1;MQSB=1;RPB=0.780411;SGB=-13.0084;VDB=0.093697	GT:PL	0/1:136,0,137
2	40002448	.	G	T	45.3717	PASS	AC=1;AN=2;BQB=0.992359;DP4=7,4,5,3;DP=22;HOB=0.125;ICB=0.3;MQ0F=0;MQ=20;MQB=1;MQSB=1;RPB=0.946915;SGB=-4.40924;VDB=0.77747	GT:PL	0/1:79,0,25
2	40016774	.	T	C	78	PASS	AC=1;AN=2;BQB=0.940182;DP4=70,41,16,6;DP=188;HOB=0.125;ICB=0.3;MQ0F=0;MQ=20;MQB=1;MQSB=1;RPB=0.826326;SGB=-8.71241;VDB=0.155754	GT:PL	0/1:112,0,124
2	43574530	.	G	A	34.6563	PASS	AC=1;AN=2;BQB=0.359175;DP4=20,20,11,3;DP=64;HOB=0.125;ICB=0.3;MQ0F=0;MQ=20;MQB=1;MQSB=1;RPB=0.991803;SGB=-6.25745;VDB=0.0829221	GT:PL	0/1:68,0,121
2	43574814	.	G	T	65	PASS	AC=1;AN=2;BQB=0.710631;DP4=19,17,5,8;DP=63;HOB=0.125;ICB=0.3;MQ0F=0;MQ=20;MQB=1;MQSB=1;RPB=0.823732;SGB=-5.94997;VDB=0.646037	GT:PL	0/1:99,0,107
2	43583723	.	G	A	55	PASS	AC=1;AN=2;BQB=0.685252;DP4=25,18,13,4;DP=74;HOB=0.125;ICB=0.3;MQ0F=0;MQ=20;MQB=1;MQSB=1;RPB=0.878703;SGB=-7.17793;VDB=0.105112	GT:PL	0/1:89,0,118
2	44492236	.	T	G	57	PASS	AC=1;AN=2;BQB=0.259472;DP4=108,94,32,39;DP=386;HOB=0.125;ICB=0.3;MQ0F=0;MQ=20;MQB=1;MQSB=1;RPB=0.972155;SGB=-23.7482;VDB=0.0354355	GT:PL	0/1:91,0,133
2	44499702	.	C	T	41.9797	PASS	AC=1;AN=2;BQB=0.891517;DP4=5,0,2,4;DP=13;HOB=0.125;ICB=0.3;MQ0F=0;MQ=20;MQB=0.950952;MQSB=0.964642;RPB=0.950952;SGB=2.63044;VDB=0.258434	GT:PL	0/1:75,0,26
2	44581158	.	A	T	43.2949	PASS	AC=1;AN=2;BQB=0.454698;DP4=1772,1947,147,822;DP=4739;HOB=0.125;ICB=0.3;MQ0F=0;MQ=20;MQB=1;MQSB=1;RPB=2.48879e-31;SGB=-299.302;VDB=0.281367	GT:PL	0/1:77,0,135
2	44636672	.	T	C	33.485	PASS	AC=2;AN=2;BQB=0.8125;DP4=2,0,8,0;DP=14;HOB=0.5;ICB=0.5;MQ0F=0;MQ=20;MQB=1;RPB=0.375;SGB=3.16415;VDB=0.533284	GT:PL	1/1:68,7,0
2	44639565	.	C	A	92	PASS	AC=2;AN=2;BQB=0.777778;DP4=1,1,5,4;DP=13;HOB=0.5;ICB=0.5;MQ0F=0;MQ=20;MQB=1;MQSB=0.950952;RPB=0.888889;SGB=3.78914;VDB=0.675141	GT:PL	1/1:129,27,0
2	44670164	.	T	C	57	PASS	AC=1;AN=2;BQB=0.468083;DP4=3,2,11,2;DP=25;HOB=0.125;ICB=0.3;MQ0F=0;MQ=20;MQB=1;MQSB=1;RPB=0.245601;SGB=7.4578;VDB=0.193433	GT:PL	0/1:90,0,10
2	44700745	.	G	T	39.3987	PASS	AC=1;AN=2;BQB=0.393893;DP4=9,5,6,2;DP=25;HOB=0.125;ICB=0.3;MQ0F=0;MQ=20;MQB=1;MQSB=1;RPB=0.985548;SGB=-4.40924;VDB=0.172927	GT:PL	0/1:73,0,55
2	44722516	.	T	C	57	PASS	AC=2;AN=2;BQB=0.503877;DP4=3,1,4,2;DP=14;HOB=0.5;ICB=0.5;MQ0F=0;MQ=20;MQB=1.00775;MQSB=0.916482;RPB=0.895781;SGB=2.63044;VDB=0.885182	GT:PL	1/1:95,18,0
2	44730522	.	T	G	65	PASS	AC=1;AN=2;BQB=0.446389;DP4=9,8,6,5;DP=38;HOB=0.125;ICB=0.3;MQ0F=0;MQ=20;MQB=1;MQSB=1;RPB=0.726331;SGB=-5.3356;VDB=0.000193373	GT:PL	0/1:97,0,44
2	44737212	.	G	C	60	PASS	AC=1;AN=2;BQB=1.32974e-08;DP4=9127,9191,3994,3963;DP=26308;HOB=0.125;ICB=0.3;MQ0F=0;MQ=20;MQB=1;MQSB=1;RPB=0.471424;SGB=-2443.59;VDB=0.684056	GT:PL	0/1:94,0,144
2	44740098	.	G	A	108	PASS	AC=1;AN=2;BQB=0.865857;DP4=305,182,195,89;DP=923;HOB=0.125;ICB=0.3;MQ0F=0;MQ=20;MQB=1;MQSB=1;RPB=0.338756;SGB=-89.1079;VDB=2.61983e-05	GT:PL	0/1:143,0,135
2	44740528	.	A	T	65	PASS	AC=1;AN=2;BQB=0.928699;DP4=270,209,95,87;DP=791;HOB=0.125;ICB=0.3;MQ0F=0;MQ=20;MQB=1;MQSB=1;RPB=0.920779;SGB=-57.8089;VDB=2.63469e-07	GT:PL	0/1:99,0,136
2	44741477	.	C	T	105	PASS	AC=1;AN=2;BQB=0.350264;DP4=278,189,172,85;DP=823;HOB=0.125;ICB=0.3;MQ0F=0;MQ=20;MQB=1;MQSB=1;RPB=0.999814;SGB=-80.8228;VDB=0.679742	GT:PL	0/1:139,0,138
2	44742387	.	C	A	92	PASS	AC=1;AN=2;BQB=0.412199;DP4=685,215,395,149;DP=1737;HOB=0.125;ICB=0.3;MQ0F=0;MQ=20;MQB=1;MQSB=1;RPB=0.181963;SGB=-168.89;VDB=0.0169835	GT:PL	0/1:127,0,129
2	44743169	.	T	C	108	PASS	AC=1;AN=2;BQB=0.0755489;DP4=545,301,345,239;DP=1741;HOB=0.125;ICB=0.3;MQ0F=0;MQ=20;MQB=1;MQSB=1;RPB=0.993353;SGB=-181.164;VDB=0.260485	GT:PL	0/1:143,0,134
2	44751013	.	T	A	47.0857	PASS	AC=1;AN=2;BQB=0.778883;DP4=36,31,12,5;DP=103;HOB=0.125;ICB=0.3;MQ0F=0;MQ=20;MQB=1;MQSB=1;RPB=0.462793;SGB=-7.1777;VDB=0.328377	GT:PL	0/1:81,0,148
2	44751400	.	A	G	30.1444	PASS	AC=1;AN=2;BQB=0.179552;DP4=55,35,8,8;DP=133;HOB=0.125;ICB=0.3;MQ0F=0;MQ=20;MQB=1;MQSB=1;RPB=0.344177;SGB=-6.87126;VDB=0.230144	GT:PL	0/1:64,0,125
2	44753540	.	C	T	49.3581	PASS	AC=1;AN=2;BQB=0.448824;DP4=49,37,13,14;DP=143;HOB=0.125;ICB=0.3;MQ0F=0;MQ=20;MQB=1;MQSB=1;RPB=0.950144;SGB=-10.2467;VDB=0.483715	GT:PL	0/1:83,0,141
2	44754786	.	C	T	41.2501	PASS	AC=1;AN=2;BQB=0.0227051;DP4=8484,7155,4063,3258;DP=27750;HOB=0.125;ICB=0.3;MQ0F=0;MQ=20;MQB=1;MQSB=1;RPB=8.45038e-15;SGB=-2248.43;VDB=0.00296067	GT:PL	0/1:75,0,140
2	44946319	.	G	A	59	PASS	AC=1;AN=2;BQB=0.881698;DP4=160,146,68,65;DP=449;HOB=0.125;ICB=0.3;MQ0F=0;MQ=20;MQB=1;MQSB=1;RPB=0.633365;SGB=-42.7731;VDB=0.881492	GT:PL	0/1:93,0,137
2	45811559	.	T	C	51	PASS	AC=1;AN=2;BQB=0.999637;DP4=9,8,6,3;DP=31;HOB=0.125;ICB=0.3;MQ0F=0;MQ=20;MQB=1;MQSB=1;RPB=0.931304;SGB=-4.71804;VDB=0.847584	GT:PL	0/1:85,0,62
2	45811591	.	C	A	43.5819	PASS	AC=1;AN=2;BQB=0.629304;DP4=9,7,5,4;DP=29;HOB=0.125;ICB=0.3;MQ0F=0;MQ=20;MQB=1;MQSB=1;RPB=0.118243;SGB=-4.72062;VDB=0.293521	GT:PL	0/1:75,0,54
2	45815484	.	G	A	31.4096	PASS	AC=1;AN=2;BQB=0.817948;DP4=6,5,6,1;DP=24;HOB=0.125;ICB=0.3;MQ0F=0;MQ=20;MQB=1;MQSB=1;RPB=0.990815;SGB=-4.09964;VDB=0.161099	GT:PL	0/1:64,0,43
2	46721832	.	C	T	74	PASS	AC=1;AN=2;BQB=0.998347;DP4=27,24,10,10;DP=89;HOB=0.125;ICB=0.3;MQ0F=0;MQ=20;MQB=1;MQSB=1;RPB=0.997063;SGB=-8.09871;VDB=0.444327	GT:PL	0/1:107,0,118
2	48412395	.	T	C	57	PASS	AC=1;AN=2;BQB=0.80411;DP4=39,65,20,16;DP=141;HOB=0.125;ICB=0.3;MQ0F=0;MQ=20;MQB=1;MQSB=1;RPB=0.566804;SGB=-13.0084;VDB=0.0720669	GT:PL	0/1:89,0,151
2	52489098	.	C	T	56	PASS	AC=1;AN=2;BQB=0.948678;DP4=8,14,5,6;DP=37;HOB=0.125;ICB=0.3;MQ0F=0;MQ=20;MQB=1;MQSB=1;RPB=0.97409;SGB=-5.33419;VDB=0.382943	GT:PL	0/1:89,0,115
2	52489195	.	C	T	50	PASS	AC=1;AN=2;BQB=0.447727;DP4=14,7,3,7;DP=39;HOB=0.125;ICB=0.3;MQ0F=0;MQ=20;MQB=1;MQSB=1;RPB=0.897596;SGB=-5.0263;VDB=0.258129	GT:PL	0/1:84,0,100
2	52891781	.	G	A	74	PASS	AC=1;AN=2;BQB=0.920888;DP4=80,93,16,23;DP=212;HOB=0.125;ICB=0.3;MQ0F=0;MQ=20;MQB=1;MQSB=1;RPB=0.758997;SGB=-13.9289;VDB=0.0587666	GT:PL	0/1:108,0,149
2	52898651	.	A	G	42.7734	PASS	AC=1;AN=2;BQB=0.167513;DP4=40,40,6,8;DP=106;HOB=0.125;ICB=0.3;MQ0F=0;MQ=20;MQB=1;MQSB=1;RPB=0.99762;SGB=8.15014;VDB=0.568867	GT:PL	0/1:77,0,141
2	53837560	.	G	A	39.5823	PASS	AC=1;AN=2;BQB=0.943335;DP4=8,2,4,3;DP=22;HOB=0.125;ICB=0.3;MQ0F=0;MQ=20;MQB=1;MQSB=1;RPB=0.342519;SGB=-4.09964;VDB=0.536793	GT:PL	0/1:71,0,42
2	58797219	.	A	C	33.21	PASS	AC=1;AN=2;BQB=0.229705;DP4=107,81,22,30;DP=305;HOB=0.125;ICB=0.3;MQ0F=0;MQ=20;MQB=1;MQSB=1;RPB=0.0439969;SGB=-17.918;VDB=0.00521993	GT:PL	0/1:67,0,115
2	62457958	.	G	A	88	PASS	AC=1;AN=2;BQB=0.646847;DP4=345,197,198,104;DP=1048;HOB=0.125;ICB=0.3;MQ0F=0;MQ=20;MQB=1;MQSB=1;RPB=0.999233;SGB=-94.6312;VDB=4.86675e-05	GT:PL	0/1:122,0,142
2	62458185	.	G	C	83	PASS	AC=1;AN=2;BQB=0.00380378;DP4=243,138,104,99;DP=710;HOB=0.125;ICB=0.3;MQ0F=0;MQ=20;MQB=1;MQSB=1;RPB=0.608802;SGB=-64.2528;VDB=0.216539	GT:PL	0/1:116,0,145
2	62460159	.	A	C	37.7169	PASS	AC=1;AN=2;BQB=0.686704;DP4=8,3,7,1;DP=29;HOB=0.125;ICB=0.3;MQ0F=0;MQ=20;MQB=1;MQSB=1;RPB=0.959099;SGB=-4.40924;VDB=0.744179	GT:PL	0/1:72,0,11
2	62461380	.	A	C	44.1339	PASS	AC=1;AN=2;BQB=0.953497;DP4=9,9,3,6;DP=35;HOB=0.125;ICB=0.3;MQ0F=0;MQ=20;MQB=1;MQSB=1;RPB=0.216731;SGB=-4.72062;VDB=0.493954	GT:PL	0/1:76,0,57
2	62463591	.	T	C	85	PASS	AC=1;AN=2;BQB=0.79452;DP4=310,214,151,126;DP=810;HOB=0.125;ICB=0.3;MQ0F=0;MQ=20;MQB=1;MQSB=1;RPB=0.765314;SGB=-86.9599;VDB=0.296576	GT:PL	0/1:119,0,145
2	62488145	.	A	T	95	PASS	AC=1;AN=2;BQB=0.608662;DP4=182,185,104,88;DP=561;HOB=0.125;ICB=0.3;MQ0F=0;MQ=20;MQB=1;MQSB=1;RPB=0.888084;SGB=-60.8774;VDB=0.103137	GT:PL	0/1:129,0,159
2	62522279	.	G	A	124	PASS	AC=1;AN=2;BQB=0.737385;DP4=140,202,80,114;DP=536;HOB=0.125;ICB=0.3;MQ0F=0;MQ=20;MQB=1;MQSB=1;RPB=0.903328;SGB=-61.4911;VDB=0.091552	GT:PL	0/1:158,0,144
2	62660464	.	T	C	40.3326	PASS	AC=1;AN=2;BQB=0.592761;DP4=7,15,2,7;DP=34;HOB=0.125;ICB=0.3;MQ0F=0;MQ=20;MQB=1;MQSB=1;RPB=0.808101;SGB=-4.72062;VDB=0.168864	GT:PL	0/1:74,0,76
2	62660490	.	C	T	54	PASS	AC=1;AN=2;BQB=0.660938;DP4=6,13,2,7;DP=30;HOB=0.125;ICB=0.3;MQ0F=0;MQ=20;MQB=1;MQSB=1;RPB=0.98917;SGB=-4.71804;VDB=0.53875	GT:PL	0/1:88,0,25
2	62689624	.	C	T	43.5017	PASS	AC=1;AN=2;BQB=0.155811;DP4=15,12,15,2;DP=58;HOB=0.125;ICB=0.3;MQ0F=0;MQ=20;MQB=1;MQSB=1;RPB=0.000288746;SGB=-7.1781;VDB=2.49833e-05	GT:PL	0/1:76,0,38
2	66606901	.	G	C	43.9895	PASS	AC=1;AN=2;BQB=0.0559863;DP4=0,4,2,4;DP=11;HOB=0.125;ICB=0.3;MQ0F=0;MQ=20;MQB=1.00775;MQSB=1;RPB=0.727822;SGB=2.63044;VDB=0.0389458	GT:PL	0/1:77,0,7
2	69862405	.	G	A	32.5021	PASS	AC=1;AN=2;BQB=0.500299;DP4=108,41,46,12;DP=269;HOB=0.125;ICB=0.3;MQ0F=0;MQ=20;MQB=1;MQSB=1;RPB=0.985565;SGB=-19.7591;VDB=0.261514	GT:PL	0/1:66,0,112
2	69874741	.	T	C	37.2174	PASS	AC=1;AN=2;BQB=0.91852;DP4=116,141,46,59;DP=364;HOB=0.125;ICB=0.3;MQ0F=0;MQ=20;MQB=1;MQSB=1;RPB=0.944789;SGB=-34.1812;VDB=0.0304258	GT:PL	0/1:70,0,128
2	69925584	.	T	G	44.8994	PASS	AC=1;AN=2;BQB=0.426242;DP4=79,56,13,16;DP=220;HOB=0.125;ICB=0.3;MQ0F=0;MQ=20;MQB=1;MQSB=1;RPB=0.0152684;SGB=-10.8604;VDB=0.598589	GT:PL	0/1:79,0,132
2	69925644	.	G	A	70	PASS	AC=1;AN=2;BQB=0.753338;DP4=58,32,16,9;DP=132;HOB=0.125;ICB=0.3;MQ0F=0;MQ=20;MQB=1;MQSB=1;RPB=0.999718;SGB=-9.63294;VDB=0.772789	GT:PL	0/1:104,0,140
2	71419331	.	G	A	32.1942	PASS	AC=1;AN=2;BQB=0.704923;DP4=15,4,7,2;DP=36;HOB=0.125;ICB=0.3;MQ0F=0;MQ=20;MQB=1;MQSB=1;RPB=0.733638;SGB=-4.72062;VDB=0.270411	GT:PL	0/1:65,0,57
2	71426147	.	C	T	39.3168	PASS	AC=1;AN=2;BQB=0.953137;DP4=95,86,32,30;DP=282;HOB=0.125;ICB=0.3;MQ0F=0;MQ=20;MQB=1;MQSB=1;RPB=0.0821353;SGB=-20.9865;VDB=0.304974	GT:PL	0/1:73,0,123
2	71961611	.	C	A	45.0897	PASS	AC=1;AN=2;BQB=0.698811;DP4=60,19,11,4;DP=95;HOB=0.125;ICB=0.3;MQ0F=0;MQ=20;MQB=1;MQSB=1;RPB=0.593112;SGB=-6.56362;VDB=0.847235	GT:PL	0/1:79,0,123
2	72120920	.	G	A	76	PASS	AC=1;AN=2;BQB=0.93736;DP4=113,156,24,33;DP=343;HOB=0.125;ICB=0.3;MQ0F=0;MQ=20;MQB=1;MQSB=1;RPB=0.943478;SGB=-19.4523;VDB=0.151667	GT:PL	0/1:110,0,145
2	72249385	.	G	A	30.1493	PASS	AC=1;AN=2;BQB=0.772577;DP4=88,70,28,14;DP=252;HOB=0.125;ICB=0.3;MQ0F=0;MQ=20;MQB=1;MQSB=1;RPB=0.914452;SGB=-14.8495;VDB=0.137091	GT:PL	0/1:64,0,126
2	73836534	.	A	G	34.4341	PASS	AC=1;AN=2;BQB=0.972944;DP4=12,13,4,5;DP=37;HOB=0.125;ICB=0.3;MQ0F=0;MQ=20;MQB=1;MQSB=1;RPB=0.995249;SGB=-4.72062;VDB=0.100042	GT:PL	0/1:68,0,102
2	74280168	.	G	A	67	PASS	AC=1;AN=2;BQB=0.89683;DP4=5,0,5,4;DP=26;HOB=0.125;ICB=0.3;MQ0F=0;MQ=20;MQB=1;MQSB=1;RPB=0.89683;SGB=4.69269;VDB=0.0145983	GT:PL	0/1:99,0,28
2	79303652	.	A	G	80	PASS	AC=2;AN=2;BQB=0.366897;DP4=3,2,9,2;DP=22;HOB=0.5;ICB=0.5;MQ0F=0;MQ=20;MQB=1;MQSB=1;RPB=0.594648;SGB=6.07412;VDB=0.159794	GT:PL	1/1:119,33,0
2	79304009	.	T	G	90	PASS	AC=1;AN=2;BQB=0.000235632;DP4=2019,802,1774,630;DP=6519;HOB=0.125;ICB=0.3;MQ0F=0;MQ=20;MQB=1;MQSB=1;RPB=0.994086;SGB=-739.636;VDB=0.000631915	GT:PL	0/1:125,0,77
2	79883712	.	T	C	86	PASS	AC=1;AN=2;BQB=0.99197;DP4=41,12,24,8;DP=105;HOB=0.125;ICB=0.3;MQ0F=0;MQ=20;MQB=1;MQSB=1;RPB=0.998263;SGB=-11.7809;VDB=0.466282	GT:PL	0/1:120,0,91
2	80857220	.	G	A	32.0056	PASS	AC=1;AN=2;BQB=0.896474;DP4=4,3,3,2;DP=13;HOB=0.125;ICB=0.3;MQ0F=0;MQ=20;MQB=0.95494;MQSB=0.95494;RPB=0.760054;SGB=1.94933;VDB=0.476318	GT:PL	0/1:66,0,17
2	84980583	.	G	A	49.3218	PASS	AC=2;AN=2;BQB=1.35874e-07;DP4=144,43,137,3;DP=412;HOB=0.5;ICB=0.5;MQ0F=0;MQ=20;MQB=1;MQSB=1;RPB=1.12479e-20;SGB=-44.9211;VDB=3.79785e-12	GT:PL	1/1:89,208,0
2	85076843	.	G	A	30.2153	PASS	AC=1;AN=2;BQB=0.925793;DP4=60,34,18,10;DP=150;HOB=0.125;ICB=0.3;MQ0F=0;MQ=20;MQB=1;MQSB=1;RPB=0.655351;SGB=-10.5535;VDB=0.630369	GT:PL	0/1:63,0,133
2	85081753	.	G	A	53	PASS	AC=1;AN=2;BQB=0.594708;DP4=63,59,19,15;DP=158;HOB=0.125;ICB=0.3;MQ0F=0;MQ=20;MQB=1;MQSB=1;RPB=0.891775;SGB=-12.3947;VDB=0.988763	GT:PL	0/1:87,0,139
2	85829134	.	T	C	56	PASS	AC=1;AN=2;BQB=0.207008;DP4=10,11,6,4;DP=33;HOB=0.125;ICB=0.3;MQ0F=0;MQ=20;MQB=1;MQSB=1;RPB=0.58512;SGB=-5.02822;VDB=0.346864	GT:PL	0/1:91,0,20
2	86441359	.	G	A	71	PASS	AC=1;AN=2;BQB=0.373933;DP4=35,20,7,16;DP=94;HOB=0.125;ICB=0.3;MQ0F=0;MQ=20;MQB=1;MQSB=1;RPB=0.000196807;SGB=-9.01927;VDB=1.16374e-14	GT:PL	0/1:103,0,133
2	88280583	.	G	A	43.294	PASS	AC=1;AN=2;BQB=0.679965;DP4=3,7,4,3;DP=17;HOB=0.125;ICB=0.3;MQ0F=0;MQ=20;MQB=1;MQSB=1;RPB=0.475187;SGB=-4.09964;VDB=0.255255	GT:PL	0/1:76,0,26
2	88817390	.	C	T	30.3154	PASS	AC=1;AN=2;BQB=0.514048;DP4=20,11,7,3;DP=54;HOB=0.125;ICB=0.3;MQ0F=0;MQ=20;MQB=1;MQSB=1;RPB=0.990712;SGB=-5.02822;VDB=0.112814	GT:PL	0/1:64,0,117
2	88908878	.	A	G	42.2845	PASS	AC=1;AN=2;BQB=0.750008;DP4=35,21,11,5;DP=100;HOB=0.125;ICB=0.3;MQ0F=0;MQ=20;MQB=1;MQSB=1;RPB=0.0537837;SGB=-6.87126;VDB=0.0755041	GT:PL	0/1:76,0,136
2	88935925	.	C	A	46.325	PASS	AC=1;AN=2;BQB=1;DP4=6,4,4,3;DP=23;HOB=0.125;ICB=0.3;MQ0F=0;MQ=20;MQB=1;MQSB=1;RPB=0.84246;SGB=3.31571;VDB=0.112445	GT:PL	0/1:80,0,54
2	89559797	.	G	A	55	PASS	AC=1;AN=2;BQB=0.185172;DP4=1636,1158,799,590;DP=4370;HOB=0.125;ICB=0.3;MQ0F=0;MQ=20;MQB=1;MQSB=1;RPB=0.426115;SGB=-428.18;VDB=0.037112	GT:PL	0/1:89,0,141
2	89563067	.	A	T	42.7652	PASS	AC=1;AN=2;BQB=0.809011;DP4=2,1,4,2;DP=11;HOB=0.125;ICB=0.3;MQ0F=0;MQ=20;MQB=0.924584;MQSB=0.924584;RPB=0.462292;SGB=1.97062;VDB=0.817917	GT:PL	0/1:75,0,16
2	89583040	.	G	A	30.2513	PASS	AC=1;AN=2;BQB=0.908075;DP4=3,5,3,2;DP=17;HOB=0.125;ICB=0.3;MQ0F=0;MQ=20;MQB=1;MQSB=0.961166;RPB=0.0452104;SGB=1.94933;VDB=0.237122	GT:PL	0/1:64,0,34
2	89586021	.	G	T	38.2316	PASS	AC=1;AN=2;BQB=0.450251;DP4=24,13,7,4;DP=57;HOB=0.125;ICB=0.3;MQ0F=0;MQ=20;MQB=1;MQSB=1;RPB=0.978498;SGB=-5.33419;VDB=0.641962	GT:PL	0/1:72,0,105
2	89964371	.	A	G	39.8744	PASS	AC=1;AN=2;BQB=0.975976;DP4=50,24,13,10;DP=116;HOB=0.125;ICB=0.3;MQ0F=0;MQ=20;MQB=1;MQSB=1;RPB=0.948077;SGB=-9.01927;VDB=0.582415	GT:PL	0/1:73,0,115
2	90011280	.	C	T	32.7512	PASS	AC=1;AN=2;BQB=0.863961;DP4=18,17,5,6;DP=56;HOB=0.125;ICB=0.3;MQ0F=0;MQ=20;MQB=1;MQSB=1;RPB=0.763892;SGB=-5.33664;VDB=0.378362	GT:PL	0/1:66,0,107
2	90086999	.	G	A	56	PASS	AC=1;AN=2;BQB=0.473733;DP4=8,7,6,3;DP=31;HOB=0.125;ICB=0.3;MQ0F=0;MQ=20;MQB=1;MQSB=1;RPB=0.286951;SGB=-4.71804;VDB=0.669846	GT:PL	0/1:91,0,25
2	90173755	.	A	G	37.4287	PASS	AC=1;AN=2;BQB=0.675214;DP4=95,54,25,22;DP=258;HOB=0.125;ICB=0.3;MQ0F=0;MQ=20;MQB=1;MQSB=1;RPB=0.828482;SGB=-16.3837;VDB=0.452938	GT:PL	0/1:71,0,122
2	90177466	.	A	G	30.2687	PASS	AC=1;AN=2;BQB=0.898348;DP4=164,96,58,38;DP=437;HOB=0.125;ICB=0.3;MQ0F=0;MQ=20;MQB=1;MQSB=1;RPB=0.949647;SGB=-31.4195;VDB=0.653736	GT:PL	0/1:64,0,113
2	90177551	.	G	T	36.2457	PASS	AC=1;AN=2;BQB=0.0651579;DP4=126,124,58,42;DP=466;HOB=0.125;ICB=0.3;MQ0F=0;MQ=20;MQB=1;MQSB=1;RPB=0.416367;SGB=-32.6469;VDB=0.402812	GT:PL	0/1:70,0,129
2	90352111	.	A	G	77	PASS	AC=1;AN=2;BQB=0.502565;DP4=84,67,14,41;DP=244;HOB=0.125;ICB=0.3;MQ0F=0;MQ=20;MQB=1;MQSB=1;RPB=0.73273;SGB=-18.8386;VDB=0.475375	GT:PL	0/1:111,0,136
2	90352234	.	T	C	33.2643	PASS	AC=1;AN=2;BQB=0.0827038;DP4=65,51,22,15;DP=197;HOB=0.125;ICB=0.3;MQ0F=0;MQ=20;MQB=1;MQSB=1;RPB=0.844394;SGB=-13.3152;VDB=0.151416	GT:PL	0/1:64,0,131
2	90353312	.	T	C	49.2111	PASS	AC=1;AN=2;BQB=0.879911;DP4=52,22,24,6;DP=150;HOB=0.125;ICB=0.3;MQ0F=0;MQ=20;MQB=1;MQSB=1;RPB=0.00508182;SGB=-11.1672;VDB=0.225124	GT:PL	0/1:83,0,136
2	90353737	.	T	C	46.6625	PASS	AC=1;AN=2;BQB=0.995103;DP4=96,53,37,19;DP=275;HOB=0.125;ICB=0.3;MQ0F=0;MQ=20;MQB=1;MQSB=1;RPB=0.571263;SGB=-19.1454;VDB=0.00318758	GT:PL	0/1:79,0,131
2	90353776	.	C	T	62	PASS	AC=1;AN=2;BQB=0.977533;DP4=69,82,25,25;DP=248;HOB=0.125;ICB=0.3;MQ0F=0;MQ=20;MQB=1;MQSB=1;RPB=0.466085;SGB=-17.3043;VDB=0.0599951	GT:PL	0/1:96,0,144
2	90353816	.	A	G	57	PASS	AC=1;AN=2;BQB=0.901695;DP4=80,59,23,26;DP=219;HOB=0.125;ICB=0.3;MQ0F=0;MQ=20;MQB=1;MQSB=1;RPB=0.76796;SGB=-16.9974;VDB=0.73231	GT:PL	0/1:91,0,131
2	90354431	.	A	G	59	PASS	AC=1;AN=2;BQB=0.478489;DP4=46,26,7,17;DP=122;HOB=0.125;ICB=0.3;MQ0F=0;MQ=20;MQB=1;MQSB=1;RPB=0.869507;SGB=-9.32613;VDB=0.0693458	GT:PL	0/1:93,0,135
2	90354462	.	T	C	95	PASS	AC=1;AN=2;BQB=0.808856;DP4=52,27,20,16;DP=127;HOB=0.125;ICB=0.3;MQ0F=0;MQ=20;MQB=1;MQSB=1;RPB=0.901522;SGB=-13.0084;VDB=0.851046	GT:PL	0/1:129,0,114
2	90354524	.	C	T	68	PASS	AC=1;AN=2;BQB=0.280102;DP4=84,23,48,9;DP=212;HOB=0.125;ICB=0.3;MQ0F=0;MQ=20;MQB=1;MQSB=1;RPB=0.579505;SGB=-19.4523;VDB=0.300685	GT:PL	0/1:102,0,107
2	90355031	.	A	G	65	PASS	AC=1;AN=2;BQB=0.923441;DP4=104,59,48,19;DP=296;HOB=0.125;ICB=0.3;MQ0F=0;MQ=20;MQB=1;MQSB=1;RPB=0.781455;SGB=-22.5208;VDB=0.190571	GT:PL	0/1:99,0,132
2	90355099	.	G	A	80	PASS	AC=1;AN=2;BQB=0.950442;DP4=86,60,26,27;DP=247;HOB=0.125;ICB=0.3;MQ0F=0;MQ=20;MQB=1;MQSB=1;RPB=0.158318;SGB=-18.2249;VDB=0.107572	GT:PL	0/1:114,0,130
2	90357434	.	T	G	68	PASS	AC=1;AN=2;BQB=0.86493;DP4=75,84,33,25;DP=219;HOB=0.125;ICB=0.3;MQ0F=0;MQ=20;MQB=1;MQSB=1;RPB=0.240996;SGB=-19.7591;VDB=0.0476049	GT:PL	0/1:102,0,144
2	90664169	.	G	A	68	PASS	AC=1;AN=2;BQB=0.673986;DP4=122,104,32,36;DP=358;HOB=0.125;ICB=0.3;MQ0F=0;MQ=20;MQB=1;MQSB=1;RPB=0.681281;SGB=-22.8277;VDB=0.232652	GT:PL	0/1:102,0,139
2	90664947	.	A	G	80	PASS	AC=1;AN=2;BQB=0.7612;DP4=122,70,53,23;DP=353;HOB=0.125;ICB=0.3;MQ0F=0;MQ=20;MQB=1;MQSB=1;RPB=0.985866;SGB=-25.2825;VDB=0.287342	GT:PL	0/1:114,0,126
2	90665141	.	C	T	82	PASS	AC=1;AN=2;BQB=0.72985;DP4=105,89,54,30;DP=337;HOB=0.125;ICB=0.3;MQ0F=0;MQ=20;MQB=1;MQSB=1;RPB=0.966166;SGB=-27.7373;VDB=0.0579147	GT:PL	0/1:116,0,140
2	90683256	.	C	T	46.2878	PASS	AC=1;AN=2;BQB=0.811222;DP4=49,52,22,9;DP=136;HOB=0.125;ICB=0.3;MQ0F=0;MQ=20;MQB=1;MQSB=1;RPB=0.905508;SGB=-11.4741;VDB=0.408555	GT:PL	0/1:80,0,140
2	90683271	.	G	A	47.2943	PASS	AC=1;AN=2;BQB=0.990897;DP4=62,53,25,12;DP=153;HOB=0.125;ICB=0.3;MQ0F=0;MQ=20;MQB=1;MQSB=1;RPB=0.983103;SGB=-13.3152;VDB=0.771561	GT:PL	0/1:81,0,138
2	91149564	.	C	T	33.0255	PASS	AC=1;AN=2;BQB=0.931779;DP4=5,1,5,1;DP=17;HOB=0.125;ICB=0.3;MQ0F=0;MQ=20;MQB=0.982603;MQSB=1;RPB=0.931779;SGB=2.63044;VDB=0.735946	GT:PL	0/1:67,0,16
2	91150973	.	C	T	156	PASS	AC=1;AN=2;BQB=0.207851;DP4=40,20,29,30;DP=126;HOB=0.5;ICB=0.5;MQ0F=0;MQ=20;MQB=1;MQSB=1;RPB=0.31879;SGB=-20.066;VDB=0.848575	GT:PL	0/1:100,0,127
2	91160332	.	C	T	30.429	PASS	AC=1;AN=2;BQB=0.903118;DP4=10,13,5,3;DP=37;HOB=0.125;ICB=0.3;MQ0F=0;MQ=20;MQB=1;MQSB=1;RPB=0.488895;SGB=-4.41269;VDB=0.0251785	GT:PL	0/1:64,0,88
2	91223940	.	G	A	78	PASS	AC=1;AN=2;BQB=0.428015;DP4=27,10,9,6;DP=57;HOB=0.125;ICB=0.3;MQ0F=0;MQ=20;MQB=1;MQSB=1;RPB=0.0584149;SGB=-6.56362;VDB=0.0431812	GT:PL	0/1:112,0,79
2	91226167	.	G	C	43.215	PASS	AC=1;AN=2;BQB=0.857894;DP4=22,13,7,4;DP=54;HOB=0.125;ICB=0.3;MQ0F=0;MQ=20;MQB=1;MQSB=1;RPB=0.346977;SGB=-5.33419;VDB=0.927598	GT:PL	0/1:77,0,108
2	92064171	.	T	C	90	PASS	AC=1;AN=2;BQB=0.506797;DP4=35,39,13,16;DP=125;HOB=0.125;ICB=0.3;MQ0F=0;MQ=20;MQB=1;MQSB=1;RPB=0.599312;SGB=-10.8604;VDB=0.158316	GT:PL	0/1:124,0,145
2	92066499	.	T	C	49.2775	PASS	AC=1;AN=2;BQB=0.999253;DP4=76,44,27,11;DP=208;HOB=0.125;ICB=0.3;MQ0F=0;MQ=20;MQB=1;MQSB=1;RPB=0.957435;SGB=-13.6221;VDB=0.820106	GT:PL	0/1:83,0,126
2	93872845	.	G	A	38.274	PASS	AC=1;AN=2;BQB=0.165787;DP4=35,26,8,8;DP=83;HOB=0.125;ICB=0.3;MQ0F=0;MQ=20;MQB=1;MQSB=1;RPB=0.274913;SGB=-6.87128;VDB=0.163924	GT:PL	0/1:72,0,115
2	93943124	.	C	T	48.2896	PASS	AC=1;AN=2;BQB=0.735469;DP4=30,23,9,6;DP=71;HOB=0.125;ICB=0.3;MQ0F=0;MQ=20;MQB=1;MQSB=1;RPB=0.983055;SGB=-6.5644;VDB=0.0848206	GT:PL	0/1:82,0,125
2	93943139	.	C	T	65	PASS	AC=1;AN=2;BQB=0.878401;DP4=27,22,11,7;DP=70;HOB=0.125;ICB=0.3;MQ0F=0;MQ=20;MQB=1;MQSB=1;RPB=0.464901;SGB=-7.48499;VDB=0.297533	GT:PL	0/1:99,0,125
2	94386489	.	G	A	30.8353	PASS	AC=1;AN=2;BQB=0.985939;DP4=34,44,4,7;DP=105;HOB=0.125;ICB=0.3;MQ0F=0;MQ=20;MQB=1;MQSB=1;RPB=0.712866;SGB=-5.33419;VDB=0.472394	GT:PL	0/1:65,0,145
2	94518323	.	C	T	75	PASS	AC=1;AN=2;BQB=0.870794;DP4=38,49,13,20;DP=131;HOB=0.125;ICB=0.3;MQ0F=0;MQ=20;MQB=1;MQSB=1;RPB=0.745172;SGB=-12.0878;VDB=0.56622	GT:PL	0/1:107,0,147
2	94796278	.	A	G	42.2106	PASS	AC=1;AN=2;BQB=0.961295;DP4=21,27,4,4;DP=62;HOB=0.125;ICB=0.3;MQ0F=0;MQ=20;MQB=1;MQSB=1;RPB=0.637864;SGB=4.00342;VDB=0.732531	GT:PL	0/1:76,0,105
2	94889754	.	G	C	53	PASS	AC=1;AN=2;BQB=0.196563;DP4=15,5,3,7;DP=34;HOB=0.125;ICB=0.3;MQ0F=0;MQ=20;MQB=1;MQSB=1;RPB=0.932469;SGB=-5.02822;VDB=0.2142	GT:PL	0/1:87,0,38
2	94892773	.	C	G	96	PASS	AC=1;AN=2;BQB=0.319829;DP4=252,109,166,56;DP=742;HOB=0.125;ICB=0.3;MQ0F=0;MQ=20;MQB=1;MQSB=1;RPB=0.902097;SGB=-70.083;VDB=0.201967	GT:PL	0/1:130,0,125
2	94911406	.	A	C	122	PASS	AC=1;AN=2;BQB=0.0978033;DP4=1317,1129,741,715;DP=3925;HOB=0.125;ICB=0.3;MQ0F=0;MQ=20;MQB=1;MQSB=1;RPB=0.486576;SGB=-448.739;VDB=0.242376	GT:PL	0/1:156,0,147
2	94922636	.	G	A	47.1693	PASS	AC=1;AN=2;BQB=0.671553;DP4=8,93,4,40;DP=170;HOB=0.125;ICB=0.3;MQ0F=0;MQ=20;MQB=1;MQSB=1;RPB=0.0327626;SGB=-15.4632;VDB=2.6713e-19	GT:PL	0/1:81,0,90
2	94924840	.	C	T	41.1071	PASS	AC=1;AN=2;BQB=0.597928;DP4=8,4,3,4;DP=27;HOB=0.125;ICB=0.3;MQ0F=0;MQ=20;MQB=1;MQSB=1;RPB=0.257165;SGB=-4.09964;VDB=0.144094	GT:PL	0/1:75,0,26
2	94938010	.	A	G	73	PASS	AC=1;AN=2;BQB=0.10181;DP4=62,27,27,11;DP=156;HOB=0.125;ICB=0.3;MQ0F=0;MQ=20;MQB=1;MQSB=1;RPB=0.609511;SGB=-13.6221;VDB=0.990427	GT:PL	0/1:106,0,120
2	94985286	.	A	G	47.2783	PASS	AC=1;AN=2;BQB=0.996918;DP4=13,14,4,4;DP=35;HOB=0.125;ICB=0.3;MQ0F=0;MQ=20;MQB=1;MQSB=1;RPB=0.999229;SGB=4.00342;VDB=0.888218	GT:PL	0/1:81,0,92
2	95500434	.	A	G,C	246	PASS	AC=1,1;AN=2;BQB=0.999535;DP4=15,20,158,122;DP=389;MQ0F=0;MQ=20;MQB=1;MQSB=1;RPB=0.032645;SGB=-1.38629;VDB=0.976811	GT:PL	1/2:178,135,84,113,0,129
2	95500609	.	A	G	104	PASS	AC=1;AN=2;BQB=0.832279;DP4=127,75,76,53;DP=445;HOB=0.125;ICB=0.3;MQ0F=0;MQ=20;MQB=1;MQSB=1;RPB=0.305271;SGB=-41.5457;VDB=0.000262941	GT:PL	0/1:138,0,124
2	95512324	.	G	T	100	PASS	AC=1;AN=2;BQB=0.783611;DP4=256,144,138,79;DP=686;HOB=0.125;ICB=0.3;MQ0F=0;MQ=20;MQB=1;MQSB=1;RPB=0.696424;SGB=-68.5487;VDB=0.00981888	GT:PL	0/1:134,0,139
2	95516010	.	C	T	93	PASS	AC=1;AN=2;BQB=0.800635;DP4=163,149,79,73;DP=518;HOB=0.125;ICB=0.3;MQ0F=0;MQ=20;MQB=1;MQSB=1;RPB=0.532887;SGB=-48.6033;VDB=0.0309673	GT:PL	0/1:127,0,151
2	95516614	.	G	A	95	PASS	AC=1;AN=2;BQB=0.686915;DP4=186,101,88,57;DP=432;HOB=0.125;ICB=0.3;MQ0F=0;MQ=20;MQB=1;MQSB=1;RPB=0.0208428;SGB=-46.4553;VDB=0.999197	GT:PL	0/1:129,0,138
2	95521444	.	T	C	58	PASS	AC=1;AN=2;BQB=0.988776;DP4=21,11,7,6;DP=60;HOB=0.125;ICB=0.3;MQ0F=0;MQ=20;MQB=1;MQSB=1;RPB=0.903401;SGB=-5.94997;VDB=0.204649	GT:PL	0/1:92,0,75
2	95521598	.	A	G	38.2234	PASS	AC=1;AN=2;BQB=0.370432;DP4=34,15,6,7;DP=79;HOB=0.125;ICB=0.3;MQ0F=0;MQ=20;MQB=1;MQSB=1;RPB=0.923956;SGB=-5.95036;VDB=0.963707	GT:PL	0/1:72,0,133
2	95777016	.	G	A	63	PASS	AC=1;AN=2;BQB=0.528774;DP4=62,53,8,24;DP=166;HOB=0.125;ICB=0.3;MQ0F=0;MQ=20;MQB=1;MQSB=1;RPB=0.259366;SGB=-11.7809;VDB=0.274127	GT:PL	0/1:97,0,142
2	95777038	.	C	T	44.1433	PASS	AC=1;AN=2;BQB=0.563944;DP4=58,58,10,17;DP=159;HOB=0.125;ICB=0.3;MQ0F=0;MQ=20;MQB=1;MQSB=1;RPB=0.505351;SGB=-10.2467;VDB=0.706119	GT:PL	0/1:78,0,142
2	95777459	.	G	A	102	PASS	AC=1;AN=2;BQB=0.0423139;DP4=41,29,20,16;DP=130;HOB=0.125;ICB=0.3;MQ0F=0;MQ=20;MQB=1;MQSB=1;RPB=0.991139;SGB=-13.0084;VDB=0.342564	GT:PL	0/1:136,0,125
2	95777542	.	T	C	101	PASS	AC=1;AN=2;BQB=0.900284;DP4=33,38,18,13;DP=120;HOB=0.125;ICB=0.3;MQ0F=0;MQ=20;MQB=1;MQSB=1;RPB=0.97568;SGB=-11.4741;VDB=0.468478	GT:PL	0/1:135,0,124
2	95778301	.	A	G	87	PASS	AC=1;AN=2;BQB=0.962363;DP4=35,22,15,10;DP=107;HOB=0.125;ICB=0.3;MQ0F=0;MQ=20;MQB=1;MQSB=1;RPB=0.391297;SGB=-9.63298;VDB=0.846296	GT:PL	0/1:121,0,87
2	95778451	.	A	G	63	PASS	AC=1;AN=2;BQB=0.209486;DP4=59,21,23,8;DP=139;HOB=0.125;ICB=0.3;MQ0F=0;MQ=20;MQB=1;MQSB=1;RPB=0.218125;SGB=-11.4741;VDB=0.989105	GT:PL	0/1:97,0,118
2	95778467	.	C	T	78	PASS	AC=1;AN=2;BQB=0.83171;DP4=40,29,19,10;DP=117;HOB=0.125;ICB=0.3;MQ0F=0;MQ=20;MQB=1;MQSB=1;RPB=0.364665;SGB=-10.8604;VDB=0.582593	GT:PL	0/1:112,0,130
2	95778704	.	A	G	110	PASS	AC=1;AN=2;BQB=0.607618;DP4=53,41,27,19;DP=171;HOB=0.125;ICB=0.3;MQ0F=0;MQ=20;MQB=1;MQSB=1;RPB=0.958038;SGB=-16.0769;VDB=0.0325817	GT:PL	0/1:144,0,125
2	95778961	.	C	T	93	PASS	AC=1;AN=2;BQB=0.998257;DP4=48,36,19,18;DP=158;HOB=0.125;ICB=0.3;MQ0F=0;MQ=20;MQB=1;MQSB=1;RPB=0.782491;SGB=-13.3152;VDB=0.00147757	GT:PL	0/1:126,0,136
2	95778963	.	A	G	93	PASS	AC=1;AN=2;BQB=0.63639;DP4=47,37,19,18;DP=157;HOB=0.125;ICB=0.3;MQ0F=0;MQ=20;MQB=1;MQSB=1;RPB=0.784031;SGB=-13.3152;VDB=0.00141325	GT:PL	0/1:126,0,134
2	98407663	.	G	A	53	PASS	AC=1;AN=2;BQB=0.279003;DP4=21,13,5,6;DP=52;HOB=0.125;ICB=0.3;MQ0F=0;MQ=20;MQB=1;MQSB=1;RPB=0.824811;SGB=-5.3356;VDB=0.697088	GT:PL	0/1:87,0,95
2	98522822	.	T	G	63	PASS	AC=1;AN=2;BQB=0.888322;DP4=14,5,8,4;DP=40;HOB=0.125;ICB=0.3;MQ0F=0;MQ=20;MQB=1;MQSB=1;RPB=0.989977;SGB=-5.64284;VDB=0.0181341	GT:PL	0/1:98,0,19
2	98522850	.	G	A	74	PASS	AC=1;AN=2;BQB=0.0629724;DP4=14,8,12,6;DP=47;HOB=0.125;ICB=0.3;MQ0F=0;MQ=20;MQB=1;MQSB=1;RPB=0.594712;SGB=-7.48484;VDB=0.929118	GT:PL	0/1:108,0,1
2	98525900	.	A	G	102	PASS	AC=1;AN=2;BQB=0.760046;DP4=1969,1486,1028,742;DP=6441;HOB=0.125;ICB=0.3;MQ0F=0;MQ=20;MQB=1;MQSB=1;RPB=2.61835e-08;SGB=-545.091;VDB=0.998961	GT:PL	0/1:136,0,151
2	98526880	.	C	G	119	PASS	AC=1;AN=2;BQB=0.00201298;DP4=1818,1130,916,662;DP=5333;HOB=0.125;ICB=0.3;MQ0F=0;MQ=20;MQB=1;MQSB=1;RPB=0.494334;SGB=-486.175;VDB=0.00258318	GT:PL	0/1:153,0,131
2	98528471	.	A	G	74	PASS	AC=1;AN=2;BQB=0.627259;DP4=56,88,25,26;DP=243;HOB=0.125;ICB=0.3;MQ0F=0;MQ=20;MQB=1;MQSB=1;RPB=0.0113051;SGB=-17.6112;VDB=0.00364824	GT:PL	0/1:108,0,146
2	98528810	.	G	T	99	PASS	AC=1;AN=2;BQB=0.918115;DP4=41,52,16,22;DP=144;HOB=0.125;ICB=0.3;MQ0F=0;MQ=20;MQB=1;MQSB=1;RPB=0.525982;SGB=-13.6221;VDB=0.0468983	GT:PL	0/1:133,0,139
2	98529185	.	T	C	30.8706	PASS	AC=1;AN=2;BQB=0.568382;DP4=82,34,7,12;DP=163;HOB=0.125;ICB=0.3;MQ0F=0;MQ=20;MQB=1;MQSB=1;RPB=0.382878;SGB=-7.79183;VDB=0.870411	GT:PL	0/1:65,0,131
2	98529265	.	C	T	85	PASS	AC=1;AN=2;BQB=0.118477;DP4=91,30,39,29;DP=231;HOB=0.5;ICB=0.5;MQ0F=0;MQ=20;MQB=1;MQSB=1;RPB=0.16646;SGB=-22.8277;VDB=0.784974	GT:PL	0/1:55,0,111
2	98529646	.	C	A	64	PASS	AC=1;AN=2;BQB=0.783479;DP4=195,104,59,36;DP=505;HOB=0.125;ICB=0.3;MQ0F=0;MQ=20;MQB=1;MQSB=1;RPB=0.15505;SGB=-31.1127;VDB=0.915503	GT:PL	0/1:98,0,129
2	98530335	.	T	A	35.071	PASS	AC=1;AN=2;BQB=0.967712;DP4=32,34,7,5;DP=92;HOB=0.125;ICB=0.3;MQ0F=0;MQ=20;MQB=1;MQSB=1;RPB=0.990456;SGB=-5.64284;VDB=0.872842	GT:PL	0/1:69,0,133
2	98537440	.	C	T	100	PASS	AC=1;AN=2;BQB=0.63834;DP4=135,108,53,49;DP=432;HOB=0.125;ICB=0.3;MQ0F=0;MQ=20;MQB=1;MQSB=1;RPB=0.898807;SGB=-33.2606;VDB=0.00658887	GT:PL	0/1:134,0,142
2	98545590	.	T	G	41.0398	PASS	AC=1;AN=2;BQB=0.6447;DP4=75,46,11,8;DP=166;HOB=0.125;ICB=0.3;MQ0F=0;MQ=20;MQB=1;MQSB=1;RPB=0.989395;SGB=-7.79185;VDB=0.58802	GT:PL	0/1:75,0,125
2	98547513	.	C	T	92	PASS	AC=1;AN=2;BQB=0.823314;DP4=54,27,24,13;DP=141;HOB=0.125;ICB=0.3;MQ0F=0;MQ=20;MQB=1;MQSB=1;RPB=0.712319;SGB=-13.3152;VDB=0.865987	GT:PL	0/1:125,0,102
2	98548357	.	T	C	37.7407	PASS	AC=1;AN=2;BQB=0.645171;DP4=100,71,13,7;DP=237;HOB=0.125;ICB=0.3;MQ0F=0;MQ=20;MQB=1;MQSB=1;RPB=0.637418;SGB=12.3071;VDB=0.298432	GT:PL	0/1:72,0,137
2	98548358	.	G	A	30.6164	PASS	AC=1;AN=2;BQB=0.139928;DP4=104,68,11,8;DP=235;HOB=0.125;ICB=0.3;MQ0F=0;MQ=20;MQB=1;MQSB=1;RPB=0.999847;SGB=-7.79162;VDB=0.279123	GT:PL	0/1:65,0,133
2	98549072	.	A	G	51	PASS	AC=1;AN=2;BQB=0.964776;DP4=43,21,12,8;DP=108;HOB=0.125;ICB=0.3;MQ0F=0;MQ=20;MQB=1;MQSB=1;RPB=0.941713;SGB=-8.09871;VDB=0.342935	GT:PL	0/1:85,0,107
2	98620064	.	C	A	74	PASS	AC=1;AN=2;BQB=0.909104;DP4=142,123,62,52;DP=455;HOB=0.125;ICB=0.3;MQ0F=0;MQ=20;MQB=1;MQSB=1;RPB=0.0322364;SGB=-36.9429;VDB=0.995407	GT:PL	0/1:108,0,142
2	98626027	.	C	G	56	PASS	AC=2;AN=2;BQB=0.5;DP4=0,2,6,1;DP=11;HOB=0.5;ICB=0.5;MQ0F=0;MQ=20;MQB=1;MQSB=0.924584;RPB=0;SGB=2.55596;VDB=0.0895546	GT:PL	1/1:93,21,0
2	98862943	.	A	T	57	PASS	AC=2;AN=2;BQB=0.875;DP4=2,0,6,2;DP=14;HOB=0.5;ICB=0.5;MQ0F=0;MQ=20;MQB=1;MQSB=1;RPB=0;SGB=3.16415;VDB=1.33331e-05	GT:PL	1/1:92,7,0
2	98890108	.	T	C	42.0028	PASS	AC=1;AN=2;BQB=0.992594;DP4=28,22,7,4;DP=78;HOB=0.125;ICB=0.3;MQ0F=0;MQ=20;MQB=1;MQSB=1;RPB=0.997847;SGB=6.07412;VDB=0.775348	GT:PL	0/1:76,0,132
2	98891750	.	G	T	50	PASS	AC=1;AN=2;BQB=0.675577;DP4=32,19,9,5;DP=84;HOB=0.125;ICB=0.3;MQ0F=0;MQ=20;MQB=1;MQSB=1;RPB=0.98974;SGB=8.15014;VDB=0.0331708	GT:PL	0/1:84,0,137
2	98898316	.	T	A	75	PASS	AC=1;AN=2;BQB=0.985835;DP4=4117,4116,1336,1281;DP=14287;HOB=0.125;ICB=0.3;MQ0F=0;MQ=20;MQB=1;MQSB=1;RPB=1.0601e-05;SGB=-804.995;VDB=0.129994	GT:PL	0/1:109,0,149
2	103884777	.	G	C	30.2606	PASS	AC=1;AN=2;BQB=0.930215;DP4=26,23,11,4;DP=85;HOB=0.125;ICB=0.3;MQ0F=0;MQ=20;MQB=1;MQSB=1;RPB=0.882836;SGB=-6.56424;VDB=0.583238	GT:PL	0/1:64,0,141
2	104038158	.	G	C	39.2877	PASS	AC=1;AN=2;BQB=0.305668;DP4=21,9,4,4;DP=46;HOB=0.125;ICB=0.3;MQ0F=0;MQ=20;MQB=1;MQSB=1;RPB=0.221385;SGB=-4.40924;VDB=0.303943	GT:PL	0/1:73,0,86
2	104491407	.	C	G	38.6709	PASS	AC=1;AN=2;BQB=0.47436;DP4=4,2,3,3;DP=15;HOB=0.125;ICB=0.3;MQ0F=0;MQ=20;MQB=0.982603;MQSB=0.95494;RPB=0.220239;SGB=2.63044;VDB=0.718719	GT:PL	0/1:71,0,50
2	104583494	.	G	A	48.5767	PASS	AC=1;AN=2;BQB=0.925999;DP4=4,3,4,3;DP=18;HOB=0.125;ICB=0.3;MQ0F=0;MQ=20;MQB=0.966012;MQSB=1;RPB=0.571605;SGB=3.31571;VDB=0.185086	GT:PL	0/1:82,0,39
2	104590151	.	C	T	36.0361	PASS	AC=1;AN=2;BQB=0.554147;DP4=449,41,204,22;DP=1030;HOB=0.125;ICB=0.3;MQ0F=0;MQ=20;MQB=1;MQSB=1;RPB=0.516931;SGB=-71.3104;VDB=6.29018e-17	GT:PL	0/1:70,0,100
2	104590267	.	G	C	86	PASS	AC=1;AN=2;BQB=0.0654001;DP4=413,200,224,92;DP=1060;HOB=0.125;ICB=0.3;MQ0F=0;MQ=20;MQB=1;MQSB=1;RPB=0.0905529;SGB=-98.9271;VDB=0.924672	GT:PL	0/1:120,0,143
2	104590836	.	C	T	64	PASS	AC=1;AN=2;BQB=0.972944;DP4=8,6,4,6;DP=28;HOB=0.125;ICB=0.3;MQ0F=0;MQ=20;MQB=1;MQSB=1;RPB=0.573826;SGB=-5.0263;VDB=0.467235	GT:PL	0/1:98,0,49
2	104591029	.	A	G	42.2917	PASS	AC=1;AN=2;BQB=0.986896;DP4=16,16,5,5;DP=53;HOB=0.125;ICB=0.3;MQ0F=0;MQ=20;MQB=1;MQSB=1;RPB=0.97886;SGB=-5.02822;VDB=0.806617	GT:PL	0/1:76,0,107
2	104610543	.	G	A	74	PASS	AC=1;AN=2;BQB=0.959989;DP4=8,1,4,6;DP=21;HOB=0.125;ICB=0.3;MQ0F=0;MQ=20;MQB=1;MQSB=1;RPB=0.0803926;SGB=5.38303;VDB=0.0262679	GT:PL	0/1:108,0,15
2	104629397	.	A	C,G	47.0813	PASS	AC=1,1;AN=2;DP4=0,0,6,2;DP=11;MQ0F=0;MQ=20;MQSB=1;SGB=-0.592404;VDB=0.00771167	GT:PL	1/2:85,67,61,32,0,17
2	104629669	.	C	T	48.1591	PASS	AC=1;AN=2;BQB=0.809011;DP4=2,1,3,3;DP=12;HOB=0.125;ICB=0.3;MQ0F=0;MQ=20;MQB=0.924584;MQSB=0.974597;RPB=0.924584;SGB=1.97062;VDB=0.149847	GT:PL	0/1:81,1,0
2	104692743	.	G	A	44.0443	PASS	AC=1;AN=2;BQB=0.0111166;DP4=95,63,22,14;DP=200;HOB=0.125;ICB=0.3;MQ0F=0;MQ=20;MQB=1;MQSB=1;RPB=0.677068;SGB=-13.0084;VDB=0.487647	GT:PL	0/1:78,0,131
2	105206934	.	G	T	40.7412	PASS	AC=1;AN=2;BQB=0.984963;DP4=16,6,4,5;DP=39;HOB=0.125;ICB=0.3;MQ0F=0;MQ=20;MQB=1;MQSB=1;RPB=0.0665059;SGB=-4.72062;VDB=0.54263	GT:PL	0/1:74,0,86
2	105375185	.	G	A	71	PASS	AC=1;AN=2;BQB=0.459866;DP4=541,554,210,189;DP=1824;HOB=0.125;ICB=0.3;MQ0F=0;MQ=20;MQB=1;MQSB=1;RPB=0.952124;SGB=-124.396;VDB=0.00217505	GT:PL	0/1:105,0,146
2	105375600	.	G	C	124	PASS	AC=1;AN=2;BQB=0.196793;DP4=279,208,85,127;DP=1102;HOB=0.125;ICB=0.3;MQ0F=0;MQ=20;MQB=1;MQSB=1;RPB=0.00437627;SGB=-67.0145;VDB=0.238179	GT:PL	0/1:158,0,143
2	105376452	.	G	A	45.2827	PASS	AC=1;AN=2;BQB=0.707465;DP4=705,506,188,156;DP=1842;HOB=0.125;ICB=0.3;MQ0F=0;MQ=20;MQB=1;MQSB=1;RPB=0.559799;SGB=-107.519;VDB=0.0879999	GT:PL	0/1:79,0,130
2	105376990	.	C	T	76	PASS	AC=1;AN=2;BQB=0.825655;DP4=1200,640,380,192;DP=3087;HOB=0.125;ICB=0.3;MQ0F=0;MQ=20;MQB=1;MQSB=1;RPB=0.572429;SGB=-177.481;VDB=0.0418713	GT:PL	0/1:110,0,141
2	105377158	.	C	T	55	PASS	AC=1;AN=2;BQB=0.981465;DP4=787,681,245,202;DP=2166;HOB=0.125;ICB=0.3;MQ0F=0;MQ=20;MQB=1;MQSB=1;RPB=0.463763;SGB=-139.125;VDB=0.997599	GT:PL	0/1:89,0,141
2	105377173	.	T	A	84	PASS	AC=1;AN=2;BQB=8.35845e-06;DP4=862,567,291,156;DP=2133;HOB=0.125;ICB=0.3;MQ0F=0;MQ=20;MQB=1;MQSB=1;RPB=0.194065;SGB=-139.125;VDB=0.843402	GT:PL	0/1:118,0,147
2	105377278	.	C	T	87	PASS	AC=1;AN=2;BQB=0.516539;DP4=563,675,186,263;DP=1960;HOB=0.125;ICB=0.3;MQ0F=0;MQ=20;MQB=1;MQSB=1;RPB=0.942194;SGB=-139.739;VDB=0.736569	GT:PL	0/1:121,0,152
2	105378011	.	A	G	52	PASS	AC=1;AN=2;BQB=0.911052;DP4=521,525,142,164;DP=1736;HOB=0.125;ICB=0.3;MQ0F=0;MQ=20;MQB=1;MQSB=1;RPB=0.789754;SGB=-95.8586;VDB=3.80867e-05	GT:PL	0/1:86,0,138
2	105378845	.	C	T	36.2395	PASS	AC=1;AN=2;BQB=0.320008;DP4=827,469,162,104;DP=2037;HOB=0.125;ICB=0.3;MQ0F=0;MQ=20;MQB=1;MQSB=1;RPB=0.918983;SGB=-83.5845;VDB=0.118895	GT:PL	0/1:70,0,123
2	106627256	.	T	C	84	PASS	AC=1;AN=2;BQB=0.0808663;DP4=554,359,245,155;DP=1632;HOB=0.125;ICB=0.3;MQ0F=0;MQ=20;MQB=1;MQSB=1;RPB=0.87781;SGB=-124.703;VDB=0.282415	GT:PL	0/1:118,0,145
2	106628181	.	G	A	36.226	PASS	AC=1;AN=2;BQB=0.0536199;DP4=461,293,159,134;DP=1327;HOB=0.125;ICB=0.3;MQ0F=0;MQ=20;MQB=1;MQSB=1;RPB=0.989061;SGB=-91.8695;VDB=0.00192771	GT:PL	0/1:70,0,128
2	106631022	.	C	T	39.2768	PASS	AC=1;AN=2;BQB=0.0911355;DP4=33,20,4,7;DP=81;HOB=0.125;ICB=0.3;MQ0F=0;MQ=20;MQB=1;MQSB=1;RPB=0.95781;SGB=-5.3363;VDB=0.248694	GT:PL	0/1:73,0,112
2	106675383	.	C	T	57	PASS	AC=1;AN=2;BQB=0.329712;DP4=547,191,214,93;DP=1244;HOB=0.125;ICB=0.3;MQ0F=0;MQ=20;MQB=1;MQSB=1;RPB=0.693054;SGB=-96.1655;VDB=0.00153409	GT:PL	0/1:91,0,129
2	106998121	.	T	C	32.2731	PASS	AC=1;AN=2;BQB=0.863347;DP4=14,14,3,3;DP=42;HOB=0.125;ICB=0.3;MQ0F=0;MQ=20;MQB=1;MQSB=1;RPB=0.637628;SGB=2.63044;VDB=0.438189	GT:PL	0/1:66,0,78
2	107003898	.	G	A	30.1071	PASS	AC=1;AN=2;BQB=0.665067;DP4=13,12,6,2;DP=41;HOB=0.125;ICB=0.3;MQ0F=0;MQ=20;MQB=1;MQSB=1;RPB=0.203162;SGB=4.00342;VDB=0.0231463	GT:PL	0/1:64,0,113
2	107030131	.	C	A	59	PASS	AC=1;AN=2;BQB=0.920948;DP4=23,9,8,6;DP=53;HOB=0.125;ICB=0.3;MQ0F=0;MQ=20;MQB=1;MQSB=1;RPB=0.812425;SGB=-6.25731;VDB=0.139238	GT:PL	0/1:91,0,87
2	107033297	.	G	C	32.8605	PASS	AC=1;AN=2;BQB=0.672859;DP4=19,11,5,5;DP=47;HOB=0.125;ICB=0.3;MQ0F=0;MQ=20;MQB=1;MQSB=1;RPB=0.522109;SGB=-5.02916;VDB=0.5	GT:PL	0/1:66,0,109
2	107038805	.	A	G	47.3565	PASS	AC=1;AN=2;BQB=0.946915;DP4=6,5,4,4;DP=22;HOB=0.125;ICB=0.3;MQ0F=0;MQ=20;MQB=1;MQSB=1;RPB=0.41781;SGB=-4.40924;VDB=0.478589	GT:PL	0/1:80,0,42
2	107092890	.	C	T	55	PASS	AC=1;AN=2;BQB=0.987698;DP4=74,60,26,17;DP=212;HOB=0.125;ICB=0.3;MQ0F=0;MQ=20;MQB=1;MQSB=1;RPB=0.686646;SGB=-15.1563;VDB=0.951923	GT:PL	0/1:89,0,138
2	107136680	.	G	A	30.2467	PASS	AC=1;AN=2;BQB=0.470173;DP4=409,378,141,173;DP=1393;HOB=0.125;ICB=0.3;MQ0F=0;MQ=20;MQB=1;MQSB=1;RPB=0.0154745;SGB=-98.3134;VDB=0.00807192	GT:PL	0/1:64,0,123
2	107302412	.	G	A	91	PASS	AC=1;AN=2;BQB=0.481778;DP4=231,199,190,124;DP=744;HOB=0.125;ICB=0.3;MQ0F=0;MQ=20;MQB=1;MQSB=1;RPB=0.0191553;SGB=-98.3134;VDB=0.072027	GT:PL	0/1:126,0,65
2	107304468	.	A	G	42.1493	PASS	AC=1;AN=2;BQB=0.925606;DP4=56,58,11,13;DP=149;HOB=0.125;ICB=0.3;MQ0F=0;MQ=20;MQB=1;MQSB=1;RPB=0.503659;SGB=-9.32613;VDB=0.210636	GT:PL	0/1:76,0,145
2	107304576	.	A	G	87	PASS	AC=1;AN=2;BQB=0.222278;DP4=50,43,18,16;DP=158;HOB=0.125;ICB=0.3;MQ0F=0;MQ=20;MQB=1;MQSB=1;RPB=0.949705;SGB=-12.3947;VDB=0.498899	GT:PL	0/1:121,0,137
2	107309281	.	T	C	75	PASS	AC=2;AN=2;BQB=0.596251;DP4=2,1,7,2;DP=17;HOB=0.5;ICB=0.5;MQ0F=0;MQ=20;MQB=1;MQSB=1;RPB=0.596251;SGB=3.78914;VDB=0.455044	GT:PL	1/1:113,27,0
2	107313279	.	T	C	41.2266	PASS	AC=1;AN=2;BQB=1;DP4=220,188,44,46;DP=625;HOB=0.125;ICB=0.3;MQ0F=0;MQ=20;MQB=1;MQSB=1;RPB=0.999725;SGB=-29.5784;VDB=0.154122	GT:PL	0/1:75,0,126
2	107313388	.	T	G	98	PASS	AC=1;AN=2;BQB=0.687401;DP4=127,97,91,65;DP=452;HOB=0.125;ICB=0.3;MQ0F=0;MQ=20;MQB=1;MQSB=1;RPB=0.894854;SGB=-49.8307;VDB=0.0226139	GT:PL	0/1:131,0,98
2	107320068	.	C	G	103	PASS	AC=1;AN=2;BQB=0.909116;DP4=82,45,24,18;DP=200;HOB=0.125;ICB=0.3;MQ0F=0;MQ=20;MQB=1;MQSB=1;RPB=0.0572406;SGB=-14.8495;VDB=0.281	GT:PL	0/1:137,0,118
2	107320225	.	A	G	69	PASS	AC=1;AN=2;BQB=0.999407;DP4=75,65,23,27;DP=228;HOB=0.125;ICB=0.3;MQ0F=0;MQ=20;MQB=1;MQSB=1;RPB=0.977632;SGB=-17.3043;VDB=0.129587	GT:PL	0/1:102,0,144
2	107321267	.	C	A	92	PASS	AC=1;AN=2;BQB=4.14285e-06;DP4=28,272,14,86;DP=444;HOB=0.125;ICB=0.3;MQ0F=0;MQ=20;MQB=1;MQSB=1;RPB=0.957806;SGB=-32.6469;VDB=1.08149e-21	GT:PL	0/1:126,0,162
2	107338156	.	G	A	92	PASS	AC=1;AN=2;BQB=0.777153;DP4=72,80,24,33;DP=215;HOB=0.125;ICB=0.3;MQ0F=0;MQ=20;MQB=1;MQSB=1;RPB=0.999987;SGB=-19.4523;VDB=0.107655	GT:PL	0/1:126,0,144
2	107348142	.	G	A	53	PASS	AC=1;AN=2;BQB=0.924449;DP4=1,3,4,3;DP=13;HOB=0.125;ICB=0.3;MQ0F=0;MQ=20;MQB=0.964642;MQSB=0.950952;RPB=0.562708;SGB=3.31571;VDB=0.0646747	GT:PL	0/1:86,0,13
2	107429486	.	A	G	55	PASS	AC=1;AN=2;BQB=0.995756;DP4=21,11,6,6;DP=51;HOB=0.125;ICB=0.3;MQ0F=0;MQ=20;MQB=1;MQSB=1;RPB=0.685145;SGB=-5.64336;VDB=0.403399	GT:PL	0/1:89,0,89
2	107487437	.	C	T	32.0056	PASS	AC=1;AN=2;BQB=0.896474;DP4=7,0,3,2;DP=16;HOB=0.125;ICB=0.3;MQ0F=0;MQ=20;MQB=0.95494;MQSB=1;RPB=0.95494;SGB=1.94933;VDB=0.366085	GT:PL	0/1:66,0,17
2	107498964	.	G	A	51	PASS	AC=1;AN=2;BQB=0.918946;DP4=23,3,11,3;DP=55;HOB=0.125;ICB=0.3;MQ0F=0;MQ=20;MQB=1;MQSB=1;RPB=0.58531;SGB=-6.25703;VDB=0.681875	GT:PL	0/1:85,0,67
2	107499076	.	C	T	52	PASS	AC=1;AN=2;BQB=0.935558;DP4=26,14,14,5;DP=77;HOB=0.125;ICB=0.3;MQ0F=0;MQ=20;MQB=1;MQSB=1;RPB=0.524801;SGB=-7.79185;VDB=0.207499	GT:PL	0/1:84,0,103
2	107501734	.	A	G	43.5442	PASS	AC=1;AN=2;BQB=0.910098;DP4=9,4,7,2;DP=24;HOB=0.125;ICB=0.3;MQ0F=0;MQ=20;MQB=1;MQSB=1;RPB=0.763541;SGB=-4.71804;VDB=0.458922	GT:PL	0/1:75,0,69
2	107501921	.	G	A	60	PASS	AC=1;AN=2;BQB=0.130838;DP4=21,10,5,6;DP=48;HOB=0.125;ICB=0.3;MQ0F=0;MQ=20;MQB=1;MQSB=1;RPB=0.947322;SGB=-5.3356;VDB=0.242386	GT:PL	0/1:94,0,59
2	107509604	.	G	A	39.2821	PASS	AC=1;AN=2;BQB=0.399098;DP4=115,164,45,55;DP=412;HOB=0.125;ICB=0.3;MQ0F=0;MQ=20;MQB=1;MQSB=1;RPB=0.0493205;SGB=-32.6469;VDB=0.383347	GT:PL	0/1:73,0,137
2	107509745	.	T	C	68	PASS	AC=1;AN=2;BQB=0.989471;DP4=320,241,147,96;DP=1026;HOB=0.125;ICB=0.3;MQ0F=0;MQ=20;MQB=1;MQSB=1;RPB=0.0079822;SGB=-76.5269;VDB=2.13957e-11	GT:PL	0/1:102,0,149
2	107843733	.	A	C	45.2114	PASS	AC=1;AN=2;BQB=0.0876897;DP4=61,52,15,14;DP=175;HOB=0.125;ICB=0.3;MQ0F=0;MQ=20;MQB=1;MQSB=1;RPB=0.375732;SGB=-10.8604;VDB=0.839077	GT:PL	0/1:79,0,142
2	107846886	.	G	C	37.1897	PASS	AC=1;AN=2;BQB=0.977475;DP4=202,234,99,87;DP=632;HOB=0.125;ICB=0.3;MQ0F=0;MQ=20;MQB=1;MQSB=1;RPB=0.246589;SGB=-59.0363;VDB=0.362256	GT:PL	0/1:71,0,136
2	108093376	.	G	T	35.2896	PASS	AC=1;AN=2;BQB=0.751794;DP4=17,12,8,1;DP=52;HOB=0.125;ICB=0.3;MQ0F=0;MQ=20;MQB=1;MQSB=1;RPB=1;SGB=4.69269;VDB=0.478362	GT:PL	0/1:69,0,88
2	108093443	.	G	A	76	PASS	AC=1;AN=2;BQB=0.812353;DP4=13,16,7,5;DP=45;HOB=0.125;ICB=0.3;MQ0F=0;MQ=20;MQB=1;MQSB=1;RPB=0.987659;SGB=6.76576;VDB=0.958134	GT:PL	0/1:110,0,74
2	108122663	.	T	C	102	PASS	AC=1;AN=2;BQB=0.685065;DP4=246,199,170,168;DP=886;HOB=0.125;ICB=0.3;MQ0F=0;MQ=20;MQB=1;MQSB=1;RPB=0.724075;SGB=-105.678;VDB=0.120903	GT:PL	0/1:137,0,76
2	108122687	.	G	C	84	PASS	AC=1;AN=2;BQB=0.0948882;DP4=263,171,195,114;DP=883;HOB=0.125;ICB=0.3;MQ0F=0;MQ=20;MQB=1;MQSB=1;RPB=0.745594;SGB=-96.7792;VDB=0.337574	GT:PL	0/1:119,0,58
2	108137655	.	C	T	103	PASS	AC=1;AN=2;BQB=0.0237914;DP4=179,105,118,54;DP=535;HOB=0.125;ICB=0.3;MQ0F=0;MQ=20;MQB=1;MQSB=1;RPB=0.2971;SGB=-54.7403;VDB=0.0044127	GT:PL	0/1:137,0,137
2	108140471	.	A	G	58	PASS	AC=1;AN=2;BQB=0.488533;DP4=86,74,23,12;DP=248;HOB=0.125;ICB=0.3;MQ0F=0;MQ=20;MQB=1;MQSB=1;RPB=0.366517;SGB=22.704;VDB=0.0549226	GT:PL	0/1:92,0,137
2	108192350	.	G	T	60	PASS	AC=1;AN=2;BQB=0.712591;DP4=76,40,10,15;DP=165;HOB=0.125;ICB=0.3;MQ0F=0;MQ=20;MQB=1;MQSB=1;RPB=0.828866;SGB=15.7726;VDB=0.458802	GT:PL	0/1:94,0,132
2	108193195	.	G	A	41.7689	PASS	AC=1;AN=2;BQB=0.324138;DP4=84,61,11,10;DP=180;HOB=0.125;ICB=0.3;MQ0F=0;MQ=20;MQB=1;MQSB=1;RPB=0.68664;SGB=-8.40544;VDB=0.177195	GT:PL	0/1:76,0,145
2	108193373	.	C	T	32.6516	PASS	AC=1;AN=2;BQB=0.562874;DP4=81,33,6,6;DP=179;HOB=0.125;ICB=0.3;MQ0F=0;MQ=20;MQB=1;MQSB=1;RPB=0.751273;SGB=6.76576;VDB=0.0964083	GT:PL	0/1:67,0,136
2	108195204	.	G	A	46.8237	PASS	AC=1;AN=2;BQB=0.164487;DP4=102,52,14,9;DP=212;HOB=0.125;ICB=0.3;MQ0F=0;MQ=20;MQB=1;MQSB=1;RPB=0.340416;SGB=14.3863;VDB=0.122276	GT:PL	0/1:81,0,129
2	112889491	.	G	A	77	PASS	AC=1;AN=2;BQB=0.0025144;DP4=50,118,21,49;DP=239;HOB=0.125;ICB=0.3;MQ0F=0;MQ=20;MQB=1;MQSB=1;RPB=0.460146;SGB=-23.4414;VDB=3.65112e-06	GT:PL	0/1:111,0,153
2	116317284	.	C	T	46.1972	PASS	AC=1;AN=2;BQB=0.860493;DP4=31,22,4,9;DP=82;HOB=0.125;ICB=0.3;MQ0F=0;MQ=20;MQB=1;MQSB=1;RPB=0.171351;SGB=-5.94997;VDB=0.0839332	GT:PL	0/1:80,0,127
2	116623699	.	G	A	90	PASS	AC=1;AN=2;BQB=0.602309;DP4=24,28,14,12;DP=80;HOB=0.125;ICB=0.3;MQ0F=0;MQ=20;MQB=1;MQSB=1;RPB=0.89021;SGB=-9.93983;VDB=0.720062	GT:PL	0/1:123,0,128
2	116623708	.	C	T	90	PASS	AC=1;AN=2;BQB=0.979517;DP4=27,26,14,12;DP=82;HOB=0.125;ICB=0.3;MQ0F=0;MQ=20;MQB=1;MQSB=1;RPB=0.897826;SGB=-9.93983;VDB=0.720062	GT:PL	0/1:123,0,126
2	116625985	.	G	A	41.2258	PASS	AC=1;AN=2;BQB=0.933175;DP4=18,23,7,5;DP=62;HOB=0.125;ICB=0.3;MQ0F=0;MQ=20;MQB=1;MQSB=1;RPB=0.231432;SGB=-5.64284;VDB=0.203074	GT:PL	0/1:75,0,138
2	116625997	.	T	A	47.8496	PASS	AC=1;AN=2;BQB=0.192538;DP4=16,21,8,6;DP=61;HOB=0.125;ICB=0.3;MQ0F=0;MQ=20;MQB=1;MQSB=1;RPB=0.125644;SGB=-6.25731;VDB=0.426471	GT:PL	0/1:81,0,134
2	119065467	.	T	C	66	PASS	AC=1;AN=2;BQB=0.969966;DP4=23,8,12,4;DP=60;HOB=0.125;ICB=0.3;MQ0F=0;MQ=20;MQB=1;MQSB=1;RPB=0.944874;SGB=-6.871;VDB=0.939879	GT:PL	0/1:100,0,72
2	119091574	.	T	C	36.1313	PASS	AC=1;AN=2;BQB=0.999699;DP4=27,10,7,4;DP=64;HOB=0.125;ICB=0.3;MQ0F=0;MQ=20;MQB=1;MQSB=1;RPB=0.916725;SGB=-5.33419;VDB=0.688637	GT:PL	0/1:70,0,115
2	119233313	.	T	G	43.5521	PASS	AC=1;AN=2;BQB=0.297434;DP4=66,61,28,17;DP=223;HOB=0.125;ICB=0.3;MQ0F=0;MQ=20;MQB=1;MQSB=1;RPB=0.980476;SGB=-15.77;VDB=0.304767	GT:PL	0/1:75,0,128
2	120334462	.	T	G	30.1595	PASS	AC=1;AN=2;BQB=0.914947;DP4=2,10,2,3;DP=20;HOB=0.125;ICB=0.3;MQ0F=0;MQ=20;MQB=1;MQSB=1;RPB=0.605689;SGB=1.94933;VDB=0.0501588	GT:PL	0/1:64,0,2
2	120976769	.	G	C	62	PASS	AC=1;AN=2;BQB=0.76374;DP4=153,92,7,6;DP=269;HOB=0.125;ICB=0.3;MQ0F=0;MQ=20;MQB=1;MQSB=1;RPB=0.851806;SGB=7.4578;VDB=0.490297	GT:PL	0/1:96,0,130
2	121016848	.	G	A	30.8196	PASS	AC=2;AN=2;BQB=0.973096;DP4=5,10,3,3;DP=24;HOB=0.5;ICB=0.5;MQ0F=0;MQ=20;MQB=1;MQSB=1;RPB=0.912409;SGB=-3.79454;VDB=0.749879	GT:PL	1/1:69,12,0
2	121202669	.	G	A	30.8657	PASS	AC=1;AN=2;BQB=0.208598;DP4=16,4,3,4;DP=31;HOB=0.125;ICB=0.3;MQ0F=0;MQ=20;MQB=1;MQSB=1;RPB=0.962458;SGB=-4.10417;VDB=0.374894	GT:PL	0/1:65,0,29
2	121220407	.	T	C	121	PASS	AC=1;AN=2;BQB=0.69463;DP4=212,177,103,102;DP=668;HOB=0.125;ICB=0.3;MQ0F=0;MQ=20;MQB=1;MQSB=1;RPB=0.946248;SGB=-64.8665;VDB=0.268139	GT:PL	0/1:155,0,123
2	121393500	.	G	A	82	PASS	AC=1;AN=2;BQB=0.615316;DP4=12,11,5,10;DP=38;HOB=0.125;ICB=0.3;MQ0F=0;MQ=20;MQB=1;MQSB=1;RPB=0.472551;SGB=8.84268;VDB=0.28002	GT:PL	0/1:116,0,104
2	121393848	.	G	C	98	PASS	AC=1;AN=2;BQB=0.990599;DP4=30,23,17,13;DP=93;HOB=0.125;ICB=0.3;MQ0F=0;MQ=20;MQB=1;MQSB=1;RPB=0.649569;SGB=19.2382;VDB=0.023907	GT:PL	0/1:132,0,135
2	121395533	.	T	C	83	PASS	AC=1;AN=2;BQB=0.911291;DP4=39,39,18,11;DP=116;HOB=0.125;ICB=0.3;MQ0F=0;MQ=20;MQB=1;MQSB=1;RPB=0.579688;SGB=18.5451;VDB=0.498502	GT:PL	0/1:117,0,144
2	121395613	.	A	G	74	PASS	AC=1;AN=2;BQB=0.870184;DP4=48,23,24,8;DP=148;HOB=0.125;ICB=0.3;MQ0F=0;MQ=20;MQB=1;MQSB=1;RPB=0.129915;SGB=20.6245;VDB=0.0878859	GT:PL	0/1:108,0,129
2	121395660	.	T	C	91	PASS	AC=1;AN=2;BQB=0.968878;DP4=43,29,11,18;DP=131;HOB=0.125;ICB=0.3;MQ0F=0;MQ=20;MQB=1;MQSB=1;RPB=0.940903;SGB=18.5451;VDB=0.453527	GT:PL	0/1:125,0,142
2	121395749	.	A	G	102	PASS	AC=1;AN=2;BQB=0.995316;DP4=24,13,17,12;DP=82;HOB=0.125;ICB=0.3;MQ0F=0;MQ=20;MQB=1;MQSB=1;RPB=0.551054;SGB=-10.8604;VDB=0.00320236	GT:PL	0/1:136,0,84
2	121396148	.	C	T	94	PASS	AC=1;AN=2;BQB=0.631814;DP4=46,21,45,30;DP=182;HOB=0.125;ICB=0.3;MQ0F=0;MQ=20;MQB=1;MQSB=1;RPB=0.831825;SGB=-24.9756;VDB=0.939122	GT:PL	0/1:129,0,70
2	121396461	.	T	G	72	PASS	AC=1;AN=2;BQB=0.995585;DP4=90,64,40,28;DP=279;HOB=0.125;ICB=0.3;MQ0F=0;MQ=20;MQB=1;MQSB=1;RPB=0.7911;SGB=45.5778;VDB=0.730268	GT:PL	0/1:106,0,136
2	121396562	.	G	A	84	PASS	AC=1;AN=2;BQB=0.996511;DP4=54,51,18,24;DP=192;HOB=0.125;ICB=0.3;MQ0F=0;MQ=20;MQB=1;MQSB=1;RPB=0.409833;SGB=27.556;VDB=0.18762	GT:PL	0/1:118,0,148
2	121396786	.	C	T	78	PASS	AC=1;AN=2;BQB=0.77324;DP4=73,21,27,13;DP=167;HOB=0.125;ICB=0.3;MQ0F=0;MQ=20;MQB=1;MQSB=1;RPB=0.985624;SGB=26.1697;VDB=0.793961	GT:PL	0/1:112,0,121
2	121511980	.	T	G	35.0831	PASS	AC=1;AN=2;BQB=0.822961;DP4=19,17,2,7;DP=64;HOB=0.125;ICB=0.3;MQ0F=0;MQ=20;MQB=1;MQSB=1;RPB=0.5763;SGB=4.69269;VDB=0.240575	GT:PL	0/1:69,0,124
2	121517016	.	A	G	43.7669	PASS	AC=1;AN=2;BQB=0.150977;DP4=6,3,3,3;DP=19;HOB=0.125;ICB=0.3;MQ0F=0;MQ=20;MQB=1;MQSB=1;RPB=0.810528;SGB=2.63044;VDB=0.0609325	GT:PL	0/1:78,0,14
2	121713638	.	C	T	33.3293	PASS	AC=1;AN=2;BQB=0.999971;DP4=38,46,14,9;DP=132;HOB=0.125;ICB=0.3;MQ0F=0;MQ=20;MQB=1;MQSB=1;RPB=0.670058;SGB=-9.01927;VDB=0.212817	GT:PL	0/1:67,0,146
2	121714799	.	G	A	45.1564	PASS	AC=1;AN=2;BQB=0.975149;DP4=78,54,22,7;DP=194;HOB=0.125;ICB=0.3;MQ0F=0;MQ=20;MQB=1;MQSB=1;RPB=0.916384;SGB=-10.8604;VDB=0.0232857	GT:PL	0/1:79,0,134
2	121790554	.	G	A	103	PASS	AC=1;AN=2;BQB=0.0131713;DP4=265,115,109,58;DP=713;HOB=0.125;ICB=0.3;MQ0F=0;MQ=20;MQB=1;MQSB=1;RPB=0.850156;SGB=-53.2061;VDB=0.184442	GT:PL	0/1:137,0,79
2	121828003	.	A	G	90	PASS	AC=1;AN=2;BQB=0.939003;DP4=14,8,9,7;DP=45;HOB=0.125;ICB=0.3;MQ0F=0;MQ=20;MQB=1;MQSB=1;RPB=0.861065;SGB=-6.87069;VDB=0.884131	GT:PL	0/1:124,0,71
2	121829223	.	A	T	56	PASS	AC=1;AN=2;BQB=0.27685;DP4=9,4,4,5;DP=26;HOB=0.125;ICB=0.3;MQ0F=0;MQ=20;MQB=1;MQSB=1;RPB=0.986161;SGB=-4.71804;VDB=0.954111	GT:PL	0/1:91,0,10
2	121831581	.	G	A	46.5341	PASS	AC=1;AN=2;BQB=0.10894;DP4=26,13,17,3;DP=75;HOB=0.125;ICB=0.3;MQ0F=0;MQ=20;MQB=1;MQSB=1;RPB=0.467606;SGB=-8.09867;VDB=0.399314	GT:PL	0/1:80,0,121
2	122198394	.	G	C	35.0992	PASS	AC=1;AN=2;BQB=0.945725;DP4=15,1,4,3;DP=28;HOB=0.125;ICB=0.3;MQ0F=0;MQ=20;MQB=1;MQSB=1;RPB=0.980111;SGB=-4.10417;VDB=0.147395	GT:PL	0/1:69,0,2
2	122720002	.	G	T	60	PASS	AC=1;AN=2;BQB=0.819662;DP4=72,40,11,11;DP=164;HOB=0.125;ICB=0.3;MQ0F=0;MQ=20;MQB=1;MQSB=1;RPB=0.955042;SGB=13.6932;VDB=0.265537	GT:PL	0/1:94,0,130
2	122736922	.	C	T	41.1341	PASS	AC=1;AN=2;BQB=0.00619102;DP4=12,6,6,3;DP=28;HOB=0.125;ICB=0.3;MQ0F=0;MQ=20;MQB=1;MQSB=1;RPB=0.180092;SGB=-4.72062;VDB=0.0617301	GT:PL	0/1:73,0,57
2	122782376	.	T	G	49.3597	PASS	AC=1;AN=2;BQB=0.699408;DP4=36,23,14,6;DP=98;HOB=0.125;ICB=0.3;MQ0F=0;MQ=20;MQB=1;MQSB=1;RPB=0.925094;SGB=-8.09871;VDB=0.708011	GT:PL	0/1:83,0,134
2	122814851	.	C	T	65	PASS	AC=1;AN=2;BQB=0.583471;DP4=678,78,319,39;DP=1213;HOB=0.125;ICB=0.3;MQ0F=0;MQ=20;MQB=1;MQSB=1;RPB=0.0658228;SGB=-111.815;VDB=4.42656e-06	GT:PL	0/1:99,0,93
2	122817388	.	C	G	104	PASS	AC=1;AN=2;BQB=0.00021299;DP4=586,379,332,181;DP=1669;HOB=0.125;ICB=0.3;MQ0F=0;MQ=20;MQB=1;MQSB=1;RPB=0.306026;SGB=-159.377;VDB=0.409236	GT:PL	0/1:138,0,115
2	122817568	.	C	T	118	PASS	AC=1;AN=2;BQB=0.146392;DP4=450,563,250,232;DP=1852;HOB=0.125;ICB=0.3;MQ0F=0;MQ=20;MQB=1;MQSB=1;RPB=0.0376437;SGB=-149.865;VDB=0.599748	GT:PL	0/1:152,0,148
2	122833975	.	G	C	66	PASS	AC=1;AN=2;BQB=0.999653;DP4=9,7,6,4;DP=36;HOB=0.125;ICB=0.3;MQ0F=0;MQ=20;MQB=1;MQSB=1;RPB=0.958856;SGB=5.38303;VDB=0.788314	GT:PL	0/1:100,0,57
2	122835705	.	C	T	43.835	PASS	AC=1;AN=2;BQB=0.961166;DP4=6,1,3,3;DP=18;HOB=0.125;ICB=0.3;MQ0F=0;MQ=20;MQB=0.961166;MQSB=1;RPB=0.961166;SGB=2.63044;VDB=0.856113	GT:PL	0/1:78,0,11
2	122898177	.	G	T	30.1104	PASS	AC=1;AN=2;BQB=0.993708;DP4=47,24,14,4;DP=129;HOB=0.125;ICB=0.3;MQ0F=0;MQ=20;MQB=1;MQSB=1;RPB=0.957078;SGB=-7.48484;VDB=0.322785	GT:PL	0/1:64,0,134
2	122899270	.	A	C	62	PASS	AC=1;AN=2;BQB=0.848709;DP4=48,62,15,11;DP=164;HOB=0.125;ICB=0.3;MQ0F=0;MQ=20;MQB=1;MQSB=1;RPB=0.880903;SGB=-9.93983;VDB=0.784615	GT:PL	0/1:96,0,150
2	123193388	.	A	G	37.0243	PASS	AC=1;AN=2;BQB=0.366805;DP4=9,10,4,3;DP=34;HOB=0.125;ICB=0.3;MQ0F=0;MQ=20;MQB=1;MQSB=1;RPB=0.095405;SGB=-4.09964;VDB=0.286295	GT:PL	0/1:71,0,43
2	123193406	.	A	G	32.0582	PASS	AC=1;AN=2;BQB=0.934614;DP4=12,11,2,5;DP=36;HOB=0.125;ICB=0.3;MQ0F=0;MQ=20;MQB=1;MQSB=1;RPB=0.989239;SGB=-4.09964;VDB=0.800317	GT:PL	0/1:66,0,43
2	124962483	.	C	T	43.2988	PASS	AC=1;AN=2;BQB=0.464661;DP4=55,6,19,3;DP=95;HOB=0.125;ICB=0.3;MQ0F=0;MQ=20;MQB=1;MQSB=1;RPB=0.963312;SGB=-8.71242;VDB=0.0469223	GT:PL	0/1:77,0,101
2	124963250	.	C	T	45.5199	PASS	AC=1;AN=2;BQB=0.963283;DP4=90,56,27,22;DP=237;HOB=0.125;ICB=0.3;MQ0F=0;MQ=20;MQB=1;MQSB=1;RPB=0.978062;SGB=-16.9974;VDB=0.896284	GT:PL	0/1:79,0,119
2	125046473	.	G	A	49.3506	PASS	AC=1;AN=2;BQB=0.978919;DP4=4,7,5,3;DP=24;HOB=0.125;ICB=0.3;MQ0F=0;MQ=20;MQB=1;MQSB=1;RPB=0.0377739;SGB=-4.40924;VDB=0.369149	GT:PL	0/1:82,0,42
2	125439234	.	G	C	100	PASS	AC=1;AN=2;BQB=0.873287;DP4=63,39,33,20;DP=189;HOB=0.125;ICB=0.3;MQ0F=0;MQ=20;MQB=1;MQSB=1;RPB=0.911684;SGB=-18.2249;VDB=0.663074	GT:PL	0/1:134,0,131
2	125499639	.	C	T	52	PASS	AC=1;AN=2;BQB=0.664579;DP4=51,44,10,14;DP=136;HOB=0.125;ICB=0.3;MQ0F=0;MQ=20;MQB=1;MQSB=1;RPB=0.822145;SGB=15.0794;VDB=0.108752	GT:PL	0/1:86,0,140
2	125809301	.	T	C	48.2641	PASS	AC=1;AN=2;BQB=0.629865;DP4=79,48,21,12;DP=195;HOB=0.125;ICB=0.3;MQ0F=0;MQ=20;MQB=1;MQSB=1;RPB=0.941273;SGB=-12.0878;VDB=0.0695873	GT:PL	0/1:82,0,141
2	125811224	.	C	T	66	PASS	AC=1;AN=2;BQB=0.968664;DP4=66,47,30,15;DP=190;HOB=0.125;ICB=0.3;MQ0F=0;MQ=20;MQB=1;MQSB=1;RPB=0.48784;SGB=-15.77;VDB=0.949826	GT:PL	0/1:99,0,131
2	125962704	.	T	C	31.5002	PASS	AC=2;AN=2;BQB=1.01283;DP4=2,1,3,1;DP=10;HOB=0.5;ICB=0.5;MQ0F=0;MQ=20;MQB=1.01283;MQSB=1;RPB=0.810265;SGB=1.27626;VDB=0.698002	GT:PL	1/1:69,12,0
2	126057490	.	C	T	54	PASS	AC=1;AN=2;BQB=0.983857;DP4=59,61,11,11;DP=171;HOB=0.125;ICB=0.3;MQ0F=0;MQ=20;MQB=1;MQSB=1;RPB=0.682608;SGB=13.6932;VDB=0.263701	GT:PL	0/1:88,0,147
2	126057545	.	G	A	52	PASS	AC=1;AN=2;BQB=0.694486;DP4=48,36,9,6;DP=129;HOB=0.125;ICB=0.3;MQ0F=0;MQ=20;MQB=1;MQSB=1;RPB=0.928395;SGB=8.84268;VDB=0.347638	GT:PL	0/1:86,0,148
2	126112102	.	G	A	36.2281	PASS	AC=1;AN=2;BQB=0.966234;DP4=239,122,68,32;DP=574;HOB=0.125;ICB=0.3;MQ0F=0;MQ=20;MQB=1;MQSB=1;RPB=0.842379;SGB=-32.6469;VDB=0.998797	GT:PL	0/1:70,0,122
2	126112269	.	C	T	55	PASS	AC=1;AN=2;BQB=0.977509;DP4=180,100,40,30;DP=407;HOB=0.125;ICB=0.3;MQ0F=0;MQ=20;MQB=1;MQSB=1;RPB=0.0888608;SGB=-23.4414;VDB=0.524967	GT:PL	0/1:89,0,123
2	126863196	.	G	C	49.0511	PASS	AC=1;AN=2;BQB=0.823708;DP4=26,22,5,6;DP=71;HOB=0.125;ICB=0.3;MQ0F=0;MQ=20;MQB=1;MQSB=1;RPB=0.989403;SGB=6.07412;VDB=0.481974	GT:PL	0/1:83,0,135
2	126911551	.	C	T	67	PASS	AC=1;AN=2;BQB=0.704715;DP4=34,32,8,8;DP=93;HOB=0.125;ICB=0.3;MQ0F=0;MQ=20;MQB=1;MQSB=1;RPB=0.917345;SGB=-6.87069;VDB=0.564771	GT:PL	0/1:101,0,140
2	126936684	.	G	A	103	PASS	AC=1;AN=2;BQB=0.615761;DP4=51,45,17,21;DP=144;HOB=0.125;ICB=0.3;MQ0F=0;MQ=20;MQB=1;MQSB=1;RPB=0.825398;SGB=-13.6221;VDB=0.22849	GT:PL	0/1:137,0,140
2	126938262	.	A	G	95	PASS	AC=1;AN=2;BQB=0.845243;DP4=109,90,54,36;DP=353;HOB=0.125;ICB=0.3;MQ0F=0;MQ=20;MQB=1;MQSB=1;RPB=0.390269;SGB=-29.5784;VDB=0.00696552	GT:PL	0/1:129,0,139
2	127180406	.	G	A	38.241	PASS	AC=1;AN=2;BQB=0.391169;DP4=16,8,3,4;DP=35;HOB=0.125;ICB=0.3;MQ0F=0;MQ=20;MQB=1;MQSB=1;RPB=0.175284;SGB=3.31571;VDB=0.366715	GT:PL	0/1:72,0,89
2	127432577	.	G	A	82	PASS	AC=1;AN=2;BQB=0.00825304;DP4=329,226,183,100;DP=991;HOB=0.125;ICB=0.3;MQ0F=0;MQ=20;MQB=1;MQSB=1;RPB=0.161084;SGB=-88.801;VDB=1.40194e-06	GT:PL	0/1:116,0,147
2	127434404	.	C	T	102	PASS	AC=1;AN=2;BQB=0.252405;DP4=358,322,201,186;DP=1163;HOB=0.125;ICB=0.3;MQ0F=0;MQ=20;MQB=1;MQSB=1;RPB=0.558883;SGB=-120.714;VDB=0.026142	GT:PL	0/1:136,0,153
2	127435124	.	G	A	30.2026	PASS	AC=1;AN=2;BQB=0.817338;DP4=52,42,15,9;DP=145;HOB=0.125;ICB=0.3;MQ0F=0;MQ=20;MQB=1;MQSB=1;RPB=0.434964;SGB=-9.32613;VDB=0.225208	GT:PL	0/1:64,0,130
2	127438487	.	A	G	42.2619	PASS	AC=1;AN=2;BQB=0.99016;DP4=72,87,24,20;DP=241;HOB=0.125;ICB=0.3;MQ0F=0;MQ=20;MQB=1;MQSB=1;RPB=0.571158;SGB=-15.4632;VDB=0.778708	GT:PL	0/1:76,0,140
2	127438705	.	C	T	32.668	PASS	AC=1;AN=2;BQB=0.29926;DP4=65,43,17,16;DP=170;HOB=0.125;ICB=0.3;MQ0F=0;MQ=20;MQB=1;MQSB=1;RPB=0.537019;SGB=-12.0878;VDB=0.773034	GT:PL	0/1:66,0,123
2	127442144	.	T	G	53	PASS	AC=1;AN=2;BQB=0.624738;DP4=30,29,9,7;DP=93;HOB=0.125;ICB=0.3;MQ0F=0;MQ=20;MQB=1;MQSB=1;RPB=0.985966;SGB=-6.87069;VDB=0.0308403	GT:PL	0/1:87,0,148
2	127447579	.	A	C	70	PASS	AC=1;AN=2;BQB=0.927782;DP4=36,28,10,11;DP=114;HOB=0.125;ICB=0.3;MQ0F=0;MQ=20;MQB=1;MQSB=1;RPB=0.995804;SGB=-8.40556;VDB=0.175997	GT:PL	0/1:104,0,138
2	127524211	.	T	C	37.2958	PASS	AC=1;AN=2;BQB=0.195593;DP4=10,6,5,3;DP=31;HOB=0.125;ICB=0.3;MQ0F=0;MQ=20;MQB=1;MQSB=1;RPB=0.563145;SGB=4.00342;VDB=0.480966	GT:PL	0/1:71,0,105
2	127531126	.	C	T	30.7722	PASS	AC=1;AN=2;BQB=0.971405;DP4=21,34,5,6;DP=76;HOB=0.125;ICB=0.3;MQ0F=0;MQ=20;MQB=1;MQSB=1;RPB=0.990571;SGB=-5.33419;VDB=0.591503	GT:PL	0/1:65,0,141
2	127620337	.	C	A	57	PASS	AC=1;AN=2;BQB=0.578896;DP4=49,32,10,15;DP=138;HOB=0.125;ICB=0.3;MQ0F=0;MQ=20;MQB=1;MQSB=1;RPB=0.992029;SGB=-9.63298;VDB=0.0157468	GT:PL	0/1:91,0,129
2	127620340	.	A	G	52	PASS	AC=1;AN=2;BQB=0.681539;DP4=46,32,9,15;DP=126;HOB=0.125;ICB=0.3;MQ0F=0;MQ=20;MQB=1;MQSB=1;RPB=0.928009;SGB=-9.32613;VDB=0.00189643	GT:PL	0/1:86,0,130
2	127620344	.	G	C	65	PASS	AC=1;AN=2;BQB=0.358556;DP4=45,31,11,16;DP=123;HOB=0.125;ICB=0.3;MQ0F=0;MQ=20;MQB=1;MQSB=1;RPB=0.971621;SGB=-10.2467;VDB=0.0608757	GT:PL	0/1:98,0,129
2	127624218	.	G	A	60	PASS	AC=1;AN=2;BQB=0.79189;DP4=6,19,4,5;DP=40;HOB=0.125;ICB=0.3;MQ0F=0;MQ=20;MQB=1;MQSB=1;RPB=0.313845;SGB=4.69269;VDB=0.170099	GT:PL	0/1:94,0,72
2	127624941	.	A	G	80	PASS	AC=1;AN=2;BQB=0.998195;DP4=69,81,24,23;DP=256;HOB=0.125;ICB=0.3;MQ0F=0;MQ=20;MQB=1;MQSB=1;RPB=0.938519;SGB=-16.3837;VDB=0.193356	GT:PL	0/1:114,0,148
2	127625045	.	G	A	79	PASS	AC=1;AN=2;BQB=0.159381;DP4=24,29,7,12;DP=89;HOB=0.125;ICB=0.3;MQ0F=0;MQ=20;MQB=1;MQSB=1;RPB=0.763488;SGB=-7.79174;VDB=0.0839632	GT:PL	0/1:113,0,131
2	127627928	.	C	T	69	PASS	AC=1;AN=2;BQB=0.872428;DP4=93,15,32,8;DP=178;HOB=0.125;ICB=0.3;MQ0F=0;MQ=20;MQB=1;MQSB=1;RPB=0.132674;SGB=-14.2358;VDB=0.0129066	GT:PL	0/1:103,0,91
2	127627951	.	G	A	44.2866	PASS	AC=1;AN=2;BQB=0.677611;DP4=112,19,34,7;DP=219;HOB=0.125;ICB=0.3;MQ0F=0;MQ=20;MQB=1;MQSB=1;RPB=0.0887004;SGB=-14.5426;VDB=0.0283303	GT:PL	0/1:78,0,87
2	127628454	.	T	C	56	PASS	AC=1;AN=2;BQB=0.74549;DP4=59,61,26,14;DP=218;HOB=0.125;ICB=0.3;MQ0F=0;MQ=20;MQB=1;MQSB=1;RPB=0.693782;SGB=-14.2358;VDB=0.296785	GT:PL	0/1:90,0,143
2	127664993	.	A	G	82	PASS	AC=1;AN=2;BQB=0.985832;DP4=62,61,21,23;DP=197;HOB=0.125;ICB=0.3;MQ0F=0;MQ=20;MQB=1;MQSB=1;RPB=0.993473;SGB=-15.4632;VDB=0.0209317	GT:PL	0/1:116,0,150
2	127665029	.	C	T	77	PASS	AC=1;AN=2;BQB=0.415449;DP4=69,36,21,13;DP=172;HOB=0.125;ICB=0.3;MQ0F=0;MQ=20;MQB=1;MQSB=1;RPB=0.88474;SGB=-12.3947;VDB=0.972756	GT:PL	0/1:111,0,118
2	127665041	.	C	T	81	PASS	AC=1;AN=2;BQB=0.126834;DP4=61,30,18,11;DP=153;HOB=0.125;ICB=0.3;MQ0F=0;MQ=20;MQB=1;MQSB=1;RPB=0.378137;SGB=-10.8604;VDB=0.654168	GT:PL	0/1:115,0,106
2	127833555	.	G	A	32.9309	PASS	AC=1;AN=2;BQB=0.84246;DP4=3,5,2,3;DP=13;HOB=0.125;ICB=0.3;MQ0F=0;MQ=20;MQB=1;MQSB=1;RPB=0.591555;SGB=1.94933;VDB=0.458326	GT:PL	0/1:67,0,17
2	127853992	.	G	A	36.2372	PASS	AC=1;AN=2;BQB=0.190599;DP4=131,104,34,25;DP=400;HOB=0.125;ICB=0.3;MQ0F=0;MQ=20;MQB=1;MQSB=1;RPB=0.799103;SGB=-20.066;VDB=0.0235885	GT:PL	0/1:70,0,121
2	127854227	.	G	A	95	PASS	AC=1;AN=2;BQB=0.984429;DP4=89,56,36,20;DP=265;HOB=0.125;ICB=0.3;MQ0F=0;MQ=20;MQB=1;MQSB=1;RPB=0.978545;SGB=-19.1454;VDB=0.0565078	GT:PL	0/1:129,0,138
2	127888859	.	G	A	31.764	PASS	AC=1;AN=2;BQB=0.948217;DP4=58,10,37,1;DP=110;HOB=0.125;ICB=0.3;MQ0F=0;MQ=20;MQB=1;MQSB=1;RPB=0.00390616;SGB=-13.6221;VDB=0.00220849	GT:PL	0/1:64,0,83
2	127893214	.	A	G	40.2862	PASS	AC=1;AN=2;BQB=0.972199;DP4=19,8,6,3;DP=45;HOB=0.125;ICB=0.3;MQ0F=0;MQ=20;MQB=1;MQSB=1;RPB=0.95819;SGB=-4.71804;VDB=0.54263	GT:PL	0/1:74,0,86
2	127893655	.	G	A	78	PASS	AC=1;AN=2;BQB=0.998095;DP4=105,95,50,39;DP=318;HOB=0.125;ICB=0.3;MQ0F=0;MQ=20;MQB=1;MQSB=1;RPB=0.113221;SGB=-29.2716;VDB=0.162264	GT:PL	0/1:112,0,142
2	127893778	.	G	A	43.245	PASS	AC=1;AN=2;BQB=0.307092;DP4=89,82,28,19;DP=227;HOB=0.125;ICB=0.3;MQ0F=0;MQ=20;MQB=1;MQSB=1;RPB=0.349929;SGB=-16.3837;VDB=0.736566	GT:PL	0/1:77,0,137
2	127909782	.	T	C	77	PASS	AC=1;AN=2;BQB=0.981797;DP4=90,101,35,36;DP=262;HOB=0.125;ICB=0.3;MQ0F=0;MQ=20;MQB=1;MQSB=1;RPB=0.391121;SGB=-23.7482;VDB=0.361285	GT:PL	0/1:111,0,146
2	128088320	.	G	C	247	PASS	AC=2;AN=2;DP4=0,0,22,12;DP=43;MQ0F=0;MQ=20;MQSB=1;SGB=0.494169;VDB=0.994392	GT:PL	1/1:86,18,0
2	128849508	.	G	A	52	PASS	AC=1;AN=2;BQB=0.0477758;DP4=198,401,109,104;DP=941;HOB=0.125;ICB=0.3;MQ0F=0;MQ=20;MQB=1;MQSB=1;RPB=0.351158;SGB=-67.3213;VDB=0.0165589	GT:PL	0/1:86,0,156
2	128860487	.	A	G	53	PASS	AC=1;AN=2;BQB=0.010545;DP4=15,10,3,9;DP=48;HOB=0.125;ICB=0.3;MQ0F=0;MQ=20;MQB=1;MQSB=1;RPB=1.82074e-05;SGB=-5.64336;VDB=2.26006e-08	GT:PL	0/1:84,0,79
2	129432238	.	G	A	31.2381	PASS	AC=1;AN=2;BQB=0.820586;DP4=49,22,10,7;DP=102;HOB=0.125;ICB=0.3;MQ0F=0;MQ=20;MQB=1;MQSB=1;RPB=0.99887;SGB=-7.17815;VDB=0.516404	GT:PL	0/1:65,0,94
2	129435754	.	G	T	66	PASS	AC=1;AN=2;BQB=0.586202;DP4=32,15,13,5;DP=79;HOB=0.125;ICB=0.3;MQ0F=0;MQ=20;MQB=1;MQSB=1;RPB=0.856271;SGB=-7.485;VDB=0.231556	GT:PL	0/1:100,0,94
2	129709771	.	C	T	68	PASS	AC=1;AN=2;BQB=0.04548;DP4=57,42,23,11;DP=165;HOB=0.125;ICB=0.3;MQ0F=0;MQ=20;MQB=1;MQSB=1;RPB=0.824354;SGB=-12.3947;VDB=0.22593	GT:PL	0/1:102,0,142
2	129711262	.	G	A	30.2873	PASS	AC=1;AN=2;BQB=0.0697296;DP4=235,171,73,68;DP=554;HOB=0.125;ICB=0.3;MQ0F=0;MQ=20;MQB=1;MQSB=1;RPB=0.859712;SGB=-45.2279;VDB=2.98712e-07	GT:PL	0/1:64,0,127
2	129792388	.	G	A	207	PASS	AC=1;AN=2;BQB=0.998587;DP4=17,3,69,23;DP=126;HOB=0.625;ICB=0.36;MQ0F=0;MQ=20;MQB=1;MQSB=1;RPB=0.178156;SGB=-1.38628;VDB=0.00169162	GT:PL	0/1:121,0,51
2	129794332	.	G	A	61	PASS	AC=1;AN=2;BQB=0.184942;DP4=8,12,4,7;DP=39;HOB=0.125;ICB=0.3;MQ0F=0;MQ=20;MQB=1;MQSB=1;RPB=0.835947;SGB=-5.3356;VDB=0.814039	GT:PL	0/1:94,0,69
2	130017833	.	G	T	40.7761	PASS	AC=1;AN=2;BQB=0.167959;DP4=1,3,4,2;DP=12;HOB=0.125;ICB=0.3;MQ0F=0;MQ=20;MQB=1.00775;MQSB=0.952347;RPB=0.167959;SGB=2.63044;VDB=0.368038	GT:PL	0/1:73,0,31
2	130147707	.	A	G	30.5986	PASS	AC=1;AN=2;BQB=0.8618;DP4=3,3,3,2;DP=13;HOB=0.125;ICB=0.3;MQ0F=0;MQ=20;MQB=0.950952;MQSB=0.950952;RPB=0.148586;SGB=1.94933;VDB=0.697632	GT:PL	0/1:64,0,33
2	130154954	.	C	T	37.2143	PASS	AC=1;AN=2;BQB=0.128008;DP4=11,22,4,8;DP=54;HOB=0.125;ICB=0.3;MQ0F=0;MQ=20;MQB=1;MQSB=1;RPB=0.498092;SGB=-5.64284;VDB=0.288478	GT:PL	0/1:70,0,141
2	130784148	.	A	G	62	PASS	AC=1;AN=2;BQB=0.000278182;DP4=641,953,412,627;DP=3261;HOB=0.125;ICB=0.3;MQ0F=0;MQ=20;MQB=1;MQSB=1;RPB=0.536389;SGB=-320.782;VDB=6.57385e-05	GT:PL	0/1:96,0,3
2	130787077	.	T	G	43.2509	PASS	AC=1;AN=2;BQB=0.501093;DP4=34,8,10,2;DP=71;HOB=0.125;ICB=0.3;MQ0F=0;MQ=20;MQB=1;MQSB=1;RPB=0.939362;SGB=6.76576;VDB=0.256065	GT:PL	0/1:77,0,86
2	130898098	.	G	C,T	313	PASS	AC=1,1;AN=2;DP4=0,0,27,20;DP=60;MQ0F=0;MQ=20;MQSB=1;SGB=-1.38551;VDB=0.996008	GT:PL	1/2:199,126,86,134,0,104
2	130898932	.	G	A	101	PASS	AC=1;AN=2;BQB=0.0543436;DP4=162,146,79,83;DP=581;HOB=0.125;ICB=0.3;MQ0F=0;MQ=20;MQB=1;MQSB=1;RPB=0.993647;SGB=-51.6718;VDB=0.0251224	GT:PL	0/1:135,0,147
2	130900614	.	T	C	109	PASS	AC=1;AN=2;BQB=4.96623e-05;DP4=142,119,71,75;DP=421;HOB=0.125;ICB=0.3;MQ0F=0;MQ=20;MQB=1;MQSB=1;RPB=0.00252823;SGB=-46.7622;VDB=0.92148	GT:PL	0/1:143,0,144
2	130902401	.	C	T	70	PASS	AC=1;AN=2;BQB=0.398761;DP4=152,124,68,46;DP=405;HOB=0.125;ICB=0.3;MQ0F=0;MQ=20;MQB=1;MQSB=1;RPB=0.0619653;SGB=-36.9429;VDB=0.0868153	GT:PL	0/1:104,0,140
2	130903734	.	A	G	41.2695	PASS	AC=1;AN=2;BQB=0.94888;DP4=170,109,65,35;DP=407;HOB=0.125;ICB=0.3;MQ0F=0;MQ=20;MQB=1;MQSB=1;RPB=0.927376;SGB=-32.6469;VDB=0.0171989	GT:PL	0/1:75,0,134
2	130903746	.	G	A	43.2554	PASS	AC=1;AN=2;BQB=0.775155;DP4=185,106,68,40;DP=432;HOB=0.125;ICB=0.3;MQ0F=0;MQ=20;MQB=1;MQSB=1;RPB=0.66825;SGB=-35.1018;VDB=0.123569	GT:PL	0/1:77,0,131
2	130904311	.	C	T	34.1915	PASS	AC=1;AN=2;BQB=0.825863;DP4=22,6,4,3;DP=45;HOB=0.125;ICB=0.3;MQ0F=0;MQ=20;MQB=1;MQSB=1;RPB=0.501231;SGB=3.31571;VDB=0.134494	GT:PL	0/1:68,0,75
2	130904559	.	C	T	119	PASS	AC=1;AN=2;BQB=0.0929097;DP4=164,180,104,91;DP=596;HOB=0.125;ICB=0.3;MQ0F=0;MQ=20;MQB=1;MQSB=1;RPB=0.0354877;SGB=-61.798;VDB=0.974706	GT:PL	0/1:153,0,137
2	130904868	.	G	A	34.5216	PASS	AC=1;AN=2;BQB=0.79189;DP4=18,7,5,4;DP=45;HOB=0.125;ICB=0.3;MQ0F=0;MQ=20;MQB=1;MQSB=1;RPB=0.832729;SGB=-4.72062;VDB=0.0824373	GT:PL	0/1:68,0,93
2	131339045	.	C	G	33.0759	PASS	AC=1;AN=2;BQB=0.224287;DP4=15,5,7,1;DP=37;HOB=0.125;ICB=0.3;MQ0F=0;MQ=20;MQB=1;MQSB=1;RPB=0.929845;SGB=-4.40924;VDB=0.706409	GT:PL	0/1:67,0,49
2	131339059	.	C	A	41.0687	PASS	AC=1;AN=2;BQB=0.991228;DP4=15,4,5,3;DP=35;HOB=0.125;ICB=0.3;MQ0F=0;MQ=20;MQB=1;MQSB=1;RPB=0.35782;SGB=-4.40924;VDB=0.175997	GT:PL	0/1:75,0,49
2	131340018	.	G	C	73	PASS	AC=1;AN=2;BQB=0.681457;DP4=8,12,4,8;DP=34;HOB=0.125;ICB=0.3;MQ0F=0;MQ=20;MQB=1;MQSB=1;RPB=0.119072;SGB=-5.64284;VDB=0.758664	GT:PL	0/1:108,0,15
2	131573353	.	C	G	32.1305	PASS	AC=1;AN=2;BQB=0.464091;DP4=14,15,4,3;DP=43;HOB=0.125;ICB=0.3;MQ0F=0;MQ=20;MQB=1;MQSB=1;RPB=0.397148;SGB=3.31571;VDB=0.618523	GT:PL	0/1:66,0,103
2	131574200	.	A	G	69	PASS	AC=1;AN=2;BQB=0.00799864;DP4=604,536,207,214;DP=1581;HOB=0.125;ICB=0.3;MQ0F=0;MQ=20;MQB=1;MQSB=1;RPB=0.954265;SGB=-131.147;VDB=0.539047	GT:PL	0/1:103,0,147
2	131583354	.	A	T	49.2297	PASS	AC=1;AN=2;BQB=0.869213;DP4=17,8,5,5;DP=47;HOB=0.125;ICB=0.3;MQ0F=0;MQ=20;MQB=1;MQSB=1;RPB=0.372259;SGB=-5.02822;VDB=0.0345667	GT:PL	0/1:83,0,66
2	131586390	.	G	A	91	PASS	AC=1;AN=2;BQB=8.96695e-06;DP4=395,472,190,251;DP=1311;HOB=0.125;ICB=0.3;MQ0F=0;MQ=20;MQB=1;MQSB=1;RPB=0.352553;SGB=-137.284;VDB=1	GT:PL	0/1:125,0,157
2	131587596	.	T	C	63	PASS	AC=1;AN=2;BQB=0.000155788;DP4=508,443,287,225;DP=1782;HOB=0.125;ICB=0.3;MQ0F=0;MQ=20;MQB=1;MQSB=1;RPB=0.918454;SGB=-159.07;VDB=0.00143541	GT:PL	0/1:97,0,142
2	131760790	.	C	G	58	PASS	AC=1;AN=2;BQB=0.389608;DP4=38,48,14,11;DP=112;HOB=0.125;ICB=0.3;MQ0F=0;MQ=20;MQB=1;MQSB=1;RPB=0.966464;SGB=-9.63298;VDB=0.0486906	GT:PL	0/1:92,0,150
2	131791786	.	A	G	41.1208	PASS	AC=1;AN=2;BQB=0.996514;DP4=141,10,54,9;DP=270;HOB=0.125;ICB=0.3;MQ0F=0;MQ=20;MQB=1;MQSB=1;RPB=0.0994564;SGB=-21.2934;VDB=0.989705	GT:PL	0/1:75,0,74
2	131791809	.	A	G	50	PASS	AC=1;AN=2;BQB=0.771187;DP4=171,40,61,19;DP=339;HOB=0.125;ICB=0.3;MQ0F=0;MQ=20;MQB=1;MQSB=1;RPB=0.424918;SGB=-26.5099;VDB=0.209592	GT:PL	0/1:84,0,120
2	132059061	.	C	G	37.175	PASS	AC=1;AN=2;BQB=0.584011;DP4=186,141,81,56;DP=589;HOB=0.125;ICB=0.3;MQ0F=0;MQ=20;MQB=1;MQSB=1;RPB=0.882423;SGB=-44.0005;VDB=0.176442	GT:PL	0/1:71,0,130
2	132587718	.	C	G	43.0781	PASS	AC=1;AN=2;BQB=0.998815;DP4=31,1,18,1;DP=58;HOB=0.125;ICB=0.3;MQ0F=0;MQ=20;MQB=1;MQSB=1;RPB=0.598602;SGB=-7.79183;VDB=0.224913	GT:PL	0/1:77,0,57
2	132596898	.	G	A	66	PASS	AC=1;AN=2;BQB=0.391332;DP4=49,8,23,5;DP=115;HOB=0.125;ICB=0.3;MQ0F=0;MQ=20;MQB=1;MQSB=1;RPB=0.980907;SGB=-10.5535;VDB=0.348533	GT:PL	0/1:100,0,97
2	132597966	.	G	A	92	PASS	AC=1;AN=2;BQB=0.478965;DP4=312,91,158,47;DP=793;HOB=0.125;ICB=0.3;MQ0F=0;MQ=20;MQB=1;MQSB=1;RPB=0.0571467;SGB=-64.8665;VDB=0.000952135	GT:PL	0/1:126,0,132
2	132598919	.	C	T	111	PASS	AC=1;AN=2;BQB=0.678655;DP4=634,546,306,258;DP=1823;HOB=0.125;ICB=0.3;MQ0F=0;MQ=20;MQB=1;MQSB=1;RPB=0.983115;SGB=-175.027;VDB=0.537	GT:PL	0/1:145,0,151
2	132599421	.	C	T	95	PASS	AC=1;AN=2;BQB=0.784188;DP4=133,175,58,88;DP=546;HOB=0.125;ICB=0.3;MQ0F=0;MQ=20;MQB=1;MQSB=1;RPB=0.933479;SGB=-46.7622;VDB=0.000101473	GT:PL	0/1:129,0,149
2	132601486	.	C	A	215	PASS	AC=2;AN=2;BQB=0.950974;DP4=380,193,199,395;DP=1333;HOB=0.5;ICB=0.5;MQ0F=0;MQ=20;MQB=1;MQSB=1;RPB=6.31423e-16;SGB=-184.232;VDB=7.81857e-34	GT:PL	1/1:255,255,0
2	132607883	.	T	C	83	PASS	AC=1;AN=2;BQB=0.786572;DP4=1847,2051,736,768;DP=5424;HOB=0.125;ICB=0.3;MQ0F=0;MQ=20;MQB=1;MQSB=1;RPB=0.0127241;SGB=-463.468;VDB=0.415977	GT:PL	0/1:117,0,150
2	132612421	.	T	A	46.2897	PASS	AC=1;AN=2;BQB=5.24086e-42;DP4=1767,938,366,398;DP=4273;HOB=0.125;ICB=0.3;MQ0F=0;MQ=20;MQB=1;MQSB=1;RPB=1.78179e-06;SGB=-236.397;VDB=0.211522	GT:PL	0/1:80,0,130
2	132636712	.	C	T	94	PASS	AC=1;AN=2;BQB=0.787454;DP4=24,22,17,10;DP=90;HOB=0.125;ICB=0.3;MQ0F=0;MQ=20;MQB=1;MQSB=1;RPB=0.999984;SGB=-10.2467;VDB=0.433134	GT:PL	0/1:128,0,53
2	133152949	.	A	T	100	PASS	AC=1;AN=2;BQB=0.420131;DP4=13,16,9,12;DP=50;HOB=0.125;ICB=0.3;MQ0F=0;MQ=20;MQB=1;MQSB=1;RPB=0.929176;SGB=-8.40555;VDB=0.000702878	GT:PL	0/1:135,0,6
2	133152950	.	A	T	99	PASS	AC=1;AN=2;BQB=0.0895246;DP4=13,16,8,12;DP=49;HOB=0.125;ICB=0.3;MQ0F=0;MQ=20;MQB=1;MQSB=1;RPB=0.741738;SGB=-8.09869;VDB=0.00138106	GT:PL	0/1:133,0,26
2	133152964	.	A	T	78	PASS	AC=1;AN=2;BQB=0.994355;DP4=21,26,9,8;DP=65;HOB=0.125;ICB=0.3;MQ0F=0;MQ=20;MQB=1;MQSB=1;RPB=0.945619;SGB=-7.1781;VDB=0.968618	GT:PL	0/1:112,0,101
2	133189494	.	A	G	35.5223	PASS	AC=1;AN=2;BQB=0.986591;DP4=16,9,6,4;DP=40;HOB=0.125;ICB=0.3;MQ0F=0;MQ=20;MQB=1;MQSB=1;RPB=0.765928;SGB=-5.0263;VDB=0.251186	GT:PL	0/1:69,0,109
2	133189529	.	C	T	31.1486	PASS	AC=1;AN=2;BQB=0.40657;DP4=16,6,8,2;DP=39;HOB=0.125;ICB=0.3;MQ0F=0;MQ=20;MQB=1;MQSB=1;RPB=0.645849;SGB=-5.0263;VDB=0.881279	GT:PL	0/1:63,0,116
2	133382857	.	T	G	90	PASS	AC=1;AN=2;BQB=0.849074;DP4=158,107,46,48;DP=426;HOB=0.125;ICB=0.3;MQ0F=0;MQ=20;MQB=1;MQSB=1;RPB=0.0636423;SGB=-30.8058;VDB=0.032456	GT:PL	0/1:124,0,141
2	133384331	.	G	C	72	PASS	AC=1;AN=2;BQB=0.440117;DP4=121,52,59,15;DP=322;HOB=0.125;ICB=0.3;MQ0F=0;MQ=20;MQB=1;MQSB=1;RPB=0.97899;SGB=-24.6688;VDB=0.0198683	GT:PL	0/1:106,0,124
2	133384617	.	T	A	94	PASS	AC=1;AN=2;BQB=0.503777;DP4=53,45,21,18;DP=178;HOB=0.125;ICB=0.3;MQ0F=0;MQ=20;MQB=1;MQSB=1;RPB=0.998363;SGB=-13.9289;VDB=0.058647	GT:PL	0/1:128,0,144
2	133385415	.	G	C	97	PASS	AC=1;AN=2;BQB=0.899063;DP4=138,97,49,46;DP=384;HOB=0.125;ICB=0.3;MQ0F=0;MQ=20;MQB=1;MQSB=1;RPB=7.98027e-05;SGB=-31.1127;VDB=0.011329	GT:PL	0/1:131,0,141
2	133385480	.	G	A	89	PASS	AC=1;AN=2;BQB=0.581059;DP4=144,78,63,32;DP=398;HOB=0.125;ICB=0.3;MQ0F=0;MQ=20;MQB=1;MQSB=1;RPB=0.907437;SGB=-31.1127;VDB=0.918174	GT:PL	0/1:123,0,136
2	133385959	.	C	T	48.0284	PASS	AC=1;AN=2;BQB=0.0292378;DP4=69,62,53,4;DP=223;HOB=0.125;ICB=0.3;MQ0F=0;MQ=20;MQB=1;MQSB=1;RPB=3.63538e-07;SGB=-19.4523;VDB=4.86214e-07	GT:PL	0/1:82,0,138
2	133389247	.	C	T	46.4077	PASS	AC=2;AN=2;BQB=0.8618;DP4=2,4,3,2;DP=12;HOB=0.5;ICB=0.5;MQ0F=0;MQ=20;MQB=0.950952;MQSB=0.950952;RPB=0.356607;SGB=1.94933;VDB=0.750478	GT:PL	1/1:85,15,0
2	133389346	.	T	C	40.6268	PASS	AC=1;AN=2;BQB=0.623736;DP4=5,2,3,3;DP=17;HOB=0.125;ICB=0.3;MQ0F=0;MQ=20;MQB=0.961166;MQSB=1;RPB=0.920266;SGB=2.63044;VDB=0.794185	GT:PL	0/1:74,0,42
2	133395920	.	G	A	93	PASS	AC=1;AN=2;BQB=0.00951027;DP4=129,118,39,41;DP=344;HOB=0.125;ICB=0.3;MQ0F=0;MQ=20;MQB=1;MQSB=1;RPB=0.99852;SGB=-26.5099;VDB=0.114121	GT:PL	0/1:127,0,141
2	133545906	.	C	T	30.3254	PASS	AC=1;AN=2;BQB=0.463994;DP4=58,29,14,10;DP=114;HOB=0.125;ICB=0.3;MQ0F=0;MQ=20;MQB=1;MQSB=1;RPB=0.563586;SGB=-9.32613;VDB=0.413522	GT:PL	0/1:64,0,120
2	133590870	.	C	T	50	PASS	AC=1;AN=2;BQB=0.648543;DP4=63,63,21,15;DP=164;HOB=0.125;ICB=0.3;MQ0F=0;MQ=20;MQB=1;MQSB=1;RPB=0.192637;SGB=-13.0084;VDB=0.220717	GT:PL	0/1:84,0,143
2	133607336	.	A	G	91	PASS	AC=1;AN=2;BQB=0.704161;DP4=60,50,27,19;DP=169;HOB=0.125;ICB=0.3;MQ0F=0;MQ=20;MQB=1;MQSB=1;RPB=0.999168;SGB=-16.0769;VDB=0.0767768	GT:PL	0/1:125,0,148
2	133629942	.	C	A	67	PASS	AC=2;AN=2;BQB=0.588055;DP4=11,1,5,4;DP=23;HOB=0.5;ICB=0.5;MQ0F=0;MQ=20;MQB=1;MQSB=1;RPB=0.0639279;SGB=-4.71804;VDB=0.484207	GT:PL	1/1:104,7,0
2	133663511	.	A	C	43.8971	PASS	AC=1;AN=2;BQB=0.119735;DP4=5,1,7,4;DP=22;HOB=0.5;ICB=0.5;MQ0F=0;MQ=20;MQB=1;MQSB=1;RPB=0.194687;SGB=-5.33677;VDB=0.00126473	GT:PL	0/1:64,0,1
2	133687483	.	T	C	42.6622	PASS	AC=1;AN=2;BQB=0.174781;DP4=12,4,6,2;DP=29;HOB=0.125;ICB=0.3;MQ0F=0;MQ=20;MQB=1;MQSB=1;RPB=0.954207;SGB=-4.41269;VDB=0.0752373	GT:PL	0/1:77,1,0
2	133924817	.	T	C	47.2222	PASS	AC=1;AN=2;BQB=0.993571;DP4=26,12,8,4;DP=62;HOB=0.125;ICB=0.3;MQ0F=0;MQ=20;MQB=1;MQSB=1;RPB=0.755059;SGB=-5.6418;VDB=0.865689	GT:PL	0/1:81,0,122
2	133957420	.	C	A	45.0245	PASS	AC=1;AN=2;BQB=0.296138;DP4=61,49,9,13;DP=175;HOB=0.125;ICB=0.3;MQ0F=0;MQ=20;MQB=1;MQSB=1;RPB=0.836077;SGB=-8.71241;VDB=0.0369155	GT:PL	0/1:79,0,133
2	133973417	.	G	C	46.1018	PASS	AC=1;AN=2;BQB=0.915841;DP4=51,40,8,8;DP=122;HOB=0.125;ICB=0.3;MQ0F=0;MQ=20;MQB=1;MQSB=1;RPB=0.214049;SGB=-6.87115;VDB=0.0181828	GT:PL	0/1:80,0,125
2	133974182	.	G	T	30.2783	PASS	AC=1;AN=2;BQB=0.0794648;DP4=16,13,6,2;DP=38;HOB=0.125;ICB=0.3;MQ0F=0;MQ=20;MQB=1;MQSB=1;RPB=0.967201;SGB=-4.40924;VDB=0.959258	GT:PL	0/1:64,0,99
2	134018662	.	C	T	61	PASS	AC=1;AN=2;BQB=0.524435;DP4=227,190,121,82;DP=623;HOB=0.125;ICB=0.3;MQ0F=0;MQ=20;MQB=1;MQSB=1;RPB=0.870459;SGB=-64.2528;VDB=0.973238	GT:PL	0/1:95,0,143
2	134176265	.	T	A	54	PASS	AC=1;AN=2;BQB=0.49987;DP4=30,43,9,16;DP=132;HOB=0.125;ICB=0.3;MQ0F=0;MQ=20;MQB=1;MQSB=1;RPB=0.945706;SGB=-9.63298;VDB=0.0134221	GT:PL	0/1:88,0,150
2	134509519	.	C	G	57	PASS	AC=1;AN=2;BQB=0.0211355;DP4=14,24,5,8;DP=60;HOB=0.125;ICB=0.3;MQ0F=0;MQ=20;MQB=1;MQSB=1;RPB=0.859091;SGB=-5.94997;VDB=0.997353	GT:PL	0/1:91,0,123
2	135296607	.	C	A	31.7638	PASS	AC=1;AN=2;BQB=0.974597;DP4=3,1,3,2;DP=12;HOB=0.125;ICB=0.3;MQ0F=0;MQ=20;MQB=0.974597;MQSB=0.924584;RPB=0.974597;SGB=1.94933;VDB=0.720889	GT:PL	0/1:64,0,33
2	135559426	.	G	A	69	PASS	AC=1;AN=2;BQB=0.404456;DP4=460,296,203,140;DP=1107;HOB=0.125;ICB=0.3;MQ0F=0;MQ=20;MQB=1;MQSB=1;RPB=0.162581;SGB=-107.212;VDB=0.000357532	GT:PL	0/1:103,0,145
2	135593062	.	G	A	80	PASS	AC=1;AN=2;BQB=0.0229751;DP4=282,230,155,105;DP=812;HOB=0.125;ICB=0.3;MQ0F=0;MQ=20;MQB=1;MQSB=1;RPB=0.233246;SGB=-81.7434;VDB=0.782976	GT:PL	0/1:114,0,151
2	135614415	.	G	A	42.0235	PASS	AC=1;AN=2;BQB=0.994962;DP4=7,4,3,3;DP=21;HOB=0.125;ICB=0.3;MQ0F=0;MQ=20;MQB=1;MQSB=1;RPB=0.603475;SGB=2.63044;VDB=0.155969	GT:PL	0/1:76,0,26
2	135663662	.	A	G	105	PASS	AC=1;AN=2;BQB=0.940322;DP4=94,61,25,34;DP=232;HOB=0.125;ICB=0.3;MQ0F=0;MQ=20;MQB=1;MQSB=1;RPB=0.188472;SGB=-20.066;VDB=0.561836	GT:PL	0/1:139,0,135
2	135663678	.	C	T	99	PASS	AC=1;AN=2;BQB=0.469782;DP4=80,64,16,31;DP=222;HOB=0.125;ICB=0.3;MQ0F=0;MQ=20;MQB=1;MQSB=1;RPB=0.97334;SGB=-16.3837;VDB=0.867321	GT:PL	0/1:133,0,141
2	135663682	.	A	G	99	PASS	AC=1;AN=2;BQB=0.784747;DP4=75,58,21,28;DP=217;HOB=0.125;ICB=0.3;MQ0F=0;MQ=20;MQB=1;MQSB=1;RPB=0.252557;SGB=-16.9974;VDB=0.8054	GT:PL	0/1:133,0,139
2	135671523	.	C	T	31.8361	PASS	AC=1;AN=2;BQB=0.162433;DP4=2,2,1,4;DP=10;HOB=0.125;ICB=0.3;MQ0F=0;MQ=20;MQB=0.974597;MQSB=0.924584;RPB=0.162433;SGB=1.94933;VDB=0.178985	GT:PL	0/1:65,0,2
2	135671559	.	G	C	31.8361	PASS	AC=1;AN=2;BQB=0.487298;DP4=3,1,1,4;DP=12;HOB=0.125;ICB=0.3;MQ0F=0;MQ=20;MQB=0.974597;MQSB=0.974597;RPB=0.730948;SGB=1.94933;VDB=0.206846	GT:PL	0/1:65,0,2
2	136100791	.	A	G	31.8475	PASS	AC=1;AN=2;BQB=0.807118;DP4=7,8,3,2;DP=25;HOB=0.125;ICB=0.3;MQ0F=0;MQ=20;MQB=1;MQSB=1;RPB=0.68321;SGB=1.94933;VDB=0.910445	GT:PL	0/1:66,0,19
2	136104706	.	A	G	44.2835	PASS	AC=1;AN=2;BQB=0.611147;DP4=240,156,81,43;DP=580;HOB=0.125;ICB=0.3;MQ0F=0;MQ=20;MQB=1;MQSB=1;RPB=0.932591;SGB=-40.0114;VDB=0.473664	GT:PL	0/1:78,0,124
2	136104775	.	C	A	35.2114	PASS	AC=1;AN=2;BQB=0.000105525;DP4=396,133,149,41;DP=987;HOB=0.125;ICB=0.3;MQ0F=0;MQ=20;MQB=1;MQSB=1;RPB=0.0374611;SGB=-60.2637;VDB=0.0487735	GT:PL	0/1:69,0,125
2	136105957	.	G	C	96	PASS	AC=1;AN=2;BQB=0.999906;DP4=581,353,246,185;DP=1687;HOB=0.125;ICB=0.3;MQ0F=0;MQ=20;MQB=1;MQSB=1;RPB=0.965208;SGB=-134.215;VDB=0.368248	GT:PL	0/1:130,0,140
2	136106006	.	C	T	82	PASS	AC=1;AN=2;BQB=0.147174;DP4=633,379,284,165;DP=1846;HOB=0.125;ICB=0.3;MQ0F=0;MQ=20;MQB=1;MQSB=1;RPB=0.652653;SGB=-139.739;VDB=0.975412	GT:PL	0/1:116,0,142
2	136143091	.	C	T	30.2918	PASS	AC=1;AN=2;BQB=0.451158;DP4=25,12,3,5;DP=53;HOB=0.125;ICB=0.3;MQ0F=0;MQ=20;MQB=1;MQSB=1;RPB=0.426086;SGB=-4.41269;VDB=0.146847	GT:PL	0/1:64,0,79
2	136144881	.	A	G	49.7204	PASS	AC=1;AN=2;BQB=0.870045;DP4=8,11,4,6;DP=35;HOB=0.125;ICB=0.3;MQ0F=0;MQ=20;MQB=1;MQSB=1;RPB=0.987188;SGB=-5.02822;VDB=0.456924	GT:PL	0/1:83,0,64
2	136145787	.	C	T	42.2894	PASS	AC=1;AN=2;BQB=0.910296;DP4=15,4,4,3;DP=34;HOB=0.125;ICB=0.3;MQ0F=0;MQ=20;MQB=1;MQSB=1;RPB=0.737484;SGB=3.31571;VDB=0.743816	GT:PL	0/1:76,0,71
2	136150019	.	C	G	93	PASS	AC=1;AN=2;BQB=0.320029;DP4=69,56,20,20;DP=215;HOB=0.125;ICB=0.3;MQ0F=0;MQ=20;MQB=1;MQSB=1;RPB=0.00891965;SGB=-14.2358;VDB=0.248811	GT:PL	0/1:127,0,141
2	136152614	.	T	C	56	PASS	AC=1;AN=2;BQB=0.687136;DP4=11,10,3,7;DP=34;HOB=0.125;ICB=0.3;MQ0F=0;MQ=20;MQB=1;MQSB=1;RPB=0.930232;SGB=-5.0263;VDB=0.165106	GT:PL	0/1:90,0,49
2	136153263	.	G	A	80	PASS	AC=1;AN=2;BQB=0.951525;DP4=15,8,13,5;DP=47;HOB=0.5;ICB=0.5;MQ0F=0;MQ=20;MQB=1;MQSB=1;RPB=0.812918;SGB=-7.48501;VDB=0.179294	GT:PL	0/1:96,0,46
2	136168080	.	G	A	101	PASS	AC=1;AN=2;BQB=0.0588491;DP4=35,20,16,13;DP=84;HOB=0.125;ICB=0.3;MQ0F=0;MQ=20;MQB=1;MQSB=1;RPB=0.996014;SGB=-10.8604;VDB=0.607924	GT:PL	0/1:135,0,121
2	136171677	.	T	C	87	PASS	AC=1;AN=2;BQB=0.891216;DP4=51,31,18,11;DP=111;HOB=0.125;ICB=0.3;MQ0F=0;MQ=20;MQB=1;MQSB=1;RPB=0.981232;SGB=-10.8604;VDB=0.0405097	GT:PL	0/1:121,0,130
2	136172137	.	A	G	41.9576	PASS	AC=1;AN=2;BQB=0.9993;DP4=11,10,9,3;DP=39;HOB=0.125;ICB=0.3;MQ0F=0;MQ=20;MQB=1;MQSB=1;RPB=0.845149;SGB=-5.64284;VDB=0.737168	GT:PL	0/1:76,0,57
2	136172174	.	C	T	42.935	PASS	AC=1;AN=2;BQB=0.234921;DP4=14,10,12,1;DP=43;HOB=0.125;ICB=0.3;MQ0F=0;MQ=20;MQB=1;MQSB=1;RPB=0.833024;SGB=-5.9492;VDB=0.522346	GT:PL	0/1:77,0,63
2	136174876	.	C	T	71	PASS	AC=1;AN=2;BQB=0.1303;DP4=58,29,21,12;DP=127;HOB=0.125;ICB=0.3;MQ0F=0;MQ=20;MQB=1;MQSB=1;RPB=0.216829;SGB=-12.0878;VDB=0.589138	GT:PL	0/1:105,0,110
2	136182500	.	C	T	49.2884	PASS	AC=1;AN=2;BQB=0.999913;DP4=21,13,6,5;DP=71;HOB=0.125;ICB=0.3;MQ0F=0;MQ=20;MQB=1;MQSB=1;RPB=0.113428;SGB=-5.3356;VDB=0.077186	GT:PL	0/1:83,0,111
2	136187074	.	G	A	45.1123	PASS	AC=1;AN=2;BQB=0.81328;DP4=12,6,7,2;DP=35;HOB=0.125;ICB=0.3;MQ0F=0;MQ=20;MQB=1;MQSB=1;RPB=0.423112;SGB=-4.71804;VDB=0.977194	GT:PL	0/1:79,0,55
2	136188611	.	C	T	30.1644	PASS	AC=1;AN=2;BQB=0.741266;DP4=16,6,4,4;DP=35;HOB=0.125;ICB=0.3;MQ0F=0;MQ=20;MQB=1;MQSB=1;RPB=0.853544;SGB=-4.41425;VDB=0.972642	GT:PL	0/1:63,0,45
2	136198588	.	G	A	45.2201	PASS	AC=1;AN=2;BQB=0.61889;DP4=37,30,18,4;DP=91;HOB=0.125;ICB=0.3;MQ0F=0;MQ=20;MQB=1;MQSB=1;RPB=0.24245;SGB=-8.71242;VDB=0.161523	GT:PL	0/1:79,0,126
2	136204085	.	T	C	40.2529	PASS	AC=1;AN=2;BQB=0.490001;DP4=12,6,5,3;DP=28;HOB=0.125;ICB=0.3;MQ0F=0;MQ=20;MQB=1;MQSB=1;RPB=0.843548;SGB=-4.41269;VDB=0.364656	GT:PL	0/1:74,0,45
2	136225389	.	A	G	30.3454	PASS	AC=1;AN=2;BQB=0.990171;DP4=22,8,7,3;DP=53;HOB=0.125;ICB=0.3;MQ0F=0;MQ=20;MQB=1;MQSB=1;RPB=0.937525;SGB=-5.02822;VDB=0.422799	GT:PL	0/1:64,0,113
2	136313237	.	G	A	86	PASS	AC=1;AN=2;BQB=0.927965;DP4=17,5,9,6;DP=42;HOB=0.125;ICB=0.3;MQ0F=0;MQ=20;MQB=1;MQSB=1;RPB=0.482994;SGB=-6.56403;VDB=0.559804	GT:PL	0/1:121,0,17
2	136316379	.	A	G	106	PASS	AC=1;AN=2;BQB=0.361605;DP4=143,109,77,65;DP=437;HOB=0.125;ICB=0.3;MQ0F=0;MQ=20;MQB=1;MQSB=1;RPB=0.704162;SGB=-45.5348;VDB=0.987149	GT:PL	0/1:140,0,112
2	136316883	.	G	A	115	PASS	AC=1;AN=2;BQB=0.813456;DP4=130,159,72,101;DP=519;HOB=0.125;ICB=0.3;MQ0F=0;MQ=20;MQB=1;MQSB=1;RPB=0.909632;SGB=-55.0472;VDB=0.00133186	GT:PL	0/1:150,0,116
2	136317725	.	T	C	107	PASS	AC=1;AN=2;BQB=0.823556;DP4=147,128,79,90;DP=528;HOB=0.125;ICB=0.3;MQ0F=0;MQ=20;MQB=1;MQSB=1;RPB=0.454352;SGB=-53.8198;VDB=0.371348	GT:PL	0/1:142,0,91
2	136321988	.	G	A	30.1912	PASS	AC=1;AN=2;BQB=0.800737;DP4=6,3,3,2;DP=17;HOB=0.125;ICB=0.3;MQ0F=0;MQ=20;MQB=1;MQSB=1;RPB=0.686908;SGB=1.94933;VDB=0.588406	GT:PL	0/1:64,0,29
2	136340428	.	T	C	63	PASS	AC=1;AN=2;BQB=0.180295;DP4=19,12,8,6;DP=53;HOB=0.125;ICB=0.3;MQ0F=0;MQ=20;MQB=1;MQSB=1;RPB=0.998799;SGB=-6.25703;VDB=0.299131	GT:PL	0/1:97,0,117
2	136362375	.	T	C	46.0948	PASS	AC=1;AN=2;BQB=0.817356;DP4=10,7,2,5;DP=24;HOB=0.125;ICB=0.3;MQ0F=0;MQ=20;MQB=1;MQSB=1;RPB=0.987474;SGB=3.31571;VDB=0.734439	GT:PL	0/1:80,0,40
2	136362415	.	T	C	73	PASS	AC=1;AN=2;BQB=0.751911;DP4=37,8,8,5;DP=58;HOB=0.125;ICB=0.3;MQ0F=0;MQ=20;MQB=1;MQSB=1;RPB=0.452917;SGB=7.4578;VDB=0.211228	GT:PL	0/1:107,0,89
2	136442808	.	A	G	37.1824	PASS	AC=1;AN=2;BQB=0.154295;DP4=10,8,4,2;DP=33;HOB=0.125;ICB=0.3;MQ0F=0;MQ=20;MQB=1;MQSB=1;RPB=0.375311;SGB=2.63044;VDB=0.00513213	GT:PL	0/1:71,0,45
2	136442906	.	A	G	35.0974	PASS	AC=1;AN=2;BQB=0.852991;DP4=9,6,6,1;DP=25;HOB=0.125;ICB=0.3;MQ0F=0;MQ=20;MQB=1;MQSB=1;RPB=0.0918519;SGB=3.31571;VDB=0.0140848	GT:PL	0/1:69,0,39
2	136443821	.	A	G	52	PASS	AC=1;AN=2;BQB=0.981256;DP4=96,32,16,8;DP=177;HOB=0.125;ICB=0.3;MQ0F=0;MQ=20;MQB=1;MQSB=1;RPB=0.616977;SGB=-9.32611;VDB=0.431508	GT:PL	0/1:86,0,98
2	136446765	.	C	T	35.7948	PASS	AC=1;AN=2;BQB=0.905299;DP4=53,63,11,8;DP=159;HOB=0.125;ICB=0.3;MQ0F=0;MQ=20;MQB=1;MQSB=1;RPB=0.1101;SGB=-7.79174;VDB=0.162217	GT:PL	0/1:70,0,143
2	136468999	.	A	G	50	PASS	AC=1;AN=2;BQB=0.130673;DP4=32,2,13,2;DP=59;HOB=0.125;ICB=0.3;MQ0F=0;MQ=20;MQB=1;MQSB=1;RPB=0.568394;SGB=-6.56403;VDB=0.284864	GT:PL	0/1:84,0,70
2	136488147	.	C	T	51	PASS	AC=1;AN=2;BQB=0.186767;DP4=132,86,48,31;DP=349;HOB=0.125;ICB=0.3;MQ0F=0;MQ=20;MQB=1;MQSB=1;RPB=0.316856;SGB=-26.203;VDB=0.800086	GT:PL	0/1:85,0,124
2	136488678	.	C	T	35.2422	PASS	AC=1;AN=2;BQB=0.977732;DP4=1,20,2,5;DP=31;HOB=0.125;ICB=0.3;MQ0F=0;MQ=20;MQB=1;MQSB=1;RPB=0.444548;SGB=3.31571;VDB=0.00411761	GT:PL	0/1:69,0,76
2	136490219	.	A	G	49.9357	PASS	AC=1;AN=2;BQB=0.561952;DP4=48,9,12,7;DP=94;HOB=0.125;ICB=0.3;MQ0F=0;MQ=20;MQB=1;MQSB=1;RPB=0.730946;SGB=-7.79186;VDB=0.185276	GT:PL	0/1:82,0,75
2	136551776	.	G	A	46.1881	PASS	AC=1;AN=2;BQB=0.478969;DP4=124,42,20,19;DP=245;HOB=0.125;ICB=0.3;MQ0F=0;MQ=20;MQB=1;MQSB=1;RPB=0.554571;SGB=-13.9289;VDB=0.801215	GT:PL	0/1:80,0,101
3	466527	.	G	T	31.5978	PASS	AC=1;AN=2;BQB=0.891517;DP4=3,3,2,3;DP=11;HOB=0.125;ICB=0.3;MQ0F=0;MQ=20;MQB=0.950952;MQSB=0.950952;RPB=0.950952;SGB=1.94933;VDB=0.636041	GT:PL	0/1:65,0,33
3	594603	.	A	G	52	PASS	AC=1;AN=2;BQB=0.64199;DP4=6,7,4,4;DP=23;HOB=0.125;ICB=0.3;MQ0F=0;MQ=20;MQB=1;MQSB=1;RPB=0.728107;SGB=-4.40924;VDB=0.932092	GT:PL	0/1:87,0,11
3	932020	.	A	C	54	PASS	AC=1;AN=2;BQB=0.564658;DP4=144,127,38,48;DP=419;HOB=0.125;ICB=0.3;MQ0F=0;MQ=20;MQB=1;MQSB=1;RPB=0.139335;SGB=-28.351;VDB=0.034574	GT:PL	0/1:88,0,133
3	932152	.	C	T	71	PASS	AC=1;AN=2;BQB=0.960382;DP4=150,107,48,43;DP=452;HOB=0.125;ICB=0.3;MQ0F=0;MQ=20;MQB=1;MQSB=1;RPB=0.714675;SGB=-29.8853;VDB=0.000710007	GT:PL	0/1:105,0,135
3	948268	.	C	T	42.7788	PASS	AC=1;AN=2;BQB=0.148691;DP4=6,4,4,2;DP=20;HOB=0.125;ICB=0.3;MQ0F=0;MQ=20;MQB=1;MQSB=1;RPB=0.887703;SGB=2.63044;VDB=0.182083	GT:PL	0/1:77,1,0
3	1058428	.	G	A	30.5444	PASS	AC=1;AN=2;BQB=0.371741;DP4=140,74,73,21;DP=382;HOB=0.125;ICB=0.3;MQ0F=0;MQ=20;MQB=1;MQSB=1;RPB=0.995146;SGB=-30.8058;VDB=0.0112363	GT:PL	0/1:64,0,125
3	1065701	.	A	T	77	PASS	AC=1;AN=2;BQB=0.133448;DP4=427,342,128,89;DP=1227;HOB=0.125;ICB=0.3;MQ0F=0;MQ=20;MQB=1;MQSB=1;RPB=0.91511;SGB=-68.5487;VDB=9.48113e-15	GT:PL	0/1:111,0,140
3	1206804	.	G	A	47.3137	PASS	AC=1;AN=2;BQB=0.604489;DP4=34,29,6,16;DP=111;HOB=0.125;ICB=0.3;MQ0F=0;MQ=20;MQB=1;MQSB=1;RPB=0.970237;SGB=-8.71242;VDB=0.00225884	GT:PL	0/1:80,0,143
3	1659496	.	T	C	103	PASS	AC=1;AN=2;BQB=0.52979;DP4=630,271,367,145;DP=1738;HOB=0.125;ICB=0.3;MQ0F=0;MQ=20;MQB=1;MQSB=1;RPB=0.999799;SGB=-159.07;VDB=0.51889	GT:PL	0/1:137,0,124
3	1683826	.	G	T	81	PASS	AC=1;AN=2;BQB=0.53758;DP4=697,272,380,105;DP=1915;HOB=0.125;ICB=0.3;MQ0F=0;MQ=20;MQB=1;MQSB=1;RPB=0.115587;SGB=-150.785;VDB=0.726879	GT:PL	0/1:115,0,133
3	1692532	.	T	C	45.8801	PASS	AC=1;AN=2;BQB=0.670208;DP4=10,15,3,7;DP=41;HOB=0.125;ICB=0.3;MQ0F=0;MQ=20;MQB=1;MQSB=1;RPB=0.755658;SGB=-5.02916;VDB=0.315489	GT:PL	0/1:80,0,42
3	1692548	.	A	G	31.8694	PASS	AC=1;AN=2;BQB=0.793923;DP4=13,13,1,8;DP=42;HOB=0.125;ICB=0.3;MQ0F=0;MQ=20;MQB=1;MQSB=1;RPB=0.560724;SGB=-4.72185;VDB=0.146504	GT:PL	0/1:66,0,45
3	1779107	.	C	T	67	PASS	AC=2;AN=2;BQB=0.995121;DP4=6,6,3,7;DP=23;HOB=0.5;ICB=0.5;MQ0F=0;MQ=20;MQB=1;MQSB=1;RPB=0.171057;SGB=-5.0263;VDB=0.0144304	GT:PL	1/1:105,10,0
3	1982227	.	C	G	32.3856	PASS	AC=1;AN=2;BQB=0.887703;DP4=8,2,4,2;DP=19;HOB=0.125;ICB=0.3;MQ0F=0;MQ=20;MQB=1;MQSB=1;RPB=0.71829;SGB=-3.78882;VDB=0.537869	GT:PL	0/1:66,0,17
3	2631350	.	G	A	83	PASS	AC=2;AN=2;BQB=0.934728;DP4=8,0,12,4;DP=40;HOB=0.5;ICB=0.5;MQ0F=0;MQ=20;MQB=1;MQSB=1;RPB=0.100573;SGB=9.53539;VDB=0.00276378	GT:PL	1/1:122,16,0
3	3267357	.	G	T	86	PASS	AC=1;AN=2;BQB=0.350281;DP4=1233,1215,542,540;DP=3550;HOB=0.125;ICB=0.3;MQ0F=0;MQ=20;MQB=1;MQSB=1;RPB=0.225612;SGB=-333.976;VDB=0.256007	GT:PL	0/1:120,0,155
3	3279491	.	G	A	40.767	PASS	AC=1;AN=2;BQB=0.972604;DP4=7,2,4,2;DP=16;HOB=0.125;ICB=0.3;MQ0F=0;MQ=20;MQB=1;MQSB=1;RPB=0.569783;SGB=2.63044;VDB=0.215799	GT:PL	0/1:75,0,14
3	6366170	.	G	A	80	PASS	AC=1;AN=2;BQB=0.945738;DP4=729,376,357,183;DP=2023;HOB=0.125;ICB=0.3;MQ0F=0;MQ=20;MQB=1;MQSB=1;RPB=0.980456;SGB=-167.662;VDB=4.55688e-05	GT:PL	0/1:114,0,143
3	6366216	.	C	T	74	PASS	AC=1;AN=2;BQB=0.93516;DP4=634,482,252,193;DP=1952;HOB=0.125;ICB=0.3;MQ0F=0;MQ=20;MQB=1;MQSB=1;RPB=0.0528296;SGB=-138.511;VDB=0.918594	GT:PL	0/1:108,0,144
3	6366308	.	A	G	75	PASS	AC=1;AN=2;BQB=0.969566;DP4=511,376,275,189;DP=1676;HOB=0.125;ICB=0.3;MQ0F=0;MQ=20;MQB=1;MQSB=1;RPB=0.47058;SGB=-144.341;VDB=0.923835	GT:PL	0/1:109,0,147
3	6366330	.	G	T	68	PASS	AC=1;AN=2;BQB=0.393792;DP4=615,323,275,206;DP=1730;HOB=0.125;ICB=0.3;MQ0F=0;MQ=20;MQB=1;MQSB=1;RPB=0.0727582;SGB=-149.558;VDB=0.926813	GT:PL	0/1:102,0,137
3	6366515	.	C	T	94	PASS	AC=1;AN=2;BQB=0.0242101;DP4=571,492,260,222;DP=1906;HOB=0.125;ICB=0.3;MQ0F=0;MQ=20;MQB=1;MQSB=1;RPB=0.999902;SGB=-149.865;VDB=0.135177	GT:PL	0/1:128,0,152
3	6366576	.	T	C	76	PASS	AC=1;AN=2;BQB=5.09371e-06;DP4=639,434,280,203;DP=1856;HOB=0.125;ICB=0.3;MQ0F=0;MQ=20;MQB=1;MQSB=1;RPB=0.879774;SGB=-150.172;VDB=0.00141832	GT:PL	0/1:110,0,147
3	6427944	.	T	C	69	PASS	AC=1;AN=2;BQB=0.0681786;DP4=135,102,12,62;DP=388;HOB=0.125;ICB=0.3;MQ0F=0;MQ=20;MQB=1;MQSB=1;RPB=0.961389;SGB=-24.6688;VDB=0.000617002	GT:PL	0/1:103,0,129
3	6629994	.	A	G	58	PASS	AC=1;AN=2;BQB=0.999477;DP4=120,65,45,25;DP=316;HOB=0.125;ICB=0.3;MQ0F=0;MQ=20;MQB=1;MQSB=1;RPB=0.79298;SGB=-23.4414;VDB=0.00321527	GT:PL	0/1:92,0,127
3	6667250	.	T	C	42.7524	PASS	AC=1;AN=2;BQB=0.273759;DP4=99,75,37,25;DP=295;HOB=0.125;ICB=0.3;MQ0F=0;MQ=20;MQB=1;MQSB=1;RPB=0.890782;SGB=-20.9865;VDB=0.447586	GT:PL	0/1:76,0,132
3	6667254	.	A	G	40.6263	PASS	AC=1;AN=2;BQB=0.371491;DP4=96,83,34,29;DP=297;HOB=0.125;ICB=0.3;MQ0F=0;MQ=20;MQB=1;MQSB=1;RPB=0.822221;SGB=-21.2934;VDB=0.381107	GT:PL	0/1:73,0,127
3	6900400	.	A	G	83	PASS	AC=1;AN=2;BQB=0.380218;DP4=304,40,185,28;DP=708;HOB=0.125;ICB=0.3;MQ0F=0;MQ=20;MQB=1;MQSB=1;RPB=0.0337941;SGB=-67.3213;VDB=2.74318e-16	GT:PL	0/1:117,0,65
3	6900606	.	A	T	90	PASS	AC=1;AN=2;BQB=0.828026;DP4=400,260,391,228;DP=1512;HOB=0.125;ICB=0.3;MQ0F=0;MQ=20;MQB=1;MQSB=1;RPB=0.865863;SGB=-191.904;VDB=0.144333	GT:PL	0/1:124,0,100
3	6931987	.	T	G	129	PASS	AC=1;AN=2;BQB=0.195907;DP4=69,302,61,189;DP=622;HOB=0.125;ICB=0.3;MQ0F=0;MQ=20;MQB=1;MQSB=1;RPB=0.995849;SGB=-78.6749;VDB=1.59881e-08	GT:PL	0/1:164,0,118
3	7104098	.	C	T	67	PASS	AC=1;AN=2;BQB=0.410275;DP4=33,8,13,6;DP=78;HOB=0.125;ICB=0.3;MQ0F=0;MQ=20;MQB=1;MQSB=1;RPB=0.101859;SGB=-7.79185;VDB=0.59239	GT:PL	0/1:98,0,73
3	7104389	.	T	C	41.2202	PASS	AC=1;AN=2;BQB=0.728564;DP4=13,15,4,7;DP=43;HOB=0.125;ICB=0.3;MQ0F=0;MQ=20;MQB=1;MQSB=1;RPB=0.63569;SGB=-5.3363;VDB=0.875639	GT:PL	0/1:74,0,100
3	7104405	.	G	C	38.2501	PASS	AC=1;AN=2;BQB=0.707715;DP4=17,7,2,8;DP=37;HOB=0.125;ICB=0.3;MQ0F=0;MQ=20;MQB=1;MQSB=1;RPB=0.161766;SGB=-5.0263;VDB=0.929401	GT:PL	0/1:72,0,89
3	7105242	.	G	A	61	PASS	AC=1;AN=2;BQB=0.644156;DP4=21,17,7,8;DP=64;HOB=0.125;ICB=0.3;MQ0F=0;MQ=20;MQB=1;MQSB=1;RPB=0.650116;SGB=-6.56424;VDB=0.551312	GT:PL	0/1:95,0,128
3	7105509	.	T	C	35.2615	PASS	AC=1;AN=2;BQB=0.982405;DP4=47,21,16,5;DP=117;HOB=0.125;ICB=0.3;MQ0F=0;MQ=20;MQB=1;MQSB=1;RPB=0.984988;SGB=-8.40555;VDB=0.000949057	GT:PL	0/1:69,0,135
3	7114330	.	C	T	42.1414	PASS	AC=1;AN=2;BQB=0.547669;DP4=8,0,3,3;DP=20;HOB=0.125;ICB=0.3;MQ0F=0;MQ=20;MQB=1;MQSB=1;RPB=0.991701;SGB=2.63044;VDB=0.0131721	GT:PL	0/1:76,0,26
3	7119187	.	G	A	37.2417	PASS	AC=1;AN=2;BQB=0.47495;DP4=15,6,4,3;DP=36;HOB=0.125;ICB=0.3;MQ0F=0;MQ=20;MQB=1;MQSB=1;RPB=0.999648;SGB=3.31571;VDB=0.98108	GT:PL	0/1:71,0,89
3	7123356	.	C	T	39.8023	PASS	AC=1;AN=2;BQB=0.433228;DP4=30,33,5,7;DP=77;HOB=0.125;ICB=0.3;MQ0F=0;MQ=20;MQB=1;MQSB=1;RPB=0.982507;SGB=6.76576;VDB=0.415179	GT:PL	0/1:74,0,145
3	7132990	.	G	A	56	PASS	AC=1;AN=2;BQB=0.72242;DP4=33,26,11,7;DP=79;HOB=0.125;ICB=0.3;MQ0F=0;MQ=20;MQB=1;MQSB=1;RPB=0.968562;SGB=-7.48484;VDB=0.911961	GT:PL	0/1:90,0,144
3	7932748	.	T	A	46.3874	PASS	AC=1;AN=2;BQB=0.665426;DP4=19,10,7,5;DP=54;HOB=0.125;ICB=0.3;MQ0F=0;MQ=20;MQB=1;MQSB=1;RPB=0.196065;SGB=-5.64336;VDB=0.189099	GT:PL	0/1:78,0,96
3	8032232	.	C	T	42.9671	PASS	AC=1;AN=2;BQB=0.982603;DP4=2,4,4,2;DP=14;HOB=0.125;ICB=0.3;MQ0F=0;MQ=20;MQB=0.982603;MQSB=0.982603;RPB=0.71154;SGB=2.63044;VDB=0.631962	GT:PL	0/1:77,1,0
3	8181044	.	A	T	43.9769	PASS	AC=1;AN=2;BQB=0.135054;DP4=2,4,1,7;DP=14;HOB=0.125;ICB=0.3;MQ0F=0;MQ=20;MQB=1;MQSB=1;RPB=0.703221;SGB=4.00342;VDB=0.414968	GT:PL	0/1:77,0,38
3	8181045	.	C	T	44.7752	PASS	AC=1;AN=2;BQB=0.997325;DP4=2,3,1,7;DP=13;HOB=0.125;ICB=0.3;MQ0F=0;MQ=20;MQB=1;MQSB=1;RPB=0.306895;SGB=4.00342;VDB=0.414968	GT:PL	0/1:77,0,38
3	8294275	.	G	A	39.4659	PASS	AC=1;AN=2;BQB=0.804711;DP4=56,27,10,15;DP=141;HOB=0.125;ICB=0.3;MQ0F=0;MQ=20;MQB=1;MQSB=1;RPB=0.383788;SGB=-9.63298;VDB=0.454925	GT:PL	0/1:73,0,144
3	8350562	.	A	G	39.0254	PASS	AC=1;AN=2;BQB=0.841081;DP4=12,9,5,4;DP=38;HOB=0.125;ICB=0.3;MQ0F=0;MQ=20;MQB=1;MQSB=1;RPB=0.841081;SGB=-4.72062;VDB=0.115418	GT:PL	0/1:71,0,89
3	8771830	.	G	A	47.2948	PASS	AC=1;AN=2;BQB=0.532245;DP4=22,3,11,2;DP=52;HOB=0.125;ICB=0.3;MQ0F=0;MQ=20;MQB=1;MQSB=1;RPB=0.995749;SGB=-5.9492;VDB=0.0583789	GT:PL	0/1:81,0,84
3	8771939	.	A	C	87	PASS	AC=1;AN=2;BQB=0.88951;DP4=14,14,11,7;DP=51;HOB=0.125;ICB=0.3;MQ0F=0;MQ=20;MQB=1;MQSB=1;RPB=0.713588;SGB=-7.48484;VDB=0.46435	GT:PL	0/1:121,0,69
3	8837255	.	C	T	63	PASS	AC=1;AN=2;BQB=0.930092;DP4=74,56,16,16;DP=207;HOB=0.125;ICB=0.3;MQ0F=0;MQ=20;MQB=1;MQSB=1;RPB=0.81291;SGB=-11.7809;VDB=0.294471	GT:PL	0/1:97,0,135
3	8848991	.	G	T	94	PASS	AC=1;AN=2;BQB=0.854924;DP4=56,40,29,13;DP=140;HOB=0.125;ICB=0.3;MQ0F=0;MQ=20;MQB=1;MQSB=1;RPB=0.991937;SGB=-14.8495;VDB=0.00403441	GT:PL	0/1:128,0,123
3	8889986	.	T	C	66	PASS	AC=1;AN=2;BQB=0.795907;DP4=36,35,10,10;DP=94;HOB=0.125;ICB=0.3;MQ0F=0;MQ=20;MQB=1;MQSB=1;RPB=0.989026;SGB=-8.09867;VDB=0.604287	GT:PL	0/1:100,0,148
3	8970237	.	G	C	33.1526	PASS	AC=1;AN=2;BQB=0.168415;DP4=38,17,7,7;DP=92;HOB=0.125;ICB=0.3;MQ0F=0;MQ=20;MQB=1;MQSB=1;RPB=0.516851;SGB=-6.25731;VDB=0.209247	GT:PL	0/1:67,0,116
3	9127189	.	C	T	30.5725	PASS	AC=1;AN=2;BQB=0.948436;DP4=4,6,3,3;DP=16;HOB=0.125;ICB=0.3;MQ0F=0;MQ=20;MQB=1;MQSB=1;RPB=0.910176;SGB=-3.78882;VDB=0.520678	GT:PL	0/1:62,0,46
3	9247712	.	G	A	35.0404	PASS	AC=1;AN=2;BQB=0.332502;DP4=16,12,4,4;DP=43;HOB=0.125;ICB=0.3;MQ0F=0;MQ=20;MQB=1;MQSB=1;RPB=0.770018;SGB=4.00342;VDB=0.971881	GT:PL	0/1:69,0,120
3	9598751	.	G	C	33.1224	PASS	AC=1;AN=2;BQB=0.000266574;DP4=13,50,9,6;DP=162;HOB=0.125;ICB=0.3;MQ0F=0;MQ=20;MQB=1;MQSB=1;RPB=0.0376506;SGB=-6.56435;VDB=1.24913e-09	GT:PL	0/1:67,0,141
3	9598752	.	A	C	37.1819	PASS	AC=1;AN=2;BQB=0.000504506;DP4=13,33,6,6;DP=145;HOB=0.125;ICB=0.3;MQ0F=0;MQ=20;MQB=1;MQSB=1;RPB=2.65229e-06;SGB=-5.64284;VDB=3.76021e-08	GT:PL	0/1:71,0,137
3	10062573	.	A	G	56	PASS	AC=1;AN=2;BQB=0.623919;DP4=5,4,6,3;DP=22;HOB=0.125;ICB=0.3;MQ0F=0;MQ=20;MQB=1;MQSB=1;RPB=0.543806;SGB=4.69269;VDB=0.916667	GT:PL	0/1:89,0,71
3	10102618	.	C	T	71	PASS	AC=1;AN=2;BQB=0.0153976;DP4=2358,1235,701,865;DP=6686;HOB=0.125;ICB=0.3;MQ0F=0;MQ=20;MQB=1;MQSB=1;RPB=0;SGB=-482.493;VDB=1.63406e-20	GT:PL	0/1:105,0,136
3	10120365	.	T	G	53	PASS	AC=1;AN=2;BQB=0.931557;DP4=23,9,12,3;DP=63;HOB=0.125;ICB=0.3;MQ0F=0;MQ=20;MQB=1;MQSB=1;RPB=0.946719;SGB=-6.56424;VDB=0.861425	GT:PL	0/1:86,0,105
3	10150149	.	C	G	42.3784	PASS	AC=1;AN=2;BQB=0.217154;DP4=11,6,5,3;DP=28;HOB=0.125;ICB=0.3;MQ0F=0;MQ=20;MQB=1;MQSB=1;RPB=0.989451;SGB=-4.40924;VDB=0.0468196	GT:PL	0/1:76,0,71
3	10263015	.	T	C	56	PASS	AC=1;AN=2;BQB=0.803868;DP4=2,2,4,3;DP=14;HOB=0.125;ICB=0.3;MQ0F=0;MQ=20;MQB=0.964642;MQSB=0.950952;RPB=0.924449;SGB=3.31571;VDB=0.510937	GT:PL	0/1:91,4,0
3	10271028	.	C	T	32.5755	PASS	AC=1;AN=2;BQB=0.261887;DP4=8,8,4,3;DP=26;HOB=0.125;ICB=0.3;MQ0F=0;MQ=20;MQB=1;MQSB=1;RPB=0.934707;SGB=-4.09964;VDB=0.0360828	GT:PL	0/1:66,0,79
3	10275752	.	C	A	69	PASS	AC=1;AN=2;BQB=0.698777;DP4=13,5,5,7;DP=41;HOB=0.125;ICB=0.3;MQ0F=0;MQ=20;MQB=1;MQSB=1;RPB=0.635318;SGB=6.76576;VDB=0.184576	GT:PL	0/1:103,0,84
3	10856744	.	G	A	70	PASS	AC=1;AN=2;BQB=0.750207;DP4=73,49,27,10;DP=193;HOB=0.125;ICB=0.3;MQ0F=0;MQ=20;MQB=1;MQSB=1;RPB=0.0387623;SGB=-13.3152;VDB=0.621257	GT:PL	0/1:104,0,138
3	11516823	.	T	A	44.1282	PASS	AC=1;AN=2;BQB=0.996894;DP4=72,3,11,3;DP=113;HOB=0.125;ICB=0.3;MQ0F=0;MQ=20;MQB=1;MQSB=1;RPB=0.921009;SGB=8.15014;VDB=0.830975	GT:PL	0/1:78,0,72
3	11517003	.	G	T	46.2329	PASS	AC=1;AN=2;BQB=0.624282;DP4=21,33,6,4;DP=86;HOB=0.125;ICB=0.3;MQ0F=0;MQ=20;MQB=1;MQSB=1;RPB=0.618678;SGB=-5.0263;VDB=0.144519	GT:PL	0/1:80,0,112
3	11518227	.	G	A	104	PASS	AC=1;AN=2;BQB=0.972052;DP4=18,20,13,10;DP=62;HOB=0.125;ICB=0.3;MQ0F=0;MQ=20;MQB=1;MQSB=1;RPB=0.184738;SGB=14.3863;VDB=0.285361	GT:PL	0/1:138,0,95
3	12112939	.	A	G	41.4044	PASS	AC=1;AN=2;BQB=0.147586;DP4=45,8,13,5;DP=95;HOB=0.125;ICB=0.3;MQ0F=0;MQ=20;MQB=1;MQSB=1;RPB=0.989486;SGB=-7.48499;VDB=0.0906401	GT:PL	0/1:75,0,104
3	12170051	.	G	A	34.9302	PASS	AC=1;AN=2;BQB=0.998758;DP4=45,81,13,26;DP=217;HOB=0.125;ICB=0.3;MQ0F=0;MQ=20;MQB=1;MQSB=1;RPB=0.870173;SGB=-13.9289;VDB=0.00302105	GT:PL	0/1:68,0,143
3	12185853	.	C	G	76	PASS	AC=1;AN=2;BQB=0.754309;DP4=203,50,98,26;DP=441;HOB=0.125;ICB=0.3;MQ0F=0;MQ=20;MQB=1;MQSB=1;RPB=0.71575;SGB=-40.0114;VDB=0.0989529	GT:PL	0/1:110,0,121
3	12186103	.	T	G	93	PASS	AC=1;AN=2;BQB=0.826991;DP4=200,119,105,51;DP=624;HOB=0.125;ICB=0.3;MQ0F=0;MQ=20;MQB=1;MQSB=1;RPB=0.953095;SGB=-49.8307;VDB=4.30063e-05	GT:PL	0/1:127,0,146
3	12186675	.	G	A	59	PASS	AC=1;AN=2;BQB=0.92324;DP4=163,35,76,12;DP=334;HOB=0.125;ICB=0.3;MQ0F=0;MQ=20;MQB=1;MQSB=1;RPB=0.912351;SGB=-28.9647;VDB=2.29367e-07	GT:PL	0/1:93,0,99
3	12189570	.	A	G	77	PASS	AC=1;AN=2;BQB=0.801946;DP4=99,66,50,27;DP=299;HOB=0.125;ICB=0.3;MQ0F=0;MQ=20;MQB=1;MQSB=1;RPB=0.858207;SGB=-25.5893;VDB=0.889576	GT:PL	0/1:111,0,141
3	12189718	.	C	G	109	PASS	AC=1;AN=2;BQB=0.984996;DP4=38,47,19,25;DP=164;HOB=0.125;ICB=0.3;MQ0F=0;MQ=20;MQB=1;MQSB=1;RPB=0.713187;SGB=-15.4632;VDB=0.000297741	GT:PL	0/1:143,0,138
3	12282347	.	T	C	36.4506	PASS	AC=1;AN=2;BQB=0.900802;DP4=3,0,3,2;DP=11;HOB=0.125;ICB=0.3;MQ0F=0;MQ=20;MQB=0.900802;MQSB=1;RPB=0.600535;SGB=1.94933;VDB=0.728443	GT:PL	0/1:69,0,2
3	12304100	.	T	C	77	PASS	AC=1;AN=2;BQB=0.380244;DP4=29,3,18,5;DP=79;HOB=0.125;ICB=0.3;MQ0F=0;MQ=20;MQB=1;MQSB=1;RPB=0.674601;SGB=-9.0192;VDB=0.0112633	GT:PL	0/1:111,0,72
3	12306266	.	A	T	103	PASS	AC=1;AN=2;BQB=0.64461;DP4=24,11,14,11;DP=74;HOB=0.125;ICB=0.3;MQ0F=0;MQ=20;MQB=1;MQSB=1;RPB=0.72923;SGB=-9.63297;VDB=0.231988	GT:PL	0/1:136,0,73
3	12308176	.	G	A	58	PASS	AC=1;AN=2;BQB=0.511355;DP4=29,15,12,5;DP=70;HOB=0.125;ICB=0.3;MQ0F=0;MQ=20;MQB=1;MQSB=1;RPB=0.704804;SGB=-7.1781;VDB=0.180918	GT:PL	0/1:92,0,110
3	12553598	.	C	T	97	PASS	AC=1;AN=2;BQB=0.180439;DP4=247,848,159,405;DP=1837;HOB=0.125;ICB=0.3;MQ0F=0;MQ=20;MQB=1;MQSB=1;RPB=0.17202;SGB=-175.027;VDB=4.53984e-08	GT:PL	0/1:131,0,167
3	12564127	.	C	T	93	PASS	AC=1;AN=2;BQB=0.953864;DP4=63,337,18,170;DP=590;HOB=0.125;ICB=0.3;MQ0F=0;MQ=20;MQB=1;MQSB=1;RPB=0.90874;SGB=-59.65;VDB=1.1754e-09	GT:PL	0/1:127,0,170
3	13083511	.	A	C	59	PASS	AC=1;AN=2;BQB=0.0933868;DP4=131,66,69,21;DP=390;HOB=0.125;ICB=0.3;MQ0F=0;MQ=20;MQB=1;MQSB=1;RPB=0.81997;SGB=-29.5784;VDB=0.0122219	GT:PL	0/1:93,0,129
3	13085204	.	T	G	90	PASS	AC=1;AN=2;BQB=0.648029;DP4=167,54,61,40;DP=397;HOB=0.125;ICB=0.3;MQ0F=0;MQ=20;MQB=1;MQSB=1;RPB=0.803654;SGB=-32.9538;VDB=0.00872805	GT:PL	0/1:124,0,126
3	13085994	.	G	A	70	PASS	AC=1;AN=2;BQB=0.389235;DP4=191,92,92,36;DP=481;HOB=0.125;ICB=0.3;MQ0F=0;MQ=20;MQB=1;MQSB=1;RPB=0.930116;SGB=-41.2388;VDB=6.317e-08	GT:PL	0/1:104,0,134
3	13088466	.	T	C	90	PASS	AC=1;AN=2;BQB=0.496411;DP4=361,143,210,68;DP=1013;HOB=0.125;ICB=0.3;MQ0F=0;MQ=20;MQB=1;MQSB=1;RPB=0.945424;SGB=-87.2667;VDB=5.22493e-09	GT:PL	0/1:124,0,135
3	13089082	.	C	T	97	PASS	AC=1;AN=2;BQB=0.239418;DP4=120,59,74,38;DP=370;HOB=0.125;ICB=0.3;MQ0F=0;MQ=20;MQB=1;MQSB=1;RPB=0.597805;SGB=-36.3292;VDB=0.000305249	GT:PL	0/1:131,0,117
3	13089083	.	C	T	97	PASS	AC=1;AN=2;BQB=0.222417;DP4=121,59,74,38;DP=372;HOB=0.125;ICB=0.3;MQ0F=0;MQ=20;MQB=1;MQSB=1;RPB=0.645894;SGB=-36.3292;VDB=0.000306472	GT:PL	0/1:131,0,117
3	13089613	.	A	G	92	PASS	AC=1;AN=2;BQB=0.507286;DP4=156,87,84,42;DP=452;HOB=0.125;ICB=0.3;MQ0F=0;MQ=20;MQB=1;MQSB=1;RPB=0.996865;SGB=-40.6251;VDB=0.659246	GT:PL	0/1:126,0,136
3	13099836	.	C	T	48.509	PASS	AC=1;AN=2;BQB=0.173621;DP4=15,19,8,6;DP=60;HOB=0.125;ICB=0.3;MQ0F=0;MQ=20;MQB=1;MQSB=1;RPB=0.990782;SGB=-6.25731;VDB=0.987535	GT:PL	0/1:82,0,115
3	13101278	.	C	T	30.8716	PASS	AC=1;AN=2;BQB=0.42794;DP4=8,8,3,4;DP=29;HOB=0.125;ICB=0.3;MQ0F=0;MQ=20;MQB=1;MQSB=1;RPB=0.986146;SGB=-4.09964;VDB=0.276556	GT:PL	0/1:64,0,87
3	13103947	.	C	T	38.3602	PASS	AC=1;AN=2;BQB=0.761949;DP4=9,11,3,5;DP=34;HOB=0.125;ICB=0.3;MQ0F=0;MQ=20;MQB=1;MQSB=1;RPB=0.550055;SGB=-4.40924;VDB=0.052315	GT:PL	0/1:72,0,86
3	13969056	.	A	G	31.4096	PASS	AC=1;AN=2;BQB=1;DP4=6,5,5,2;DP=21;HOB=0.125;ICB=0.3;MQ0F=0;MQ=20;MQB=1;MQSB=1;RPB=0.526867;SGB=-4.09964;VDB=0.651061	GT:PL	0/1:64,0,43
3	13969772	.	A	G	97	PASS	AC=1;AN=2;BQB=0.828759;DP4=81,58,38,31;DP=210;HOB=0.125;ICB=0.3;MQ0F=0;MQ=20;MQB=1;MQSB=1;RPB=0.0104061;SGB=-23.1345;VDB=0.9986	GT:PL	0/1:131,0,138
3	13969786	.	C	T	88	PASS	AC=1;AN=2;BQB=0.932175;DP4=91,63,41,29;DP=225;HOB=0.125;ICB=0.3;MQ0F=0;MQ=20;MQB=1;MQSB=1;RPB=0.948636;SGB=-23.4414;VDB=0.853433	GT:PL	0/1:122,0,140
3	14151761	.	T	G	31.303	PASS	AC=1;AN=2;BQB=0.460208;DP4=36,12,9,5;DP=76;HOB=0.125;ICB=0.3;MQ0F=0;MQ=20;MQB=1;MQSB=1;RPB=0.852955;SGB=-6.25745;VDB=0.154594	GT:PL	0/1:65,0,115
3	14395681	.	C	T	30.3703	PASS	AC=1;AN=2;BQB=0.935451;DP4=5,2,3,2;DP=16;HOB=0.125;ICB=0.3;MQ0F=0;MQ=20;MQB=0.95494;MQSB=1;RPB=0.40926;SGB=1.94933;VDB=0.400625	GT:PL	0/1:64,0,34
3	14773673	.	G	T	66	PASS	AC=1;AN=2;BQB=0.722286;DP4=57,64,12,17;DP=172;HOB=0.125;ICB=0.3;MQ0F=0;MQ=20;MQB=1;MQSB=1;RPB=0.992374;SGB=-10.8604;VDB=0.0383785	GT:PL	0/1:100,0,148
3	14903422	.	C	T	63	PASS	AC=2;AN=2;BQB=0.845114;DP4=6,8,5,3;DP=24;HOB=0.5;ICB=0.5;MQ0F=0;MQ=20;MQB=1;MQSB=1;RPB=0.7544;SGB=4.00342;VDB=0.283405	GT:PL	1/1:100,7,0
3	14905166	.	A	C	66	PASS	AC=1;AN=2;BQB=0.999735;DP4=47,15,13,5;DP=115;HOB=0.125;ICB=0.3;MQ0F=0;MQ=20;MQB=1;MQSB=1;RPB=0.7937;SGB=10.9211;VDB=0.014639	GT:PL	0/1:100,0,109
3	14905424	.	C	G	36.2075	PASS	AC=1;AN=2;BQB=0.30295;DP4=1,6,1,6;DP=15;HOB=0.125;ICB=0.3;MQ0F=0;MQ=20;MQB=0.966012;MQSB=1;RPB=0.885987;SGB=3.31571;VDB=0.076346	GT:PL	0/1:70,0,28
3	14906000	.	G	A	56	PASS	AC=1;AN=2;BQB=0.207652;DP4=23,27,5,11;DP=99;HOB=0.125;ICB=0.3;MQ0F=0;MQ=20;MQB=1;MQSB=1;RPB=0.559731;SGB=-6.87123;VDB=0.288703	GT:PL	0/1:90,0,125
3	14906003	.	T	A	73	PASS	AC=1;AN=2;BQB=0.890199;DP4=22,21,6,12;DP=93;HOB=0.125;ICB=0.3;MQ0F=0;MQ=20;MQB=1;MQSB=1;RPB=0.556172;SGB=-7.48497;VDB=0.86563	GT:PL	0/1:107,0,106
3	14911497	.	C	G	52	PASS	AC=1;AN=2;BQB=0.76076;DP4=9,12,4,6;DP=38;HOB=0.125;ICB=0.3;MQ0F=0;MQ=20;MQB=1;MQSB=1;RPB=0.724465;SGB=5.38303;VDB=0.389245	GT:PL	0/1:86,0,120
3	14911598	.	C	G	62	PASS	AC=1;AN=2;BQB=0.450949;DP4=17,5,4,5;DP=39;HOB=0.125;ICB=0.3;MQ0F=0;MQ=20;MQB=1;MQSB=1;RPB=0.999053;SGB=4.69269;VDB=0.462804	GT:PL	0/1:96,0,61
3	14929115	.	G	C	207	PASS	AC=2;AN=2;DP4=0,0,18,7;DP=35;MQ0F=0;MQ=20;MQSB=1;SGB=-1.32512;VDB=0.0715485	GT:PL	1/1:122,27,0
3	14976221	.	T	C	31.0211	PASS	AC=1;AN=2;BQB=0.761877;DP4=4,1,3,2;DP=13;HOB=0.125;ICB=0.3;MQ0F=0;MQ=20;MQB=0.952347;MQSB=0.916482;RPB=0.904729;SGB=1.94933;VDB=0.636041	GT:PL	0/1:64,0,33
3	14987306	.	T	C	33.1344	PASS	AC=1;AN=2;BQB=0.999465;DP4=23,50,10,10;DP=116;HOB=0.125;ICB=0.3;MQ0F=0;MQ=20;MQB=1;MQSB=1;RPB=0.97811;SGB=-8.09869;VDB=0.375489	GT:PL	0/1:67,0,149
3	15042445	.	T	C	64	PASS	AC=1;AN=2;BQB=0.967945;DP4=58,54,12,10;DP=134;HOB=0.125;ICB=0.3;MQ0F=0;MQ=20;MQB=1;MQSB=1;RPB=0.999928;SGB=-8.71237;VDB=0.369477	GT:PL	0/1:98,0,147
3	15116789	.	C	T	31.2912	PASS	AC=1;AN=2;BQB=0.0712688;DP4=176,193,57,66;DP=495;HOB=0.125;ICB=0.3;MQ0F=0;MQ=20;MQB=1;MQSB=1;RPB=0.997506;SGB=-39.7046;VDB=0.257087	GT:PL	0/1:65,0,129
3	15431676	.	A	G	38.5625	PASS	AC=1;AN=2;BQB=0.902552;DP4=8,3,2,5;DP=22;HOB=0.125;ICB=0.3;MQ0F=0;MQ=20;MQB=1;MQSB=1;RPB=0.995907;SGB=-4.09964;VDB=0.391417	GT:PL	0/1:70,0,57
3	15478552	.	G	A	56	PASS	AC=1;AN=2;BQB=0.541711;DP4=35,30,5,6;DP=78;HOB=0.125;ICB=0.3;MQ0F=0;MQ=20;MQB=1;MQSB=1;RPB=0.999319;SGB=6.07412;VDB=0.0789411	GT:PL	0/1:90,0,120
3	15517176	.	C	T	35.4407	PASS	AC=1;AN=2;BQB=0.279284;DP4=41,0,16,1;DP=58;HOB=0.125;ICB=0.3;MQ0F=0;MQ=20;MQB=1;MQSB=1;RPB=0.596584;SGB=-7.17813;VDB=1.25298e-07	GT:PL	0/1:69,0,63
3	15523500	.	G	A	32.1603	PASS	AC=1;AN=2;BQB=0.00343918;DP4=45,48,7,17;DP=143;HOB=0.125;ICB=0.3;MQ0F=0;MQ=20;MQB=1;MQSB=1;RPB=0.865903;SGB=-9.32612;VDB=0.122519	GT:PL	0/1:66,0,135
3	15589882	.	G	A	44.7849	PASS	AC=1;AN=2;BQB=0.387291;DP4=6,13,6,3;DP=32;HOB=0.125;ICB=0.3;MQ0F=0;MQ=20;MQB=1;MQSB=1;RPB=0.985288;SGB=-4.72062;VDB=0.178903	GT:PL	0/1:78,0,66
3	15600556	.	A	G	62	PASS	AC=1;AN=2;BQB=0.737952;DP4=18,12,7,5;DP=52;HOB=0.125;ICB=0.3;MQ0F=0;MQ=20;MQB=1;MQSB=1;RPB=0.409416;SGB=-5.64284;VDB=0.156433	GT:PL	0/1:96,0,93
3	15600600	.	G	C	75	PASS	AC=1;AN=2;BQB=0.250305;DP4=14,10,6,8;DP=45;HOB=0.125;ICB=0.3;MQ0F=0;MQ=20;MQB=1;MQSB=1;RPB=0.8828;SGB=-6.25731;VDB=0.670312	GT:PL	0/1:107,0,67
3	15690533	.	G	C	34.3014	PASS	AC=1;AN=2;BQB=0.884751;DP4=5,9,2,4;DP=23;HOB=0.125;ICB=0.3;MQ0F=0;MQ=20;MQB=1;MQSB=1;RPB=0.537999;SGB=2.63044;VDB=0.0588762	GT:PL	0/1:68,0,69
3	15781785	.	G	T	82	PASS	AC=1;AN=2;BQB=0.0737776;DP4=129,75,57,30;DP=351;HOB=0.125;ICB=0.3;MQ0F=0;MQ=20;MQB=1;MQSB=1;RPB=0.627442;SGB=-28.6579;VDB=0.491636	GT:PL	0/1:116,0,138
3	15948823	.	A	T	32.2415	PASS	AC=1;AN=2;BQB=0.801265;DP4=147,40,38,6;DP=302;HOB=0.125;ICB=0.3;MQ0F=0;MQ=20;MQB=1;MQSB=1;RPB=0.201417;SGB=-15.4632;VDB=0.0165754	GT:PL	0/1:66,0,103
3	15952352	.	C	G	44.1045	PASS	AC=1;AN=2;BQB=0.659459;DP4=191,150,37,26;DP=504;HOB=0.125;ICB=0.3;MQ0F=0;MQ=20;MQB=1;MQSB=1;RPB=0.969905;SGB=-21.2934;VDB=0.759143	GT:PL	0/1:78,0,124
3	15952456	.	G	A	67	PASS	AC=1;AN=2;BQB=0.981901;DP4=156,117,33,25;DP=428;HOB=0.125;ICB=0.3;MQ0F=0;MQ=20;MQB=1;MQSB=1;RPB=0.900205;SGB=-19.7591;VDB=0.0226655	GT:PL	0/1:101,0,131
3	16050684	.	A	T	41.0822	PASS	AC=1;AN=2;BQB=0.930777;DP4=25,16,5,4;DP=57;HOB=0.125;ICB=0.3;MQ0F=0;MQ=20;MQB=1;MQSB=1;RPB=0.361398;SGB=4.69269;VDB=0.342281	GT:PL	0/1:75,0,124
3	16081037	.	C	T	37.8571	PASS	AC=1;AN=2;BQB=1;DP4=7,1,3,3;DP=17;HOB=0.125;ICB=0.3;MQ0F=0;MQ=20;MQB=1;MQSB=1;RPB=0.875173;SGB=-3.78882;VDB=0.12166	GT:PL	0/1:70,0,2
3	16087509	.	G	A	45.3053	PASS	AC=1;AN=2;BQB=0.229313;DP4=15,10,5,5;DP=42;HOB=0.125;ICB=0.3;MQ0F=0;MQ=20;MQB=1;MQSB=1;RPB=0.681131;SGB=-5.0263;VDB=0.61407	GT:PL	0/1:79,0,111
3	16089097	.	C	T	30.3651	PASS	AC=1;AN=2;BQB=0.985075;DP4=10,9,4,3;DP=31;HOB=0.125;ICB=0.3;MQ0F=0;MQ=20;MQB=1;MQSB=1;RPB=0.495508;SGB=-4.09964;VDB=0.81798	GT:PL	0/1:64,0,85
3	16096070	.	C	T	33.0445	PASS	AC=1;AN=2;BQB=0.542126;DP4=5,1,5,1;DP=14;HOB=0.125;ICB=0.3;MQ0F=0;MQ=20;MQB=0.982603;MQSB=1;RPB=0.813189;SGB=2.63044;VDB=0.572009	GT:PL	0/1:67,0,14
3	16112517	.	G	A	51	PASS	AC=1;AN=2;BQB=0.968386;DP4=11,2,5,3;DP=29;HOB=0.125;ICB=0.3;MQ0F=0;MQ=20;MQB=1;MQSB=1;RPB=0.976675;SGB=4.00342;VDB=0.6331	GT:PL	0/1:85,0,46
3	16138453	.	C	T	113	PASS	AC=1;AN=2;BQB=0.829988;DP4=20,15,11,16;DP=62;HOB=0.125;ICB=0.3;MQ0F=0;MQ=20;MQB=1;MQSB=1;RPB=0.926616;SGB=-10.2467;VDB=0.118515	GT:PL	0/1:147,0,82
3	16269669	.	C	T	68	PASS	AC=1;AN=2;BQB=0.134544;DP4=29,34,8,18;DP=107;HOB=0.125;ICB=0.3;MQ0F=0;MQ=20;MQB=1;MQSB=1;RPB=0.999746;SGB=-9.93983;VDB=0.0294289	GT:PL	0/1:101,0,144
3	16270393	.	C	T	34.2635	PASS	AC=1;AN=2;BQB=0.606966;DP4=47,20,13,6;DP=103;HOB=0.125;ICB=0.3;MQ0F=0;MQ=20;MQB=1;MQSB=1;RPB=0.120852;SGB=-7.79185;VDB=5.09276e-05	GT:PL	0/1:68,0,135
3	16387199	.	T	C	52	PASS	AC=1;AN=2;BQB=0.845558;DP4=73,34,12,10;DP=198;HOB=0.125;ICB=0.3;MQ0F=0;MQ=20;MQB=1;MQSB=1;RPB=0.926271;SGB=13.6932;VDB=0.391375	GT:PL	0/1:86,0,126
3	16393218	.	G	C	81	PASS	AC=1;AN=2;BQB=0.882596;DP4=122,110,45,34;DP=395;HOB=0.125;ICB=0.3;MQ0F=0;MQ=20;MQB=1;MQSB=1;RPB=0.989872;SGB=-26.203;VDB=0.000544898	GT:PL	0/1:115,0,141
3	16397242	.	G	A	31.291	PASS	AC=1;AN=2;BQB=0.373445;DP4=192,118,50,39;DP=478;HOB=0.125;ICB=0.3;MQ0F=0;MQ=20;MQB=1;MQSB=1;RPB=0.896843;SGB=-29.2716;VDB=0.342452	GT:PL	0/1:65,0,115
3	16401924	.	A	G	87	PASS	AC=1;AN=2;BQB=0.313671;DP4=81,78,24,27;DP=249;HOB=0.125;ICB=0.3;MQ0F=0;MQ=20;MQB=1;MQSB=1;RPB=0.389553;SGB=-17.6112;VDB=0.142609	GT:PL	0/1:121,0,145
3	16403733	.	A	G	30.2249	PASS	AC=1;AN=2;BQB=0.037443;DP4=42,47,9,13;DP=226;HOB=0.125;ICB=0.3;MQ0F=0;MQ=20;MQB=1;MQSB=1;RPB=0.999016;SGB=-8.71242;VDB=0.000125404	GT:PL	0/1:64,0,142
3	16540279	.	C	A	124	PASS	AC=1;AN=2;BQB=0.847629;DP4=1,5,10,15;DP=40;HOB=0.625;ICB=0.36;MQ0F=0;MQ=20;MQB=1;MQSB=1;RPB=0.997191;SGB=-1.27013;VDB=0.000547058	GT:PL	0/1:66,0,39
3	16557108	.	G	A	35.6702	PASS	AC=1;AN=2;BQB=0.86714;DP4=29,39,6,7;DP=102;HOB=0.125;ICB=0.3;MQ0F=0;MQ=20;MQB=1;MQSB=1;RPB=0.937167;SGB=7.4578;VDB=0.133035	GT:PL	0/1:70,0,146
3	16687801	.	C	T	37.2886	PASS	AC=1;AN=2;BQB=0.240101;DP4=18,9,4,4;DP=42;HOB=0.125;ICB=0.3;MQ0F=0;MQ=20;MQB=1;MQSB=1;RPB=0.996918;SGB=-4.40924;VDB=0.316575	GT:PL	0/1:71,0,89
3	16781520	.	G	T	98	PASS	AC=1;AN=2;BQB=0.207365;DP4=568,343,317,194;DP=1431;HOB=0.125;ICB=0.3;MQ0F=0;MQ=20;MQB=1;MQSB=1;RPB=0.600888;SGB=-158.763;VDB=0.906538	GT:PL	0/1:132,0,142
3	16818818	.	G	A	66	PASS	AC=1;AN=2;BQB=0.0643033;DP4=29,10,8,4;DP=62;HOB=0.125;ICB=0.3;MQ0F=0;MQ=20;MQB=1;MQSB=1;RPB=0.381716;SGB=6.76576;VDB=0.645013	GT:PL	0/1:100,0,99
3	16820854	.	C	T	30.3712	PASS	AC=1;AN=2;BQB=0.40926;DP4=5,2,3,2;DP=14;HOB=0.125;ICB=0.3;MQ0F=0;MQ=20;MQB=0.95494;MQSB=1;RPB=0.760054;SGB=1.94933;VDB=0.713234	GT:PL	0/1:64,0,29
3	18810572	.	C	A	75	PASS	AC=1;AN=2;BQB=0.760441;DP4=291,206,132,78;DP=870;HOB=0.125;ICB=0.3;MQ0F=0;MQ=20;MQB=1;MQSB=1;RPB=0.973511;SGB=-66.4007;VDB=0.334754	GT:PL	0/1:109,0,144
3	19004483	.	A	C	41.3026	PASS	AC=1;AN=2;BQB=0.95494;DP4=1,4,3,4;DP=15;HOB=0.125;ICB=0.3;MQ0F=0;MQ=20;MQB=0.95494;MQSB=1;RPB=0.896474;SGB=3.31571;VDB=0.145738	GT:PL	0/1:75,1,0
3	19015836	.	A	G	110	PASS	AC=1;AN=2;BQB=0.861063;DP4=59,64,36,37;DP=227;HOB=0.125;ICB=0.3;MQ0F=0;MQ=20;MQB=1;MQSB=1;RPB=0.101072;SGB=-24.3619;VDB=0.975551	GT:PL	0/1:144,0,127
3	19017838	.	A	G	48.6693	PASS	AC=2;AN=2;BQB=0.487041;DP4=8,0,10,0;DP=24;HOB=0.5;ICB=0.5;MQ0F=0;MQ=20;MQB=1;RPB=0.673857;SGB=-5.0263;VDB=0.155618	GT:PL	1/1:86,27,0
3	19017862	.	C	T	49.7876	PASS	AC=1;AN=2;BQB=0.914776;DP4=18,4,6,2;DP=38;HOB=0.125;ICB=0.3;MQ0F=0;MQ=20;MQB=1;MQSB=1;RPB=0.658255;SGB=4.00342;VDB=0.466716	GT:PL	0/1:84,0,20
3	19238846	.	A	G	35.2115	PASS	AC=1;AN=2;BQB=0.509381;DP4=38,10,17,2;DP=99;HOB=0.125;ICB=0.3;MQ0F=0;MQ=20;MQB=1;MQSB=1;RPB=0.993034;SGB=-7.79183;VDB=0.231223	GT:PL	0/1:69,0,102
3	19239128	.	T	C	82	PASS	AC=1;AN=2;BQB=0.980979;DP4=26,20,9,12;DP=81;HOB=0.125;ICB=0.3;MQ0F=0;MQ=20;MQB=1;MQSB=1;RPB=0.5209;SGB=-8.40556;VDB=0.646588	GT:PL	0/1:115,0,116
3	19239225	.	G	A	58	PASS	AC=1;AN=2;BQB=0.427151;DP4=26,17,9,7;DP=72;HOB=0.125;ICB=0.3;MQ0F=0;MQ=20;MQB=1;MQSB=1;RPB=0.999092;SGB=-6.87126;VDB=0.578992	GT:PL	0/1:91,0,123
3	19249753	.	C	T	42.2835	PASS	AC=1;AN=2;BQB=0.932421;DP4=21,25,6,5;DP=57;HOB=0.125;ICB=0.3;MQ0F=0;MQ=20;MQB=1;MQSB=1;RPB=0.846996;SGB=-5.3363;VDB=0.858427	GT:PL	0/1:76,0,97
3	19249789	.	C	A	42.8519	PASS	AC=1;AN=2;BQB=0.329624;DP4=19,20,6,7;DP=52;HOB=0.125;ICB=0.3;MQ0F=0;MQ=20;MQB=1;MQSB=1;RPB=0.394973;SGB=-5.95055;VDB=0.195012	GT:PL	0/1:76,0,121
3	19556041	.	T	C	46.2558	PASS	AC=1;AN=2;BQB=0.999969;DP4=44,41,13,8;DP=128;HOB=0.125;ICB=0.3;MQ0F=0;MQ=20;MQB=1;MQSB=1;RPB=0.110132;SGB=-8.40557;VDB=8.12648e-06	GT:PL	0/1:80,0,145
3	19788606	.	C	G	61	PASS	AC=1;AN=2;BQB=0.72648;DP4=206,99,54,32;DP=476;HOB=0.125;ICB=0.3;MQ0F=0;MQ=20;MQB=1;MQSB=1;RPB=0.196053;SGB=-28.351;VDB=0.852824	GT:PL	0/1:95,0,129
3	19789149	.	C	T	49.2088	PASS	AC=1;AN=2;BQB=0.58056;DP4=152,109,46,23;DP=408;HOB=0.125;ICB=0.3;MQ0F=0;MQ=20;MQB=1;MQSB=1;RPB=0.454593;SGB=-23.1345;VDB=0.0888122	GT:PL	0/1:83,0,133
3	19837346	.	A	G	51	PASS	AC=1;AN=2;BQB=0.213195;DP4=63,28,13,10;DP=142;HOB=0.125;ICB=0.3;MQ0F=0;MQ=20;MQB=1;MQSB=1;RPB=0.315913;SGB=-9.01927;VDB=0.0345224	GT:PL	0/1:85,0,142
3	19839314	.	A	G	95	PASS	AC=1;AN=2;BQB=0.0110995;DP4=39,54,20,17;DP=170;HOB=0.125;ICB=0.3;MQ0F=0;MQ=20;MQB=1;MQSB=1;RPB=0.91736;SGB=-13.3152;VDB=0.121314	GT:PL	0/1:129,0,146
3	19853987	.	C	T	30.2746	PASS	AC=1;AN=2;BQB=0.495119;DP4=86,99,29,26;DP=248;HOB=0.125;ICB=0.3;MQ0F=0;MQ=20;MQB=1;MQSB=1;RPB=0.451596;SGB=-18.8386;VDB=0.439134	GT:PL	0/1:64,0,125
3	20045487	.	G	A	32.0211	PASS	AC=1;AN=2;BQB=0.904729;DP4=5,0,2,3;DP=14;HOB=0.125;ICB=0.3;MQ0F=0;MQ=20;MQB=0.952347;MQSB=0.916482;RPB=0.761877;SGB=1.94933;VDB=0.813523	GT:PL	0/1:65,0,29
3	20125945	.	T	C	67	PASS	AC=1;AN=2;BQB=0.969442;DP4=197,118,83,65;DP=581;HOB=0.125;ICB=0.3;MQ0F=0;MQ=20;MQB=1;MQSB=1;RPB=0.463721;SGB=-47.3759;VDB=0.0129881	GT:PL	0/1:101,0,131
3	20126169	.	A	G	89	PASS	AC=1;AN=2;BQB=0.127165;DP4=161,90,92,51;DP=478;HOB=0.125;ICB=0.3;MQ0F=0;MQ=20;MQB=1;MQSB=1;RPB=0.695395;SGB=-45.8416;VDB=0.087151	GT:PL	0/1:121,0,138
3	20126865	.	A	G	65	PASS	AC=1;AN=2;BQB=0.798122;DP4=16,24,3,14;DP=67;HOB=0.125;ICB=0.3;MQ0F=0;MQ=20;MQB=1;MQSB=1;RPB=0.264489;SGB=-7.17813;VDB=5.86358e-08	GT:PL	0/1:99,0,93
3	20148485	.	A	C	36.3365	PASS	AC=1;AN=2;BQB=0.995232;DP4=26,26,5,10;DP=105;HOB=0.125;ICB=0.3;MQ0F=0;MQ=20;MQB=1;MQSB=1;RPB=0.762154;SGB=-6.5644;VDB=0.0580218	GT:PL	0/1:70,0,140
3	20406368	.	T	C	32.1126	PASS	AC=1;AN=2;BQB=0.779161;DP4=52,28,11,7;DP=115;HOB=0.125;ICB=0.3;MQ0F=0;MQ=20;MQB=1;MQSB=1;RPB=0.948341;SGB=-7.48499;VDB=0.419171	GT:PL	0/1:66,0,132
3	20520177	.	C	T	41.1909	PASS	AC=1;AN=2;BQB=0.910698;DP4=148,98,72,33;DP=412;HOB=0.125;ICB=0.3;MQ0F=0;MQ=20;MQB=1;MQSB=1;RPB=0.559899;SGB=-34.1812;VDB=0.192729	GT:PL	0/1:75,0,127
3	20520180	.	T	C	50	PASS	AC=1;AN=2;BQB=0.943043;DP4=151,96,74,35;DP=411;HOB=0.125;ICB=0.3;MQ0F=0;MQ=20;MQB=1;MQSB=1;RPB=0.563879;SGB=-35.4086;VDB=0.142863	GT:PL	0/1:84,0,129
3	20523300	.	A	G	36.1908	PASS	AC=1;AN=2;BQB=0.834552;DP4=219,183,77,90;DP=576;HOB=0.125;ICB=0.3;MQ0F=0;MQ=20;MQB=1;MQSB=1;RPB=0.981564;SGB=-53.2061;VDB=0.943495	GT:PL	0/1:70,0,133
3	20523311	.	A	T	45.1331	PASS	AC=1;AN=2;BQB=0.214304;DP4=182,176,78,80;DP=523;HOB=0.125;ICB=0.3;MQ0F=0;MQ=20;MQB=1;MQSB=1;RPB=0.931633;SGB=-50.4444;VDB=0.109184	GT:PL	0/1:79,0,138
3	20590956	.	C	T	49.2479	PASS	AC=1;AN=2;BQB=0.219691;DP4=135,147,46,59;DP=387;HOB=0.125;ICB=0.3;MQ0F=0;MQ=20;MQB=1;MQSB=1;RPB=0.999898;SGB=-34.1812;VDB=0.0678614	GT:PL	0/1:83,0,129
3	20773012	.	A	G	111	PASS	AC=1;AN=2;BQB=0.16533;DP4=3400,1466,2214,1127;DP=10133;HOB=0.125;ICB=0.3;MQ0F=0;MQ=20;MQB=1;MQSB=1;RPB=0.444795;SGB=-1027.16;VDB=0.627228	GT:PL	0/1:145,0,139
3	20809723	.	G	A	36.1651	PASS	AC=1;AN=2;BQB=0.804959;DP4=4,4,2,3;DP=17;HOB=0.125;ICB=0.3;MQ0F=0;MQ=20;MQB=1;MQSB=0.961166;RPB=0.989343;SGB=1.94933;VDB=0.237122	GT:PL	0/1:70,0,2
3	21489917	.	C	G	32.2908	PASS	AC=1;AN=2;BQB=0.980933;DP4=43,23,16,2;DP=98;HOB=0.125;ICB=0.3;MQ0F=0;MQ=20;MQB=1;MQSB=1;RPB=0.00331253;SGB=-7.485;VDB=1.05902e-05	GT:PL	0/1:66,0,115
3	21490742	.	G	C	111	PASS	AC=1;AN=2;BQB=0.88657;DP4=49,27,25,20;DP=161;HOB=0.125;ICB=0.3;MQ0F=0;MQ=20;MQB=1;MQSB=1;RPB=0.490706;SGB=-15.77;VDB=0.231135	GT:PL	0/1:144,0,135
3	21491266	.	C	T	109	PASS	AC=1;AN=2;BQB=0.00466328;DP4=4814,3874,3423,2994;DP=15343;HOB=0.125;ICB=0.3;MQ0F=0;MQ=20;MQB=1;MQSB=1;RPB=9.25932e-11;SGB=-1971.04;VDB=0.181468	GT:PL	0/1:143,0,100
3	21491350	.	C	T	116	PASS	AC=1;AN=2;BQB=4.37731e-12;DP4=4560,5247,2919,3893;DP=17027;HOB=0.125;ICB=0.3;MQ0F=0;MQ=20;MQB=1;MQSB=1;RPB=0.993368;SGB=-2092.24;VDB=0.626681	GT:PL	0/1:151,0,100
3	21491398	.	C	A	92	PASS	AC=1;AN=2;BQB=0.559343;DP4=28,19,17,10;DP=92;HOB=0.125;ICB=0.3;MQ0F=0;MQ=20;MQB=1;MQSB=1;RPB=0.469594;SGB=-10.2467;VDB=0.442307	GT:PL	0/1:126,0,90
3	21492060	.	G	A	86	PASS	AC=1;AN=2;BQB=0.176763;DP4=4608,2057,3924,1663;DP=15485;HOB=0.125;ICB=0.3;MQ0F=0;MQ=20;MQB=1;MQSB=1;RPB=0.995261;SGB=-1716.35;VDB=0.0354995	GT:PL	0/1:121,0,53
3	21493191	.	T	G	51	PASS	AC=1;AN=2;BQB=0.942199;DP4=1,160,2,93;DP=260;HOB=0.125;ICB=0.3;MQ0F=0;MQ=20;MQB=1;MQSB=1;RPB=0.143393;SGB=-31.1127;VDB=8.08176e-36	GT:PL	0/1:85,0,48
3	21701527	.	T	C	67	PASS	AC=1;AN=2;BQB=0.028338;DP4=408,399,135,174;DP=1120;HOB=0.125;ICB=0.3;MQ0F=0;MQ=20;MQB=1;MQSB=1;RPB=0.948513;SGB=-96.7792;VDB=0.407788	GT:PL	0/1:101,0,149
3	21790002	.	T	C	41.5276	PASS	AC=1;AN=2;BQB=0.978572;DP4=22,20,6,8;DP=71;HOB=0.125;ICB=0.3;MQ0F=0;MQ=20;MQB=1;MQSB=1;RPB=0.458495;SGB=-6.25731;VDB=0.00734409	GT:PL	0/1:75,0,136
3	21790896	.	G	A	76	PASS	AC=1;AN=2;BQB=0.909449;DP4=36,32,13,11;DP=119;HOB=0.125;ICB=0.3;MQ0F=0;MQ=20;MQB=1;MQSB=1;RPB=0.0278302;SGB=-9.32613;VDB=0.286044	GT:PL	0/1:110,0,136
3	21793864	.	C	A	30.3294	PASS	AC=1;AN=2;BQB=0.446457;DP4=20,18,5,6;DP=60;HOB=0.125;ICB=0.3;MQ0F=0;MQ=20;MQB=1;MQSB=1;RPB=0.937449;SGB=-5.3363;VDB=0.00898234	GT:PL	0/1:64,0,130
3	21998677	.	G	A	61	PASS	AC=1;AN=2;BQB=0.918398;DP4=137,54,47,14;DP=310;HOB=0.125;ICB=0.3;MQ0F=0;MQ=20;MQB=1;MQSB=1;RPB=0.921807;SGB=-20.6797;VDB=0.029273	GT:PL	0/1:95,0,132
3	21998842	.	T	C	55	PASS	AC=1;AN=2;BQB=0.172619;DP4=73,82,30,23;DP=240;HOB=0.125;ICB=0.3;MQ0F=0;MQ=20;MQB=1;MQSB=1;RPB=0.294445;SGB=-18.2249;VDB=0.478579	GT:PL	0/1:89,0,140
3	21998890	.	C	T	45.9102	PASS	AC=1;AN=2;BQB=0.999811;DP4=92,59,17,12;DP=209;HOB=0.125;ICB=0.3;MQ0F=0;MQ=20;MQB=1;MQSB=1;RPB=0.560601;SGB=-10.8604;VDB=0.526177	GT:PL	0/1:80,0,124
3	21999393	.	G	A	41.281	PASS	AC=1;AN=2;BQB=0.235931;DP4=72,45,24,10;DP=191;HOB=0.125;ICB=0.3;MQ0F=0;MQ=20;MQB=1;MQSB=1;RPB=0.196396;SGB=-12.3947;VDB=0.361171	GT:PL	0/1:75,0,129
3	21999798	.	C	A	89	PASS	AC=1;AN=2;BQB=0.836093;DP4=62,66,18,26;DP=226;HOB=0.125;ICB=0.3;MQ0F=0;MQ=20;MQB=1;MQSB=1;RPB=0.998615;SGB=-15.4632;VDB=0.0217446	GT:PL	0/1:123,0,146
3	22000198	.	T	C	88	PASS	AC=1;AN=2;BQB=0.127244;DP4=85,62,16,21;DP=236;HOB=0.125;ICB=0.3;MQ0F=0;MQ=20;MQB=1;MQSB=1;RPB=0.855964;SGB=-13.3152;VDB=0.659899	GT:PL	0/1:122,0,144
3	22000436	.	C	T	48.2892	PASS	AC=1;AN=2;BQB=0.539319;DP4=21,12,6,5;DP=57;HOB=0.125;ICB=0.3;MQ0F=0;MQ=20;MQB=1;MQSB=1;RPB=0.637657;SGB=-5.3356;VDB=0.0384452	GT:PL	0/1:82,0,108
3	22473063	.	A	G	44.4694	PASS	AC=1;AN=2;BQB=0.591555;DP4=4,6,4,3;DP=22;HOB=0.125;ICB=0.3;MQ0F=0;MQ=20;MQB=1;MQSB=1;RPB=0.447194;SGB=3.31571;VDB=0.223909	GT:PL	0/1:78,0,65
3	22487111	.	T	C	37.956	PASS	AC=1;AN=2;BQB=0.410589;DP4=51,26,9,9;DP=136;HOB=0.125;ICB=0.3;MQ0F=0;MQ=20;MQB=1;MQSB=1;RPB=0.719178;SGB=-7.48484;VDB=0.0966236	GT:PL	0/1:72,0,131
3	22490476	.	C	T	68	PASS	AC=1;AN=2;BQB=0.358007;DP4=50,29,9,10;DP=122;HOB=0.125;ICB=0.3;MQ0F=0;MQ=20;MQB=1;MQSB=1;RPB=0.731484;SGB=11.6141;VDB=0.437779	GT:PL	0/1:102,0,140
3	22490725	.	T	C	49.0392	PASS	AC=1;AN=2;BQB=0.887158;DP4=21,24,7,5;DP=64;HOB=0.125;ICB=0.3;MQ0F=0;MQ=20;MQB=1;MQSB=1;RPB=0.965689;SGB=6.76576;VDB=0.849783	GT:PL	0/1:83,0,140
3	22492150	.	G	A	64	PASS	AC=1;AN=2;BQB=0.596506;DP4=26,19,11,5;DP=76;HOB=0.125;ICB=0.3;MQ0F=0;MQ=20;MQB=1;MQSB=1;RPB=0.987943;SGB=-6.871;VDB=0.0276731	GT:PL	0/1:98,0,117
3	22492441	.	G	A	52	PASS	AC=1;AN=2;BQB=0.525288;DP4=26,19,4,6;DP=66;HOB=0.125;ICB=0.3;MQ0F=0;MQ=20;MQB=1;MQSB=1;RPB=0.499431;SGB=5.38303;VDB=0.0495969	GT:PL	0/1:86,0,112
3	22492489	.	C	T	87	PASS	AC=1;AN=2;BQB=0.834323;DP4=25,22,10,9;DP=79;HOB=0.125;ICB=0.3;MQ0F=0;MQ=20;MQB=1;MQSB=1;RPB=0.577442;SGB=-7.7918;VDB=0.349049	GT:PL	0/1:121,0,105
3	22493080	.	A	T	63	PASS	AC=1;AN=2;BQB=0.999702;DP4=21,14,6,6;DP=58;HOB=0.125;ICB=0.3;MQ0F=0;MQ=20;MQB=1;MQSB=1;RPB=0.882431;SGB=6.76576;VDB=0.349734	GT:PL	0/1:97,0,125
3	22602821	.	T	G	81	PASS	AC=1;AN=2;BQB=0.813215;DP4=180,24,71,23;DP=376;HOB=0.125;ICB=0.3;MQ0F=0;MQ=20;MQB=1;MQSB=1;RPB=0.176459;SGB=-30.8058;VDB=0.359325	GT:PL	0/1:115,0,92
3	22609022	.	G	T	46.295	PASS	AC=1;AN=2;BQB=0.786104;DP4=18,7,6,4;DP=44;HOB=0.125;ICB=0.3;MQ0F=0;MQ=20;MQB=1;MQSB=1;RPB=0.734793;SGB=-5.0263;VDB=0.456924	GT:PL	0/1:80,0,100
3	22614250	.	G	A	34.2822	PASS	AC=1;AN=2;BQB=0.989013;DP4=198,133,68,47;DP=526;HOB=0.125;ICB=0.3;MQ0F=0;MQ=20;MQB=1;MQSB=1;RPB=0.961878;SGB=-37.2497;VDB=0.398418	GT:PL	0/1:68,0,127
3	22914548	.	C	G	45.2012	PASS	AC=1;AN=2;BQB=0.807016;DP4=29,11,7,3;DP=65;HOB=0.125;ICB=0.3;MQ0F=0;MQ=20;MQB=1;MQSB=1;RPB=0.59522;SGB=5.38303;VDB=0.961991	GT:PL	0/1:79,0,112
3	22920643	.	C	T	48.4739	PASS	AC=1;AN=2;BQB=0.957129;DP4=16,25,11,4;DP=67;HOB=0.125;ICB=0.3;MQ0F=0;MQ=20;MQB=1;MQSB=1;RPB=0.000380092;SGB=-6.5644;VDB=5.79415e-06	GT:PL	0/1:82,0,107
3	22944367	.	T	C	32.9157	PASS	AC=1;AN=2;BQB=0.89338;DP4=1,3,3,2;DP=11;HOB=0.125;ICB=0.3;MQ0F=0;MQ=20;MQB=0.974597;MQSB=0.974597;RPB=0.649731;SGB=1.94933;VDB=0.296473	GT:PL	0/1:66,0,19
3	22955669	.	T	C	55	PASS	AC=1;AN=2;BQB=0.704448;DP4=73,49,18,15;DP=203;HOB=0.125;ICB=0.3;MQ0F=0;MQ=20;MQB=1;MQSB=1;RPB=0.870475;SGB=-12.0878;VDB=0.373807	GT:PL	0/1:89,0,127
3	22956273	.	A	G	70	PASS	AC=1;AN=2;BQB=0.939878;DP4=70,58,16,15;DP=190;HOB=0.125;ICB=0.3;MQ0F=0;MQ=20;MQB=1;MQSB=1;RPB=0.216307;SGB=19.9314;VDB=0.529124	GT:PL	0/1:104,0,139
3	22960749	.	T	A	103	PASS	AC=1;AN=2;BQB=0.133333;DP4=2,0,7,8;DP=21;HOB=0.625;ICB=0.36;MQ0F=0;MQ=20;MQB=1;MQSB=1;RPB=0;SGB=-0.626688;VDB=0.378999	GT:PL	0/1:36,0,22
3	22981252	.	A	G	59	PASS	AC=1;AN=2;BQB=3.22196e-05;DP4=9,21,5,9;DP=52;HOB=0.125;ICB=0.3;MQ0F=0;MQ=20;MQB=1;MQSB=1;RPB=0.495955;SGB=-6.25703;VDB=1.15653e-07	GT:PL	0/1:93,0,94
3	22998133	.	C	A	58	PASS	AC=1;AN=2;BQB=0.993744;DP4=31,10,5,6;DP=63;HOB=0.125;ICB=0.3;MQ0F=0;MQ=20;MQB=1;MQSB=1;RPB=0.926007;SGB=6.07412;VDB=0.32056	GT:PL	0/1:92,0,87
3	23208055	.	A	G	84	PASS	AC=1;AN=2;BQB=0.989221;DP4=145,93,67,45;DP=438;HOB=0.125;ICB=0.3;MQ0F=0;MQ=20;MQB=1;MQSB=1;RPB=0.864235;SGB=-36.3292;VDB=0.233832	GT:PL	0/1:118,0,136
3	23438535	.	G	A	91	PASS	AC=1;AN=2;BQB=0.981467;DP4=47,33,24,13;DP=117;HOB=0.125;ICB=0.3;MQ0F=0;MQ=20;MQB=1;MQSB=1;RPB=0.801481;SGB=-13.3152;VDB=0.130962	GT:PL	0/1:125,0,129
3	23461909	.	C	T	74	PASS	AC=1;AN=2;BQB=0.68135;DP4=87,55,19,13;DP=176;HOB=0.125;ICB=0.3;MQ0F=0;MQ=20;MQB=1;MQSB=1;RPB=0.147664;SGB=-11.7809;VDB=0.641331	GT:PL	0/1:108,0,134
3	23477832	.	C	T	36.194	PASS	AC=1;AN=2;BQB=0.0914621;DP4=59,47,18,9;DP=162;HOB=0.125;ICB=0.3;MQ0F=0;MQ=20;MQB=1;MQSB=1;RPB=0.683357;SGB=-10.2467;VDB=0.0529065	GT:PL	0/1:70,0,129
3	23479046	.	G	A	43.2616	PASS	AC=1;AN=2;BQB=0.00146628;DP4=79,38,19,13;DP=179;HOB=0.125;ICB=0.3;MQ0F=0;MQ=20;MQB=1;MQSB=1;RPB=0.872475;SGB=-11.7809;VDB=0.447305	GT:PL	0/1:77,0,120
3	23479309	.	C	T	61	PASS	AC=1;AN=2;BQB=0.725676;DP4=100,51,46,18;DP=273;HOB=0.125;ICB=0.3;MQ0F=0;MQ=20;MQB=1;MQSB=1;RPB=0.767388;SGB=-21.6002;VDB=0.263032	GT:PL	0/1:93,0,135
3	23479441	.	G	A	33.2208	PASS	AC=1;AN=2;BQB=0.764927;DP4=95,76,18,24;DP=244;HOB=0.125;ICB=0.3;MQ0F=0;MQ=20;MQB=1;MQSB=1;RPB=0.548038;SGB=-14.8495;VDB=0.655282	GT:PL	0/1:67,0,119
3	23481243	.	A	G	38.2544	PASS	AC=1;AN=2;BQB=0.259762;DP4=78,93,25,24;DP=273;HOB=0.125;ICB=0.3;MQ0F=0;MQ=20;MQB=1;MQSB=1;RPB=0.270205;SGB=-16.9974;VDB=0.788473	GT:PL	0/1:72,0,132
3	23658925	.	A	G	63	PASS	AC=1;AN=2;BQB=0.0409511;DP4=37,70,8,10;DP=147;HOB=0.125;ICB=0.3;MQ0F=0;MQ=20;MQB=1;MQSB=1;RPB=0.312159;SGB=10.9211;VDB=0.0382226	GT:PL	0/1:97,0,149
3	23661939	.	A	C	83	PASS	AC=1;AN=2;BQB=4.20203e-12;DP4=1743,1654,1064,934;DP=5431;HOB=0.125;ICB=0.3;MQ0F=0;MQ=20;MQB=1;MQSB=1;RPB=1.24488e-11;SGB=-615.054;VDB=0.344353	GT:PL	0/1:115,0,153
3	23667281	.	T	C	62	PASS	AC=1;AN=2;BQB=0.217957;DP4=17,6,10,3;DP=44;HOB=0.125;ICB=0.3;MQ0F=0;MQ=20;MQB=1;MQSB=1;RPB=0.211753;SGB=-5.95036;VDB=0.000725046	GT:PL	0/1:96,0,46
3	23667305	.	T	C	37.2932	PASS	AC=1;AN=2;BQB=0;DP4=2454,2129,1015,419;DP=6141;HOB=0.125;ICB=0.3;MQ0F=0;MQ=20;MQB=1;MQSB=1;RPB=0;SGB=-441.989;VDB=0.0193042	GT:PL	0/1:71,0,140
3	23837902	.	T	C	79	PASS	AC=1;AN=2;BQB=0.304032;DP4=8,3,6,5;DP=28;HOB=0.125;ICB=0.3;MQ0F=0;MQ=20;MQB=1;MQSB=1;RPB=0.995161;SGB=6.07412;VDB=0.128058	GT:PL	0/1:113,0,1
3	23839973	.	T	C	42.0051	PASS	AC=1;AN=2;BQB=0.654036;DP4=11,5,3,3;DP=33;HOB=0.125;ICB=0.3;MQ0F=0;MQ=20;MQB=1;MQSB=1;RPB=0.74112;SGB=2.63044;VDB=0.5413	GT:PL	0/1:76,0,30
3	23844246	.	T	C	30.5688	PASS	AC=1;AN=2;BQB=0.562035;DP4=12,3,12,0;DP=37;HOB=0.125;ICB=0.3;MQ0F=0;MQ=20;MQB=1;MQSB=1;RPB=0.665351;SGB=-5.6418;VDB=0.295418	GT:PL	0/1:62,0,65
3	23845289	.	T	C	46.4152	PASS	AC=1;AN=2;BQB=0.698382;DP4=15,11,6,5;DP=53;HOB=0.125;ICB=0.3;MQ0F=0;MQ=20;MQB=1;MQSB=1;RPB=0.991206;SGB=-5.33419;VDB=0.983149	GT:PL	0/1:80,0,108
3	23856595	.	G	T	36.8573	PASS	AC=1;AN=2;BQB=0.902954;DP4=6,2,3,3;DP=16;HOB=0.125;ICB=0.3;MQ0F=0;MQ=20;MQB=1;MQSB=1;RPB=0.664757;SGB=-3.78882;VDB=0.448427	GT:PL	0/1:69,0,2
3	24201539	.	G	C	41.3101	PASS	AC=1;AN=2;BQB=0.410391;DP4=22,11,5,7;DP=53;HOB=0.125;ICB=0.3;MQ0F=0;MQ=20;MQB=1;MQSB=1;RPB=0.621496;SGB=-5.64336;VDB=0.555456	GT:PL	0/1:75,0,99
3	25819011	.	T	C	54	PASS	AC=1;AN=2;BQB=0.174351;DP4=93,67,33,17;DP=235;HOB=0.125;ICB=0.3;MQ0F=0;MQ=20;MQB=1;MQSB=1;RPB=0.0996323;SGB=-17.3043;VDB=0.18653	GT:PL	0/1:88,0,137
3	25819286	.	C	T	34.2197	PASS	AC=1;AN=2;BQB=0.246599;DP4=54,65,9,23;DP=195;HOB=0.125;ICB=0.3;MQ0F=0;MQ=20;MQB=1;MQSB=1;RPB=0.260949;SGB=-11.7809;VDB=0.351091	GT:PL	0/1:68,0,140
3	26179309	.	G	C	57	PASS	AC=1;AN=2;BQB=0.852613;DP4=32,35,9,9;DP=86;HOB=0.125;ICB=0.3;MQ0F=0;MQ=20;MQB=1;MQSB=1;RPB=0.78021;SGB=-7.48493;VDB=0.145516	GT:PL	0/1:91,0,130
3	26185685	.	G	A	38.8218	PASS	AC=1;AN=2;BQB=0.967399;DP4=11,18,3,8;DP=52;HOB=0.125;ICB=0.3;MQ0F=0;MQ=20;MQB=1;MQSB=1;RPB=0.983621;SGB=-5.3356;VDB=0.361713	GT:PL	0/1:72,0,130
3	26368484	.	A	C	80	PASS	AC=1;AN=2;BQB=0.0109102;DP4=178,116,64,58;DP=535;HOB=0.125;ICB=0.3;MQ0F=0;MQ=20;MQB=1;MQSB=1;RPB=0.459391;SGB=-39.3977;VDB=0.354872	GT:PL	0/1:114,0,136
3	26797530	.	G	A	61	PASS	AC=1;AN=2;BQB=0.651602;DP4=15,15,9,4;DP=52;HOB=0.125;ICB=0.3;MQ0F=0;MQ=20;MQB=1;MQSB=1;RPB=0.965639;SGB=-5.95055;VDB=0.0955495	GT:PL	0/1:95,0,60
3	27370924	.	G	A	51	PASS	AC=1;AN=2;BQB=0.895245;DP4=18,7,9,3;DP=52;HOB=0.125;ICB=0.3;MQ0F=0;MQ=20;MQB=1;MQSB=1;RPB=0.995274;SGB=-5.64284;VDB=0.390412	GT:PL	0/1:85,0,64
3	27377015	.	C	T	95	PASS	AC=2;AN=2;BQB=0.944319;DP4=7,5,7,4;DP=26;HOB=0.5;ICB=0.5;MQ0F=0;MQ=20;MQB=1;MQSB=1;RPB=0.671527;SGB=-5.33419;VDB=0.727158	GT:PL	1/1:134,30,0
3	27412893	.	G	C	31.1895	PASS	AC=1;AN=2;BQB=0.83527;DP4=3,6,2,3;DP=14;HOB=0.125;ICB=0.3;MQ0F=0;MQ=20;MQB=1;MQSB=1;RPB=0.965069;SGB=1.94933;VDB=0.409395	GT:PL	0/1:65,0,34
3	27704920	.	C	T	76	PASS	AC=2;AN=2;BQB=0.534282;DP4=12,12,11,3;DP=46;HOB=0.5;ICB=0.5;MQ0F=0;MQ=20;MQB=1;MQSB=1;RPB=0.96746;SGB=-6.25731;VDB=0.0133034	GT:PL	1/1:115,16,0
3	27706276	.	C	T	35.9264	PASS	AC=1;AN=2;BQB=0.349848;DP4=27,9,10,3;DP=65;HOB=0.125;ICB=0.3;MQ0F=0;MQ=20;MQB=1;MQSB=1;RPB=0.321773;SGB=-5.95064;VDB=0.623379	GT:PL	0/1:70,0,55
3	27706376	.	C	T	37.2848	PASS	AC=1;AN=2;BQB=0.0800171;DP4=12,13,2,6;DP=39;HOB=0.125;ICB=0.3;MQ0F=0;MQ=20;MQB=1;MQSB=1;RPB=0.880682;SGB=-4.40924;VDB=0.102965	GT:PL	0/1:71,0,86
3	27708505	.	T	G	66	PASS	AC=1;AN=2;BQB=0.977529;DP4=34,15,10,6;DP=84;HOB=0.125;ICB=0.3;MQ0F=0;MQ=20;MQB=1;MQSB=1;RPB=0.310001;SGB=-6.871;VDB=0.0598515	GT:PL	0/1:100,0,100
3	27710306	.	G	C	52	PASS	AC=1;AN=2;BQB=0.494202;DP4=52,19,7,6;DP=106;HOB=0.125;ICB=0.3;MQ0F=0;MQ=20;MQB=1;MQSB=1;RPB=0.972769;SGB=-5.9492;VDB=0.396446	GT:PL	0/1:86,0,127
3	27710375	.	C	T	73	PASS	AC=1;AN=2;BQB=0.0685253;DP4=48,30,16,8;DP=120;HOB=0.125;ICB=0.3;MQ0F=0;MQ=20;MQB=1;MQSB=1;RPB=0.3898;SGB=-9.32607;VDB=0.00663345	GT:PL	0/1:107,0,136
3	27710605	.	C	T	92	PASS	AC=1;AN=2;BQB=0.700784;DP4=32,22,15,10;DP=90;HOB=0.125;ICB=0.3;MQ0F=0;MQ=20;MQB=1;MQSB=1;RPB=0.988387;SGB=-9.63297;VDB=0.156422	GT:PL	0/1:126,0,122
3	27710735	.	G	A	83	PASS	AC=1;AN=2;BQB=0.86721;DP4=51,22,16,9;DP=110;HOB=0.125;ICB=0.3;MQ0F=0;MQ=20;MQB=1;MQSB=1;RPB=0.86721;SGB=-9.63298;VDB=0.683153	GT:PL	0/1:117,0,114
3	27726770	.	A	G	90	PASS	AC=1;AN=2;BQB=0.0406235;DP4=324,263,126,111;DP=825;HOB=0.125;ICB=0.3;MQ0F=0;MQ=20;MQB=1;MQSB=1;RPB=0.78188;SGB=-74.6858;VDB=0.510437	GT:PL	0/1:124,0,151
3	27728068	.	G	A	33.2378	PASS	AC=1;AN=2;BQB=0.575957;DP4=525,332,180,155;DP=1302;HOB=0.125;ICB=0.3;MQ0F=0;MQ=20;MQB=1;MQSB=1;RPB=0.907565;SGB=-104.757;VDB=0.262081	GT:PL	0/1:67,0,120
3	27729068	.	C	T	83	PASS	AC=1;AN=2;BQB=0.733023;DP4=196,87,134,35;DP=548;HOB=0.125;ICB=0.3;MQ0F=0;MQ=20;MQB=1;MQSB=1;RPB=0.771233;SGB=-53.8198;VDB=0.0470484	GT:PL	0/1:117,0,125
3	27741786	.	C	A	61	PASS	AC=1;AN=2;BQB=0.808311;DP4=27,15,8,7;DP=75;HOB=0.125;ICB=0.3;MQ0F=0;MQ=20;MQB=1;MQSB=1;RPB=0.997991;SGB=-6.56435;VDB=0.766108	GT:PL	0/1:95,0,111
3	28719059	.	C	T	38.0994	PASS	AC=1;AN=2;BQB=0.917123;DP4=42,27,11,5;DP=98;HOB=0.125;ICB=0.3;MQ0F=0;MQ=20;MQB=1;MQSB=1;RPB=0.989377;SGB=-6.871;VDB=0.116755	GT:PL	0/1:72,0,135
3	28719447	.	G	A	64	PASS	AC=1;AN=2;BQB=0.0976166;DP4=38,28,13,6;DP=106;HOB=0.125;ICB=0.3;MQ0F=0;MQ=20;MQB=1;MQSB=1;RPB=0.56055;SGB=-7.79174;VDB=0.0927038	GT:PL	0/1:98,0,132
3	28733705	.	A	T	68	PASS	AC=1;AN=2;BQB=0.335745;DP4=30,39,8,10;DP=115;HOB=0.125;ICB=0.3;MQ0F=0;MQ=20;MQB=1;MQSB=1;RPB=0.67572;SGB=-7.48468;VDB=0.00777035	GT:PL	0/1:102,0,146
3	28739691	.	G	A	52	PASS	AC=1;AN=2;BQB=0.411364;DP4=1824,1660,326,312;DP=4503;HOB=0.125;ICB=0.3;MQ0F=0;MQ=20;MQB=1;MQSB=1;RPB=0.639931;SGB=-197.734;VDB=0.999901	GT:PL	0/1:86,0,134
3	28741531	.	G	A	45.8219	PASS	AC=1;AN=2;BQB=0.904084;DP4=55,25,8,7;DP=127;HOB=0.125;ICB=0.3;MQ0F=0;MQ=20;MQB=1;MQSB=1;RPB=0.517276;SGB=8.84268;VDB=0.769026	GT:PL	0/1:80,0,106
3	28743218	.	C	T	67	PASS	AC=1;AN=2;BQB=0.690514;DP4=38,37,4,14;DP=103;HOB=0.125;ICB=0.3;MQ0F=0;MQ=20;MQB=1;MQSB=1;RPB=0.123064;SGB=-7.48468;VDB=0.115259	GT:PL	0/1:101,0,136
3	28759195	.	A	C	39.8474	PASS	AC=1;AN=2;BQB=0.994158;DP4=36,21,5,6;DP=78;HOB=0.125;ICB=0.3;MQ0F=0;MQ=20;MQB=1;MQSB=1;RPB=0.867608;SGB=6.07412;VDB=0.355721	GT:PL	0/1:74,0,139
3	28760074	.	T	C	60	PASS	AC=1;AN=2;BQB=0.286239;DP4=24,22,5,9;DP=68;HOB=0.125;ICB=0.3;MQ0F=0;MQ=20;MQB=1;MQSB=1;RPB=0.997559;SGB=8.15014;VDB=0.0238714	GT:PL	0/1:94,0,141
3	28766155	.	A	G	92	PASS	AC=1;AN=2;BQB=0.829342;DP4=48,47,51,34;DP=218;HOB=0.125;ICB=0.3;MQ0F=0;MQ=20;MQB=1;MQSB=1;RPB=0.999137;SGB=-28.0441;VDB=0.968987	GT:PL	0/1:127,0,86
3	28768233	.	C	T	77	PASS	AC=1;AN=2;BQB=0.842084;DP4=19,14,8,8;DP=64;HOB=0.125;ICB=0.3;MQ0F=0;MQ=20;MQB=1;MQSB=1;RPB=0.738759;SGB=-6.871;VDB=0.456713	GT:PL	0/1:111,0,117
3	29340268	.	A	T	37.3453	PASS	AC=1;AN=2;BQB=0.333333;DP4=2,0,5,1;DP=11;HOB=0.125;ICB=0.3;MQ0F=0;MQ=20;MQB=1;MQSB=1;RPB=0.833333;SGB=1.97062;VDB=0.58553	GT:PL	0/1:69,1,0
3	29631489	.	C	T	39.0582	PASS	AC=1;AN=2;BQB=0.936002;DP4=16,19,4,5;DP=56;HOB=0.125;ICB=0.3;MQ0F=0;MQ=20;MQB=1;MQSB=1;RPB=0.499431;SGB=4.69269;VDB=0.0161083	GT:PL	0/1:73,0,123
3	29635850	.	T	G	50	PASS	AC=1;AN=2;BQB=0.159158;DP4=39,15,12,7;DP=84;HOB=0.125;ICB=0.3;MQ0F=0;MQ=20;MQB=1;MQSB=1;RPB=0.453725;SGB=-7.79183;VDB=0.0101674	GT:PL	0/1:84,0,114
3	29826017	.	G	T	32.9835	PASS	AC=1;AN=2;BQB=0.129928;DP4=47,57,13,17;DP=137;HOB=0.125;ICB=0.3;MQ0F=0;MQ=20;MQB=1;MQSB=1;RPB=0.688083;SGB=-11.1672;VDB=0.909219	GT:PL	0/1:65,0,146
3	29853853	.	C	T	37.2739	PASS	AC=1;AN=2;BQB=0.897493;DP4=20,26,6,5;DP=70;HOB=0.125;ICB=0.3;MQ0F=0;MQ=20;MQB=1;MQSB=1;RPB=0.151958;SGB=-5.3363;VDB=0.184302	GT:PL	0/1:71,0,117
3	29853882	.	C	A	42.2865	PASS	AC=1;AN=2;BQB=0.0618665;DP4=15,31,7,6;DP=63;HOB=0.125;ICB=0.3;MQ0F=0;MQ=20;MQB=1;MQSB=1;RPB=0.0263005;SGB=-5.95055;VDB=0.385426	GT:PL	0/1:76,0,112
3	29853947	.	C	T	50	PASS	AC=1;AN=2;BQB=0.481518;DP4=25,12,10,2;DP=63;HOB=0.125;ICB=0.3;MQ0F=0;MQ=20;MQB=1;MQSB=1;RPB=0.986844;SGB=6.76576;VDB=0.730534	GT:PL	0/1:84,0,80
3	30941217	.	T	C	46.3066	PASS	AC=2;AN=2;BQB=0.765017;DP4=3,5,3,2;DP=15;HOB=0.5;ICB=0.5;MQ0F=0;MQ=20;MQB=1;MQSB=0.961166;RPB=0.84246;SGB=1.94933;VDB=0.396259	GT:PL	1/1:85,15,0
3	30986903	.	C	G	98	PASS	AC=1;AN=2;BQB=0.825589;DP4=31,33,14,17;DP=114;HOB=0.125;ICB=0.3;MQ0F=0;MQ=20;MQB=1;MQSB=1;RPB=0.968257;SGB=-11.4741;VDB=0.6833	GT:PL	0/1:132,0,126
3	30986931	.	C	G	44.3211	PASS	AC=1;AN=2;BQB=0.985495;DP4=27,38,10,10;DP=103;HOB=0.125;ICB=0.3;MQ0F=0;MQ=20;MQB=1;MQSB=1;RPB=0.826963;SGB=-8.09871;VDB=0.773317	GT:PL	0/1:78,0,140
3	32013719	.	A	G	104	PASS	AC=1;AN=2;BQB=1.36854e-23;DP4=3341,2403,2647,2129;DP=11259;HOB=0.125;ICB=0.3;MQ0F=0;MQ=20;MQB=1;MQSB=1;RPB=0.0155395;SGB=-1467.49;VDB=0.281324	GT:PL	0/1:139,0,92
3	32050500	.	C	T	45.251	PASS	AC=1;AN=2;BQB=0.968735;DP4=16,9,4,4;DP=33;HOB=0.125;ICB=0.3;MQ0F=0;MQ=20;MQB=1;MQSB=1;RPB=0.931024;SGB=4.00342;VDB=0.158094	GT:PL	0/1:79,0,100
3	32052655	.	G	A	37.2515	PASS	AC=1;AN=2;BQB=0.352725;DP4=22,17,6,2;DP=48;HOB=0.125;ICB=0.3;MQ0F=0;MQ=20;MQB=1;MQSB=1;RPB=0.896664;SGB=4.00342;VDB=0.538025	GT:PL	0/1:71,0,97
3	32054201	.	G	A	33.7789	PASS	AC=1;AN=2;BQB=0.450401;DP4=2,1,3,2;DP=11;HOB=0.125;ICB=0.3;MQ0F=0;MQ=20;MQB=0.900802;MQSB=0.900802;RPB=0.300267;SGB=1.94933;VDB=0.548401	GT:PL	0/1:66,0,19
3	32058726	.	G	A	30.2136	PASS	AC=1;AN=2;BQB=0.902256;DP4=20,4,9,1;DP=43;HOB=0.125;ICB=0.3;MQ0F=0;MQ=20;MQB=1;MQSB=1;RPB=0.999286;SGB=-5.02916;VDB=0.2913	GT:PL	0/1:63,0,71
3	32184811	.	C	T	55	PASS	AC=1;AN=2;BQB=0.0277107;DP4=16,16,3,14;DP=56;HOB=0.125;ICB=0.3;MQ0F=0;MQ=20;MQB=1;MQSB=1;RPB=0.270396;SGB=-7.17793;VDB=0.00182947	GT:PL	0/1:89,0,124
3	32186332	.	A	G	96	PASS	AC=1;AN=2;BQB=0.984197;DP4=148,72,115,64;DP=559;HOB=0.125;ICB=0.3;MQ0F=0;MQ=20;MQB=1;MQSB=1;RPB=0.849025;SGB=-56.8883;VDB=0.275356	GT:PL	0/1:130,0,72
3	32186554	.	A	G	87	PASS	AC=1;AN=2;BQB=0.128122;DP4=90,58,83,52;DP=339;HOB=0.125;ICB=0.3;MQ0F=0;MQ=20;MQB=1;MQSB=1;RPB=0.866584;SGB=-43.3868;VDB=0.993954	GT:PL	0/1:121,0,67
3	32192603	.	C	T	53	PASS	AC=1;AN=2;BQB=0.996587;DP4=32,4,11,4;DP=72;HOB=0.125;ICB=0.3;MQ0F=0;MQ=20;MQB=1;MQSB=1;RPB=0.781134;SGB=-6.56362;VDB=0.0837128	GT:PL	0/1:87,0,74
3	33308892	.	G	A	35.2971	PASS	AC=1;AN=2;BQB=0.958679;DP4=26,8,8,3;DP=54;HOB=0.125;ICB=0.3;MQ0F=0;MQ=20;MQB=1;MQSB=1;RPB=0.951019;SGB=-5.33664;VDB=0.0766077	GT:PL	0/1:69,0,77
3	33338092	.	T	C	49.3427	PASS	AC=1;AN=2;BQB=0.97357;DP4=5,3,3,4;DP=17;HOB=0.125;ICB=0.3;MQ0F=0;MQ=20;MQB=1;MQSB=1;RPB=0.785785;SGB=3.31571;VDB=0.0931079	GT:PL	0/1:83,0,42
3	33602845	.	G	A	42.3087	PASS	AC=1;AN=2;BQB=0.298432;DP4=127,60,45,24;DP=307;HOB=0.125;ICB=0.3;MQ0F=0;MQ=20;MQB=1;MQSB=1;RPB=0.958529;SGB=-23.1345;VDB=0.176059	GT:PL	0/1:76,0,111
3	33800706	.	C	G	101	PASS	AC=1;AN=2;BQB=0.125499;DP4=35,12,21,17;DP=108;HOB=0.5;ICB=0.5;MQ0F=0;MQ=20;MQB=1;MQSB=1;RPB=0.676627;SGB=-13.6221;VDB=0.908859	GT:PL	0/1:42,0,108
3	33800726	.	G	A	49.2476	PASS	AC=1;AN=2;BQB=0.122967;DP4=101,43,23,13;DP=192;HOB=0.125;ICB=0.3;MQ0F=0;MQ=20;MQB=1;MQSB=1;RPB=2.12977e-05;SGB=-13.0084;VDB=4.25849e-11	GT:PL	0/1:83,0,128
3	33806149	.	G	A	74	PASS	AC=1;AN=2;BQB=4.46506e-05;DP4=699,518,355,257;DP=2068;HOB=0.125;ICB=0.3;MQ0F=0;MQ=20;MQB=1;MQSB=1;RPB=0.000362368;SGB=-189.756;VDB=0.313393	GT:PL	0/1:108,0,143
3	33815175	.	G	A	43.0926	PASS	AC=1;AN=2;BQB=8.90098e-05;DP4=1389,1587,658,739;DP=4379;HOB=0.125;ICB=0.3;MQ0F=0;MQ=20;MQB=1;MQSB=1;RPB=0.0667047;SGB=-430.635;VDB=0.984242	GT:PL	0/1:77,0,137
3	33821815	.	C	T	38.2548	PASS	AC=1;AN=2;BQB=0.997634;DP4=54,29,12,9;DP=131;HOB=0.125;ICB=0.3;MQ0F=0;MQ=20;MQB=1;MQSB=1;RPB=0.022852;SGB=-8.40557;VDB=0.27484	GT:PL	0/1:72,0,125
3	34215661	.	A	G	114	PASS	AC=1;AN=2;BQB=7.03386e-09;DP4=253,190,170,120;DP=824;HOB=0.125;ICB=0.3;MQ0F=0;MQ=20;MQB=1;MQSB=1;RPB=0.989592;SGB=-90.949;VDB=0.0921921	GT:PL	0/1:147,0,141
3	34506739	.	A	G	59	PASS	AC=1;AN=2;BQB=0.88301;DP4=137,92,40,29;DP=360;HOB=0.125;ICB=0.3;MQ0F=0;MQ=20;MQB=1;MQSB=1;RPB=0.149637;SGB=-23.1345;VDB=0.203625	GT:PL	0/1:93,0,129
3	34507617	.	C	A	53	PASS	AC=1;AN=2;BQB=0.709556;DP4=104,49,32,15;DP=271;HOB=0.125;ICB=0.3;MQ0F=0;MQ=20;MQB=1;MQSB=1;RPB=0.896178;SGB=-16.3837;VDB=0.196519	GT:PL	0/1:87,0,127
[truncated: 2,029,432 more chars]
