# Supplementary material for: Development and comparison of RNA-sequencing pipelines for more accurate SNP identification: practical example of functional SNP detection associated with feed efficiency in Nellore beef cattle
Source: BMC Genomics. 2020 Oct 8;21:703. doi: 10.1186/s12864-020-07107-7 (PMC7545862; doi:10.1186/s12864-020-07107-7)
Supplement: Supplementary file 7 — Additional file 7. [file 12864_2020_7107_MOESM7_ESM.vcf]

##fileformat=VCFv4.2
##FILTER=<ID=PASS,Description="All filters passed">
##bcftoolsVersion=1.5+htslib-1.5
##bcftoolsCommand=mpileup -E -Oua -d 100000 -f /home/slam02/steph/ref_genome/release_93/fasta_ref/Bos_taurus.UMD3.1.dna.toplevel.fa feed_high_merged.bam feed_low_merged.bam
##reference=file:///home/slam02/steph/ref_genome/release_93/fasta_ref/Bos_taurus.UMD3.1.dna.toplevel.fa
##contig=<ID=1,length=158337067>
##contig=<ID=2,length=137060424>
##contig=<ID=3,length=121430405>
##contig=<ID=4,length=120829699>
##contig=<ID=5,length=121191424>
##contig=<ID=6,length=119458736>
##contig=<ID=7,length=112638659>
##contig=<ID=8,length=113384836>
##contig=<ID=9,length=105708250>
##contig=<ID=10,length=104305016>
##contig=<ID=11,length=107310763>
##contig=<ID=12,length=91163125>
##contig=<ID=13,length=84240350>
##contig=<ID=14,length=84648390>
##contig=<ID=15,length=85296676>
##contig=<ID=16,length=81724687>
##contig=<ID=17,length=75158596>
##contig=<ID=18,length=66004023>
##contig=<ID=19,length=64057457>
##contig=<ID=20,length=72042655>
##contig=<ID=21,length=71599096>
##contig=<ID=22,length=61435874>
##contig=<ID=23,length=52530062>
##contig=<ID=24,length=62714930>
##contig=<ID=25,length=42904170>
##contig=<ID=26,length=51681464>
##contig=<ID=27,length=45407902>
##contig=<ID=28,length=46312546>
##contig=<ID=29,length=51505224>
##contig=<ID=X,length=148823899>
##contig=<ID=MT,length=16338>
##contig=<ID=GJ058422.1,length=179692>
##contig=<ID=GJ058430.1,length=167702>
##contig=<ID=GJ058425.1,length=161924>
##contig=<ID=GJ058444.1,length=136084>
##contig=<ID=GJ058435.1,length=112602>
##contig=<ID=GJ058434.1,length=80647>
##contig=<ID=GJ058443.1,length=72540>
##contig=<ID=GJ058440.1,length=71911>
##contig=<ID=GJ059322.1,length=60292>
##contig=<ID=GJ059766.1,length=58990>
##contig=<ID=GJ059486.1,length=58449>
##contig=<ID=GJ059981.1,length=55516>
##contig=<ID=GJ058433.1,length=52416>
##contig=<ID=GJ059935.1,length=50907>
##contig=<ID=GJ058426.1,length=48000>
##contig=<ID=GJ058437.1,length=39360>
##contig=<ID=GJ058447.1,length=39272>
##contig=<ID=GJ058429.1,length=39056>
##contig=<ID=GJ058424.1,length=38648>
##contig=<ID=GJ059980.1,length=37008>
##contig=<ID=GJ059802.1,length=35063>
##contig=<ID=GJ059969.1,length=33473>
##contig=<ID=GJ059918.1,length=33084>
##contig=<ID=GJ058438.1,length=32166>
##contig=<ID=GJ058439.1,length=30055>
##contig=<ID=GJ059959.1,length=29991>
##contig=<ID=GJ059593.1,length=28766>
##contig=<ID=GJ060155.1,length=26490>
##contig=<ID=GJ059979.1,length=25672>
##contig=<ID=GJ059821.1,length=25233>
##contig=<ID=GJ059984.1,length=25023>
##contig=<ID=GJ059947.1,length=23842>
##contig=<ID=GJ060138.1,length=23180>
##contig=<ID=GJ060129.1,length=22751>
##contig=<ID=GJ059670.1,length=22041>
##contig=<ID=GJ059753.1,length=21921>
##contig=<ID=GJ059952.1,length=21275>
##contig=<ID=GJ058423.1,length=21032>
##contig=<ID=GJ059572.1,length=21005>
##contig=<ID=GJ059749.1,length=20690>
##contig=<ID=GJ059671.1,length=20423>
##contig=<ID=GJ059742.1,length=20419>
##contig=<ID=GJ059751.1,length=20104>
##contig=<ID=GJ059415.1,length=19198>
##contig=<ID=GJ060144.1,length=18650>
##contig=<ID=GJ060143.1,length=18302>
##contig=<ID=GJ059410.1,length=17961>
##contig=<ID=GJ059687.1,length=17759>
##contig=<ID=GJ059724.1,length=17318>
##contig=<ID=GJ059950.1,length=17019>
##contig=<ID=GJ059761.1,length=16830>
##contig=<ID=GJ058446.1,length=16801>
##contig=<ID=GJ060151.1,length=16596>
##contig=<ID=GJ060154.1,length=16590>
##contig=<ID=GJ059888.1,length=16568>
##contig=<ID=GJ059946.1,length=16236>
##contig=<ID=GJ058427.1,length=16136>
##contig=<ID=GJ059955.1,length=16115>
##contig=<ID=GJ059708.1,length=16088>
##contig=<ID=GJ059757.1,length=15882>
##contig=<ID=GJ060121.1,length=15668>
##contig=<ID=GJ059457.1,length=15608>
##contig=<ID=GJ059504.1,length=15415>
##contig=<ID=GJ059430.1,length=15225>
##contig=<ID=GJ060148.1,length=15097>
##contig=<ID=GJ059960.1,length=14744>
##contig=<ID=GJ059961.1,length=14503>
##contig=<ID=GJ059813.1,length=14467>
##contig=<ID=GJ059944.1,length=14461>
##contig=<ID=GJ058428.1,length=14455>
##contig=<ID=GJ059782.1,length=14398>
##contig=<ID=GJ059754.1,length=14203>
##contig=<ID=GJ060119.1,length=14179>
##contig=<ID=GJ057939.1,length=14136>
##contig=<ID=GJ058432.1,length=13968>
##contig=<ID=GJ059553.1,length=13952>
##contig=<ID=GJ059556.1,length=13911>
##contig=<ID=GJ059886.1,length=13884>
##contig=<ID=GJ059336.1,length=13679>
##contig=<ID=GJ059887.1,length=13671>
##contig=<ID=GJ060137.1,length=13658>
##contig=<ID=GJ058445.1,length=13645>
##contig=<ID=GJ059521.1,length=13587>
##contig=<ID=GJ059771.1,length=13374>
##contig=<ID=GJ059748.1,length=13335>
##contig=<ID=GJ057727.1,length=12887>
##contig=<ID=GJ058431.1,length=12847>
##contig=<ID=GJ060131.1,length=12566>
##contig=<ID=GJ059948.1,length=12522>
##contig=<ID=GJ059810.1,length=12500>
##contig=<ID=GJ059505.1,length=12497>
##contig=<ID=GJ059964.1,length=12396>
##contig=<ID=GJ059934.1,length=12330>
##contig=<ID=GJ059811.1,length=12236>
##contig=<ID=GJ060146.1,length=12213>
##contig=<ID=GJ059774.1,length=12005>
##contig=<ID=GJ059894.1,length=11987>
##contig=<ID=GJ059769.1,length=11919>
##contig=<ID=GJ059397.1,length=11869>
##contig=<ID=GJ059927.1,length=11809>
##contig=<ID=GJ059463.1,length=11770>
##contig=<ID=GJ060383.1,length=11755>
##contig=<ID=GJ059424.1,length=11578>
##contig=<ID=GJ059936.1,length=11439>
##contig=<ID=GJ059371.1,length=11366>
##contig=<ID=GJ059596.1,length=11320>
##contig=<ID=GJ059925.1,length=11196>
##contig=<ID=GJ059758.1,length=11151>
##contig=<ID=GJ059945.1,length=11149>
##contig=<ID=GJ059915.1,length=11144>
##contig=<ID=GJ060136.1,length=11138>
##contig=<ID=GJ059982.1,length=11038>
##contig=<ID=GJ059957.1,length=11037>
##contig=<ID=GJ059893.1,length=11012>
##contig=<ID=GJ059912.1,length=10974>
##contig=<ID=GJ059939.1,length=10915>
##contig=<ID=GJ059471.1,length=10900>
##contig=<ID=GJ060140.1,length=10738>
##contig=<ID=GJ060133.1,length=10666>
##contig=<ID=GJ059787.1,length=10624>
##contig=<ID=GJ059697.1,length=10562>
##contig=<ID=GJ059524.1,length=10510>
##contig=<ID=GJ059520.1,length=10453>
##contig=<ID=GJ059421.1,length=10415>
##contig=<ID=GJ059764.1,length=10298>
##contig=<ID=GJ060118.1,length=10177>
##contig=<ID=GJ059546.1,length=10173>
##contig=<ID=GJ057941.1,length=10129>
##contig=<ID=GJ059861.1,length=10123>
##contig=<ID=GJ059809.1,length=10038>
##contig=<ID=GJ058441.1,length=10011>
##contig=<ID=GJ059840.1,length=10010>
##contig=<ID=GJ059975.1,length=9952>
##contig=<ID=GJ059642.1,length=9951>
##contig=<ID=GJ059941.1,length=9921>
##contig=<ID=GJ059831.1,length=9895>
##contig=<ID=GJ059559.1,length=9810>
##contig=<ID=GJ059667.1,length=9801>
##contig=<ID=GJ059488.1,length=9757>
##contig=<ID=GJ060157.1,length=9737>
##contig=<ID=GJ059781.1,length=9715>
##contig=<ID=GJ059805.1,length=9639>
##contig=<ID=GJ059680.1,length=9634>
##contig=<ID=GJ059909.1,length=9618>
##contig=<ID=GJ059940.1,length=9542>
##contig=<ID=GJ059334.1,length=9456>
##contig=<ID=GJ059892.1,length=9395>
##contig=<ID=GJ059435.1,length=9249>
##contig=<ID=GJ059525.1,length=9212>
##contig=<ID=GJ060120.1,length=9150>
##contig=<ID=GJ059756.1,length=9138>
##contig=<ID=GJ059614.1,length=9093>
##contig=<ID=GJ059858.1,length=9043>
##contig=<ID=GJ059763.1,length=9010>
##contig=<ID=GJ059393.1,length=8918>
##contig=<ID=GJ059484.1,length=8903>
##contig=<ID=GJ057308.1,length=8888>
##contig=<ID=GJ059743.1,length=8866>
##contig=<ID=GJ059682.1,length=8845>
##contig=<ID=GJ059911.1,length=8842>
##contig=<ID=GJ059807.1,length=8820>
##contig=<ID=GJ060145.1,length=8813>
##contig=<ID=GJ060032.1,length=8794>
##contig=<ID=GJ059875.1,length=8785>
##contig=<ID=GJ059574.1,length=8753>
##contig=<ID=GJ059314.1,length=8744>
##contig=<ID=GJ059815.1,length=8731>
##contig=<ID=GJ059949.1,length=8712>
##contig=<ID=GJ059762.1,length=8597>
##contig=<ID=GJ059384.1,length=8577>
##contig=<ID=GJ059324.1,length=8528>
##contig=<ID=GJ059962.1,length=8520>
##contig=<ID=GJ059413.1,length=8512>
##contig=<ID=GJ059797.1,length=8406>
##contig=<ID=GJ059732.1,length=8382>
##contig=<ID=GJ059428.1,length=8356>
##contig=<ID=GJ059320.1,length=8330>
##contig=<ID=GJ059844.1,length=8253>
##contig=<ID=GJ059806.1,length=8180>
##contig=<ID=GJ060149.1,length=8146>
##contig=<ID=GJ059937.1,length=8122>
##contig=<ID=GJ059616.1,length=8105>
##contig=<ID=GJ059857.1,length=8102>
##contig=<ID=GJ059977.1,length=8074>
##contig=<ID=GJ059819.1,length=8053>
##contig=<ID=GJ059696.1,length=8047>
##contig=<ID=GJ059778.1,length=8033>
##contig=<ID=GJ060100.1,length=8031>
##contig=<ID=GJ059943.1,length=8030>
##contig=<ID=GJ059905.1,length=8018>
##contig=<ID=GJ059834.1,length=8011>
##contig=<ID=GJ059663.1,length=7969>
##contig=<ID=GJ059916.1,length=7959>
##contig=<ID=GJ059453.1,length=7956>
##contig=<ID=GJ059798.1,length=7905>
##contig=<ID=GJ059545.1,length=7877>
##contig=<ID=GJ059456.1,length=7863>
##contig=<ID=GJ059985.1,length=7842>
##contig=<ID=GJ059966.1,length=7838>
##contig=<ID=GJ059776.1,length=7829>
##contig=<ID=GJ059414.1,length=7817>
##contig=<ID=GJ059953.1,length=7803>
##contig=<ID=GJ059923.1,length=7783>
##contig=<ID=GJ057448.1,length=7780>
##contig=<ID=GJ059919.1,length=7730>
##contig=<ID=GJ059406.1,length=7695>
##contig=<ID=GJ059707.1,length=7689>
##contig=<ID=GJ058531.1,length=7665>
##contig=<ID=GJ059855.1,length=7662>
##contig=<ID=GJ059812.1,length=7656>
##contig=<ID=GJ059872.1,length=7639>
##contig=<ID=GJ059914.1,length=7636>
##contig=<ID=GJ059788.1,length=7610>
##contig=<ID=GJ057940.1,length=7567>
##contig=<ID=GJ060126.1,length=7561>
##contig=<ID=GJ059455.1,length=7516>
##contig=<ID=GJ059845.1,length=7483>
##contig=<ID=GJ059978.1,length=7446>
##contig=<ID=GJ059770.1,length=7445>
##contig=<ID=GJ059462.1,length=7435>
##contig=<ID=GJ060158.1,length=7412>
##contig=<ID=GJ059920.1,length=7389>
##contig=<ID=GJ059540.1,length=7361>
##contig=<ID=GJ059503.1,length=7357>
##contig=<ID=GJ059656.1,length=7334>
##contig=<ID=GJ059560.1,length=7143>
##contig=<ID=GJ059586.1,length=7089>
##contig=<ID=GJ059928.1,length=7082>
##contig=<ID=GJ060134.1,length=7048>
##contig=<ID=GJ059519.1,length=7038>
##contig=<ID=GJ059848.1,length=7026>
##contig=<ID=GJ059885.1,length=6962>
##contig=<ID=GJ059956.1,length=6940>
##contig=<ID=GJ058216.1,length=6930>
##contig=<ID=GJ059380.1,length=6902>
##contig=<ID=GJ059323.1,length=6894>
##contig=<ID=GJ059790.1,length=6887>
##contig=<ID=GJ059862.1,length=6880>
##contig=<ID=GJ059958.1,length=6826>
##contig=<ID=GJ059626.1,length=6795>
##contig=<ID=GJ059544.1,length=6782>
##contig=<ID=GJ059971.1,length=6771>
##contig=<ID=GJ059621.1,length=6700>
##contig=<ID=GJ059921.1,length=6697>
##contig=<ID=GJ060141.1,length=6679>
##contig=<ID=GJ059970.1,length=6660>
##contig=<ID=GJ059942.1,length=6630>
##contig=<ID=GJ059917.1,length=6615>
##contig=<ID=GJ059880.1,length=6588>
##contig=<ID=GJ059976.1,length=6586>
##contig=<ID=GJ059709.1,length=6584>
##contig=<ID=GJ059897.1,length=6580>
##contig=<ID=GJ059833.1,length=6569>
##contig=<ID=GJ059535.1,length=6564>
##contig=<ID=GJ060358.1,length=6539>
##contig=<ID=GJ059449.1,length=6531>
##contig=<ID=GJ060000.1,length=6510>
##contig=<ID=GJ059929.1,length=6478>
##contig=<ID=GJ059509.1,length=6472>
##contig=<ID=GJ059896.1,length=6453>
##contig=<ID=GJ059335.1,length=6427>
##contig=<ID=GJ060037.1,length=6384>
##contig=<ID=GJ059665.1,length=6381>
##contig=<ID=GJ059533.1,length=6362>
##contig=<ID=GJ059938.1,length=6362>
##contig=<ID=GJ059490.1,length=6346>
##contig=<ID=GJ059398.1,length=6345>
##contig=<ID=GJ059750.1,length=6341>
##contig=<ID=GJ060062.1,length=6339>
##contig=<ID=GJ059930.1,length=6316>
##contig=<ID=GJ059879.1,length=6297>
##contig=<ID=GJ059676.1,length=6256>
##contig=<ID=GJ059554.1,length=6246>
##contig=<ID=GJ059416.1,length=6234>
##contig=<ID=GJ059611.1,length=6212>
##contig=<ID=GJ058729.1,length=6199>
##contig=<ID=GJ060179.1,length=6165>
##contig=<ID=GJ059829.1,length=6163>
##contig=<ID=GJ059859.1,length=6162>
##contig=<ID=GJ059310.1,length=6157>
##contig=<ID=GJ059873.1,length=6076>
##contig=<ID=GJ059617.1,length=6075>
##contig=<ID=GJ059508.1,length=6074>
##contig=<ID=GJ059752.1,length=6073>
##contig=<ID=GJ059867.1,length=6050>
##contig=<ID=GJ059579.1,length=6006>
##contig=<ID=GJ059517.1,length=6001>
##contig=<ID=GJ059768.1,length=5991>
##contig=<ID=GJ059442.1,length=5988>
##contig=<ID=GJ059843.1,length=5984>
##contig=<ID=GJ059515.1,length=5966>
##contig=<ID=GJ060124.1,length=5965>
##contig=<ID=GJ059739.1,length=5938>
##contig=<ID=GJ059329.1,length=5929>
##contig=<ID=GJ059922.1,length=5856>
##contig=<ID=GJ059924.1,length=5854>
##contig=<ID=GJ059392.1,length=5838>
##contig=<ID=GJ060135.1,length=5838>
##contig=<ID=GJ059983.1,length=5833>
##contig=<ID=GJ060152.1,length=5831>
##contig=<ID=GJ059747.1,length=5829>
##contig=<ID=GJ060058.1,length=5812>
##contig=<ID=GJ059620.1,length=5799>
##contig=<ID=GJ059603.1,length=5783>
##contig=<ID=GJ059755.1,length=5768>
##contig=<ID=GJ059973.1,length=5759>
##contig=<ID=GJ059578.1,length=5714>
##contig=<ID=GJ060139.1,length=5699>
##contig=<ID=GJ059580.1,length=5698>
##contig=<ID=GJ059422.1,length=5677>
##contig=<ID=GJ059485.1,length=5663>
##contig=<ID=GJ059615.1,length=5654>
##contig=<ID=GJ059765.1,length=5643>
##contig=<ID=GJ059972.1,length=5593>
##contig=<ID=GJ059715.1,length=5536>
##contig=<ID=GJ060095.1,length=5524>
##contig=<ID=GJ059869.1,length=5499>
##contig=<ID=GJ059458.1,length=5484>
##contig=<ID=GJ059431.1,length=5480>
##contig=<ID=GJ059884.1,length=5479>
##contig=<ID=GJ059622.1,length=5465>
##contig=<ID=GJ059854.1,length=5453>
##contig=<ID=GJ059852.1,length=5450>
##contig=<ID=GJ059786.1,length=5443>
##contig=<ID=GJ059881.1,length=5442>
##contig=<ID=GJ059367.1,length=5436>
##contig=<ID=GJ060117.1,length=5428>
##contig=<ID=GJ059864.1,length=5426>
##contig=<ID=GJ059820.1,length=5425>
##contig=<ID=GJ059842.1,length=5425>
##contig=<ID=GJ059681.1,length=5368>
##contig=<ID=GJ059878.1,length=5364>
##contig=<ID=GJ059871.1,length=5313>
##contig=<ID=GJ059496.1,length=5288>
##contig=<ID=GJ059319.1,length=5279>
##contig=<ID=GJ059803.1,length=5277>
##contig=<ID=GJ059835.1,length=5276>
##contig=<ID=GJ059891.1,length=5265>
##contig=<ID=GJ059906.1,length=5244>
##contig=<ID=GJ059910.1,length=5232>
##contig=<ID=GJ059526.1,length=5173>
##contig=<ID=GJ059904.1,length=5160>
##contig=<ID=GJ059913.1,length=5139>
##contig=<ID=GJ057938.1,length=5137>
##contig=<ID=GJ059846.1,length=5130>
##contig=<ID=GJ059638.1,length=5123>
##contig=<ID=GJ059557.1,length=5122>
##contig=<ID=GJ060056.1,length=5092>
##contig=<ID=GJ059951.1,length=5074>
##contig=<ID=GJ060023.1,length=5069>
##contig=<ID=GJ059555.1,length=5053>
##contig=<ID=GJ059839.1,length=5042>
##contig=<ID=GJ059883.1,length=5036>
##contig=<ID=GJ059722.1,length=5025>
##contig=<ID=GJ059793.1,length=5006>
##contig=<ID=GJ059863.1,length=4996>
##contig=<ID=GJ059668.1,length=4987>
##contig=<ID=GJ059712.1,length=4973>
##contig=<ID=GJ060127.1,length=4950>
##contig=<ID=GJ059683.1,length=4931>
##contig=<ID=GJ059898.1,length=4919>
##contig=<ID=GJ059473.1,length=4916>
##contig=<ID=GJ059677.1,length=4909>
##contig=<ID=GJ059316.1,length=4896>
##contig=<ID=GJ059628.1,length=4855>
##contig=<ID=GJ059808.1,length=4845>
##contig=<ID=GJ059825.1,length=4844>
##contig=<ID=GJ058053.1,length=4830>
##contig=<ID=GJ059876.1,length=4830>
##contig=<ID=GJ059783.1,length=4826>
##contig=<ID=GJ059895.1,length=4822>
##contig=<ID=GJ059741.1,length=4791>
##contig=<ID=GJ059600.1,length=4786>
##contig=<ID=GJ059995.1,length=4778>
##contig=<ID=GJ059792.1,length=4773>
##contig=<ID=GJ059932.1,length=4756>
##contig=<ID=GJ059477.1,length=4742>
##contig=<ID=GJ059566.1,length=4736>
##contig=<ID=GJ059634.1,length=4730>
##contig=<ID=GJ059608.1,length=4710>
##contig=<ID=GJ059568.1,length=4706>
##contig=<ID=GJ059853.1,length=4692>
##contig=<ID=GJ059459.1,length=4687>
##contig=<ID=GJ059931.1,length=4674>
##contig=<ID=GJ059562.1,length=4673>
##contig=<ID=GJ059694.1,length=4652>
##contig=<ID=GJ059908.1,length=4647>
##contig=<ID=GJ059796.1,length=4645>
##contig=<ID=GJ059412.1,length=4643>
##contig=<ID=GJ059874.1,length=4631>
##contig=<ID=GJ059740.1,length=4569>
##contig=<ID=GJ059974.1,length=4565>
##contig=<ID=GJ059963.1,length=4564>
##contig=<ID=GJ059672.1,length=4563>
##contig=<ID=GJ059376.1,length=4538>
##contig=<ID=GJ059648.1,length=4537>
##contig=<ID=GJ059604.1,length=4535>
##contig=<ID=GJ060046.1,length=4530>
##contig=<ID=GJ058615.1,length=4524>
##contig=<ID=GJ059746.1,length=4519>
##contig=<ID=GJ059784.1,length=4516>
##contig=<ID=GJ059799.1,length=4499>
##contig=<ID=GJ059721.1,length=4469>
##contig=<ID=GJ059651.1,length=4464>
##contig=<ID=GJ059321.1,length=4456>
##contig=<ID=GJ059801.1,length=4452>
##contig=<ID=GJ059907.1,length=4446>
##contig=<ID=GJ059577.1,length=4438>
##contig=<ID=GJ058829.1,length=4432>
##contig=<ID=GJ059767.1,length=4414>
##contig=<ID=GJ057209.1,length=4399>
##contig=<ID=GJ059669.1,length=4395>
##contig=<ID=GJ059338.1,length=4389>
##contig=<ID=GJ059718.1,length=4375>
##contig=<ID=GJ059804.1,length=4361>
##contig=<ID=GJ059658.1,length=4349>
##contig=<ID=GJ057171.1,length=4323>
##contig=<ID=GJ059601.1,length=4314>
##contig=<ID=GJ059903.1,length=4310>
##contig=<ID=GJ059882.1,length=4308>
##contig=<ID=GJ059318.1,length=4307>
##contig=<ID=GJ059585.1,length=4306>
##contig=<ID=GJ057922.1,length=4295>
##contig=<ID=GJ059446.1,length=4292>
##contig=<ID=GJ059644.1,length=4275>
##contig=<ID=GJ060098.1,length=4249>
##contig=<ID=GJ059641.1,length=4244>
##contig=<ID=GJ059704.1,length=4225>
##contig=<ID=GJ060109.1,length=4224>
##contig=<ID=GJ059347.1,length=4215>
##contig=<ID=GJ059612.1,length=4173>
##contig=<ID=GJ059309.1,length=4166>
##contig=<ID=GJ059588.1,length=4155>
##contig=<ID=GJ060042.1,length=4138>
##contig=<ID=GJ059719.1,length=4134>
##contig=<ID=GJ059703.1,length=4133>
##contig=<ID=GJ059849.1,length=4120>
##contig=<ID=GJ059723.1,length=4111>
##contig=<ID=GJ059399.1,length=4081>
##contig=<ID=GJ059789.1,length=4059>
##contig=<ID=GJ059569.1,length=4046>
##contig=<ID=GJ059650.1,length=4040>
##contig=<ID=GJ059856.1,length=4019>
##contig=<ID=GJ059610.1,length=4011>
##contig=<ID=GJ059695.1,length=4003>
##contig=<ID=GJ059814.1,length=3999>
##contig=<ID=GJ059800.1,length=3960>
##contig=<ID=GJ059689.1,length=3957>
##contig=<ID=GJ060123.1,length=3930>
##contig=<ID=GJ058593.1,length=3926>
##contig=<ID=GJ059733.1,length=3909>
##contig=<ID=GJ059826.1,length=3903>
##contig=<ID=GJ059726.1,length=3899>
##contig=<ID=GJ059870.1,length=3899>
##contig=<ID=GJ059685.1,length=3885>
##contig=<ID=GJ059405.1,length=3874>
##contig=<ID=GJ059926.1,length=3866>
##contig=<ID=GJ059337.1,length=3850>
##contig=<ID=GJ059512.1,length=3847>
##contig=<ID=GJ059396.1,length=3840>
##contig=<ID=GJ059640.1,length=3837>
##contig=<ID=GJ059539.1,length=3824>
##contig=<ID=GJ059542.1,length=3823>
##contig=<ID=GJ059429.1,length=3811>
##contig=<ID=GJ059847.1,length=3804>
##contig=<ID=GJ059573.1,length=3798>
##contig=<ID=GJ059705.1,length=3792>
##contig=<ID=GJ059993.1,length=3765>
##contig=<ID=GJ059851.1,length=3762>
##contig=<ID=GJ059536.1,length=3748>
##contig=<ID=GJ059990.1,length=3728>
##contig=<ID=GJ059653.1,length=3708>
##contig=<ID=GJ059818.1,length=3693>
##contig=<ID=GJ059613.1,length=3685>
##contig=<ID=GJ057406.1,length=3682>
##contig=<ID=GJ059828.1,length=3671>
##contig=<ID=GJ059514.1,length=3667>
##contig=<ID=GJ060028.1,length=3658>
##contig=<ID=GJ059625.1,length=3657>
##contig=<ID=GJ059902.1,length=3653>
##contig=<ID=GJ059466.1,length=3648>
##contig=<ID=GJ059684.1,length=3644>
##contig=<ID=GJ059850.1,length=3634>
##contig=<ID=GJ059531.1,length=3633>
##contig=<ID=GJ059837.1,length=3633>
##contig=<ID=GJ059700.1,length=3632>
##contig=<ID=GJ059451.1,length=3602>
##contig=<ID=GJ059698.1,length=3598>
##contig=<ID=GJ059619.1,length=3570>
##contig=<ID=GJ059395.1,length=3568>
##contig=<ID=GJ059830.1,length=3562>
##contig=<ID=GJ059547.1,length=3554>
##contig=<ID=GJ059624.1,length=3553>
##contig=<ID=GJ059868.1,length=3549>
##contig=<ID=GJ059590.1,length=3543>
##contig=<ID=GJ059443.1,length=3504>
##contig=<ID=GJ060059.1,length=3503>
##contig=<ID=GJ059794.1,length=3492>
##contig=<ID=GJ059649.1,length=3486>
##contig=<ID=GJ059838.1,length=3482>
##contig=<ID=GJ059702.1,length=3473>
##contig=<ID=GJ059461.1,length=3465>
##contig=<ID=GJ060110.1,length=3436>
##contig=<ID=GJ059777.1,length=3433>
##contig=<ID=GJ059317.1,length=3417>
##contig=<ID=GJ060085.1,length=3412>
##contig=<ID=GJ059468.1,length=3411>
##contig=<ID=GJ059968.1,length=3411>
##contig=<ID=GJ059411.1,length=3401>
##contig=<ID=GJ059736.1,length=3399>
##contig=<ID=GJ059637.1,length=3395>
##contig=<ID=GJ059403.1,length=3393>
##contig=<ID=GJ060049.1,length=3393>
##contig=<ID=GJ059476.1,length=3381>
##contig=<ID=GJ059377.1,length=3379>
##contig=<ID=GJ059632.1,length=3370>
##contig=<ID=GJ059404.1,length=3366>
##contig=<ID=GJ059306.1,length=3365>
##contig=<ID=GJ057921.1,length=3361>
##contig=<ID=GJ059933.1,length=3330>
##contig=<ID=GJ060132.1,length=3329>
##contig=<ID=GJ057875.1,length=3311>
##contig=<ID=GJ059836.1,length=3305>
##contig=<ID=GJ060003.1,length=3286>
##contig=<ID=GJ059889.1,length=3274>
##contig=<ID=GJ060113.1,length=3269>
##contig=<ID=GJ059587.1,length=3258>
##contig=<ID=GJ059817.1,length=3252>
##contig=<ID=GJ059730.1,length=3235>
##contig=<ID=GJ058023.1,length=3224>
##contig=<ID=GJ060115.1,length=3224>
##contig=<ID=GJ059866.1,length=3222>
##contig=<ID=GJ059348.1,length=3220>
##contig=<ID=GJ059630.1,length=3219>
##contig=<ID=GJ059652.1,length=3219>
##contig=<ID=GJ059654.1,length=3218>
##contig=<ID=GJ059606.1,length=3211>
##contig=<ID=GJ059483.1,length=3210>
##contig=<ID=GJ059589.1,length=3202>
##contig=<ID=GJ058862.1,length=3192>
##contig=<ID=GJ059660.1,length=3189>
##contig=<ID=GJ059464.1,length=3187>
##contig=<ID=GJ060156.1,length=3172>
##contig=<ID=GJ059639.1,length=3171>
##contig=<ID=GJ059311.1,length=3170>
##contig=<ID=GJ059561.1,length=3170>
##contig=<ID=GJ059744.1,length=3170>
##contig=<ID=GJ057806.1,length=3163>
##contig=<ID=GJ059441.1,length=3160>
##contig=<ID=GJ059332.1,length=3155>
##contig=<ID=GJ059618.1,length=3151>
##contig=<ID=GJ059780.1,length=3146>
##contig=<ID=GJ059513.1,length=3145>
##contig=<ID=GJ059673.1,length=3144>
##contig=<ID=GJ058708.1,length=3143>
##contig=<ID=GJ059666.1,length=3131>
##contig=<ID=GJ059631.1,length=3130>
##contig=<ID=GJ059571.1,length=3108>
##contig=<ID=GJ059379.1,length=3101>
##contig=<ID=GJ059326.1,length=3098>
##contig=<ID=GJ059728.1,length=3085>
##contig=<ID=GJ059558.1,length=3084>
##contig=<ID=GJ059731.1,length=3080>
##contig=<ID=GJ059699.1,length=3073>
##contig=<ID=GJ057243.1,length=3068>
##contig=<ID=GJ059575.1,length=3059>
##contig=<ID=GJ059359.1,length=3056>
##contig=<ID=GJ059537.1,length=3055>
##contig=<ID=GJ059779.1,length=3054>
##contig=<ID=GJ060048.1,length=3048>
##contig=<ID=GJ059313.1,length=3045>
##contig=<ID=GJ059402.1,length=3037>
##contig=<ID=GJ060075.1,length=3034>
##contig=<ID=GJ057167.1,length=3033>
##contig=<ID=GJ060128.1,length=3031>
##contig=<ID=GJ059534.1,length=3030>
##contig=<ID=GJ057692.1,length=3028>
##contig=<ID=GJ059659.1,length=3021>
##contig=<ID=GJ059595.1,length=3015>
##contig=<ID=GJ059372.1,length=3001>
##contig=<ID=GJ059343.1,length=3000>
##contig=<ID=GJ059629.1,length=2998>
##contig=<ID=GJ057691.1,length=2994>
##contig=<ID=GJ059493.1,length=2986>
##contig=<ID=GJ059341.1,length=2981>
##contig=<ID=GJ059591.1,length=2977>
##contig=<ID=GJ060063.1,length=2977>
##contig=<ID=GJ059785.1,length=2975>
##contig=<ID=GJ059954.1,length=2973>
##contig=<ID=GJ059470.1,length=2965>
##contig=<ID=GJ059448.1,length=2963>
##contig=<ID=GJ059701.1,length=2952>
##contig=<ID=GJ059795.1,length=2946>
##contig=<ID=GJ059425.1,length=2940>
##contig=<ID=GJ059506.1,length=2934>
##contig=<ID=GJ060057.1,length=2931>
##contig=<ID=GJ058374.1,length=2930>
##contig=<ID=GJ060027.1,length=2925>
##contig=<ID=GJ057398.1,length=2923>
##contig=<ID=GJ059635.1,length=2914>
##contig=<ID=GJ060077.1,length=2910>
##contig=<ID=GJ059469.1,length=2904>
##contig=<ID=GJ059890.1,length=2902>
##contig=<ID=GJ060082.1,length=2882>
##contig=<ID=GJ059328.1,length=2879>
##contig=<ID=GJ059491.1,length=2867>
##contig=<ID=GJ058276.1,length=2862>
##contig=<ID=GJ059727.1,length=2852>
##contig=<ID=GJ059419.1,length=2826>
##contig=<ID=GJ059827.1,length=2813>
##contig=<ID=GJ059567.1,length=2806>
##contig=<ID=GJ059497.1,length=2804>
##contig=<ID=GJ060097.1,length=2801>
##contig=<ID=GJ059605.1,length=2796>
##contig=<ID=GJ060021.1,length=2796>
##contig=<ID=GJ059500.1,length=2785>
##contig=<ID=GJ059710.1,length=2784>
##contig=<ID=GJ058312.1,length=2783>
##contig=<ID=GJ060039.1,length=2770>
##contig=<ID=GJ059548.1,length=2763>
##contig=<ID=GJ057302.1,length=2760>
##contig=<ID=GJ059432.1,length=2757>
##contig=<ID=GJ059773.1,length=2757>
##contig=<ID=GJ059738.1,length=2754>
##contig=<ID=GJ059552.1,length=2753>
##contig=<ID=GJ060011.1,length=2746>
##contig=<ID=GJ060125.1,length=2746>
##contig=<ID=GJ060073.1,length=2745>
##contig=<ID=GJ060074.1,length=2742>
##contig=<ID=GJ060084.1,length=2721>
##contig=<ID=GJ058624.1,length=2720>
##contig=<ID=GJ059965.1,length=2711>
##contig=<ID=GJ059823.1,length=2708>
##contig=<ID=GJ057919.1,length=2698>
##contig=<ID=GJ059345.1,length=2692>
##contig=<ID=GJ059434.1,length=2687>
##contig=<ID=GJ059394.1,length=2684>
##contig=<ID=GJ057450.1,length=2683>
##contig=<ID=GJ059576.1,length=2682>
##contig=<ID=GJ059678.1,length=2681>
##contig=<ID=GJ059998.1,length=2680>
##contig=<ID=GJ059822.1,length=2671>
##contig=<ID=GJ060009.1,length=2650>
##contig=<ID=GJ059375.1,length=2649>
##contig=<ID=GJ059390.1,length=2647>
##contig=<ID=GJ059716.1,length=2642>
##contig=<ID=GJ059354.1,length=2641>
##contig=<ID=GJ058881.1,length=2637>
##contig=<ID=GJ059460.1,length=2626>
##contig=<ID=GJ058785.1,length=2622>
##contig=<ID=GJ059364.1,length=2620>
##contig=<ID=GJ059370.1,length=2620>
##contig=<ID=GJ059714.1,length=2619>
##contig=<ID=GJ059636.1,length=2613>
##contig=<ID=GJ059342.1,length=2609>
##contig=<ID=GJ059530.1,length=2609>
##contig=<ID=GJ058527.1,length=2604>
##contig=<ID=GJ059378.1,length=2595>
##contig=<ID=GJ059607.1,length=2595>
##contig=<ID=GJ060015.1,length=2591>
##contig=<ID=GJ059692.1,length=2587>
##contig=<ID=GJ059901.1,length=2584>
##contig=<ID=GJ059720.1,length=2582>
##contig=<ID=GJ057702.1,length=2580>
##contig=<ID=GJ059729.1,length=2578>
##contig=<ID=GJ059501.1,length=2561>
##contig=<ID=GJ057835.1,length=2554>
##contig=<ID=GJ059444.1,length=2543>
##contig=<ID=GJ059657.1,length=2542>
##contig=<ID=GJ060092.1,length=2533>
##contig=<ID=GJ059518.1,length=2531>
##contig=<ID=GJ057306.1,length=2524>
##contig=<ID=GJ059401.1,length=2524>
##contig=<ID=GJ059967.1,length=2523>
##contig=<ID=GJ057402.1,length=2521>
##contig=<ID=GJ059516.1,length=2518>
##contig=<ID=GJ058210.1,length=2515>
##contig=<ID=GJ059312.1,length=2515>
##contig=<ID=GJ060093.1,length=2510>
##contig=<ID=GJ059997.1,length=2505>
##contig=<ID=GJ059791.1,length=2502>
##contig=<ID=GJ060072.1,length=2502>
##contig=<ID=GJ059711.1,length=2500>
##contig=<ID=GJ060005.1,length=2499>
##contig=<ID=GJ059083.1,length=2488>
##contig=<ID=GJ059344.1,length=2482>
##contig=<ID=GJ057425.1,length=2479>
##contig=<ID=GJ060060.1,length=2472>
##contig=<ID=GJ060019.1,length=2469>
##contig=<ID=GJ059400.1,length=2464>
##contig=<ID=GJ059417.1,length=2462>
##contig=<ID=GJ059688.1,length=2462>
##contig=<ID=GJ058449.1,length=2461>
##contig=<ID=GJ060033.1,length=2460>
##contig=<ID=GJ059381.1,length=2455>
##contig=<ID=GJ059440.1,length=2452>
##contig=<ID=GJ059361.1,length=2447>
##contig=<ID=GJ059599.1,length=2446>
##contig=<ID=GJ059900.1,length=2444>
##contig=<ID=GJ060025.1,length=2443>
##contig=<ID=GJ059481.1,length=2436>
##contig=<ID=GJ057428.1,length=2431>
##contig=<ID=GJ060053.1,length=2431>
##contig=<ID=GJ060004.1,length=2430>
##contig=<ID=GJ059597.1,length=2426>
##contig=<ID=GJ059564.1,length=2425>
##contig=<ID=GJ058597.1,length=2420>
##contig=<ID=GJ059452.1,length=2420>
##contig=<ID=GJ059772.1,length=2418>
##contig=<ID=GJ059816.1,length=2414>
##contig=<ID=GJ060086.1,length=2407>
##contig=<ID=GJ060091.1,length=2405>
##contig=<ID=GJ059356.1,length=2396>
##contig=<ID=GJ060012.1,length=2395>
##contig=<ID=GJ059529.1,length=2394>
##contig=<ID=GJ059686.1,length=2388>
##contig=<ID=GJ059674.1,length=2385>
##contig=<ID=GJ059409.1,length=2384>
##contig=<ID=GJ060094.1,length=2378>
##contig=<ID=GJ059594.1,length=2377>
##contig=<ID=GJ060106.1,length=2377>
##contig=<ID=GJ057385.1,length=2376>
##contig=<ID=GJ057837.1,length=2376>
##contig=<ID=GJ060088.1,length=2374>
##contig=<ID=GJ059308.1,length=2372>
##contig=<ID=GJ060153.1,length=2367>
##contig=<ID=GJ059623.1,length=2364>
##contig=<ID=GJ058865.1,length=2362>
##contig=<ID=GJ059433.1,length=2360>
##contig=<ID=GJ058826.1,length=2354>
##contig=<ID=GJ059368.1,length=2351>
##contig=<ID=GJ060087.1,length=2350>
##contig=<ID=GJ060036.1,length=2348>
##contig=<ID=GJ059737.1,length=2340>
##contig=<ID=GJ059563.1,length=2338>
##contig=<ID=GJ060029.1,length=2332>
##contig=<ID=GJ059877.1,length=2330>
##contig=<ID=GJ059523.1,length=2327>
##contig=<ID=GJ059423.1,length=2326>
##contig=<ID=GJ059549.1,length=2325>
##contig=<ID=GJ059407.1,length=2319>
##contig=<ID=GJ060040.1,length=2319>
##contig=<ID=GJ059427.1,length=2314>
##contig=<ID=GJ060043.1,length=2310>
##contig=<ID=GJ059759.1,length=2307>
##contig=<ID=GJ059474.1,length=2306>
##contig=<ID=GJ059385.1,length=2304>
##contig=<ID=GJ058495.1,length=2303>
##contig=<ID=GJ060038.1,length=2301>
##contig=<ID=GJ058633.1,length=2296>
##contig=<ID=GJ059717.1,length=2296>
##contig=<ID=GJ059706.1,length=2292>
##contig=<ID=GJ060045.1,length=2292>
##contig=<ID=GJ059860.1,length=2291>
##contig=<ID=GJ060055.1,length=2290>
##contig=<ID=GJ060061.1,length=2288>
##contig=<ID=GJ058730.1,length=2287>
##contig=<ID=GJ060104.1,length=2286>
##contig=<ID=GJ059734.1,length=2280>
##contig=<ID=GJ058293.1,length=2275>
##contig=<ID=GJ057470.1,length=2270>
##contig=<ID=GJ060083.1,length=2266>
##contig=<ID=GJ060050.1,length=2264>
##contig=<ID=GJ060089.1,length=2263>
##contig=<ID=GJ059538.1,length=2258>
##contig=<ID=GJ060387.1,length=2256>
##contig=<ID=GJ059992.1,length=2249>
##contig=<ID=GJ058494.1,length=2248>
##contig=<ID=GJ059363.1,length=2248>
##contig=<ID=GJ059999.1,length=2245>
##contig=<ID=GJ058922.1,length=2240>
##contig=<ID=GJ059775.1,length=2239>
##contig=<ID=GJ060030.1,length=2239>
##contig=<ID=GJ059357.1,length=2237>
##contig=<ID=GJ060080.1,length=2233>
##contig=<ID=GJ060014.1,length=2227>
##contig=<ID=GJ059352.1,length=2218>
##contig=<ID=GJ059084.1,length=2214>
##contig=<ID=GJ060096.1,length=2208>
##contig=<ID=GJ057440.1,length=2205>
##contig=<ID=GJ060103.1,length=2204>
##contig=<ID=GJ059366.1,length=2203>
##contig=<ID=GJ059543.1,length=2201>
##contig=<ID=GJ060107.1,length=2196>
##contig=<ID=GJ057704.1,length=2195>
##contig=<ID=GJ060006.1,length=2194>
##contig=<ID=GJ059528.1,length=2193>
##contig=<ID=GJ059991.1,length=2193>
##contig=<ID=GJ059358.1,length=2192>
##contig=<ID=GJ060018.1,length=2184>
##contig=<ID=GJ060047.1,length=2180>
##contig=<ID=GJ060079.1,length=2177>
##contig=<ID=GJ060010.1,length=2175>
##contig=<ID=GJ059467.1,length=2170>
##contig=<ID=GJ060064.1,length=2162>
##contig=<ID=GJ059502.1,length=2161>
##contig=<ID=GJ057359.1,length=2160>
##contig=<ID=GJ059340.1,length=2159>
##contig=<ID=GJ060081.1,length=2159>
##contig=<ID=GJ059899.1,length=2156>
##contig=<ID=GJ059195.1,length=2154>
##contig=<ID=GJ060001.1,length=2150>
##contig=<ID=GJ060070.1,length=2147>
##contig=<ID=GJ060102.1,length=2147>
##contig=<ID=GJ059081.1,length=2146>
##contig=<ID=GJ059989.1,length=2145>
##contig=<ID=GJ057820.1,length=2141>
##contig=<ID=GJ059331.1,length=2141>
##contig=<ID=GJ060002.1,length=2140>
##contig=<ID=GJ059472.1,length=2136>
##contig=<ID=GJ059511.1,length=2134>
##contig=<ID=GJ060108.1,length=2131>
##contig=<ID=GJ060044.1,length=2130>
##contig=<ID=GJ060026.1,length=2128>
##contig=<ID=GJ060322.1,length=2128>
##contig=<ID=GJ059841.1,length=2126>
##contig=<ID=GJ060071.1,length=2126>
##contig=<ID=GJ060017.1,length=2125>
##contig=<ID=GJ059426.1,length=2123>
##contig=<ID=GJ060051.1,length=2123>
##contig=<ID=GJ060022.1,length=2122>
##contig=<ID=GJ059475.1,length=2118>
##contig=<ID=GJ058442.1,length=2116>
##contig=<ID=GJ059350.1,length=2115>
##contig=<ID=GJ059346.1,length=2113>
##contig=<ID=GJ060054.1,length=2111>
##contig=<ID=GJ057447.1,length=2106>
##contig=<ID=GJ060105.1,length=2104>
##contig=<ID=GJ058352.1,length=2103>
##contig=<ID=GJ059598.1,length=2101>
##contig=<ID=GJ059994.1,length=2101>
##contig=<ID=GJ059073.1,length=2099>
##contig=<ID=GJ059627.1,length=2098>
##contig=<ID=GJ060035.1,length=2098>
##contig=<ID=GJ060090.1,length=2098>
##contig=<ID=GJ059315.1,length=2097>
##contig=<ID=GJ058888.1,length=2096>
##contig=<ID=GJ060325.1,length=2096>
##contig=<ID=GJ060078.1,length=2095>
##contig=<ID=GJ060008.1,length=2092>
##contig=<ID=GJ059527.1,length=2088>
##contig=<ID=GJ060020.1,length=2079>
##contig=<ID=GJ059584.1,length=2078>
##contig=<ID=GJ058705.1,length=2075>
##contig=<ID=GJ060041.1,length=2074>
##contig=<ID=GJ060381.1,length=2073>
##contig=<ID=GJ060052.1,length=2070>
##contig=<ID=GJ059148.1,length=2066>
##contig=<ID=GJ060099.1,length=2061>
##contig=<ID=GJ060065.1,length=2056>
##contig=<ID=GJ060031.1,length=2055>
##contig=<ID=GJ060034.1,length=2055>
##contig=<ID=GJ059330.1,length=2045>
##contig=<ID=GJ058675.1,length=2043>
##contig=<ID=GJ059373.1,length=2043>
##contig=<ID=GJ060076.1,length=2042>
##contig=<ID=GJ058044.1,length=2040>
##contig=<ID=GJ059582.1,length=2039>
##contig=<ID=GJ059988.1,length=2039>
##contig=<ID=GJ060068.1,length=2039>
##contig=<ID=GJ060101.1,length=2039>
##contig=<ID=GJ060013.1,length=2037>
##contig=<ID=GJ060066.1,length=2036>
##contig=<ID=GJ059445.1,length=2032>
##contig=<ID=GJ059351.1,length=2030>
##contig=<ID=GJ058834.1,length=2028>
##contig=<ID=GJ059478.1,length=2028>
##contig=<ID=GJ060016.1,length=2028>
##contig=<ID=GJ059349.1,length=2026>
##contig=<ID=GJ057622.1,length=2025>
##contig=<ID=GJ060024.1,length=2024>
##contig=<ID=GJ058415.1,length=2021>
##contig=<ID=GJ059987.1,length=2020>
##contig=<ID=GJ060007.1,length=2014>
##contig=<ID=GJ059986.1,length=2011>
##contig=<ID=GJ058697.1,length=2010>
##contig=<ID=GJ059592.1,length=2010>
##contig=<ID=GJ059996.1,length=2008>
##contig=<ID=GJ060067.1,length=2007>
##contig=<ID=GJ059365.1,length=2004>
##contig=<ID=GJ059499.1,length=2000>
##contig=<ID=GJ060069.1,length=2000>
##contig=<ID=GJ057413.1,length=1996>
##contig=<ID=GJ058381.1,length=1995>
##contig=<ID=GJ059865.1,length=1989>
##contig=<ID=GJ060356.1,length=1989>
##contig=<ID=GJ059235.1,length=1987>
##contig=<ID=GJ058619.1,length=1970>
##contig=<ID=GJ058764.1,length=1968>
##contig=<ID=GJ059675.1,length=1964>
##contig=<ID=GJ057303.1,length=1961>
##contig=<ID=GJ057811.1,length=1961>
##contig=<ID=GJ059165.1,length=1961>
##contig=<ID=GJ058722.1,length=1957>
##contig=<ID=GJ059042.1,length=1953>
##contig=<ID=GJ059713.1,length=1951>
##contig=<ID=GJ059507.1,length=1946>
##contig=<ID=GJ057465.1,length=1945>
##contig=<ID=GJ058463.1,length=1945>
##contig=<ID=GJ057449.1,length=1944>
##contig=<ID=GJ058287.1,length=1942>
##contig=<ID=GJ059480.1,length=1941>
##contig=<ID=GJ058024.1,length=1940>
##contig=<ID=GJ058725.1,length=1939>
##contig=<ID=GJ058382.1,length=1932>
##contig=<ID=GJ059355.1,length=1929>
##contig=<ID=GJ059374.1,length=1929>
##contig=<ID=GJ059645.1,length=1929>
##contig=<ID=GJ058558.1,length=1928>
##contig=<ID=GJ059029.1,length=1928>
##contig=<ID=GJ059664.1,length=1925>
##contig=<ID=GJ057291.1,length=1924>
##contig=<ID=GJ059114.1,length=1918>
##contig=<ID=GJ058341.1,length=1904>
##contig=<ID=GJ059679.1,length=1904>
##contig=<ID=GJ059661.1,length=1903>
##contig=<ID=GJ057785.1,length=1901>
##contig=<ID=GJ057540.1,length=1893>
##contig=<ID=GJ057397.1,length=1888>
##contig=<ID=GJ058672.1,length=1888>
##contig=<ID=GJ059725.1,length=1887>
##contig=<ID=GJ059387.1,length=1886>
##contig=<ID=GJ058891.1,length=1885>
##contig=<ID=GJ058668.1,length=1884>
##contig=<ID=GJ058833.1,length=1884>
##contig=<ID=GJ058470.1,length=1883>
##contig=<ID=GJ058485.1,length=1883>
##contig=<ID=GJ057452.1,length=1882>
##contig=<ID=GJ058560.1,length=1880>
##contig=<ID=GJ059353.1,length=1879>
##contig=<ID=GJ058640.1,length=1878>
##contig=<ID=GJ059071.1,length=1878>
##contig=<ID=GJ057312.1,length=1877>
##contig=<ID=GJ058681.1,length=1875>
##contig=<ID=GJ058591.1,length=1874>
##contig=<ID=GJ059832.1,length=1874>
##contig=<ID=GJ059181.1,length=1870>
##contig=<ID=GJ059210.1,length=1870>
##contig=<ID=GJ058868.1,length=1869>
##contig=<ID=GJ059191.1,length=1869>
##contig=<ID=GJ059420.1,length=1866>
##contig=<ID=GJ058683.1,length=1862>
##contig=<ID=GJ059436.1,length=1862>
##contig=<ID=GJ059450.1,length=1862>
##contig=<ID=GJ059103.1,length=1861>
##contig=<ID=GJ057832.1,length=1860>
##contig=<ID=GJ059229.1,length=1860>
##contig=<ID=GJ059025.1,length=1859>
##contig=<ID=GJ057287.1,length=1853>
##contig=<ID=GJ058728.1,length=1853>
##contig=<ID=GJ058793.1,length=1848>
##contig=<ID=GJ058208.1,length=1846>
##contig=<ID=GJ059438.1,length=1846>
##contig=<ID=GJ059098.1,length=1836>
##contig=<ID=GJ059454.1,length=1836>
##contig=<ID=GJ059662.1,length=1835>
##contig=<ID=GJ057231.1,length=1834>
##contig=<ID=GJ057463.1,length=1833>
##contig=<ID=GJ057242.1,length=1831>
##contig=<ID=GJ060150.1,length=1831>
##contig=<ID=GJ058300.1,length=1828>
##contig=<ID=GJ058389.1,length=1827>
##contig=<ID=GJ058653.1,length=1825>
##contig=<ID=GJ060111.1,length=1825>
##contig=<ID=GJ059186.1,length=1824>
##contig=<ID=GJ059495.1,length=1824>
##contig=<ID=GJ057586.1,length=1823>
##contig=<ID=GJ058363.1,length=1822>
##contig=<ID=GJ059078.1,length=1822>
##contig=<ID=GJ058541.1,length=1820>
##contig=<ID=GJ059609.1,length=1819>
##contig=<ID=GJ058837.1,length=1818>
##contig=<ID=GJ059479.1,length=1818>
##contig=<ID=GJ057404.1,length=1816>
##contig=<ID=GJ058461.1,length=1814>
##contig=<ID=GJ059487.1,length=1812>
##contig=<ID=GJ058804.1,length=1811>
##contig=<ID=GJ060336.1,length=1810>
##contig=<ID=GJ058663.1,length=1807>
##contig=<ID=GJ057694.1,length=1803>
##contig=<ID=GJ059735.1,length=1802>
##contig=<ID=GJ059154.1,length=1801>
##contig=<ID=GJ059581.1,length=1800>
##contig=<ID=GJ057683.1,length=1798>
##contig=<ID=GJ057805.1,length=1792>
##contig=<ID=GJ059108.1,length=1790>
##contig=<ID=GJ058813.1,length=1789>
##contig=<ID=GJ058325.1,length=1788>
##contig=<ID=GJ059230.1,length=1788>
##contig=<ID=GJ059067.1,length=1787>
##contig=<ID=GJ058476.1,length=1785>
##contig=<ID=GJ059133.1,length=1779>
##contig=<ID=GJ059164.1,length=1779>
##contig=<ID=GJ059208.1,length=1779>
##contig=<ID=GJ059048.1,length=1775>
##contig=<ID=GJ058923.1,length=1771>
##contig=<ID=GJ058528.1,length=1770>
##contig=<ID=GJ058639.1,length=1769>
##contig=<ID=GJ058265.1,length=1767>
##contig=<ID=GJ058546.1,length=1767>
##contig=<ID=GJ058173.1,length=1766>
##contig=<ID=GJ059232.1,length=1766>
##contig=<ID=GJ057432.1,length=1764>
##contig=<ID=GJ059221.1,length=1764>
##contig=<ID=GJ058197.1,length=1763>
##contig=<ID=GJ059070.1,length=1763>
##contig=<ID=GJ058387.1,length=1762>
##contig=<ID=GJ059386.1,length=1762>
##contig=<ID=GJ058945.1,length=1761>
##contig=<ID=GJ059107.1,length=1761>
##contig=<ID=GJ059439.1,length=1760>
##contig=<ID=GJ058241.1,length=1759>
##contig=<ID=GJ058411.1,length=1759>
##contig=<ID=GJ059691.1,length=1759>
##contig=<ID=GJ057454.1,length=1754>
##contig=<ID=GJ059418.1,length=1753>
##contig=<ID=GJ058927.1,length=1752>
##contig=<ID=GJ058289.1,length=1751>
##contig=<ID=GJ058471.1,length=1751>
##contig=<ID=GJ058983.1,length=1751>
##contig=<ID=GJ058709.1,length=1749>
##contig=<ID=GJ059016.1,length=1747>
##contig=<ID=GJ058390.1,length=1745>
##contig=<ID=GJ058732.1,length=1745>
##contig=<ID=GJ058838.1,length=1745>
##contig=<ID=GJ058237.1,length=1744>
##contig=<ID=GJ058825.1,length=1742>
##contig=<ID=GJ058912.1,length=1742>
##contig=<ID=GJ059140.1,length=1742>
##contig=<ID=GJ057853.1,length=1740>
##contig=<ID=GJ059166.1,length=1740>
##contig=<ID=GJ058610.1,length=1738>
##contig=<ID=GJ058345.1,length=1735>
##contig=<ID=GJ058694.1,length=1733>
##contig=<ID=GJ059655.1,length=1733>
##contig=<ID=GJ058860.1,length=1732>
##contig=<ID=GJ057434.1,length=1731>
##contig=<ID=GJ057676.1,length=1730>
##contig=<ID=GJ058884.1,length=1729>
##contig=<ID=GJ059009.1,length=1729>
##contig=<ID=GJ058467.1,length=1728>
##contig=<ID=GJ058555.1,length=1728>
##contig=<ID=GJ058247.1,length=1723>
##contig=<ID=GJ057912.1,length=1719>
##contig=<ID=GJ058457.1,length=1718>
##contig=<ID=GJ059325.1,length=1718>
##contig=<ID=GJ057802.1,length=1717>
##contig=<ID=GJ057210.1,length=1714>
##contig=<ID=GJ057575.1,length=1714>
##contig=<ID=GJ058676.1,length=1714>
##contig=<ID=GJ058954.1,length=1714>
##contig=<ID=GJ057834.1,length=1713>
##contig=<ID=GJ058235.1,length=1713>
##contig=<ID=GJ058375.1,length=1713>
##contig=<ID=GJ058800.1,length=1711>
##contig=<ID=GJ059532.1,length=1711>
##contig=<ID=GJ059126.1,length=1710>
##contig=<ID=GJ058629.1,length=1709>
##contig=<ID=GJ058673.1,length=1708>
##contig=<ID=GJ058359.1,length=1707>
##contig=<ID=GJ059002.1,length=1707>
##contig=<ID=GJ058645.1,length=1706>
##contig=<ID=GJ059333.1,length=1706>
##contig=<ID=GJ057439.1,length=1703>
##contig=<ID=GJ057979.1,length=1703>
##contig=<ID=GJ058274.1,length=1703>
##contig=<ID=GJ058520.1,length=1702>
##contig=<ID=GJ057686.1,length=1701>
##contig=<ID=GJ059184.1,length=1699>
##contig=<ID=GJ059214.1,length=1698>
##contig=<ID=GJ058566.1,length=1695>
##contig=<ID=GJ058666.1,length=1695>
##contig=<ID=GJ059095.1,length=1694>
##contig=<ID=GJ058326.1,length=1692>
##contig=<ID=GJ059327.1,length=1691>
##contig=<ID=GJ058529.1,length=1690>
##contig=<ID=GJ058342.1,length=1688>
##contig=<ID=GJ057479.1,length=1687>
##contig=<ID=GJ058604.1,length=1687>
##contig=<ID=GJ058784.1,length=1686>
##contig=<ID=GJ057537.1,length=1685>
##contig=<ID=GJ058250.1,length=1684>
##contig=<ID=GJ058348.1,length=1684>
##contig=<ID=GJ058525.1,length=1683>
##contig=<ID=GJ058776.1,length=1682>
##contig=<ID=GJ058554.1,length=1681>
##contig=<ID=GJ059190.1,length=1681>
##contig=<ID=GJ059492.1,length=1681>
##contig=<ID=GJ057395.1,length=1680>
##contig=<ID=GJ058741.1,length=1679>
##contig=<ID=GJ057866.1,length=1678>
##contig=<ID=GJ058695.1,length=1674>
##contig=<ID=GJ058621.1,length=1673>
##contig=<ID=GJ058875.1,length=1673>
##contig=<ID=GJ058734.1,length=1671>
##contig=<ID=GJ058735.1,length=1671>
##contig=<ID=GJ058202.1,length=1670>
##contig=<ID=GJ057297.1,length=1669>
##contig=<ID=GJ057843.1,length=1667>
##contig=<ID=GJ057380.1,length=1665>
##contig=<ID=GJ058814.1,length=1665>
##contig=<ID=GJ058822.1,length=1665>
##contig=<ID=GJ059150.1,length=1665>
##contig=<ID=GJ059647.1,length=1665>
##contig=<ID=GJ060417.1,length=1665>
##contig=<ID=GJ058751.1,length=1664>
##contig=<ID=GJ059015.1,length=1664>
##contig=<ID=GJ059646.1,length=1664>
##contig=<ID=GJ057222.1,length=1663>
##contig=<ID=GJ057927.1,length=1663>
##contig=<ID=GJ058058.1,length=1663>
##contig=<ID=GJ058329.1,length=1662>
##contig=<ID=GJ058999.1,length=1662>
##contig=<ID=GJ058169.1,length=1661>
##contig=<ID=GJ058324.1,length=1661>
##contig=<ID=GJ057271.1,length=1660>
##contig=<ID=GJ058658.1,length=1660>
##contig=<ID=GJ058655.1,length=1659>
##contig=<ID=GJ058349.1,length=1657>
##contig=<ID=GJ059391.1,length=1657>
##contig=<ID=GJ058194.1,length=1656>
##contig=<ID=GJ058718.1,length=1654>
##contig=<ID=GJ058981.1,length=1654>
##contig=<ID=GJ059482.1,length=1654>
##contig=<ID=GJ058288.1,length=1653>
##contig=<ID=GJ058809.1,length=1653>
##contig=<ID=GJ058841.1,length=1653>
##contig=<ID=GJ057588.1,length=1652>
##contig=<ID=GJ058971.1,length=1651>
##contig=<ID=GJ058940.1,length=1649>
##contig=<ID=GJ058637.1,length=1647>
##contig=<ID=GJ058762.1,length=1647>
##contig=<ID=GJ057906.1,length=1646>
##contig=<ID=GJ057684.1,length=1644>
##contig=<ID=GJ058650.1,length=1644>
##contig=<ID=GJ057240.1,length=1643>
##contig=<ID=GJ059690.1,length=1643>
##contig=<ID=GJ058292.1,length=1641>
##contig=<ID=GJ058611.1,length=1640>
##contig=<ID=GJ058959.1,length=1639>
##contig=<ID=GJ058221.1,length=1638>
##contig=<ID=GJ059583.1,length=1638>
##contig=<ID=GJ059510.1,length=1637>
##contig=<ID=GJ058848.1,length=1636>
##contig=<ID=GJ059117.1,length=1636>
##contig=<ID=GJ058590.1,length=1633>
##contig=<ID=GJ058972.1,length=1633>
##contig=<ID=GJ058308.1,length=1632>
##contig=<ID=GJ057915.1,length=1631>
##contig=<ID=GJ060169.1,length=1631>
##contig=<ID=GJ057709.1,length=1630>
##contig=<ID=GJ059043.1,length=1630>
##contig=<ID=GJ057925.1,length=1629>
##contig=<ID=GJ059565.1,length=1629>
##contig=<ID=GJ057852.1,length=1626>
##contig=<ID=GJ058413.1,length=1626>
##contig=<ID=GJ059237.1,length=1622>
##contig=<ID=GJ058491.1,length=1621>
##contig=<ID=GJ059388.1,length=1621>
##contig=<ID=GJ057215.1,length=1620>
##contig=<ID=GJ058518.1,length=1620>
##contig=<ID=GJ058608.1,length=1620>
##contig=<ID=GJ059024.1,length=1620>
##contig=<ID=GJ059498.1,length=1620>
##contig=<ID=GJ058337.1,length=1617>
##contig=<ID=GJ058472.1,length=1617>
##contig=<ID=GJ059175.1,length=1616>
##contig=<ID=GJ057605.1,length=1615>
##contig=<ID=GJ058874.1,length=1615>
##contig=<ID=GJ058636.1,length=1614>
##contig=<ID=GJ057675.1,length=1613>
##contig=<ID=GJ058388.1,length=1612>
##contig=<ID=GJ058489.1,length=1612>
##contig=<ID=GJ058659.1,length=1611>
##contig=<ID=GJ058153.1,length=1610>
##contig=<ID=GJ057196.1,length=1609>
##contig=<ID=GJ057783.1,length=1609>
##contig=<ID=GJ058501.1,length=1609>
##contig=<ID=GJ060116.1,length=1609>
##contig=<ID=GJ058510.1,length=1608>
##contig=<ID=GJ058507.1,length=1606>
##contig=<ID=GJ059086.1,length=1606>
##contig=<ID=GJ057178.1,length=1605>
##contig=<ID=GJ059369.1,length=1605>
##contig=<ID=GJ057272.1,length=1604>
##contig=<ID=GJ059101.1,length=1604>
##contig=<ID=GJ060385.1,length=1604>
##contig=<ID=GJ057784.1,length=1603>
##contig=<ID=GJ058108.1,length=1603>
##contig=<ID=GJ057914.1,length=1602>
##contig=<ID=GJ058783.1,length=1602>
##contig=<ID=GJ059760.1,length=1602>
##contig=<ID=GJ057690.1,length=1601>
##contig=<ID=GJ058258.1,length=1600>
##contig=<ID=GJ058649.1,length=1600>
##contig=<ID=GJ058682.1,length=1600>
##contig=<ID=GJ057931.1,length=1598>
##contig=<ID=GJ057541.1,length=1597>
##contig=<ID=GJ059288.1,length=1597>
##contig=<ID=GJ058652.1,length=1596>
##contig=<ID=GJ058378.1,length=1594>
##contig=<ID=GJ060368.1,length=1594>
##contig=<ID=GJ058137.1,length=1593>
##contig=<ID=GJ057855.1,length=1592>
##contig=<ID=GJ058561.1,length=1590>
##contig=<ID=GJ059151.1,length=1590>
##contig=<ID=GJ057576.1,length=1589>
##contig=<ID=GJ058227.1,length=1589>
##contig=<ID=GJ058370.1,length=1589>
##contig=<ID=GJ058773.1,length=1587>
##contig=<ID=GJ058917.1,length=1586>
##contig=<ID=GJ057152.1,length=1584>
##contig=<ID=GJ059145.1,length=1584>
##contig=<ID=GJ057403.1,length=1582>
##contig=<ID=GJ057878.1,length=1582>
##contig=<ID=GJ057436.1,length=1580>
##contig=<ID=GJ058436.1,length=1580>
##contig=<ID=GJ059382.1,length=1580>
##contig=<ID=GJ058059.1,length=1579>
##contig=<ID=GJ058699.1,length=1579>
##contig=<ID=GJ058545.1,length=1577>
##contig=<ID=GJ059130.1,length=1577>
##contig=<ID=GJ058282.1,length=1573>
##contig=<ID=GJ058420.1,length=1571>
##contig=<ID=GJ058700.1,length=1571>
##contig=<ID=GJ058712.1,length=1571>
##contig=<ID=GJ059171.1,length=1571>
##contig=<ID=GJ057937.1,length=1570>
##contig=<ID=GJ058298.1,length=1570>
##contig=<ID=GJ059437.1,length=1570>
##contig=<ID=GJ058373.1,length=1569>
##contig=<ID=GJ058538.1,length=1569>
##contig=<ID=GJ060326.1,length=1569>
##contig=<ID=GJ058207.1,length=1568>
##contig=<ID=GJ058819.1,length=1568>
##contig=<ID=GJ057393.1,length=1567>
##contig=<ID=GJ058704.1,length=1566>
##contig=<ID=GJ058775.1,length=1566>
##contig=<ID=GJ057389.1,length=1565>
##contig=<ID=GJ058973.1,length=1564>
##contig=<ID=GJ058113.1,length=1563>
##contig=<ID=GJ058685.1,length=1563>
##contig=<ID=GJ057341.1,length=1562>
##contig=<ID=GJ059075.1,length=1562>
##contig=<ID=GJ059163.1,length=1561>
##contig=<ID=GJ059693.1,length=1561>
##contig=<ID=GJ058790.1,length=1558>
##contig=<ID=GJ057435.1,length=1557>
##contig=<ID=GJ057195.1,length=1556>
##contig=<ID=GJ058240.1,length=1556>
##contig=<ID=GJ058635.1,length=1554>
##contig=<ID=GJ058316.1,length=1552>
##contig=<ID=GJ058553.1,length=1550>
##contig=<ID=GJ058970.1,length=1549>
##contig=<ID=GJ058328.1,length=1548>
##contig=<ID=GJ058395.1,length=1548>
##contig=<ID=GJ060142.1,length=1548>
##contig=<ID=GJ057141.1,length=1547>
##contig=<ID=GJ058215.1,length=1547>
##contig=<ID=GJ058648.1,length=1547>
##contig=<ID=GJ058421.1,length=1546>
##contig=<ID=GJ058904.1,length=1546>
##contig=<ID=GJ057433.1,length=1545>
##contig=<ID=GJ059196.1,length=1545>
##contig=<ID=GJ057201.1,length=1544>
##contig=<ID=GJ059218.1,length=1544>
##contig=<ID=GJ059550.1,length=1544>
##contig=<ID=GJ058213.1,length=1542>
##contig=<ID=GJ058253.1,length=1540>
##contig=<ID=GJ058667.1,length=1539>
##contig=<ID=GJ058978.1,length=1539>
##contig=<ID=GJ057246.1,length=1537>
##contig=<ID=GJ058147.1,length=1537>
##contig=<ID=GJ058756.1,length=1536>
##contig=<ID=GJ058960.1,length=1536>
##contig=<ID=GJ057960.1,length=1535>
##contig=<ID=GJ059021.1,length=1535>
##contig=<ID=GJ057208.1,length=1534>
##contig=<ID=GJ058569.1,length=1534>
##contig=<ID=GJ058309.1,length=1533>
##contig=<ID=GJ058112.1,length=1532>
##contig=<ID=GJ059570.1,length=1532>
##contig=<ID=GJ058892.1,length=1531>
##contig=<ID=GJ059047.1,length=1531>
##contig=<ID=GJ059174.1,length=1531>
##contig=<ID=GJ058338.1,length=1530>
##contig=<ID=GJ058745.1,length=1529>
##contig=<ID=GJ059122.1,length=1529>
##contig=<ID=GJ058949.1,length=1528>
##contig=<ID=GJ058787.1,length=1527>
##contig=<ID=GJ057441.1,length=1526>
##contig=<ID=GJ058279.1,length=1526>
##contig=<ID=GJ057365.1,length=1525>
##contig=<ID=GJ057874.1,length=1525>
##contig=<ID=GJ059121.1,length=1525>
##contig=<ID=GJ058839.1,length=1524>
##contig=<ID=GJ058564.1,length=1523>
##contig=<ID=GJ058771.1,length=1523>
##contig=<ID=GJ057166.1,length=1521>
##contig=<ID=GJ057211.1,length=1521>
##contig=<ID=GJ057259.1,length=1521>
##contig=<ID=GJ058679.1,length=1521>
##contig=<ID=GJ059277.1,length=1521>
##contig=<ID=GJ058174.1,length=1520>
##contig=<ID=GJ057407.1,length=1519>
##contig=<ID=GJ058260.1,length=1519>
##contig=<ID=GJ058478.1,length=1518>
##contig=<ID=GJ059044.1,length=1518>
##contig=<ID=GJ058760.1,length=1517>
##contig=<ID=GJ058968.1,length=1517>
##contig=<ID=GJ057631.1,length=1516>
##contig=<ID=GJ058136.1,length=1516>
##contig=<ID=GJ057333.1,length=1515>
##contig=<ID=GJ057305.1,length=1514>
##contig=<ID=GJ057453.1,length=1513>
##contig=<ID=GJ057581.1,length=1512>
##contig=<ID=GJ057288.1,length=1511>
##contig=<ID=GJ057579.1,length=1511>
##contig=<ID=GJ058335.1,length=1511>
##contig=<ID=GJ058938.1,length=1510>
##contig=<ID=GJ059266.1,length=1510>
##contig=<ID=GJ058913.1,length=1509>
##contig=<ID=GJ059172.1,length=1509>
##contig=<ID=GJ059234.1,length=1509>
##contig=<ID=GJ058182.1,length=1507>
##contig=<ID=GJ059551.1,length=1507>
##contig=<ID=GJ058594.1,length=1506>
##contig=<ID=GJ059173.1,length=1506>
##contig=<ID=GJ058367.1,length=1505>
##contig=<ID=GJ058987.1,length=1505>
##contig=<ID=GJ058992.1,length=1505>
##contig=<ID=GJ059219.1,length=1504>
##contig=<ID=GJ058509.1,length=1503>
##contig=<ID=GJ059643.1,length=1503>
##contig=<ID=GJ057740.1,length=1502>
##contig=<ID=GJ059028.1,length=1502>
##contig=<ID=GJ058125.1,length=1499>
##contig=<ID=GJ059074.1,length=1499>
##contig=<ID=GJ059013.1,length=1498>
##contig=<ID=GJ057538.1,length=1496>
##contig=<ID=GJ058397.1,length=1496>
##contig=<ID=GJ058578.1,length=1496>
##contig=<ID=GJ058767.1,length=1496>
##contig=<ID=GJ059272.1,length=1495>
##contig=<ID=GJ058267.1,length=1494>
##contig=<ID=GJ058360.1,length=1494>
##contig=<ID=GJ058851.1,length=1494>
##contig=<ID=GJ058574.1,length=1493>
##contig=<ID=GJ058121.1,length=1492>
##contig=<ID=GJ058863.1,length=1492>
##contig=<ID=GJ059141.1,length=1492>
##contig=<ID=GJ059291.1,length=1492>
##contig=<ID=GJ057179.1,length=1491>
##contig=<ID=GJ058879.1,length=1491>
##contig=<ID=GJ059447.1,length=1488>
##contig=<ID=GJ057942.1,length=1487>
##contig=<ID=GJ058955.1,length=1487>
##contig=<ID=GJ059076.1,length=1486>
##contig=<ID=GJ058160.1,length=1484>
##contig=<ID=GJ058251.1,length=1481>
##contig=<ID=GJ058481.1,length=1481>
##contig=<ID=GJ058871.1,length=1480>
##contig=<ID=GJ057401.1,length=1479>
##contig=<ID=GJ058186.1,length=1479>
##contig=<ID=GJ058634.1,length=1479>
##contig=<ID=GJ059226.1,length=1479>
##contig=<ID=GJ058223.1,length=1478>
##contig=<ID=GJ059023.1,length=1478>
##contig=<ID=GJ058123.1,length=1477>
##contig=<ID=GJ058401.1,length=1477>
##contig=<ID=GJ057300.1,length=1476>
##contig=<ID=GJ058707.1,length=1476>
##contig=<ID=GJ057349.1,length=1474>
##contig=<ID=GJ058900.1,length=1474>
##contig=<ID=GJ057247.1,length=1472>
##contig=<ID=GJ058492.1,length=1472>
##contig=<ID=GJ058462.1,length=1471>
##contig=<ID=GJ059018.1,length=1470>
##contig=<ID=GJ057911.1,length=1469>
##contig=<ID=GJ058964.1,length=1469>
##contig=<ID=GJ058280.1,length=1468>
##contig=<ID=GJ058187.1,length=1467>
##contig=<ID=GJ058217.1,length=1465>
##contig=<ID=GJ057224.1,length=1463>
##contig=<ID=GJ057337.1,length=1462>
##contig=<ID=GJ058124.1,length=1462>
##contig=<ID=GJ058686.1,length=1462>
##contig=<ID=GJ058990.1,length=1461>
##contig=<ID=GJ059541.1,length=1461>
##contig=<ID=GJ057902.1,length=1460>
##contig=<ID=GJ058399.1,length=1457>
##contig=<ID=GJ058475.1,length=1457>
##contig=<ID=GJ057594.1,length=1456>
##contig=<ID=GJ060174.1,length=1456>
##contig=<ID=GJ058116.1,length=1455>
##contig=<ID=GJ058766.1,length=1455>
##contig=<ID=GJ060114.1,length=1454>
##contig=<ID=GJ057193.1,length=1453>
##contig=<ID=GJ057255.1,length=1453>
##contig=<ID=GJ058096.1,length=1452>
##contig=<ID=GJ059745.1,length=1452>
##contig=<ID=GJ057438.1,length=1451>
##contig=<ID=GJ058746.1,length=1451>
##contig=<ID=GJ058933.1,length=1451>
##contig=<ID=GJ057536.1,length=1450>
##contig=<ID=GJ058245.1,length=1450>
##contig=<ID=GJ060130.1,length=1449>
##contig=<ID=GJ057707.1,length=1448>
##contig=<ID=GJ059007.1,length=1448>
##contig=<ID=GJ058526.1,length=1447>
##contig=<ID=GJ058168.1,length=1446>
##contig=<ID=GJ058512.1,length=1445>
##contig=<ID=GJ058523.1,length=1445>
##contig=<ID=GJ058910.1,length=1445>
##contig=<ID=GJ059139.1,length=1444>
##contig=<ID=GJ057904.1,length=1443>
##contig=<ID=GJ057823.1,length=1441>
##contig=<ID=GJ059143.1,length=1441>
##contig=<ID=GJ058139.1,length=1440>
##contig=<ID=GJ058496.1,length=1440>
##contig=<ID=GJ058455.1,length=1439>
##contig=<ID=GJ058273.1,length=1438>
##contig=<ID=GJ058283.1,length=1437>
##contig=<ID=GJ059120.1,length=1437>
##contig=<ID=GJ059307.1,length=1437>
##contig=<ID=GJ058493.1,length=1435>
##contig=<ID=GJ057803.1,length=1434>
##contig=<ID=GJ058563.1,length=1434>
##contig=<ID=GJ058889.1,length=1434>
##contig=<ID=GJ058180.1,length=1433>
##contig=<ID=GJ058950.1,length=1433>
##contig=<ID=GJ058297.1,length=1432>
##contig=<ID=GJ059153.1,length=1432>
##contig=<ID=GJ058234.1,length=1430>
##contig=<ID=GJ058849.1,length=1430>
##contig=<ID=GJ058386.1,length=1429>
##contig=<ID=GJ059096.1,length=1429>
##contig=<ID=GJ059383.1,length=1428>
##contig=<ID=GJ058752.1,length=1426>
##contig=<ID=GJ059027.1,length=1426>
##contig=<ID=GJ057212.1,length=1425>
##contig=<ID=GJ058417.1,length=1424>
##contig=<ID=GJ058779.1,length=1424>
##contig=<ID=GJ057213.1,length=1423>
##contig=<ID=GJ057672.1,length=1423>
##contig=<ID=GJ058609.1,length=1423>
##contig=<ID=GJ058846.1,length=1423>
##contig=<ID=GJ059170.1,length=1422>
##contig=<ID=GJ058602.1,length=1421>
##contig=<ID=GJ058243.1,length=1419>
##contig=<ID=GJ059280.1,length=1419>
##contig=<ID=GJ057796.1,length=1418>
##contig=<ID=GJ058473.1,length=1417>
##contig=<ID=GJ058644.1,length=1416>
##contig=<ID=GJ059056.1,length=1416>
##contig=<ID=GJ058935.1,length=1415>
##contig=<ID=GJ057720.1,length=1414>
##contig=<ID=GJ058189.1,length=1412>
##contig=<ID=GJ058275.1,length=1411>
##contig=<ID=GJ058818.1,length=1411>
##contig=<ID=GJ058856.1,length=1411>
##contig=<ID=GJ059066.1,length=1411>
##contig=<ID=GJ058220.1,length=1409>
##contig=<ID=GJ058284.1,length=1409>
##contig=<ID=GJ058816.1,length=1409>
##contig=<ID=GJ059301.1,length=1409>
##contig=<ID=GJ058392.1,length=1408>
##contig=<ID=GJ058580.1,length=1408>
##contig=<ID=GJ058937.1,length=1408>
##contig=<ID=GJ058930.1,length=1407>
##contig=<ID=GJ058460.1,length=1406>
##contig=<ID=GJ059094.1,length=1406>
##contig=<ID=GJ059113.1,length=1406>
##contig=<ID=GJ058770.1,length=1405>
##contig=<ID=GJ058322.1,length=1404>
##contig=<ID=GJ058656.1,length=1403>
##contig=<ID=GJ059168.1,length=1403>
##contig=<ID=GJ058763.1,length=1402>
##contig=<ID=GJ058130.1,length=1401>
##contig=<ID=GJ058572.1,length=1401>
##contig=<ID=GJ058726.1,length=1401>
##contig=<ID=GJ058172.1,length=1400>
##contig=<ID=GJ057202.1,length=1398>
##contig=<ID=GJ057647.1,length=1398>
##contig=<ID=GJ057800.1,length=1398>
##contig=<ID=GJ058142.1,length=1398>
##contig=<ID=GJ059254.1,length=1398>
##contig=<ID=GJ057896.1,length=1396>
##contig=<ID=GJ058320.1,length=1396>
##contig=<ID=GJ058651.1,length=1396>
##contig=<ID=GJ059012.1,length=1396>
##contig=<ID=GJ059079.1,length=1396>
##contig=<ID=GJ059824.1,length=1396>
##contig=<ID=GJ059189.1,length=1395>
##contig=<ID=GJ057307.1,length=1394>
##contig=<ID=GJ058487.1,length=1394>
##contig=<ID=GJ058263.1,length=1393>
##contig=<ID=GJ058178.1,length=1392>
##contig=<ID=GJ058511.1,length=1392>
##contig=<ID=GJ058777.1,length=1392>
##contig=<ID=GJ057158.1,length=1391>
##contig=<ID=GJ057223.1,length=1391>
##contig=<ID=GJ058119.1,length=1391>
##contig=<ID=GJ058630.1,length=1390>
##contig=<ID=GJ058749.1,length=1390>
##contig=<ID=GJ057260.1,length=1389>
##contig=<ID=GJ057804.1,length=1389>
##contig=<ID=GJ057543.1,length=1388>
##contig=<ID=GJ059251.1,length=1388>
##contig=<ID=GJ058607.1,length=1387>
##contig=<ID=GJ057427.1,length=1386>
##contig=<ID=GJ058043.1,length=1386>
##contig=<ID=GJ058414.1,length=1386>
##contig=<ID=GJ059038.1,length=1386>
##contig=<ID=GJ058748.1,length=1385>
##contig=<ID=GJ058055.1,length=1384>
##contig=<ID=GJ058358.1,length=1384>
##contig=<ID=GJ058714.1,length=1384>
##contig=<ID=GJ060161.1,length=1384>
##contig=<ID=GJ057296.1,length=1383>
##contig=<ID=GJ057705.1,length=1383>
##contig=<ID=GJ058135.1,length=1383>
##contig=<ID=GJ058483.1,length=1383>
##contig=<ID=GJ058662.1,length=1383>
##contig=<ID=GJ058772.1,length=1383>
##contig=<ID=GJ058907.1,length=1383>
##contig=<ID=GJ058402.1,length=1382>
##contig=<ID=GJ058474.1,length=1382>
##contig=<ID=GJ058552.1,length=1382>
##contig=<ID=GJ058931.1,length=1382>
##contig=<ID=GJ058165.1,length=1381>
##contig=<ID=GJ058200.1,length=1381>
##contig=<ID=GJ058744.1,length=1381>
##contig=<ID=GJ059019.1,length=1381>
##contig=<ID=GJ058111.1,length=1380>
##contig=<ID=GJ057632.1,length=1379>
##contig=<ID=GJ058419.1,length=1379>
##contig=<ID=GJ058781.1,length=1379>
##contig=<ID=GJ059004.1,length=1379>
##contig=<ID=GJ058158.1,length=1378>
##contig=<ID=GJ058371.1,length=1378>
##contig=<ID=GJ058404.1,length=1378>
##contig=<ID=GJ058716.1,length=1378>
##contig=<ID=GJ057550.1,length=1377>
##contig=<ID=GJ058299.1,length=1377>
##contig=<ID=GJ058556.1,length=1377>
##contig=<ID=GJ057244.1,length=1376>
##contig=<ID=GJ057348.1,length=1376>
##contig=<ID=GJ057391.1,length=1376>
##contig=<ID=GJ058409.1,length=1376>
##contig=<ID=GJ059522.1,length=1376>
##contig=<ID=GJ057638.1,length=1375>
##contig=<ID=GJ057913.1,length=1375>
##contig=<ID=GJ059222.1,length=1375>
##contig=<ID=GJ057258.1,length=1374>
##contig=<ID=GJ058181.1,length=1374>
##contig=<ID=GJ059144.1,length=1374>
##contig=<ID=GJ058164.1,length=1373>
##contig=<ID=GJ058332.1,length=1372>
##contig=<ID=GJ058720.1,length=1372>
##contig=<ID=GJ059045.1,length=1372>
##contig=<ID=GJ059282.1,length=1372>
##contig=<ID=GJ057214.1,length=1371>
##contig=<ID=GJ059036.1,length=1371>
##contig=<ID=GJ059236.1,length=1371>
##contig=<ID=GJ057194.1,length=1370>
##contig=<ID=GJ057669.1,length=1370>
##contig=<ID=GJ058919.1,length=1370>
##contig=<ID=GJ059065.1,length=1370>
##contig=<ID=GJ057229.1,length=1369>
##contig=<ID=GJ057624.1,length=1369>
##contig=<ID=GJ057706.1,length=1369>
##contig=<ID=GJ058513.1,length=1369>
##contig=<ID=GJ058769.1,length=1369>
##contig=<ID=GJ059146.1,length=1369>
##contig=<ID=GJ059276.1,length=1369>
##contig=<ID=GJ059339.1,length=1369>
##contig=<ID=GJ059489.1,length=1369>
##contig=<ID=GJ058396.1,length=1368>
##contig=<ID=GJ058582.1,length=1368>
##contig=<ID=GJ058244.1,length=1367>
##contig=<ID=GJ058713.1,length=1367>
##contig=<ID=GJ058943.1,length=1367>
##contig=<ID=GJ057204.1,length=1365>
##contig=<ID=GJ058199.1,length=1365>
##contig=<ID=GJ058364.1,length=1365>
##contig=<ID=GJ058502.1,length=1365>
##contig=<ID=GJ057793.1,length=1364>
##contig=<ID=GJ059037.1,length=1364>
##contig=<ID=GJ057334.1,length=1363>
##contig=<ID=GJ057412.1,length=1363>
##contig=<ID=GJ058765.1,length=1363>
##contig=<ID=GJ059010.1,length=1363>
##contig=<ID=GJ058798.1,length=1362>
##contig=<ID=GJ057254.1,length=1361>
##contig=<ID=GJ059158.1,length=1361>
##contig=<ID=GJ059187.1,length=1361>
##contig=<ID=GJ057903.1,length=1360>
##contig=<ID=GJ058102.1,length=1360>
##contig=<ID=GJ058114.1,length=1360>
##contig=<ID=GJ058305.1,length=1360>
##contig=<ID=GJ058911.1,length=1360>
##contig=<ID=GJ058957.1,length=1360>
##contig=<ID=GJ059256.1,length=1360>
##contig=<ID=GJ058346.1,length=1359>
##contig=<ID=GJ059008.1,length=1359>
##contig=<ID=GJ059202.1,length=1359>
##contig=<ID=GJ059220.1,length=1358>
##contig=<ID=GJ058294.1,length=1357>
##contig=<ID=GJ057261.1,length=1356>
##contig=<ID=GJ058368.1,length=1354>
##contig=<ID=GJ058452.1,length=1354>
##contig=<ID=GJ058934.1,length=1351>
##contig=<ID=GJ059408.1,length=1351>
##contig=<ID=GJ057336.1,length=1350>
##contig=<ID=GJ058504.1,length=1350>
##contig=<ID=GJ057329.1,length=1349>
##contig=<ID=GJ059305.1,length=1349>
##contig=<ID=GJ058025.1,length=1348>
##contig=<ID=GJ058131.1,length=1348>
##contig=<ID=GJ057311.1,length=1347>
##contig=<ID=GJ057587.1,length=1347>
##contig=<ID=GJ057916.1,length=1347>
##contig=<ID=GJ058372.1,length=1347>
##contig=<ID=GJ058551.1,length=1347>
##contig=<ID=GJ058333.1,length=1346>
##contig=<ID=GJ058857.1,length=1346>
##contig=<ID=GJ059134.1,length=1346>
##contig=<ID=GJ057685.1,length=1345>
##contig=<ID=GJ058994.1,length=1345>
##contig=<ID=GJ057722.1,length=1344>
##contig=<ID=GJ058742.1,length=1344>
##contig=<ID=GJ058898.1,length=1343>
##contig=<ID=GJ059046.1,length=1343>
##contig=<ID=GJ059233.1,length=1343>
##contig=<ID=GJ059238.1,length=1342>
##contig=<ID=GJ057400.1,length=1341>
##contig=<ID=GJ059262.1,length=1341>
##contig=<ID=GJ057775.1,length=1340>
##contig=<ID=GJ059049.1,length=1340>
##contig=<ID=GJ058584.1,length=1339>
##contig=<ID=GJ058896.1,length=1339>
##contig=<ID=GJ059127.1,length=1339>
##contig=<ID=GJ057828.1,length=1338>
##contig=<ID=GJ058317.1,length=1338>
##contig=<ID=GJ058794.1,length=1338>
##contig=<ID=GJ058799.1,length=1338>
##contig=<ID=GJ058929.1,length=1338>
##contig=<ID=GJ058264.1,length=1337>
##contig=<ID=GJ058046.1,length=1335>
##contig=<ID=GJ058702.1,length=1335>
##contig=<ID=GJ059261.1,length=1335>
##contig=<ID=GJ060413.1,length=1335>
##contig=<ID=GJ057917.1,length=1334>
##contig=<ID=GJ058534.1,length=1334>
##contig=<ID=GJ058736.1,length=1334>
##contig=<ID=GJ058365.1,length=1333>
##contig=<ID=GJ058596.1,length=1333>
##contig=<ID=GJ058873.1,length=1333>
##contig=<ID=GJ058962.1,length=1332>
##contig=<ID=GJ058988.1,length=1332>
##contig=<ID=GJ059225.1,length=1332>
##contig=<ID=GJ057628.1,length=1331>
##contig=<ID=GJ057712.1,length=1331>
##contig=<ID=GJ057895.1,length=1330>
##contig=<ID=GJ058827.1,length=1330>
##contig=<ID=GJ059264.1,length=1330>
##contig=<ID=GJ059022.1,length=1329>
##contig=<ID=GJ058899.1,length=1328>
##contig=<ID=GJ057290.1,length=1327>
##contig=<ID=GJ058585.1,length=1327>
##contig=<ID=GJ058946.1,length=1327>
##contig=<ID=GJ059125.1,length=1327>
##contig=<ID=GJ059204.1,length=1327>
##contig=<ID=GJ057639.1,length=1326>
##contig=<ID=GJ058383.1,length=1326>
##contig=<ID=GJ059275.1,length=1325>
##contig=<ID=GJ058530.1,length=1324>
##contig=<ID=GJ058918.1,length=1323>
##contig=<ID=GJ057795.1,length=1320>
##contig=<ID=GJ058710.1,length=1320>
##contig=<ID=GJ058792.1,length=1320>
##contig=<ID=GJ057237.1,length=1319>
##contig=<ID=GJ058498.1,length=1319>
##contig=<ID=GJ058928.1,length=1319>
##contig=<ID=GJ059278.1,length=1319>
##contig=<ID=GJ057366.1,length=1318>
##contig=<ID=GJ059097.1,length=1318>
##contig=<ID=GJ058739.1,length=1316>
##contig=<ID=GJ059088.1,length=1316>
##contig=<ID=GJ059135.1,length=1316>
##contig=<ID=GJ059039.1,length=1315>
##contig=<ID=GJ058565.1,length=1314>
##contig=<ID=GJ058626.1,length=1314>
##contig=<ID=GJ059060.1,length=1314>
##contig=<ID=GJ059268.1,length=1314>
##contig=<ID=GJ058758.1,length=1313>
##contig=<ID=GJ058916.1,length=1313>
##contig=<ID=GJ058977.1,length=1313>
##contig=<ID=GJ059176.1,length=1313>
##contig=<ID=GJ058665.1,length=1312>
##contig=<ID=GJ058684.1,length=1312>
##contig=<ID=GJ057456.1,length=1311>
##contig=<ID=GJ058192.1,length=1311>
##contig=<ID=GJ058570.1,length=1310>
##contig=<ID=GJ057445.1,length=1309>
##contig=<ID=GJ058050.1,length=1309>
##contig=<ID=GJ058190.1,length=1309>
##contig=<ID=GJ059110.1,length=1309>
##contig=<ID=GJ057867.1,length=1308>
##contig=<ID=GJ058170.1,length=1308>
##contig=<ID=GJ058516.1,length=1308>
##contig=<ID=GJ058632.1,length=1308>
##contig=<ID=GJ060147.1,length=1308>
##contig=<ID=GJ057304.1,length=1307>
##contig=<ID=GJ058791.1,length=1307>
##contig=<ID=GJ058184.1,length=1306>
##contig=<ID=GJ058330.1,length=1306>
##contig=<ID=GJ058497.1,length=1306>
##contig=<ID=GJ058599.1,length=1306>
##contig=<ID=GJ059259.1,length=1306>
##contig=<ID=GJ060367.1,length=1305>
##contig=<ID=GJ057734.1,length=1304>
##contig=<ID=GJ058100.1,length=1304>
##contig=<ID=GJ058327.1,length=1304>
##contig=<ID=GJ058403.1,length=1304>
##contig=<ID=GJ057284.1,length=1303>
##contig=<ID=GJ057314.1,length=1303>
##contig=<ID=GJ058344.1,length=1303>
##contig=<ID=GJ058588.1,length=1303>
##contig=<ID=GJ059085.1,length=1303>
##contig=<ID=GJ057870.1,length=1302>
##contig=<ID=GJ058965.1,length=1302>
##contig=<ID=GJ059295.1,length=1302>
##contig=<ID=GJ058157.1,length=1301>
##contig=<ID=GJ058936.1,length=1301>
##contig=<ID=GJ059087.1,length=1301>
##contig=<ID=GJ059362.1,length=1301>
##contig=<ID=GJ060409.1,length=1301>
##contig=<ID=GJ057962.1,length=1300>
##contig=<ID=GJ058107.1,length=1300>
##contig=<ID=GJ058614.1,length=1300>
##contig=<ID=GJ058692.1,length=1300>
##contig=<ID=GJ057480.1,length=1299>
##contig=<ID=GJ057651.1,length=1299>
##contig=<ID=GJ058356.1,length=1299>
##contig=<ID=GJ058595.1,length=1299>
##contig=<ID=GJ058802.1,length=1299>
##contig=<ID=GJ058508.1,length=1298>
##contig=<ID=GJ058618.1,length=1298>
##contig=<ID=GJ057779.1,length=1297>
##contig=<ID=GJ058161.1,length=1297>
##contig=<ID=GJ059017.1,length=1297>
##contig=<ID=GJ058400.1,length=1296>
##contig=<ID=GJ058808.1,length=1296>
##contig=<ID=GJ058063.1,length=1295>
##contig=<ID=GJ058840.1,length=1295>
##contig=<ID=GJ058903.1,length=1295>
##contig=<ID=GJ057627.1,length=1294>
##contig=<ID=GJ058231.1,length=1294>
##contig=<ID=GJ058369.1,length=1294>
##contig=<ID=GJ058625.1,length=1294>
##contig=<ID=GJ058642.1,length=1294>
##contig=<ID=GJ057183.1,length=1293>
##contig=<ID=GJ057353.1,length=1293>
##contig=<ID=GJ057699.1,length=1293>
##contig=<ID=GJ059281.1,length=1293>
##contig=<ID=GJ057409.1,length=1292>
##contig=<ID=GJ058203.1,length=1292>
##contig=<ID=GJ058805.1,length=1292>
##contig=<ID=GJ058196.1,length=1291>
##contig=<ID=GJ058893.1,length=1289>
##contig=<ID=GJ057481.1,length=1288>
##contig=<ID=GJ058459.1,length=1288>
##contig=<ID=GJ059100.1,length=1288>
##contig=<ID=GJ058277.1,length=1287>
##contig=<ID=GJ058550.1,length=1287>
##contig=<ID=GJ058969.1,length=1287>
##contig=<ID=GJ059267.1,length=1287>
##contig=<ID=GJ057256.1,length=1286>
##contig=<ID=GJ057900.1,length=1286>
##contig=<ID=GJ058249.1,length=1286>
##contig=<ID=GJ058380.1,length=1286>
##contig=<ID=GJ058687.1,length=1286>
##contig=<ID=GJ058539.1,length=1285>
##contig=<ID=GJ058902.1,length=1285>
##contig=<ID=GJ058179.1,length=1284>
##contig=<ID=GJ058104.1,length=1283>
##contig=<ID=GJ058490.1,length=1283>
##contig=<ID=GJ060323.1,length=1283>
##contig=<ID=GJ060341.1,length=1283>
##contig=<ID=GJ057563.1,length=1282>
##contig=<ID=GJ058072.1,length=1282>
##contig=<ID=GJ058127.1,length=1282>
##contig=<ID=GJ059185.1,length=1282>
##contig=<ID=GJ057698.1,length=1281>
##contig=<ID=GJ058579.1,length=1281>
##contig=<ID=GJ059215.1,length=1281>
##contig=<ID=GJ059257.1,length=1281>
##contig=<ID=GJ060378.1,length=1281>
##contig=<ID=GJ058295.1,length=1280>
##contig=<ID=GJ058583.1,length=1280>
##contig=<ID=GJ058721.1,length=1280>
##contig=<ID=GJ058855.1,length=1280>
##contig=<ID=GJ057369.1,length=1279>
##contig=<ID=GJ057554.1,length=1279>
##contig=<ID=GJ057708.1,length=1279>
##contig=<ID=GJ058303.1,length=1279>
##contig=<ID=GJ058361.1,length=1279>
##contig=<ID=GJ058844.1,length=1278>
##contig=<ID=GJ058942.1,length=1278>
##contig=<ID=GJ059092.1,length=1278>
##contig=<ID=GJ059050.1,length=1277>
##contig=<ID=GJ057898.1,length=1276>
##contig=<ID=GJ057992.1,length=1276>
##contig=<ID=GJ058689.1,length=1276>
##contig=<ID=GJ058750.1,length=1276>
##contig=<ID=GJ058993.1,length=1276>
##contig=<ID=GJ059055.1,length=1276>
##contig=<ID=GJ059064.1,length=1276>
##contig=<ID=GJ059149.1,length=1276>
##contig=<ID=GJ057236.1,length=1275>
##contig=<ID=GJ057901.1,length=1275>
##contig=<ID=GJ058693.1,length=1275>
##contig=<ID=GJ058915.1,length=1275>
##contig=<ID=GJ059057.1,length=1275>
##contig=<ID=GJ059255.1,length=1275>
##contig=<ID=GJ058944.1,length=1274>
##contig=<ID=GJ058458.1,length=1273>
##contig=<ID=GJ059633.1,length=1273>
##contig=<ID=GJ057145.1,length=1272>
##contig=<ID=GJ057461.1,length=1272>
##contig=<ID=GJ057918.1,length=1272>
##contig=<ID=GJ058801.1,length=1272>
##contig=<ID=GJ058719.1,length=1271>
##contig=<ID=GJ059199.1,length=1271>
##contig=<ID=GJ060388.1,length=1271>
##contig=<ID=GJ059000.1,length=1270>
##contig=<ID=GJ059294.1,length=1270>
##contig=<ID=GJ060392.1,length=1270>
##contig=<ID=GJ058845.1,length=1269>
##contig=<ID=GJ058859.1,length=1269>
##contig=<ID=GJ059161.1,length=1269>
##contig=<ID=GJ059285.1,length=1269>
##contig=<ID=GJ057342.1,length=1268>
##contig=<ID=GJ058997.1,length=1268>
##contig=<ID=GJ059205.1,length=1268>
##contig=<ID=GJ059270.1,length=1267>
##contig=<ID=GJ058271.1,length=1266>
##contig=<ID=GJ057286.1,length=1265>
##contig=<ID=GJ059284.1,length=1265>
##contig=<ID=GJ058281.1,length=1264>
##contig=<ID=GJ058738.1,length=1264>
##contig=<ID=GJ058869.1,length=1264>
##contig=<ID=GJ059118.1,length=1264>
##contig=<ID=GJ057358.1,length=1263>
##contig=<ID=GJ058724.1,length=1263>
##contig=<ID=GJ059228.1,length=1263>
##contig=<ID=GJ057583.1,length=1262>
##contig=<ID=GJ058144.1,length=1262>
##contig=<ID=GJ058206.1,length=1262>
##contig=<ID=GJ058376.1,length=1262>
##contig=<ID=GJ059132.1,length=1262>
##contig=<ID=GJ058233.1,length=1261>
##contig=<ID=GJ058268.1,length=1261>
##contig=<ID=GJ058872.1,length=1261>
##contig=<ID=GJ057580.1,length=1260>
##contig=<ID=GJ057637.1,length=1260>
##contig=<ID=GJ057830.1,length=1260>
##contig=<ID=GJ058211.1,length=1260>
##contig=<ID=GJ058286.1,length=1260>
##contig=<ID=GJ059273.1,length=1260>
##contig=<ID=GJ057253.1,length=1259>
##contig=<ID=GJ057298.1,length=1259>
##contig=<ID=GJ057573.1,length=1259>
##contig=<ID=GJ057838.1,length=1259>
##contig=<ID=GJ058224.1,length=1259>
##contig=<ID=GJ058532.1,length=1259>
##contig=<ID=GJ059223.1,length=1258>
##contig=<ID=GJ059248.1,length=1258>
##contig=<ID=GJ057606.1,length=1257>
##contig=<ID=GJ057897.1,length=1257>
##contig=<ID=GJ057205.1,length=1256>
##contig=<ID=GJ058141.1,length=1256>
##contig=<ID=GJ058406.1,length=1256>
##contig=<ID=GJ058631.1,length=1256>
##contig=<ID=GJ059260.1,length=1256>
##contig=<ID=GJ057169.1,length=1255>
##contig=<ID=GJ057414.1,length=1255>
##contig=<ID=GJ057486.1,length=1255>
##contig=<ID=GJ058932.1,length=1255>
##contig=<ID=GJ059209.1,length=1255>
##contig=<ID=GJ057177.1,length=1254>
##contig=<ID=GJ057791.1,length=1254>
##contig=<ID=GJ058477.1,length=1254>
##contig=<ID=GJ059077.1,length=1254>
##contig=<ID=GJ058301.1,length=1253>
##contig=<ID=GJ058416.1,length=1253>
##contig=<ID=GJ058824.1,length=1253>
##contig=<ID=GJ058468.1,length=1252>
##contig=<ID=GJ058500.1,length=1252>
##contig=<ID=GJ057410.1,length=1251>
##contig=<ID=GJ057872.1,length=1251>
##contig=<ID=GJ058150.1,length=1251>
##contig=<ID=GJ058598.1,length=1251>
##contig=<ID=GJ058236.1,length=1250>
##contig=<ID=GJ058706.1,length=1250>
##contig=<ID=GJ059177.1,length=1250>
##contig=<ID=GJ060112.1,length=1250>
##contig=<ID=GJ057241.1,length=1249>
##contig=<ID=GJ057797.1,length=1249>
##contig=<ID=GJ058256.1,length=1249>
##contig=<ID=GJ058482.1,length=1249>
##contig=<ID=GJ058486.1,length=1249>
##contig=<ID=GJ058715.1,length=1249>
##contig=<ID=GJ059059.1,length=1249>
##contig=<ID=GJ059102.1,length=1249>
##contig=<ID=GJ057251.1,length=1248>
##contig=<ID=GJ058218.1,length=1247>
##contig=<ID=GJ058291.1,length=1246>
##contig=<ID=GJ058347.1,length=1246>
##contig=<ID=GJ058581.1,length=1245>
##contig=<ID=GJ057549.1,length=1244>
##contig=<ID=GJ057773.1,length=1244>
##contig=<ID=GJ058232.1,length=1244>
##contig=<ID=GJ058238.1,length=1244>
##contig=<ID=GJ058340.1,length=1244>
##contig=<ID=GJ058505.1,length=1244>
##contig=<ID=GJ058747.1,length=1244>
##contig=<ID=GJ058853.1,length=1244>
##contig=<ID=GJ058242.1,length=1243>
##contig=<ID=GJ058974.1,length=1243>
##contig=<ID=GJ059062.1,length=1243>
##contig=<ID=GJ059136.1,length=1243>
##contig=<ID=GJ057592.1,length=1242>
##contig=<ID=GJ057782.1,length=1242>
##contig=<ID=GJ057189.1,length=1241>
##contig=<ID=GJ057384.1,length=1241>
##contig=<ID=GJ057710.1,length=1241>
##contig=<ID=GJ059304.1,length=1241>
##contig=<ID=GJ058201.1,length=1240>
##contig=<ID=GJ058318.1,length=1240>
##contig=<ID=GJ058612.1,length=1240>
##contig=<ID=GJ058820.1,length=1240>
##contig=<ID=GJ058882.1,length=1240>
##contig=<ID=GJ057943.1,length=1239>
##contig=<ID=GJ058285.1,length=1239>
##contig=<ID=GJ057522.1,length=1238>
##contig=<ID=GJ058515.1,length=1238>
##contig=<ID=GJ058576.1,length=1238>
##contig=<ID=GJ058664.1,length=1238>
##contig=<ID=GJ057687.1,length=1237>
##contig=<ID=GJ057826.1,length=1237>
##contig=<ID=GJ057935.1,length=1237>
##contig=<ID=GJ058547.1,length=1237>
##contig=<ID=GJ059298.1,length=1237>
##contig=<ID=GJ059249.1,length=1236>
##contig=<ID=GJ057340.1,length=1235>
##contig=<ID=GJ057821.1,length=1235>
##contig=<ID=GJ058198.1,length=1235>
##contig=<ID=GJ058587.1,length=1235>
##contig=<ID=GJ059162.1,length=1235>
##contig=<ID=GJ058815.1,length=1234>
##contig=<ID=GJ060346.1,length=1234>
##contig=<ID=GJ058379.1,length=1233>
##contig=<ID=GJ058620.1,length=1233>
##contig=<ID=GJ059494.1,length=1233>
##contig=<ID=GJ058254.1,length=1232>
##contig=<ID=GJ059069.1,length=1232>
##contig=<ID=GJ057743.1,length=1231>
##contig=<ID=GJ058140.1,length=1231>
##contig=<ID=GJ058953.1,length=1231>
##contig=<ID=GJ057200.1,length=1230>
##contig=<ID=GJ057475.1,length=1230>
##contig=<ID=GJ057957.1,length=1230>
##contig=<ID=GJ057429.1,length=1229>
##contig=<ID=GJ057472.1,length=1229>
##contig=<ID=GJ059360.1,length=1229>
##contig=<ID=GJ058939.1,length=1228>
##contig=<ID=GJ058204.1,length=1227>
##contig=<ID=GJ059142.1,length=1227>
##contig=<ID=GJ058185.1,length=1226>
##contig=<ID=GJ058817.1,length=1226>
##contig=<ID=GJ059051.1,length=1226>
##contig=<ID=GJ057489.1,length=1225>
##contig=<ID=GJ057755.1,length=1225>
##contig=<ID=GJ058377.1,length=1225>
##contig=<ID=GJ058128.1,length=1224>
##contig=<ID=GJ058894.1,length=1224>
##contig=<ID=GJ057301.1,length=1223>
##contig=<ID=GJ057909.1,length=1223>
##contig=<ID=GJ058616.1,length=1223>
##contig=<ID=GJ059156.1,length=1223>
##contig=<ID=GJ059240.1,length=1222>
##contig=<ID=GJ058914.1,length=1221>
##contig=<ID=GJ058952.1,length=1221>
##contig=<ID=GJ057485.1,length=1220>
##contig=<ID=GJ058835.1,length=1220>
##contig=<ID=GJ058176.1,length=1219>
##contig=<ID=GJ058488.1,length=1219>
##contig=<ID=GJ058628.1,length=1219>
##contig=<ID=GJ058688.1,length=1219>
##contig=<ID=GJ058701.1,length=1219>
##contig=<ID=GJ058961.1,length=1219>
##contig=<ID=GJ057482.1,length=1218>
##contig=<ID=GJ057510.1,length=1218>
##contig=<ID=GJ057625.1,length=1218>
##contig=<ID=GJ057873.1,length=1218>
##contig=<ID=GJ058177.1,length=1218>
##contig=<ID=GJ059003.1,length=1217>
##contig=<ID=GJ057596.1,length=1216>
##contig=<ID=GJ058031.1,length=1216>
##contig=<ID=GJ058385.1,length=1216>
##contig=<ID=GJ058517.1,length=1216>
##contig=<ID=GJ059602.1,length=1216>
##contig=<ID=GJ057473.1,length=1215>
##contig=<ID=GJ058246.1,length=1215>
##contig=<ID=GJ058797.1,length=1215>
##contig=<ID=GJ059160.1,length=1215>
##contig=<ID=GJ058138.1,length=1214>
##contig=<ID=GJ059030.1,length=1213>
##contig=<ID=GJ059287.1,length=1213>
##contig=<ID=GJ057411.1,length=1212>
##contig=<ID=GJ057471.1,length=1212>
##contig=<ID=GJ058094.1,length=1211>
##contig=<ID=GJ058660.1,length=1211>
##contig=<ID=GJ057431.1,length=1210>
##contig=<ID=GJ057920.1,length=1210>
##contig=<ID=GJ058761.1,length=1210>
##contig=<ID=GJ059005.1,length=1210>
##contig=<ID=GJ059053.1,length=1210>
##contig=<ID=GJ059099.1,length=1210>
##contig=<ID=GJ057192.1,length=1209>
##contig=<ID=GJ058622.1,length=1209>
##contig=<ID=GJ058975.1,length=1209>
##contig=<ID=GJ058991.1,length=1209>
##contig=<ID=GJ059054.1,length=1209>
##contig=<ID=GJ059293.1,length=1209>
##contig=<ID=GJ057464.1,length=1208>
##contig=<ID=GJ058054.1,length=1208>
##contig=<ID=GJ058966.1,length=1208>
##contig=<ID=GJ059137.1,length=1208>
##contig=<ID=GJ059157.1,length=1208>
##contig=<ID=GJ059179.1,length=1208>
##contig=<ID=GJ059283.1,length=1207>
##contig=<ID=GJ058225.1,length=1206>
##contig=<ID=GJ058803.1,length=1206>
##contig=<ID=GJ058985.1,length=1206>
##contig=<ID=GJ060196.1,length=1206>
##contig=<ID=GJ058259.1,length=1205>
##contig=<ID=GJ058540.1,length=1205>
##contig=<ID=GJ058623.1,length=1205>
##contig=<ID=GJ058956.1,length=1205>
##contig=<ID=GJ058321.1,length=1204>
##contig=<ID=GJ058451.1,length=1204>
##contig=<ID=GJ057324.1,length=1203>
##contig=<ID=GJ057368.1,length=1203>
##contig=<ID=GJ058151.1,length=1203>
##contig=<ID=GJ060345.1,length=1202>
##contig=<ID=GJ057220.1,length=1201>
##contig=<ID=GJ057313.1,length=1201>
##contig=<ID=GJ058355.1,length=1201>
##contig=<ID=GJ058986.1,length=1201>
##contig=<ID=GJ058830.1,length=1200>
##contig=<ID=GJ059068.1,length=1200>
##contig=<ID=GJ057225.1,length=1199>
##contig=<ID=GJ057399.1,length=1199>
##contig=<ID=GJ058754.1,length=1199>
##contig=<ID=GJ057715.1,length=1198>
##contig=<ID=GJ057730.1,length=1198>
##contig=<ID=GJ058757.1,length=1198>
##contig=<ID=GJ059274.1,length=1198>
##contig=<ID=GJ057180.1,length=1197>
##contig=<ID=GJ057865.1,length=1197>
##contig=<ID=GJ057476.1,length=1196>
##contig=<ID=GJ058533.1,length=1196>
##contig=<ID=GJ058562.1,length=1196>
##contig=<ID=GJ058606.1,length=1196>
##contig=<ID=GJ058887.1,length=1196>
##contig=<ID=GJ059072.1,length=1196>
##contig=<ID=GJ057191.1,length=1195>
##contig=<ID=GJ057831.1,length=1195>
##contig=<ID=GJ058519.1,length=1194>
##contig=<ID=GJ058613.1,length=1194>
##contig=<ID=GJ059152.1,length=1194>
##contig=<ID=GJ057501.1,length=1193>
##contig=<ID=GJ058101.1,length=1193>
##contig=<ID=GJ058167.1,length=1193>
##contig=<ID=GJ058310.1,length=1193>
##contig=<ID=GJ058331.1,length=1193>
##contig=<ID=GJ058984.1,length=1193>
##contig=<ID=GJ059198.1,length=1193>
##contig=<ID=GJ058535.1,length=1192>
##contig=<ID=GJ057378.1,length=1191>
##contig=<ID=GJ057768.1,length=1191>
##contig=<ID=GJ058537.1,length=1191>
##contig=<ID=GJ058617.1,length=1191>
##contig=<ID=GJ059183.1,length=1191>
##contig=<ID=GJ060354.1,length=1191>
##contig=<ID=GJ057610.1,length=1190>
##contig=<ID=GJ057657.1,length=1190>
##contig=<ID=GJ058001.1,length=1190>
##contig=<ID=GJ058095.1,length=1190>
##contig=<ID=GJ058883.1,length=1190>
##contig=<ID=GJ059131.1,length=1189>
##contig=<ID=GJ059247.1,length=1189>
##contig=<ID=GJ057858.1,length=1188>
##contig=<ID=GJ058407.1,length=1188>
##contig=<ID=GJ058601.1,length=1188>
##contig=<ID=GJ058867.1,length=1188>
##contig=<ID=GJ059058.1,length=1188>
##contig=<ID=GJ057163.1,length=1187>
##contig=<ID=GJ057998.1,length=1187>
##contig=<ID=GJ058334.1,length=1187>
##contig=<ID=GJ058357.1,length=1187>
##contig=<ID=GJ060377.1,length=1187>
##contig=<ID=GJ058924.1,length=1186>
##contig=<ID=GJ059033.1,length=1186>
##contig=<ID=GJ058717.1,length=1185>
##contig=<ID=GJ057356.1,length=1184>
##contig=<ID=GJ057973.1,length=1184>
##contig=<ID=GJ058394.1,length=1184>
##contig=<ID=GJ058448.1,length=1184>
##contig=<ID=GJ059200.1,length=1184>
##contig=<ID=GJ058921.1,length=1183>
##contig=<ID=GJ059180.1,length=1183>
##contig=<ID=GJ058239.1,length=1182>
##contig=<ID=GJ058405.1,length=1182>
##contig=<ID=GJ057577.1,length=1181>
##contig=<ID=GJ057924.1,length=1181>
##contig=<ID=GJ058522.1,length=1181>
##contig=<ID=GJ058690.1,length=1181>
##contig=<ID=GJ058967.1,length=1181>
##contig=<ID=GJ059286.1,length=1181>
##contig=<ID=GJ057248.1,length=1180>
##contig=<ID=GJ058060.1,length=1180>
##contig=<ID=GJ058214.1,length=1180>
##contig=<ID=GJ058353.1,length=1180>
##contig=<ID=GJ058600.1,length=1180>
##contig=<ID=GJ058351.1,length=1179>
##contig=<ID=GJ057339.1,length=1178>
##contig=<ID=GJ058047.1,length=1178>
##contig=<ID=GJ059207.1,length=1178>
##contig=<ID=GJ059213.1,length=1178>
##contig=<ID=GJ057252.1,length=1177>
##contig=<ID=GJ057273.1,length=1177>
##contig=<ID=GJ057589.1,length=1177>
##contig=<ID=GJ057864.1,length=1177>
##contig=<ID=GJ058339.1,length=1177>
##contig=<ID=GJ059242.1,length=1177>
##contig=<ID=GJ057681.1,length=1176>
##contig=<ID=GJ058126.1,length=1176>
##contig=<ID=GJ057477.1,length=1175>
##contig=<ID=GJ057945.1,length=1175>
##contig=<ID=GJ058045.1,length=1175>
##contig=<ID=GJ058362.1,length=1175>
##contig=<ID=GJ058643.1,length=1175>
##contig=<ID=GJ058737.1,length=1175>
##contig=<ID=GJ059106.1,length=1175>
##contig=<ID=GJ057138.1,length=1174>
##contig=<ID=GJ057269.1,length=1174>
##contig=<ID=GJ058148.1,length=1174>
##contig=<ID=GJ058925.1,length=1174>
##contig=<ID=GJ060337.1,length=1174>
##contig=<ID=GJ057257.1,length=1173>
##contig=<ID=GJ057351.1,length=1173>
##contig=<ID=GJ057696.1,length=1173>
##contig=<ID=GJ057790.1,length=1173>
##contig=<ID=GJ058134.1,length=1173>
##contig=<ID=GJ058698.1,length=1173>
##contig=<ID=GJ059138.1,length=1173>
##contig=<ID=GJ057238.1,length=1172>
##contig=<ID=GJ057514.1,length=1172>
##contig=<ID=GJ058032.1,length=1172>
##contig=<ID=GJ058222.1,length=1172>
##contig=<ID=GJ057741.1,length=1171>
##contig=<ID=GJ059389.1,length=1171>
##contig=<ID=GJ057264.1,length=1170>
##contig=<ID=GJ057547.1,length=1170>
##contig=<ID=GJ057599.1,length=1170>
##contig=<ID=GJ058557.1,length=1170>
##contig=<ID=GJ058886.1,length=1170>
##contig=<ID=GJ058906.1,length=1170>
##contig=<ID=GJ059217.1,length=1170>
##contig=<ID=GJ057871.1,length=1169>
##contig=<ID=GJ058049.1,length=1169>
##contig=<ID=GJ058796.1,length=1169>
##contig=<ID=GJ059178.1,length=1169>
##contig=<ID=GJ059031.1,length=1168>
##contig=<ID=GJ059035.1,length=1168>
##contig=<ID=GJ059091.1,length=1168>
##contig=<ID=GJ057168.1,length=1167>
##contig=<ID=GJ057648.1,length=1167>
##contig=<ID=GJ059090.1,length=1166>
##contig=<ID=GJ058469.1,length=1165>
##contig=<ID=GJ058592.1,length=1165>
##contig=<ID=GJ058976.1,length=1165>
##contig=<ID=GJ059026.1,length=1165>
##contig=<ID=GJ059052.1,length=1165>
##contig=<ID=GJ059302.1,length=1165>
##contig=<ID=GJ058755.1,length=1164>
##contig=<ID=GJ058908.1,length=1164>
##contig=<ID=GJ057503.1,length=1163>
##contig=<ID=GJ057787.1,length=1163>
##contig=<ID=GJ058866.1,length=1163>
##contig=<ID=GJ059082.1,length=1163>
##contig=<ID=GJ057299.1,length=1162>
##contig=<ID=GJ057370.1,length=1162>
##contig=<ID=GJ058586.1,length=1162>
##contig=<ID=GJ059159.1,length=1162>
##contig=<ID=GJ059216.1,length=1162>
##contig=<ID=GJ058366.1,length=1161>
##contig=<ID=GJ058778.1,length=1161>
##contig=<ID=GJ059241.1,length=1161>
##contig=<ID=GJ057526.1,length=1160>
##contig=<ID=GJ057609.1,length=1160>
##contig=<ID=GJ058152.1,length=1160>
##contig=<ID=GJ058691.1,length=1160>
##contig=<ID=GJ059105.1,length=1160>
##contig=<ID=GJ057738.1,length=1159>
##contig=<ID=GJ057824.1,length=1159>
##contig=<ID=GJ058175.1,length=1159>
##contig=<ID=GJ058788.1,length=1159>
##contig=<ID=GJ059063.1,length=1159>
##contig=<ID=GJ058061.1,length=1158>
##contig=<ID=GJ058895.1,length=1158>
##contig=<ID=GJ058073.1,length=1157>
##contig=<ID=GJ058252.1,length=1157>
##contig=<ID=GJ059109.1,length=1157>
##contig=<ID=GJ059116.1,length=1157>
##contig=<ID=GJ059224.1,length=1157>
##contig=<ID=GJ057405.1,length=1156>
##contig=<ID=GJ057729.1,length=1156>
##contig=<ID=GJ058307.1,length=1156>
##contig=<ID=GJ058638.1,length=1156>
##contig=<ID=GJ058670.1,length=1156>
##contig=<ID=GJ057219.1,length=1155>
##contig=<ID=GJ059269.1,length=1155>
##contig=<ID=GJ057650.1,length=1154>
##contig=<ID=GJ057281.1,length=1153>
##contig=<ID=GJ058905.1,length=1153>
##contig=<ID=GJ058979.1,length=1153>
##contig=<ID=GJ057227.1,length=1152>
##contig=<ID=GJ057343.1,length=1151>
##contig=<ID=GJ057557.1,length=1151>
##contig=<ID=GJ057644.1,length=1151>
##contig=<ID=GJ057881.1,length=1151>
##contig=<ID=GJ057460.1,length=1150>
##contig=<ID=GJ057603.1,length=1150>
##contig=<ID=GJ057673.1,length=1150>
##contig=<ID=GJ057893.1,length=1150>
##contig=<ID=GJ058209.1,length=1150>
##contig=<ID=GJ058166.1,length=1149>
##contig=<ID=GJ058947.1,length=1149>
##contig=<ID=GJ059231.1,length=1149>
##contig=<ID=GJ059299.1,length=1149>
##contig=<ID=GJ057601.1,length=1148>
##contig=<ID=GJ057846.1,length=1148>
##contig=<ID=GJ058575.1,length=1148>
##contig=<ID=GJ060389.1,length=1148>
##contig=<ID=GJ058410.1,length=1147>
##contig=<ID=GJ057736.1,length=1146>
##contig=<ID=GJ057816.1,length=1146>
##contig=<ID=GJ057160.1,length=1145>
##contig=<ID=GJ057267.1,length=1145>
##contig=<ID=GJ057360.1,length=1145>
##contig=<ID=GJ057623.1,length=1145>
##contig=<ID=GJ057718.1,length=1145>
##contig=<ID=GJ058313.1,length=1145>
##contig=<ID=GJ058603.1,length=1145>
##contig=<ID=GJ057443.1,length=1144>
##contig=<ID=GJ058027.1,length=1144>
##contig=<ID=GJ057646.1,length=1143>
##contig=<ID=GJ058542.1,length=1143>
##contig=<ID=GJ057140.1,length=1142>
##contig=<ID=GJ057535.1,length=1142>
##contig=<ID=GJ059034.1,length=1142>
##contig=<ID=GJ059089.1,length=1142>
##contig=<ID=GJ059167.1,length=1142>
##contig=<ID=GJ059271.1,length=1142>
##contig=<ID=GJ060384.1,length=1142>
##contig=<ID=GJ057810.1,length=1141>
##contig=<ID=GJ057899.1,length=1141>
##contig=<ID=GJ059192.1,length=1141>
##contig=<ID=GJ059265.1,length=1141>
##contig=<ID=GJ057350.1,length=1140>
##contig=<ID=GJ057792.1,length=1140>
##contig=<ID=GJ057907.1,length=1140>
##contig=<ID=GJ059104.1,length=1140>
##contig=<ID=GJ059292.1,length=1140>
##contig=<ID=GJ057798.1,length=1139>
##contig=<ID=GJ058832.1,length=1138>
##contig=<ID=GJ057444.1,length=1137>
##contig=<ID=GJ058219.1,length=1137>
##contig=<ID=GJ057948.1,length=1136>
##contig=<ID=GJ058132.1,length=1136>
##contig=<ID=GJ059061.1,length=1136>
##contig=<ID=GJ059300.1,length=1136>
##contig=<ID=GJ057232.1,length=1135>
##contig=<ID=GJ058077.1,length=1135>
##contig=<ID=GJ057185.1,length=1134>
##contig=<ID=GJ057275.1,length=1134>
##contig=<ID=GJ057315.1,length=1134>
##contig=<ID=GJ057320.1,length=1134>
##contig=<ID=GJ057732.1,length=1134>
##contig=<ID=GJ058097.1,length=1134>
##contig=<ID=GJ058412.1,length=1134>
##contig=<ID=GJ058733.1,length=1134>
##contig=<ID=GJ059297.1,length=1134>
##contig=<ID=GJ057332.1,length=1133>
##contig=<ID=GJ057591.1,length=1133>
##contig=<ID=GJ058035.1,length=1133>
##contig=<ID=GJ057280.1,length=1132>
##contig=<ID=GJ057607.1,length=1132>
##contig=<ID=GJ057745.1,length=1132>
##contig=<ID=GJ057799.1,length=1132>
##contig=<ID=GJ058159.1,length=1132>
##contig=<ID=GJ058304.1,length=1132>
##contig=<ID=GJ058920.1,length=1132>
##contig=<ID=GJ059252.1,length=1132>
##contig=<ID=GJ059296.1,length=1132>
##contig=<ID=GJ057668.1,length=1131>
##contig=<ID=GJ057679.1,length=1131>
##contig=<ID=GJ057923.1,length=1131>
##contig=<ID=GJ057249.1,length=1130>
##contig=<ID=GJ057894.1,length=1130>
##contig=<ID=GJ058306.1,length=1130>
##contig=<ID=GJ058627.1,length=1130>
##contig=<ID=GJ058982.1,length=1130>
##contig=<ID=GJ057534.1,length=1129>
##contig=<ID=GJ057663.1,length=1129>
##contig=<ID=GJ058115.1,length=1129>
##contig=<ID=GJ060163.1,length=1129>
##contig=<ID=GJ058051.1,length=1128>
##contig=<ID=GJ058391.1,length=1128>
##contig=<ID=GJ059032.1,length=1128>
##contig=<ID=GJ057595.1,length=1127>
##contig=<ID=GJ057523.1,length=1126>
##contig=<ID=GJ057539.1,length=1126>
##contig=<ID=GJ057701.1,length=1126>
##contig=<ID=GJ057733.1,length=1126>
##contig=<ID=GJ058255.1,length=1126>
##contig=<ID=GJ058806.1,length=1126>
##contig=<ID=GJ059112.1,length=1126>
##contig=<ID=GJ057245.1,length=1125>
##contig=<ID=GJ057283.1,length=1125>
##contig=<ID=GJ057415.1,length=1125>
##contig=<ID=GJ057818.1,length=1125>
##contig=<ID=GJ058122.1,length=1125>
##contig=<ID=GJ058145.1,length=1125>
##contig=<ID=GJ058524.1,length=1124>
##contig=<ID=GJ058786.1,length=1124>
##contig=<ID=GJ057184.1,length=1123>
##contig=<ID=GJ057512.1,length=1123>
##contig=<ID=GJ057724.1,length=1123>
##contig=<ID=GJ057767.1,length=1123>
##contig=<ID=GJ058248.1,length=1123>
##contig=<ID=GJ058654.1,length=1123>
##contig=<ID=GJ059258.1,length=1123>
##contig=<ID=GJ057511.1,length=1122>
##contig=<ID=GJ057680.1,length=1122>
##contig=<ID=GJ057725.1,length=1122>
##contig=<ID=GJ058880.1,length=1122>
##contig=<ID=GJ057206.1,length=1121>
##contig=<ID=GJ058759.1,length=1121>
##contig=<ID=GJ059041.1,length=1121>
##contig=<ID=GJ057737.1,length=1120>
##contig=<ID=GJ057827.1,length=1120>
##contig=<ID=GJ058909.1,length=1120>
##contig=<ID=GJ058995.1,length=1120>
##contig=<ID=GJ057357.1,length=1119>
##contig=<ID=GJ057713.1,length=1119>
##contig=<ID=GJ057936.1,length=1119>
##contig=<ID=GJ058484.1,length=1119>
##contig=<ID=GJ058948.1,length=1119>
##contig=<ID=GJ057295.1,length=1118>
##contig=<ID=GJ058191.1,length=1118>
##contig=<ID=GJ058270.1,length=1118>
##contig=<ID=GJ059194.1,length=1118>
##contig=<ID=GJ057325.1,length=1117>
##contig=<ID=GJ057468.1,length=1117>
##contig=<ID=GJ058926.1,length=1117>
##contig=<ID=GJ057524.1,length=1116>
##contig=<ID=GJ057847.1,length=1116>
##contig=<ID=GJ057946.1,length=1116>
##contig=<ID=GJ058109.1,length=1116>
##contig=<ID=GJ057390.1,length=1115>
##contig=<ID=GJ058996.1,length=1115>
##contig=<ID=GJ057509.1,length=1114>
##contig=<ID=GJ057598.1,length=1114>
##contig=<ID=GJ057695.1,length=1114>
##contig=<ID=GJ058081.1,length=1114>
##contig=<ID=GJ058641.1,length=1114>
##contig=<ID=GJ059040.1,length=1114>
##contig=<ID=GJ059246.1,length=1114>
##contig=<ID=GJ057491.1,length=1113>
##contig=<ID=GJ058085.1,length=1113>
##contig=<ID=GJ058499.1,length=1113>
##contig=<ID=GJ058589.1,length=1113>
##contig=<ID=GJ058998.1,length=1113>
##contig=<ID=GJ059129.1,length=1113>
##contig=<ID=GJ059201.1,length=1113>
##contig=<ID=GJ057354.1,length=1112>
##contig=<ID=GJ057478.1,length=1112>
##contig=<ID=GJ057749.1,length=1112>
##contig=<ID=GJ057338.1,length=1111>
##contig=<ID=GJ057778.1,length=1111>
##contig=<ID=GJ057887.1,length=1111>
##contig=<ID=GJ058034.1,length=1111>
##contig=<ID=GJ058230.1,length=1111>
##contig=<ID=GJ059212.1,length=1111>
##contig=<ID=GJ057174.1,length=1110>
##contig=<ID=GJ057455.1,length=1110>
##contig=<ID=GJ057616.1,length=1110>
##contig=<ID=GJ057850.1,length=1110>
##contig=<ID=GJ057885.1,length=1110>
##contig=<ID=GJ058454.1,length=1110>
##contig=<ID=GJ057175.1,length=1109>
##contig=<ID=GJ057198.1,length=1109>
##contig=<ID=GJ057233.1,length=1109>
##contig=<ID=GJ057263.1,length=1109>
##contig=<ID=GJ057371.1,length=1109>
##contig=<ID=GJ058088.1,length=1109>
##contig=<ID=GJ058393.1,length=1109>
##contig=<ID=GJ057492.1,length=1108>
##contig=<ID=GJ057752.1,length=1108>
##contig=<ID=GJ057807.1,length=1108>
##contig=<ID=GJ057968.1,length=1108>
##contig=<ID=GJ059128.1,length=1108>
##contig=<ID=GJ059263.1,length=1108>
##contig=<ID=GJ057156.1,length=1107>
##contig=<ID=GJ057190.1,length=1107>
##contig=<ID=GJ057548.1,length=1107>
##contig=<ID=GJ057711.1,length=1107>
##contig=<ID=GJ057766.1,length=1107>
##contig=<ID=GJ057788.1,length=1107>
##contig=<ID=GJ057877.1,length=1107>
##contig=<ID=GJ058087.1,length=1107>
##contig=<ID=GJ057437.1,length=1106>
##contig=<ID=GJ057502.1,length=1106>
##contig=<ID=GJ057505.1,length=1106>
##contig=<ID=GJ057655.1,length=1106>
##contig=<ID=GJ057794.1,length=1106>
##contig=<ID=GJ057495.1,length=1105>
##contig=<ID=GJ057955.1,length=1105>
##contig=<ID=GJ058091.1,length=1105>
##contig=<ID=GJ058514.1,length=1105>
##contig=<ID=GJ058780.1,length=1105>
##contig=<ID=GJ060170.1,length=1105>
##contig=<ID=GJ057635.1,length=1104>
##contig=<ID=GJ057868.1,length=1104>
##contig=<ID=GJ058052.1,length=1104>
##contig=<ID=GJ058261.1,length=1104>
##contig=<ID=GJ058398.1,length=1104>
##contig=<ID=GJ058466.1,length=1104>
##contig=<ID=GJ057330.1,length=1103>
##contig=<ID=GJ057626.1,length=1103>
##contig=<ID=GJ057929.1,length=1103>
##contig=<ID=GJ057959.1,length=1103>
##contig=<ID=GJ058012.1,length=1103>
##contig=<ID=GJ058089.1,length=1103>
##contig=<ID=GJ058544.1,length=1103>
##contig=<ID=GJ058876.1,length=1103>
##contig=<ID=GJ057467.1,length=1102>
##contig=<ID=GJ057494.1,length=1102>
##contig=<ID=GJ057664.1,length=1102>
##contig=<ID=GJ057809.1,length=1102>
##contig=<ID=GJ058120.1,length=1102>
##contig=<ID=GJ058229.1,length=1102>
##contig=<ID=GJ057643.1,length=1101>
##contig=<ID=GJ058262.1,length=1101>
##contig=<ID=GJ058543.1,length=1101>
##contig=<ID=GJ060193.1,length=1101>
##contig=<ID=GJ057326.1,length=1100>
##contig=<ID=GJ057515.1,length=1100>
##contig=<ID=GJ057670.1,length=1100>
##contig=<ID=GJ057742.1,length=1100>
##contig=<ID=GJ057764.1,length=1100>
##contig=<ID=GJ057978.1,length=1100>
##contig=<ID=GJ058029.1,length=1100>
##contig=<ID=GJ058062.1,length=1100>
##contig=<ID=GJ058549.1,length=1100>
##contig=<ID=GJ058861.1,length=1100>
##contig=<ID=GJ059206.1,length=1100>
##contig=<ID=GJ057172.1,length=1099>
##contig=<ID=GJ057551.1,length=1099>
##contig=<ID=GJ058022.1,length=1099>
##contig=<ID=GJ057250.1,length=1098>
##contig=<ID=GJ057507.1,length=1098>
##contig=<ID=GJ057726.1,length=1098>
##contig=<ID=GJ058842.1,length=1098>
##contig=<ID=GJ059303.1,length=1098>
##contig=<ID=GJ060414.1,length=1098>
##contig=<ID=GJ057747.1,length=1097>
##contig=<ID=GJ058671.1,length=1097>
##contig=<ID=GJ058810.1,length=1097>
##contig=<ID=GJ058854.1,length=1097>
##contig=<ID=GJ059250.1,length=1097>
##contig=<ID=GJ057181.1,length=1096>
##contig=<ID=GJ057532.1,length=1096>
##contig=<ID=GJ057970.1,length=1096>
##contig=<ID=GJ058103.1,length=1096>
##contig=<ID=GJ058257.1,length=1096>
##contig=<ID=GJ057379.1,length=1095>
##contig=<ID=GJ057552.1,length=1095>
##contig=<ID=GJ058086.1,length=1095>
##contig=<ID=GJ058605.1,length=1095>
##contig=<ID=GJ057375.1,length=1094>
##contig=<ID=GJ057560.1,length=1094>
##contig=<ID=GJ057660.1,length=1094>
##contig=<ID=GJ057958.1,length=1094>
##contig=<ID=GJ058083.1,length=1094>
##contig=<ID=GJ058129.1,length=1094>
##contig=<ID=GJ058350.1,length=1094>
##contig=<ID=GJ057362.1,length=1093>
##contig=<ID=GJ057372.1,length=1093>
##contig=<ID=GJ057561.1,length=1093>
##contig=<ID=GJ057611.1,length=1093>
##contig=<ID=GJ057666.1,length=1093>
##contig=<ID=GJ057143.1,length=1092>
##contig=<ID=GJ057187.1,length=1092>
##contig=<ID=GJ057530.1,length=1092>
##contig=<ID=GJ058028.1,length=1092>
##contig=<ID=GJ058143.1,length=1092>
##contig=<ID=GJ057203.1,length=1091>
##contig=<ID=GJ057327.1,length=1091>
##contig=<ID=GJ057363.1,length=1091>
##contig=<ID=GJ057493.1,length=1091>
##contig=<ID=GJ057527.1,length=1091>
##contig=<ID=GJ057562.1,length=1091>
##contig=<ID=GJ057661.1,length=1091>
##contig=<ID=GJ057671.1,length=1091>
##contig=<ID=GJ057859.1,length=1091>
##contig=<ID=GJ057861.1,length=1091>
##contig=<ID=GJ057884.1,length=1091>
##contig=<ID=GJ058000.1,length=1091>
##contig=<ID=GJ059014.1,length=1091>
##contig=<ID=GJ059124.1,length=1091>
##contig=<ID=GJ059197.1,length=1091>
##contig=<ID=GJ057155.1,length=1090>
##contig=<ID=GJ057278.1,length=1090>
##contig=<ID=GJ057421.1,length=1090>
##contig=<ID=GJ057544.1,length=1090>
##contig=<ID=GJ057667.1,length=1090>
##contig=<ID=GJ057880.1,length=1090>
##contig=<ID=GJ057987.1,length=1090>
##contig=<ID=GJ058661.1,length=1090>
##contig=<ID=GJ057516.1,length=1089>
##contig=<ID=GJ057585.1,length=1089>
##contig=<ID=GJ057597.1,length=1089>
##contig=<ID=GJ058014.1,length=1089>
##contig=<ID=GJ058015.1,length=1089>
##contig=<ID=GJ057484.1,length=1088>
##contig=<ID=GJ057499.1,length=1088>
##contig=<ID=GJ057578.1,length=1088>
##contig=<ID=GJ057762.1,length=1088>
##contig=<ID=GJ057776.1,length=1088>
##contig=<ID=GJ060122.1,length=1088>
##contig=<ID=GJ057294.1,length=1087>
##contig=<ID=GJ057620.1,length=1087>
##contig=<ID=GJ057678.1,length=1087>
##contig=<ID=GJ057721.1,length=1087>
##contig=<ID=GJ058016.1,length=1087>
##contig=<ID=GJ058117.1,length=1087>
##contig=<ID=GJ058156.1,length=1087>
##contig=<ID=GJ058870.1,length=1087>
##contig=<ID=GJ057151.1,length=1086>
##contig=<ID=GJ057574.1,length=1086>
##contig=<ID=GJ057600.1,length=1086>
##contig=<ID=GJ058009.1,length=1086>
##contig=<ID=GJ058678.1,length=1086>
##contig=<ID=GJ059245.1,length=1086>
##contig=<ID=GJ057153.1,length=1085>
##contig=<ID=GJ057331.1,length=1085>
##contig=<ID=GJ057426.1,length=1085>
##contig=<ID=GJ057614.1,length=1085>
##contig=<ID=GJ057659.1,length=1085>
##contig=<ID=GJ057986.1,length=1085>
##contig=<ID=GJ058099.1,length=1085>
##contig=<ID=GJ057542.1,length=1084>
##contig=<ID=GJ057553.1,length=1084>
##contig=<ID=GJ057653.1,length=1084>
##contig=<ID=GJ057689.1,length=1084>
##contig=<ID=GJ057697.1,length=1084>
##contig=<ID=GJ058040.1,length=1084>
##contig=<ID=GJ058118.1,length=1084>
##contig=<ID=GJ058456.1,length=1084>
##contig=<ID=GJ058680.1,length=1084>
##contig=<ID=GJ057769.1,length=1083>
##contig=<ID=GJ057944.1,length=1083>
##contig=<ID=GJ057964.1,length=1083>
##contig=<ID=GJ058163.1,length=1083>
##contig=<ID=GJ058782.1,length=1083>
##contig=<ID=GJ058789.1,length=1083>
##contig=<ID=GJ057474.1,length=1082>
##contig=<ID=GJ057528.1,length=1082>
##contig=<ID=GJ057815.1,length=1082>
##contig=<ID=GJ057882.1,length=1082>
##contig=<ID=GJ057993.1,length=1082>
##contig=<ID=GJ058020.1,length=1082>
##contig=<ID=GJ058154.1,length=1082>
##contig=<ID=GJ058506.1,length=1082>
##contig=<ID=GJ057619.1,length=1081>
##contig=<ID=GJ058205.1,length=1081>
##contig=<ID=GJ060203.1,length=1081>
##contig=<ID=GJ057270.1,length=1080>
##contig=<ID=GJ057364.1,length=1080>
##contig=<ID=GJ057604.1,length=1080>
##contig=<ID=GJ057723.1,length=1080>
##contig=<ID=GJ057735.1,length=1080>
##contig=<ID=GJ057876.1,length=1080>
##contig=<ID=GJ057883.1,length=1080>
##contig=<ID=GJ057961.1,length=1080>
##contig=<ID=GJ058017.1,length=1080>
##contig=<ID=GJ058070.1,length=1080>
##contig=<ID=GJ058847.1,length=1080>
##contig=<ID=GJ060166.1,length=1080>
##contig=<ID=GJ057146.1,length=1079>
##contig=<ID=GJ057147.1,length=1079>
##contig=<ID=GJ057162.1,length=1079>
##contig=<ID=GJ057197.1,length=1079>
##contig=<ID=GJ057490.1,length=1079>
##contig=<ID=GJ057617.1,length=1079>
##contig=<ID=GJ057649.1,length=1079>
##contig=<ID=GJ057662.1,length=1079>
##contig=<ID=GJ057833.1,length=1079>
##contig=<ID=GJ058272.1,length=1079>
##contig=<ID=GJ057188.1,length=1078>
##contig=<ID=GJ057520.1,length=1078>
##contig=<ID=GJ058266.1,length=1078>
##contig=<ID=GJ057216.1,length=1077>
##contig=<ID=GJ057268.1,length=1077>
##contig=<ID=GJ057629.1,length=1077>
##contig=<ID=GJ057739.1,length=1077>
##contig=<ID=GJ057839.1,length=1077>
##contig=<ID=GJ057933.1,length=1077>
##contig=<ID=GJ057975.1,length=1077>
##contig=<ID=GJ058071.1,length=1077>
##contig=<ID=GJ058703.1,length=1077>
##contig=<ID=GJ057525.1,length=1076>
##contig=<ID=GJ057789.1,length=1076>
##contig=<ID=GJ057825.1,length=1076>
##contig=<ID=GJ057886.1,length=1076>
##contig=<ID=GJ057954.1,length=1076>
##contig=<ID=GJ057982.1,length=1076>
##contig=<ID=GJ058568.1,length=1076>
##contig=<ID=GJ059465.1,length=1076>
##contig=<ID=GJ057157.1,length=1075>
##contig=<ID=GJ057506.1,length=1075>
##contig=<ID=GJ057990.1,length=1075>
##contig=<ID=GJ058212.1,length=1075>
##contig=<ID=GJ058731.1,length=1075>
##contig=<ID=GJ058768.1,length=1075>
##contig=<ID=GJ058823.1,length=1075>
##contig=<ID=GJ058877.1,length=1075>
##contig=<ID=GJ058941.1,length=1075>
##contig=<ID=GJ060373.1,length=1075>
##contig=<ID=GJ060402.1,length=1075>
##contig=<ID=GJ057335.1,length=1074>
##contig=<ID=GJ057981.1,length=1074>
##contig=<ID=GJ058018.1,length=1074>
##contig=<ID=GJ057150.1,length=1073>
##contig=<ID=GJ057285.1,length=1073>
##contig=<ID=GJ057618.1,length=1073>
##contig=<ID=GJ057682.1,length=1073>
##contig=<ID=GJ057814.1,length=1073>
##contig=<ID=GJ058021.1,length=1073>
##contig=<ID=GJ058026.1,length=1073>
##contig=<ID=GJ058041.1,length=1073>
##contig=<ID=GJ058065.1,length=1073>
##contig=<ID=GJ057277.1,length=1072>
##contig=<ID=GJ057386.1,length=1072>
##contig=<ID=GJ057930.1,length=1072>
##contig=<ID=GJ057996.1,length=1072>
##contig=<ID=GJ058084.1,length=1072>
##contig=<ID=GJ058110.1,length=1072>
##contig=<ID=GJ059115.1,length=1072>
##contig=<ID=GJ060160.1,length=1072>
##contig=<ID=GJ060164.1,length=1072>
##contig=<ID=GJ057292.1,length=1071>
##contig=<ID=GJ057323.1,length=1071>
##contig=<ID=GJ057529.1,length=1071>
##contig=<ID=GJ057582.1,length=1071>
##contig=<ID=GJ057641.1,length=1071>
##contig=<ID=GJ057652.1,length=1071>
##contig=<ID=GJ057995.1,length=1071>
##contig=<ID=GJ058384.1,length=1071>
##contig=<ID=GJ058548.1,length=1071>
##contig=<ID=GJ060162.1,length=1071>
##contig=<ID=GJ057139.1,length=1070>
##contig=<ID=GJ057416.1,length=1070>
##contig=<ID=GJ057508.1,length=1070>
##contig=<ID=GJ057513.1,length=1070>
##contig=<ID=GJ057770.1,length=1070>
##contig=<ID=GJ057999.1,length=1070>
##contig=<ID=GJ058004.1,length=1070>
##contig=<ID=GJ058093.1,length=1070>
##contig=<ID=GJ059001.1,length=1070>
##contig=<ID=GJ057319.1,length=1069>
##contig=<ID=GJ057345.1,length=1069>
##contig=<ID=GJ057521.1,length=1069>
##contig=<ID=GJ057545.1,length=1069>
##contig=<ID=GJ057564.1,length=1069>
##contig=<ID=GJ057731.1,length=1069>
##contig=<ID=GJ057754.1,length=1069>
##contig=<ID=GJ057947.1,length=1069>
##contig=<ID=GJ058098.1,length=1069>
##contig=<ID=GJ058269.1,length=1069>
##contig=<ID=GJ057559.1,length=1068>
##contig=<ID=GJ057714.1,length=1068>
##contig=<ID=GJ058002.1,length=1068>
##contig=<ID=GJ057316.1,length=1067>
##contig=<ID=GJ057590.1,length=1067>
##contig=<ID=GJ057615.1,length=1067>
##contig=<ID=GJ057640.1,length=1067>
##contig=<ID=GJ057757.1,length=1067>
##contig=<ID=GJ057926.1,length=1067>
##contig=<ID=GJ057949.1,length=1067>
##contig=<ID=GJ058080.1,length=1067>
##contig=<ID=GJ058090.1,length=1067>
##contig=<ID=GJ057230.1,length=1066>
##contig=<ID=GJ057418.1,length=1066>
##contig=<ID=GJ057488.1,length=1066>
##contig=<ID=GJ057571.1,length=1066>
##contig=<ID=GJ057608.1,length=1066>
##contig=<ID=GJ057748.1,length=1066>
##contig=<ID=GJ058146.1,length=1066>
##contig=<ID=GJ058183.1,length=1066>
##contig=<ID=GJ058278.1,length=1066>
##contig=<ID=GJ057199.1,length=1065>
##contig=<ID=GJ057459.1,length=1065>
##contig=<ID=GJ057612.1,length=1065>
##contig=<ID=GJ057658.1,length=1065>
##contig=<ID=GJ057889.1,length=1065>
##contig=<ID=GJ057984.1,length=1065>
##contig=<ID=GJ058774.1,length=1065>
##contig=<ID=GJ057572.1,length=1064>
##contig=<ID=GJ057890.1,length=1064>
##contig=<ID=GJ057891.1,length=1064>
##contig=<ID=GJ057142.1,length=1063>
##contig=<ID=GJ057226.1,length=1063>
##contig=<ID=GJ057813.1,length=1063>
##contig=<ID=GJ057819.1,length=1063>
##contig=<ID=GJ057863.1,length=1063>
##contig=<ID=GJ058042.1,length=1063>
##contig=<ID=GJ058064.1,length=1063>
##contig=<ID=GJ058076.1,length=1063>
##contig=<ID=GJ058743.1,length=1063>
##contig=<ID=GJ058885.1,length=1063>
##contig=<ID=GJ060397.1,length=1063>
##contig=<ID=GJ057584.1,length=1062>
##contig=<ID=GJ057677.1,length=1062>
##contig=<ID=GJ057716.1,length=1062>
##contig=<ID=GJ057840.1,length=1062>
##contig=<ID=GJ058149.1,length=1062>
##contig=<ID=GJ058727.1,length=1062>
##contig=<ID=GJ058811.1,length=1062>
##contig=<ID=GJ057234.1,length=1061>
##contig=<ID=GJ057457.1,length=1061>
##contig=<ID=GJ057483.1,length=1061>
##contig=<ID=GJ057567.1,length=1061>
##contig=<ID=GJ057674.1,length=1061>
##contig=<ID=GJ057771.1,length=1061>
##contig=<ID=GJ057985.1,length=1061>
##contig=<ID=GJ058005.1,length=1061>
##contig=<ID=GJ058092.1,length=1061>
##contig=<ID=GJ058314.1,length=1061>
##contig=<ID=GJ059211.1,length=1061>
##contig=<ID=GJ060197.1,length=1061>
##contig=<ID=GJ057170.1,length=1060>
##contig=<ID=GJ057374.1,length=1060>
##contig=<ID=GJ057419.1,length=1060>
##contig=<ID=GJ057621.1,length=1060>
##contig=<ID=GJ057972.1,length=1060>
##contig=<ID=GJ058007.1,length=1060>
##contig=<ID=GJ058536.1,length=1060>
##contig=<ID=GJ058795.1,length=1060>
##contig=<ID=GJ059290.1,length=1060>
##contig=<ID=GJ060192.1,length=1060>
##contig=<ID=GJ060220.1,length=1060>
##contig=<ID=GJ060324.1,length=1060>
##contig=<ID=GJ057148.1,length=1059>
##contig=<ID=GJ057239.1,length=1059>
##contig=<ID=GJ057424.1,length=1059>
##contig=<ID=GJ057555.1,length=1059>
##contig=<ID=GJ057908.1,length=1059>
##contig=<ID=GJ058503.1,length=1059>
##contig=<ID=GJ060394.1,length=1059>
##contig=<ID=GJ057504.1,length=1058>
##contig=<ID=GJ057988.1,length=1058>
##contig=<ID=GJ058006.1,length=1058>
##contig=<ID=GJ060412.1,length=1058>
##contig=<ID=GJ057517.1,length=1057>
##contig=<ID=GJ057746.1,length=1057>
##contig=<ID=GJ057965.1,length=1057>
##contig=<ID=GJ058036.1,length=1057>
##contig=<ID=GJ058354.1,length=1057>
##contig=<ID=GJ058450.1,length=1057>
##contig=<ID=GJ058647.1,length=1057>
##contig=<ID=GJ057458.1,length=1056>
##contig=<ID=GJ057844.1,length=1056>
##contig=<ID=GJ057953.1,length=1056>
##contig=<ID=GJ057994.1,length=1056>
##contig=<ID=GJ058068.1,length=1056>
##contig=<ID=GJ058074.1,length=1056>
##contig=<ID=GJ058464.1,length=1056>
##contig=<ID=GJ059239.1,length=1056>
##contig=<ID=GJ057519.1,length=1055>
##contig=<ID=GJ057566.1,length=1055>
##contig=<ID=GJ057780.1,length=1055>
##contig=<ID=GJ057812.1,length=1055>
##contig=<ID=GJ057841.1,length=1055>
##contig=<ID=GJ057963.1,length=1055>
##contig=<ID=GJ059188.1,length=1055>
##contig=<ID=GJ057282.1,length=1054>
##contig=<ID=GJ057654.1,length=1054>
##contig=<ID=GJ057728.1,length=1054>
##contig=<ID=GJ057758.1,length=1054>
##contig=<ID=GJ057781.1,length=1054>
##contig=<ID=GJ058057.1,length=1054>
##contig=<ID=GJ058075.1,length=1054>
##contig=<ID=GJ060343.1,length=1054>
##contig=<ID=GJ057373.1,length=1053>
##contig=<ID=GJ057688.1,length=1053>
##contig=<ID=GJ057751.1,length=1053>
##contig=<ID=GJ057772.1,length=1053>
##contig=<ID=GJ057966.1,length=1053>
##contig=<ID=GJ058105.1,length=1053>
##contig=<ID=GJ058228.1,length=1053>
##contig=<ID=GJ058408.1,length=1053>
##contig=<ID=GJ058646.1,length=1053>
##contig=<ID=GJ058878.1,length=1053>
##contig=<ID=GJ057289.1,length=1052>
##contig=<ID=GJ057569.1,length=1052>
##contig=<ID=GJ057761.1,length=1052>
##contig=<ID=GJ057849.1,length=1052>
##contig=<ID=GJ057991.1,length=1052>
##contig=<ID=GJ058677.1,length=1052>
##contig=<ID=GJ057717.1,length=1051>
##contig=<ID=GJ057860.1,length=1051>
##contig=<ID=GJ057910.1,length=1051>
##contig=<ID=GJ057980.1,length=1051>
##contig=<ID=GJ058162.1,length=1051>
##contig=<ID=GJ058171.1,length=1051>
##contig=<ID=GJ059020.1,length=1051>
##contig=<ID=GJ060198.1,length=1051>
##contig=<ID=GJ057137.1,length=1050>
##contig=<ID=GJ057217.1,length=1050>
##contig=<ID=GJ057808.1,length=1050>
##contig=<ID=GJ058030.1,length=1050>
##contig=<ID=GJ058831.1,length=1050>
##contig=<ID=GJ057613.1,length=1049>
##contig=<ID=GJ057642.1,length=1049>
##contig=<ID=GJ057857.1,length=1049>
##contig=<ID=GJ057976.1,length=1049>
##contig=<ID=GJ057989.1,length=1049>
##contig=<ID=GJ057997.1,length=1049>
##contig=<ID=GJ058056.1,length=1049>
##contig=<ID=GJ058989.1,length=1049>
##contig=<ID=GJ060202.1,length=1049>
##contig=<ID=GJ060370.1,length=1049>
##contig=<ID=GJ057173.1,length=1048>
##contig=<ID=GJ057381.1,length=1048>
##contig=<ID=GJ057765.1,length=1048>
##contig=<ID=GJ057786.1,length=1048>
##contig=<ID=GJ057956.1,length=1048>
##contig=<ID=GJ057971.1,length=1048>
##contig=<ID=GJ058740.1,length=1048>
##contig=<ID=GJ057309.1,length=1047>
##contig=<ID=GJ057310.1,length=1047>
##contig=<ID=GJ057420.1,length=1047>
##contig=<ID=GJ057466.1,length=1047>
##contig=<ID=GJ057556.1,length=1047>
##contig=<ID=GJ057570.1,length=1047>
##contig=<ID=GJ057700.1,length=1047>
##contig=<ID=GJ057328.1,length=1046>
##contig=<ID=GJ057665.1,length=1046>
##contig=<ID=GJ057952.1,length=1046>
##contig=<ID=GJ057974.1,length=1046>
##contig=<ID=GJ058836.1,length=1046>
##contig=<ID=GJ060165.1,length=1046>
##contig=<ID=GJ060219.1,length=1046>
##contig=<ID=GJ057182.1,length=1045>
##contig=<ID=GJ057862.1,length=1045>
##contig=<ID=GJ058696.1,length=1045>
##contig=<ID=GJ057430.1,length=1044>
##contig=<ID=GJ057446.1,length=1044>
##contig=<ID=GJ057500.1,length=1044>
##contig=<ID=GJ057703.1,length=1044>
##contig=<ID=GJ057932.1,length=1044>
##contig=<ID=GJ057951.1,length=1044>
##contig=<ID=GJ058003.1,length=1044>
##contig=<ID=GJ058963.1,length=1044>
##contig=<ID=GJ057159.1,length=1043>
##contig=<ID=GJ057355.1,length=1043>
##contig=<ID=GJ057829.1,length=1043>
##contig=<ID=GJ057856.1,length=1043>
##contig=<ID=GJ058066.1,length=1043>
##contig=<ID=GJ058723.1,length=1043>
##contig=<ID=GJ057636.1,length=1042>
##contig=<ID=GJ057756.1,length=1042>
##contig=<ID=GJ057934.1,length=1042>
##contig=<ID=GJ057967.1,length=1042>
##contig=<ID=GJ058019.1,length=1042>
##contig=<ID=GJ059243.1,length=1042>
##contig=<ID=GJ057382.1,length=1041>
##contig=<ID=GJ057462.1,length=1041>
##contig=<ID=GJ057759.1,length=1041>
##contig=<ID=GJ057869.1,length=1041>
##contig=<ID=GJ058011.1,length=1041>
##contig=<ID=GJ058079.1,length=1041>
##contig=<ID=GJ058951.1,length=1041>
##contig=<ID=GJ060328.1,length=1041>
##contig=<ID=GJ057186.1,length=1040>
##contig=<ID=GJ057207.1,length=1040>
##contig=<ID=GJ057235.1,length=1040>
##contig=<ID=GJ057265.1,length=1040>
##contig=<ID=GJ057383.1,length=1040>
##contig=<ID=GJ057753.1,length=1040>
##contig=<ID=GJ057845.1,length=1040>
##contig=<ID=GJ057848.1,length=1040>
##contig=<ID=GJ057905.1,length=1040>
##contig=<ID=GJ058753.1,length=1040>
##contig=<ID=GJ060366.1,length=1040>
##contig=<ID=GJ057165.1,length=1039>
##contig=<ID=GJ057266.1,length=1039>
##contig=<ID=GJ057496.1,length=1039>
##contig=<ID=GJ057888.1,length=1039>
##contig=<ID=GJ058890.1,length=1039>
##contig=<ID=GJ059111.1,length=1039>
##contig=<ID=GJ057149.1,length=1038>
##contig=<ID=GJ058133.1,length=1038>
##contig=<ID=GJ058290.1,length=1038>
##contig=<ID=GJ059253.1,length=1038>
##contig=<ID=GJ057774.1,length=1037>
##contig=<ID=GJ057144.1,length=1036>
##contig=<ID=GJ057154.1,length=1036>
##contig=<ID=GJ057317.1,length=1036>
##contig=<ID=GJ057376.1,length=1036>
##contig=<ID=GJ057656.1,length=1036>
##contig=<ID=GJ057750.1,length=1036>
##contig=<ID=GJ058336.1,length=1036>
##contig=<ID=GJ057423.1,length=1035>
##contig=<ID=GJ057565.1,length=1035>
##contig=<ID=GJ057593.1,length=1035>
##contig=<ID=GJ057763.1,length=1035>
##contig=<ID=GJ058573.1,length=1035>
##contig=<ID=GJ058852.1,length=1035>
##contig=<ID=GJ057279.1,length=1034>
##contig=<ID=GJ057498.1,length=1034>
##contig=<ID=GJ057719.1,length=1034>
##contig=<ID=GJ057777.1,length=1034>
##contig=<ID=GJ058039.1,length=1034>
##contig=<ID=GJ058082.1,length=1034>
##contig=<ID=GJ058315.1,length=1034>
##contig=<ID=GJ058418.1,length=1034>
##contig=<ID=GJ058571.1,length=1034>
##contig=<ID=GJ058674.1,length=1034>
##contig=<ID=GJ059289.1,length=1034>
##contig=<ID=GJ060361.1,length=1034>
##contig=<ID=GJ057176.1,length=1033>
##contig=<ID=GJ057322.1,length=1033>
##contig=<ID=GJ057892.1,length=1033>
##contig=<ID=GJ057274.1,length=1032>
##contig=<ID=GJ057344.1,length=1032>
##contig=<ID=GJ057394.1,length=1032>
##contig=<ID=GJ057497.1,length=1032>
##contig=<ID=GJ058480.1,length=1032>
##contig=<ID=GJ059155.1,length=1032>
##contig=<ID=GJ058008.1,length=1031>
##contig=<ID=GJ060223.1,length=1031>
##contig=<ID=GJ057377.1,length=1030>
##contig=<ID=GJ057422.1,length=1030>
##contig=<ID=GJ057442.1,length=1030>
##contig=<ID=GJ057744.1,length=1030>
##contig=<ID=GJ058013.1,length=1030>
##contig=<ID=GJ058067.1,length=1030>
##contig=<ID=GJ060347.1,length=1030>
##contig=<ID=GJ058302.1,length=1029>
##contig=<ID=GJ059147.1,length=1029>
##contig=<ID=GJ060382.1,length=1028>
##contig=<ID=GJ057161.1,length=1027>
##contig=<ID=GJ057634.1,length=1027>
##contig=<ID=GJ057558.1,length=1026>
##contig=<ID=GJ057842.1,length=1026>
##contig=<ID=GJ058037.1,length=1026>
##contig=<ID=GJ060159.1,length=1026>
##contig=<ID=GJ057822.1,length=1025>
##contig=<ID=GJ057854.1,length=1025>
##contig=<ID=GJ057879.1,length=1025>
##contig=<ID=GJ057969.1,length=1025>
##contig=<ID=GJ059182.1,length=1025>
##contig=<ID=GJ057392.1,length=1024>
##contig=<ID=GJ057633.1,length=1024>
##contig=<ID=GJ058559.1,length=1024>
##contig=<ID=GJ058843.1,length=1024>
##contig=<ID=GJ060199.1,length=1024>
##contig=<ID=GJ057645.1,length=1023>
##contig=<ID=GJ058958.1,length=1023>
##contig=<ID=GJ057417.1,length=1022>
##contig=<ID=GJ057602.1,length=1022>
##contig=<ID=GJ058010.1,length=1022>
##contig=<ID=GJ058897.1,length=1022>
##contig=<ID=GJ057293.1,length=1021>
##contig=<ID=GJ057361.1,length=1021>
##contig=<ID=GJ057518.1,length=1021>
##contig=<ID=GJ057836.1,length=1021>
##contig=<ID=GJ057977.1,length=1021>
##contig=<ID=GJ058106.1,length=1021>
##contig=<ID=GJ057218.1,length=1020>
##contig=<ID=GJ057321.1,length=1020>
##contig=<ID=GJ057396.1,length=1020>
##contig=<ID=GJ057630.1,length=1020>
##contig=<ID=GJ058188.1,length=1020>
##contig=<ID=GJ058901.1,length=1020>
##contig=<ID=GJ057276.1,length=1019>
##contig=<ID=GJ058069.1,length=1019>
##contig=<ID=GJ058567.1,length=1019>
##contig=<ID=GJ060180.1,length=1019>
##contig=<ID=GJ057950.1,length=1018>
##contig=<ID=GJ058812.1,length=1018>
##contig=<ID=GJ057318.1,length=1017>
##contig=<ID=GJ058033.1,length=1017>
##contig=<ID=GJ057164.1,length=1016>
##contig=<ID=GJ057469.1,length=1016>
##contig=<ID=GJ057851.1,length=1016>
##contig=<ID=GJ060419.1,length=1016>
##contig=<ID=GJ057928.1,length=1015>
##contig=<ID=GJ060213.1,length=1015>
##contig=<ID=GJ060421.1,length=1015>
##contig=<ID=GJ057487.1,length=1014>
##contig=<ID=GJ058323.1,length=1014>
##contig=<ID=GJ058711.1,length=1014>
##contig=<ID=GJ058850.1,length=1014>
##contig=<ID=GJ057228.1,length=1013>
##contig=<ID=GJ057346.1,length=1013>
##contig=<ID=GJ057451.1,length=1013>
##contig=<ID=GJ057983.1,length=1013>
##contig=<ID=GJ058078.1,length=1013>
##contig=<ID=GJ058226.1,length=1013>
##contig=<ID=GJ060217.1,length=1013>
##contig=<ID=GJ060348.1,length=1013>
##contig=<ID=GJ058038.1,length=1012>
##contig=<ID=GJ059203.1,length=1012>
##contig=<ID=GJ059244.1,length=1012>
##contig=<ID=GJ059279.1,length=1012>
##contig=<ID=GJ060208.1,length=1012>
##contig=<ID=GJ057347.1,length=1011>
##contig=<ID=GJ059227.1,length=1011>
##contig=<ID=GJ060364.1,length=1011>
##contig=<ID=GJ057387.1,length=1010>
##contig=<ID=GJ057533.1,length=1010>
##contig=<ID=GJ057760.1,length=1010>
##contig=<ID=GJ058311.1,length=1010>
##contig=<ID=GJ058807.1,length=1010>
##contig=<ID=GJ058828.1,length=1010>
##contig=<ID=GJ057408.1,length=1009>
##contig=<ID=GJ057693.1,length=1009>
##contig=<ID=GJ057801.1,length=1009>
##contig=<ID=GJ058048.1,length=1009>
##contig=<ID=GJ058195.1,length=1009>
##contig=<ID=GJ057388.1,length=1008>
##contig=<ID=GJ058296.1,length=1008>
##contig=<ID=GJ058465.1,length=1008>
##contig=<ID=GJ058521.1,length=1008>
##contig=<ID=GJ060221.1,length=1008>
##contig=<ID=GJ060380.1,length=1008>
##contig=<ID=GJ060408.1,length=1008>
##contig=<ID=GJ057352.1,length=1007>
##contig=<ID=GJ058657.1,length=1007>
##contig=<ID=GJ058669.1,length=1007>
##contig=<ID=GJ059193.1,length=1007>
##contig=<ID=GJ060210.1,length=1007>
##contig=<ID=GJ057262.1,length=1006>
##contig=<ID=GJ057531.1,length=1006>
##contig=<ID=GJ057817.1,length=1006>
##contig=<ID=GJ059119.1,length=1006>
##contig=<ID=GJ059169.1,length=1006>
##contig=<ID=GJ060379.1,length=1006>
##contig=<ID=GJ057546.1,length=1005>
##contig=<ID=GJ058343.1,length=1005>
##contig=<ID=GJ058479.1,length=1005>
##contig=<ID=GJ058864.1,length=1005>
##contig=<ID=GJ059093.1,length=1005>
##contig=<ID=GJ060404.1,length=1005>
##contig=<ID=GJ058319.1,length=1004>
##contig=<ID=GJ058453.1,length=1004>
##contig=<ID=GJ058577.1,length=1004>
##contig=<ID=GJ058821.1,length=1004>
##contig=<ID=GJ058858.1,length=1004>
##contig=<ID=GJ059123.1,length=1004>
##contig=<ID=GJ060182.1,length=1004>
##contig=<ID=GJ057568.1,length=1003>
##contig=<ID=GJ057367.1,length=1002>
##contig=<ID=GJ058193.1,length=1002>
##contig=<ID=GJ060349.1,length=1002>
##contig=<ID=GJ060400.1,length=1002>
##contig=<ID=GJ057221.1,length=1001>
##contig=<ID=GJ059006.1,length=1001>
##contig=<ID=GJ059080.1,length=1001>
##contig=<ID=GJ060406.1,length=1001>
##contig=<ID=GJ058980.1,length=1000>
##contig=<ID=GJ060398.1,length=1000>
##contig=<ID=GJ060194.1,length=998>
##contig=<ID=GJ060395.1,length=997>
##contig=<ID=GJ060181.1,length=996>
##contig=<ID=GJ060352.1,length=995>
##contig=<ID=GJ060376.1,length=994>
##contig=<ID=GJ060372.1,length=993>
##contig=<ID=GJ060374.1,length=992>
##contig=<ID=GJ060188.1,length=990>
##contig=<ID=GJ060353.1,length=990>
##contig=<ID=GJ060340.1,length=987>
##contig=<ID=GJ060332.1,length=986>
##contig=<ID=GJ060178.1,length=983>
##contig=<ID=GJ060391.1,length=983>
##contig=<ID=GJ060407.1,length=982>
##contig=<ID=GJ060339.1,length=981>
##contig=<ID=GJ060171.1,length=980>
##contig=<ID=GJ060177.1,length=979>
##contig=<ID=GJ060216.1,length=978>
##contig=<ID=GJ060415.1,length=978>
##contig=<ID=GJ060218.1,length=976>
##contig=<ID=GJ060209.1,length=975>
##contig=<ID=GJ060396.1,length=975>
##contig=<ID=GJ060211.1,length=974>
##contig=<ID=GJ060365.1,length=974>
##contig=<ID=GJ060215.1,length=973>
##contig=<ID=GJ060399.1,length=971>
##contig=<ID=GJ060375.1,length=970>
##contig=<ID=GJ060185.1,length=969>
##contig=<ID=GJ060371.1,length=967>
##contig=<ID=GJ060329.1,length=964>
##contig=<ID=GJ060403.1,length=964>
##contig=<ID=GJ060187.1,length=963>
##contig=<ID=GJ060362.1,length=963>
##contig=<ID=GJ060369.1,length=963>
##contig=<ID=GJ060176.1,length=962>
##contig=<ID=GJ060350.1,length=961>
##contig=<ID=GJ060167.1,length=958>
##contig=<ID=GJ060173.1,length=958>
##contig=<ID=GJ060321.1,length=957>
##contig=<ID=GJ060418.1,length=956>
##contig=<ID=GJ060320.1,length=955>
##contig=<ID=GJ060411.1,length=955>
##contig=<ID=GJ060186.1,length=954>
##contig=<ID=GJ060357.1,length=954>
##contig=<ID=GJ060351.1,length=952>
##contig=<ID=GJ060231.1,length=951>
##contig=<ID=GJ060416.1,length=951>
##contig=<ID=GJ060410.1,length=947>
##contig=<ID=GJ060386.1,length=942>
##contig=<ID=GJ060331.1,length=941>
##contig=<ID=GJ060363.1,length=941>
##contig=<ID=GJ060205.1,length=940>
##contig=<ID=GJ059011.1,length=937>
##contig=<ID=GJ060360.1,length=936>
##contig=<ID=GJ060420.1,length=934>
##contig=<ID=GJ060274.1,length=931>
##contig=<ID=GJ060401.1,length=930>
##contig=<ID=GJ060175.1,length=928>
##contig=<ID=GJ060334.1,length=928>
##contig=<ID=GJ060359.1,length=926>
##contig=<ID=GJ060246.1,length=921>
##contig=<ID=GJ060405.1,length=921>
##contig=<ID=GJ060393.1,length=916>
##contig=<ID=GJ060255.1,length=915>
##contig=<ID=GJ060257.1,length=914>
##contig=<ID=GJ060227.1,length=913>
##contig=<ID=GJ060263.1,length=910>
##contig=<ID=GJ060281.1,length=909>
##contig=<ID=GJ060279.1,length=907>
##contig=<ID=GJ060319.1,length=905>
##contig=<ID=GJ060230.1,length=904>
##contig=<ID=GJ058155.1,length=903>
##contig=<ID=GJ060256.1,length=902>
##contig=<ID=GJ060333.1,length=901>
##contig=<ID=GJ060338.1,length=901>
##contig=<ID=GJ060235.1,length=899>
##contig=<ID=GJ060287.1,length=899>
##contig=<ID=GJ060310.1,length=899>
##contig=<ID=GJ060228.1,length=897>
##contig=<ID=GJ060259.1,length=897>
##contig=<ID=GJ060250.1,length=896>
##contig=<ID=GJ060273.1,length=895>
##contig=<ID=GJ060232.1,length=894>
##contig=<ID=GJ060258.1,length=891>
##contig=<ID=GJ060264.1,length=890>
##contig=<ID=GJ060314.1,length=888>
##contig=<ID=GJ060335.1,length=888>
##contig=<ID=GJ060200.1,length=887>
##contig=<ID=GJ060191.1,length=886>
##contig=<ID=GJ060236.1,length=886>
##contig=<ID=GJ060267.1,length=886>
##contig=<ID=GJ060242.1,length=885>
##contig=<ID=GJ060229.1,length=884>
##contig=<ID=GJ060244.1,length=884>
##contig=<ID=GJ060284.1,length=884>
##contig=<ID=GJ060307.1,length=884>
##contig=<ID=GJ060184.1,length=883>
##contig=<ID=GJ060312.1,length=883>
##contig=<ID=GJ060207.1,length=882>
##contig=<ID=GJ060195.1,length=881>
##contig=<ID=GJ060234.1,length=881>
##contig=<ID=GJ060306.1,length=881>
##contig=<ID=GJ060268.1,length=880>
##contig=<ID=GJ060206.1,length=879>
##contig=<ID=GJ060190.1,length=877>
##contig=<ID=GJ060183.1,length=875>
##contig=<ID=GJ060275.1,length=874>
##contig=<ID=GJ060265.1,length=873>
##contig=<ID=GJ060266.1,length=873>
##contig=<ID=GJ060288.1,length=873>
##contig=<ID=GJ060305.1,length=873>
##contig=<ID=GJ060269.1,length=872>
##contig=<ID=GJ060282.1,length=872>
##contig=<ID=GJ060252.1,length=871>
##contig=<ID=GJ060226.1,length=870>
##contig=<ID=GJ060261.1,length=870>
##contig=<ID=GJ060316.1,length=870>
##contig=<ID=GJ060240.1,length=869>
##contig=<ID=GJ060245.1,length=869>
##contig=<ID=GJ060285.1,length=869>
##contig=<ID=GJ060303.1,length=869>
##contig=<ID=GJ060309.1,length=869>
##contig=<ID=GJ060296.1,length=868>
##contig=<ID=GJ060297.1,length=868>
##contig=<ID=GJ060222.1,length=867>
##contig=<ID=GJ060251.1,length=867>
##contig=<ID=GJ060271.1,length=866>
##contig=<ID=GJ060253.1,length=865>
##contig=<ID=GJ060294.1,length=865>
##contig=<ID=GJ060298.1,length=865>
##contig=<ID=GJ060238.1,length=863>
##contig=<ID=GJ060201.1,length=861>
##contig=<ID=GJ060249.1,length=861>
##contig=<ID=GJ060262.1,length=861>
##contig=<ID=GJ060272.1,length=861>
##contig=<ID=GJ060301.1,length=861>
##contig=<ID=GJ060342.1,length=861>
##contig=<ID=GJ060292.1,length=860>
##contig=<ID=GJ060293.1,length=859>
##contig=<ID=GJ060233.1,length=858>
##contig=<ID=GJ060243.1,length=858>
##contig=<ID=GJ060318.1,length=858>
##contig=<ID=GJ060237.1,length=857>
##contig=<ID=GJ060280.1,length=857>
##contig=<ID=GJ060302.1,length=854>
##contig=<ID=GJ060311.1,length=854>
##contig=<ID=GJ060304.1,length=853>
##contig=<ID=GJ060260.1,length=852>
##contig=<ID=GJ060313.1,length=852>
##contig=<ID=GJ060241.1,length=850>
##contig=<ID=GJ060299.1,length=849>
##contig=<ID=GJ060277.1,length=848>
##contig=<ID=GJ060283.1,length=847>
##contig=<ID=GJ060286.1,length=847>
##contig=<ID=GJ060289.1,length=845>
##contig=<ID=GJ060327.1,length=845>
##contig=<ID=GJ060189.1,length=842>
##contig=<ID=GJ060247.1,length=841>
##contig=<ID=GJ060254.1,length=840>
##contig=<ID=GJ060239.1,length=839>
##contig=<ID=GJ060278.1,length=838>
##contig=<ID=GJ060224.1,length=836>
##contig=<ID=GJ060225.1,length=835>
##contig=<ID=GJ060270.1,length=833>
##contig=<ID=GJ060308.1,length=832>
##contig=<ID=GJ060300.1,length=831>
##contig=<ID=GJ060295.1,length=829>
##contig=<ID=GJ060315.1,length=826>
##contig=<ID=GJ060317.1,length=820>
##contig=<ID=GJ060276.1,length=817>
##contig=<ID=GJ060248.1,length=816>
##contig=<ID=GJ060290.1,length=816>
##contig=<ID=GJ060291.1,length=804>
##contig=<ID=GJ060204.1,length=796>
##contig=<ID=GJ060168.1,length=792>
##contig=<ID=GJ060212.1,length=762>
##contig=<ID=GJ060422.1,length=739>
##contig=<ID=GJ060214.1,length=731>
##contig=<ID=GJ060390.1,length=646>
##contig=<ID=GJ060172.1,length=595>
##contig=<ID=GJ060344.1,length=583>
##contig=<ID=GJ060355.1,length=260>
##contig=<ID=GJ060330.1,length=224>
##ALT=<ID=*,Description="Represents allele(s) other than observed.">
##INFO=<ID=INDEL,Number=0,Type=Flag,Description="Indicates that the variant is an INDEL.">
##INFO=<ID=IDV,Number=1,Type=Integer,Description="Maximum number of reads supporting an indel">
##INFO=<ID=IMF,Number=1,Type=Float,Description="Maximum fraction of reads supporting an indel">
##INFO=<ID=DP,Number=1,Type=Integer,Description="Raw read depth">
##INFO=<ID=VDB,Number=1,Type=Float,Description="Variant Distance Bias for filtering splice-site artefacts in RNA-seq data (bigger is better)",Version=3>
##INFO=<ID=RPB,Number=1,Type=Float,Description="Mann-Whitney U test of Read Position Bias (bigger is better)">
##INFO=<ID=MQB,Number=1,Type=Float,Description="Mann-Whitney U test of Mapping Quality Bias (bigger is better)">
##INFO=<ID=BQB,Number=1,Type=Float,Description="Mann-Whitney U test of Base Quality Bias (bigger is better)">
##INFO=<ID=MQSB,Number=1,Type=Float,Description="Mann-Whitney U test of Mapping Quality vs Strand Bias (bigger is better)">
##INFO=<ID=SGB,Number=1,Type=Float,Description="Segregation based metric.">
##INFO=<ID=MQ0F,Number=1,Type=Float,Description="Fraction of MQ0 reads (smaller is better)">
##FORMAT=<ID=PL,Number=G,Type=Integer,Description="List of Phred-scaled genotype likelihoods">
##FORMAT=<ID=GT,Number=1,Type=String,Description="Genotype">
##INFO=<ID=ICB,Number=1,Type=Float,Description="Inbreeding Coefficient Binomial test (bigger is better)">
##INFO=<ID=HOB,Number=1,Type=Float,Description="Bias in the number of HOMs number (smaller is better)">
##INFO=<ID=AC,Number=A,Type=Integer,Description="Allele count in genotypes for each ALT allele, in the same order as listed">
##INFO=<ID=AN,Number=1,Type=Integer,Description="Total number of alleles in called genotypes">
##INFO=<ID=DP4,Number=4,Type=Integer,Description="Number of high-quality ref-forward , ref-reverse, alt-forward and alt-reverse bases">
##INFO=<ID=MQ,Number=1,Type=Integer,Description="Average mapping quality">
##bcftools_callVersion=1.5+htslib-1.5
##bcftools_callCommand=call -mv -Ob -o feed_high_low_merged.bcf; Date=Wed Dec 19 09:23:20 2018
##bcftools_viewVersion=1.5+htslib-1.5
##bcftools_viewCommand=view ../feed_high_low_merged.bcf; Date=Sat Dec 29 14:48:20 2018
##bcftools_viewCommand=view feed_high_low_merged_SNPs.recode.vcf; Date=Sat Dec 29 15:23:50 2018
##FILTER=<ID=SnpGap,Description="SNP within 5 bp of an indel">
##FILTER=<ID=IndelGap,Description="Indel within 5 bp of an indel">
##bcftools_filterVersion=1.5+htslib-1.5
##bcftools_filterCommand=filter -g 5 -G 5 -i %QUAL>=30 -o feed_high_low_merged_SNPs.recode_filtered.vcf; Date=Sat Dec 29 15:23:50 2018
##SnpSiftVersion="SnpSift 4.3t (build 2017-11-24 10:18), by Pablo Cingolani"
##SnpSiftCmd="SnpSift Filter '(GEN[ALL].GT != './.')' feed_high_low_merged_SNPs.recode_filtered.vcf"
##FILTER=<ID=SnpSift,Description="SnpSift 4.3t (build 2017-11-24 10:18), by Pablo Cingolani, Expression used: (GEN[ALL].GT != './.')">
##source_20190225.1=vcf-subset(v0.1.14-12-gcdb80b8) -a -e -c low
##bcftools_isecVersion=1.5+htslib-1.5
##bcftools_isecCommand=isec -p bcftools_isec_HvsL/ -c none feed_high_merged_SNPs.recode_filtered_SNPsift.vcf.gz feed_low_merged_SNPs.recode_filtered_SNPsift.vcf.gz; Date=Mon Feb 25 13:54:28 2019
#CHROM	POS	ID	REF	ALT	QUAL	FILTER	INFO	FORMAT	low
1	356218	.	G	A	53	PASS	AC=1;AN=2;BQB=0.913904;DP4=9,3,5,3;DP=28;HOB=0.125;ICB=0.3;MQ0F=0;MQ=20;MQB=1;MQSB=1;RPB=0.489178;SGB=4.00342;VDB=0.519034	GT:PL	0/1:87,0,47
1	356927	.	C	T	30.0591	PASS	AC=1;AN=2;BQB=0.914442;DP4=12,3,6,1;DP=30;HOB=0.125;ICB=0.3;MQ0F=0;MQ=20;MQB=1;MQSB=1;RPB=0.835685;SGB=-4.09964;VDB=0.702808	GT:PL	0/1:64,0,42
1	360645	.	A	T	64	PASS	AC=1;AN=2;BQB=0.807801;DP4=38,23,9,12;DP=100;HOB=0.125;ICB=0.3;MQ0F=0;MQ=20;MQB=1;MQSB=1;RPB=0.894269;SGB=-8.40557;VDB=0.359554	GT:PL	0/1:98,0,114
1	360657	.	G	A	69	PASS	AC=1;AN=2;BQB=0.738112;DP4=43,16,14,9;DP=103;HOB=0.125;ICB=0.3;MQ0F=0;MQ=20;MQB=1;MQSB=1;RPB=0.994687;SGB=-9.01927;VDB=0.93885	GT:PL	0/1:102,0,118
1	361179	.	C	T	81	PASS	AC=1;AN=2;BQB=1.94664e-27;DP4=1337,721,589,296;DP=3281;HOB=0.125;ICB=0.3;MQ0F=0;MQ=20;MQB=1;MQSB=1;RPB=0.999893;SGB=-273.526;VDB=2.6816e-09	GT:PL	0/1:115,0,142
1	362761	.	C	T	83	PASS	AC=1;AN=2;BQB=0.791593;DP4=785,1087,348,439;DP=3414;HOB=0.125;ICB=0.3;MQ0F=0;MQ=20;MQB=1;MQSB=1;RPB=0.242603;SGB=-243.455;VDB=0.0468792	GT:PL	0/1:117,0,155
1	464110	.	T	C	39.8853	PASS	AC=1;AN=2;BQB=0.777113;DP4=6,1,4,2;DP=17;HOB=0.125;ICB=0.3;MQ0F=0;MQ=20;MQB=0.961166;MQSB=1;RPB=0.777113;SGB=2.63044;VDB=0.631962	GT:PL	0/1:74,1,0
1	464989	.	G	C	32.1498	PASS	AC=1;AN=2;BQB=0.950952;DP4=6,0,3,2;DP=14;HOB=0.125;ICB=0.3;MQ0F=0;MQ=20;MQB=0.950952;MQSB=1;RPB=0.891517;SGB=1.94933;VDB=0.566267	GT:PL	0/1:66,0,17
1	475212	.	C	T	30.2521	PASS	AC=1;AN=2;BQB=0.804959;DP4=8,0,3,2;DP=19;HOB=0.125;ICB=0.3;MQ0F=0;MQ=20;MQB=1;MQSB=1;RPB=0.0452104;SGB=1.94933;VDB=0.119109	GT:PL	0/1:64,0,29
1	477379	.	C	T	58	PASS	AC=1;AN=2;BQB=0.824834;DP4=1,2,3,4;DP=11;HOB=0.125;ICB=0.3;MQ0F=0;MQ=20;MQB=0.916482;MQSB=1.00775;RPB=0.458241;SGB=3.31571;VDB=0.219617	GT:PL	0/1:93,4,0
1	705695	.	C	T	34.1915	PASS	AC=1;AN=2;BQB=0.977512;DP4=14,16,4,3;DP=42;HOB=0.125;ICB=0.3;MQ0F=0;MQ=20;MQB=1;MQSB=1;RPB=0.566313;SGB=3.31571;VDB=0.86799	GT:PL	0/1:68,0,98
1	926901	.	C	G	65	PASS	AC=1;AN=2;BQB=0.995012;DP4=1,3,13,2;DP=23;HOB=0.625;ICB=0.36;MQ0F=0;MQ=20;MQB=1;MQSB=1;RPB=0.980199;SGB=-1.23633;VDB=0.758724	GT:PL	0/1:39,0,33
1	1005769	.	T	C	41.9779	PASS	AC=1;AN=2;BQB=0.564628;DP4=3,2,2,4;DP=12;HOB=0.125;ICB=0.3;MQ0F=0;MQ=20;MQB=0.950952;MQSB=0.950952;RPB=0.683497;SGB=2.63044;VDB=0.421219	GT:PL	0/1:75,0,30
1	1233542	.	C	G	88	PASS	AC=1;AN=2;BQB=0.100511;DP4=65,158,34,53;DP=388;HOB=0.125;ICB=0.3;MQ0F=0;MQ=20;MQB=1;MQSB=1;RPB=0.556255;SGB=-28.6579;VDB=9.27732e-09	GT:PL	0/1:122,0,154
1	1237985	.	A	C	72	PASS	AC=1;AN=2;BQB=0.734366;DP4=96,58,38,18;DP=261;HOB=0.125;ICB=0.3;MQ0F=0;MQ=20;MQB=1;MQSB=1;RPB=0.297931;SGB=-19.1454;VDB=0.00653699	GT:PL	0/1:106,0,133
1	1240370	.	T	A	101	PASS	AC=1;AN=2;BQB=0.584623;DP4=110,57,52,38;DP=288;HOB=0.125;ICB=0.3;MQ0F=0;MQ=20;MQB=1;MQSB=1;RPB=0.909223;SGB=-29.5784;VDB=0.706197	GT:PL	0/1:135,0,128
1	1243012	.	C	T	47.2585	PASS	AC=1;AN=2;BQB=0.757672;DP4=20,9,10,2;DP=52;HOB=0.125;ICB=0.3;MQ0F=0;MQ=20;MQB=1;MQSB=1;RPB=0.855477;SGB=-5.6418;VDB=0.0337905	GT:PL	0/1:81,0,90
1	1255177	.	C	G	99	PASS	AC=1;AN=2;BQB=0.528395;DP4=669,275,265,149;DP=1757;HOB=0.125;ICB=0.3;MQ0F=0;MQ=20;MQB=1;MQSB=1;RPB=0.756719;SGB=-128.999;VDB=0.00743888	GT:PL	0/1:133,0,138
1	1255477	.	T	C	87	PASS	AC=1;AN=2;BQB=0.40401;DP4=437,255,203,108;DP=1141;HOB=0.125;ICB=0.3;MQ0F=0;MQ=20;MQB=1;MQSB=1;RPB=0.596791;SGB=-97.3929;VDB=0.00490327	GT:PL	0/1:121,0,140
1	1580558	.	C	G	46.7883	PASS	AC=2;AN=2;BQB=0.649731;DP4=3,1,3,2;DP=10;HOB=0.5;ICB=0.5;MQ0F=0;MQ=20;MQB=0.974597;MQSB=0.924584;RPB=0.0812164;SGB=1.94933;VDB=0.349195	GT:PL	1/1:85,15,0
1	2076954	.	A	G	38.283	PASS	AC=1;AN=2;BQB=0.456101;DP4=322,287,98,93;DP=813;HOB=0.125;ICB=0.3;MQ0F=0;MQ=20;MQB=1;MQSB=1;RPB=0.239717;SGB=-60.5705;VDB=0.59368	GT:PL	0/1:72,0,137
1	2079444	.	C	A	51	PASS	AC=1;AN=2;BQB=0.323613;DP4=74,69,34,18;DP=231;HOB=0.125;ICB=0.3;MQ0F=0;MQ=20;MQB=1;MQSB=1;RPB=0.669823;SGB=-17.918;VDB=0.000282115	GT:PL	0/1:85,0,147
1	2081218	.	C	T	35.8695	PASS	AC=1;AN=2;BQB=0.696023;DP4=103,69,41,22;DP=292;HOB=0.125;ICB=0.3;MQ0F=0;MQ=20;MQB=1;MQSB=1;RPB=0.806215;SGB=-21.2934;VDB=0.948835	GT:PL	0/1:69,0,125
1	2083007	.	A	G	56	PASS	AC=1;AN=2;BQB=0.8428;DP4=56,34,16,15;DP=152;HOB=0.125;ICB=0.3;MQ0F=0;MQ=20;MQB=1;MQSB=1;RPB=0.69031;SGB=-11.4741;VDB=0.219599	GT:PL	0/1:87,0,139
1	2098277	.	C	T	42.2715	PASS	AC=1;AN=2;BQB=0.988965;DP4=98,69,46,14;DP=288;HOB=0.125;ICB=0.3;MQ0F=0;MQ=20;MQB=1;MQSB=1;RPB=0.190157;SGB=-20.3728;VDB=0.164857	GT:PL	0/1:76,0,138
1	2098997	.	C	A	53	PASS	AC=1;AN=2;BQB=0.892503;DP4=153,55,65,23;DP=389;HOB=0.125;ICB=0.3;MQ0F=0;MQ=20;MQB=1;MQSB=1;RPB=0.758871;SGB=-28.9647;VDB=0.000396342	GT:PL	0/1:87,0,124
1	2170702	.	T	C	36.1208	PASS	AC=1;AN=2;BQB=0.248903;DP4=56,74,16,15;DP=173;HOB=0.125;ICB=0.3;MQ0F=0;MQ=20;MQB=1;MQSB=1;RPB=0.997501;SGB=-11.4741;VDB=0.393538	GT:PL	0/1:70,0,137
1	2197793	.	T	C	79	PASS	AC=1;AN=2;BQB=0.4332;DP4=53,36,19,16;DP=151;HOB=0.125;ICB=0.3;MQ0F=0;MQ=20;MQB=1;MQSB=1;RPB=0.899285;SGB=-12.7015;VDB=0.877874	GT:PL	0/1:113,0,134
1	2387462	.	C	T	62	PASS	AC=1;AN=2;BQB=0.772527;DP4=10,10,4,9;DP=33;HOB=0.125;ICB=0.3;MQ0F=0;MQ=20;MQB=1;MQSB=1;RPB=0.867011;SGB=-5.9492;VDB=0.0516771	GT:PL	0/1:94,0,114
1	2400939	.	G	C	56	PASS	AC=1;AN=2;BQB=0.216797;DP4=21,20,7,7;DP=57;HOB=0.125;ICB=0.3;MQ0F=0;MQ=20;MQB=1;MQSB=1;RPB=0.889885;SGB=-6.25703;VDB=0.56692	GT:PL	0/1:90,0,131
1	2407003	.	G	A	48.7155	PASS	AC=1;AN=2;BQB=0.539407;DP4=27,33,9,11;DP=80;HOB=0.125;ICB=0.3;MQ0F=0;MQ=20;MQB=1;MQSB=1;RPB=0.803696;SGB=-8.09871;VDB=0.920642	GT:PL	0/1:82,0,148
1	2424429	.	T	C	31.9739	PASS	AC=1;AN=2;BQB=0.96132;DP4=14,21,4,4;DP=43;HOB=0.125;ICB=0.3;MQ0F=0;MQ=20;MQB=1;MQSB=1;RPB=0.814918;SGB=4.00342;VDB=0.664072	GT:PL	0/1:66,0,127
1	6154360	.	T	C	43.2093	PASS	AC=1;AN=2;BQB=0.958657;DP4=41,7,10,3;DP=64;HOB=0.125;ICB=0.3;MQ0F=0;MQ=20;MQB=1;MQSB=1;RPB=0.393966;SGB=-5.9492;VDB=0.871867	GT:PL	0/1:77,0,97
1	6179807	.	G	A	33.3851	PASS	AC=1;AN=2;BQB=0.342303;DP4=7,3,2,4;DP=17;HOB=0.125;ICB=0.3;MQ0F=0;MQ=20;MQB=1;MQSB=1;RPB=0.490777;SGB=-3.78882;VDB=0.861911	GT:PL	0/1:67,0,17
1	6181536	.	C	T	44.8191	PASS	AC=1;AN=2;BQB=0.122914;DP4=10,4,4,4;DP=28;HOB=0.125;ICB=0.3;MQ0F=0;MQ=20;MQB=1;MQSB=1;RPB=0.207104;SGB=-4.40924;VDB=0.0735586	GT:PL	0/1:78,0,57
1	6185683	.	G	A	37.6579	PASS	AC=1;AN=2;BQB=0.997919;DP4=3,5,3,3;DP=17;HOB=0.125;ICB=0.3;MQ0F=0;MQ=20;MQB=1;MQSB=1;RPB=0.434598;SGB=2.63044;VDB=0.417842	GT:PL	0/1:71,0,44
1	6198609	.	A	C	39.2861	PASS	AC=1;AN=2;BQB=0.910002;DP4=10,6,4,3;DP=28;HOB=0.125;ICB=0.3;MQ0F=0;MQ=20;MQB=1;MQSB=1;RPB=0.991111;SGB=3.31571;VDB=0.545382	GT:PL	0/1:73,0,83
1	6366966	.	G	A	39.3153	PASS	AC=1;AN=2;BQB=0.359472;DP4=26,25,13,4;DP=74;HOB=0.125;ICB=0.3;MQ0F=0;MQ=20;MQB=1;MQSB=1;RPB=0.0843996;SGB=-7.1781;VDB=5.415e-05	GT:PL	0/1:73,0,138
1	6366969	.	C	T	41.3344	PASS	AC=1;AN=2;BQB=0.0964317;DP4=29,20,13,4;DP=72;HOB=0.125;ICB=0.3;MQ0F=0;MQ=20;MQB=1;MQSB=1;RPB=0.430843;SGB=-7.1781;VDB=5.02755e-05	GT:PL	0/1:75,0,126
1	6488241	.	A	C	105	PASS	AC=2;AN=2;BQB=0.933882;DP4=5,5,21,8;DP=54;HOB=0.5;ICB=0.5;MQ0F=0;MQ=20;MQB=1;MQSB=1;RPB=0.998837;SGB=2.84334;VDB=0.0334176	GT:PL	1/1:141,34,0
1	6531041	.	G	T	55	PASS	AC=1;AN=2;BQB=0.902673;DP4=17,11,6,5;DP=51;HOB=0.125;ICB=0.3;MQ0F=0;MQ=20;MQB=1;MQSB=1;RPB=0.985376;SGB=-5.33419;VDB=0.137522	GT:PL	0/1:89,0,106
1	6531103	.	C	A	32.193	PASS	AC=1;AN=2;BQB=0.920244;DP4=11,11,2,5;DP=31;HOB=0.125;ICB=0.3;MQ0F=0;MQ=20;MQB=1;MQSB=1;RPB=0.287063;SGB=3.31571;VDB=0.562494	GT:PL	0/1:66,0,99
1	6531296	.	T	C	44.2877	PASS	AC=1;AN=2;BQB=0.152983;DP4=38,20,15,4;DP=86;HOB=0.125;ICB=0.3;MQ0F=0;MQ=20;MQB=1;MQSB=1;RPB=0.894326;SGB=-7.79183;VDB=0.800677	GT:PL	0/1:78,0,129
1	6532999	.	C	T	40.2726	PASS	AC=1;AN=2;BQB=0.569862;DP4=153,96,57,34;DP=431;HOB=0.125;ICB=0.3;MQ0F=0;MQ=20;MQB=1;MQSB=1;RPB=0.808311;SGB=-29.8853;VDB=0.490078	GT:PL	0/1:74,0,124
1	6533022	.	C	T	64	PASS	AC=1;AN=2;BQB=0.978149;DP4=148,86,49,43;DP=427;HOB=0.125;ICB=0.3;MQ0F=0;MQ=20;MQB=1;MQSB=1;RPB=0.822713;SGB=-30.1921;VDB=0.000179286	GT:PL	0/1:98,0,131
1	6533192	.	A	C	46.2848	PASS	AC=1;AN=2;BQB=0.88315;DP4=90,104,36,34;DP=306;HOB=0.125;ICB=0.3;MQ0F=0;MQ=20;MQB=1;MQSB=1;RPB=0.974082;SGB=-23.4414;VDB=0.591784	GT:PL	0/1:80,0,137
1	6533728	.	G	A	98	PASS	AC=1;AN=2;BQB=0.274846;DP4=79,41,38,18;DP=245;HOB=0.125;ICB=0.3;MQ0F=0;MQ=20;MQB=1;MQSB=1;RPB=0.947891;SGB=-19.1454;VDB=0.190611	GT:PL	0/1:133,0,91
1	6534078	.	G	A	56	PASS	AC=1;AN=2;BQB=0.625762;DP4=9,4,4,5;DP=22;HOB=0.125;ICB=0.3;MQ0F=0;MQ=20;MQB=1;MQSB=1;RPB=0.605517;SGB=-4.71804;VDB=0.671615	GT:PL	0/1:89,0,51
1	6631535	.	T	C	64	PASS	AC=1;AN=2;BQB=0.772568;DP4=14,7,3,7;DP=38;HOB=0.125;ICB=0.3;MQ0F=0;MQ=20;MQB=1;MQSB=1;RPB=0.957193;SGB=-5.0263;VDB=0.286863	GT:PL	0/1:99,0,18
1	9675981	.	G	A	73	PASS	AC=1;AN=2;BQB=0.215014;DP4=653,587,313,259;DP=1825;HOB=0.125;ICB=0.3;MQ0F=0;MQ=20;MQB=1;MQSB=1;RPB=0.260984;SGB=-177.481;VDB=0.935051	GT:PL	0/1:107,0,147
1	9738413	.	T	C	47.0864	PASS	AC=1;AN=2;BQB=0.866706;DP4=1215,753,612,362;DP=3405;HOB=0.125;ICB=0.3;MQ0F=0;MQ=20;MQB=1;MQSB=1;RPB=0.997765;SGB=-300.836;VDB=0.664993	GT:PL	0/1:81,0,138
1	10076255	.	C	G	38.3821	PASS	AC=1;AN=2;BQB=0.129785;DP4=12,4,4,4;DP=29;HOB=0.125;ICB=0.3;MQ0F=0;MQ=20;MQB=1;MQSB=1;RPB=0.859096;SGB=-4.41269;VDB=0.648709	GT:PL	0/1:71,0,36
1	10089422	.	A	C,G	209	PASS	AC=1,1;AN=2;BQB=1;DP4=1,0,14,13;DP=33;MQ0F=0;MQ=20;MQB=1;MQSB=1;RPB=1;SGB=-1.36953;VDB=0.226232	GT:PL	1/2:130,59,48,84,0,82
1	10165510	.	T	C	96	PASS	AC=1;AN=2;BQB=0.963023;DP4=46,34,19,17;DP=148;HOB=0.125;ICB=0.3;MQ0F=0;MQ=20;MQB=1;MQSB=1;RPB=0.908288;SGB=-13.0084;VDB=0.0291997	GT:PL	0/1:129,0,136
1	18746649	.	G	A	82	PASS	AC=1;AN=2;BQB=0.963267;DP4=44,51,18,19;DP=135;HOB=0.125;ICB=0.3;MQ0F=0;MQ=20;MQB=1;MQSB=1;RPB=0.944824;SGB=-13.3152;VDB=0.45082	GT:PL	0/1:116,0,150
1	18947651	.	A	G	93	PASS	AC=1;AN=2;BQB=0.356899;DP4=112,31,41,29;DP=280;HOB=0.125;ICB=0.3;MQ0F=0;MQ=20;MQB=1;MQSB=1;RPB=0.998936;SGB=-23.4414;VDB=0.0819763	GT:PL	0/1:127,0,112
1	18955580	.	C	T	67	PASS	AC=1;AN=2;BQB=0.504822;DP4=12,13,7,6;DP=43;HOB=0.125;ICB=0.3;MQ0F=0;MQ=20;MQB=1;MQSB=1;RPB=0.523066;SGB=-5.9492;VDB=0.328744	GT:PL	0/1:101,0,115
1	19852228	.	G	A	38.159	PASS	AC=1;AN=2;BQB=0.742931;DP4=3,2,1,5;DP=13;HOB=0.125;ICB=0.3;MQ0F=0;MQ=20;MQB=0.950952;MQSB=0.964642;RPB=0.356607;SGB=2.63044;VDB=0.469001	GT:PL	0/1:72,1,0
1	20660043	.	C	T	61	PASS	AC=1;AN=2;BQB=0.636348;DP4=47,23,2,23;DP=114;HOB=0.125;ICB=0.3;MQ0F=0;MQ=20;MQB=1;MQSB=1;RPB=0.00254323;SGB=-9.63297;VDB=1.16932e-07	GT:PL	0/1:95,0,112
1	20660066	.	C	G	79	PASS	AC=1;AN=2;BQB=0.0802074;DP4=45,10,4,19;DP=97;HOB=0.125;ICB=0.3;MQ0F=0;MQ=20;MQB=1;MQSB=1;RPB=0.00244369;SGB=-9.01926;VDB=3.00721e-10	GT:PL	0/1:113,0,48
1	20660141	.	A	C	35.2875	PASS	AC=1;AN=2;BQB=0.244951;DP4=32,25,6,2;DP=74;HOB=0.125;ICB=0.3;MQ0F=0;MQ=20;MQB=1;MQSB=1;RPB=0.673824;SGB=-4.40924;VDB=0.0474063	GT:PL	0/1:69,0,85
1	20660206	.	C	T	42.1138	PASS	AC=1;AN=2;BQB=0.227898;DP4=60,26,9,4;DP=113;HOB=0.125;ICB=0.3;MQ0F=0;MQ=20;MQB=1;MQSB=1;RPB=0.50395;SGB=-5.94997;VDB=0.00128428	GT:PL	0/1:76,0,121
1	20660265	.	G	A	55	PASS	AC=1;AN=2;BQB=0.317762;DP4=58,26,29,4;DP=142;HOB=0.125;ICB=0.3;MQ0F=0;MQ=20;MQB=1;MQSB=1;RPB=0.00146376;SGB=-12.0878;VDB=0.00555006	GT:PL	0/1:89,0,95
1	20660278	.	G	C	44.857	PASS	AC=1;AN=2;BQB=0.786369;DP4=58,25,34,3;DP=146;HOB=0.125;ICB=0.3;MQ0F=0;MQ=20;MQB=1;MQSB=1;RPB=2.57323e-05;SGB=-13.3152;VDB=0.000365026	GT:PL	0/1:79,0,91
1	20660281	.	T	G	44.7985	PASS	AC=1;AN=2;BQB=0.985856;DP4=56,23,35,3;DP=145;HOB=0.125;ICB=0.3;MQ0F=0;MQ=20;MQB=1;MQSB=1;RPB=3.86803e-05;SGB=-13.6221;VDB=0.000836138	GT:PL	0/1:79,0,91
1	20660895	.	G	C	81	PASS	AC=1;AN=2;BQB=0.972213;DP4=37,22,11,12;DP=94;HOB=0.125;ICB=0.3;MQ0F=0;MQ=20;MQB=1;MQSB=1;RPB=0.574512;SGB=-9.01927;VDB=0.121497	GT:PL	0/1:115,0,134
1	20660896	.	G	A	81	PASS	AC=1;AN=2;BQB=0.96191;DP4=37,22,11,12;DP=94;HOB=0.125;ICB=0.3;MQ0F=0;MQ=20;MQB=1;MQSB=1;RPB=0.56204;SGB=-9.01927;VDB=0.123319	GT:PL	0/1:115,0,134
1	20673485	.	G	A	41.987	PASS	AC=1;AN=2;BQB=0.986755;DP4=4,6,8,1;DP=20;HOB=0.125;ICB=0.3;MQ0F=0;MQ=20;MQB=1;MQSB=1;RPB=0.807887;SGB=4.69269;VDB=0.30199	GT:PL	0/1:76,0,35
1	20673506	.	C	A	36.9183	PASS	AC=1;AN=2;BQB=0.994413;DP4=3,4,8,1;DP=18;HOB=0.125;ICB=0.3;MQ0F=0;MQ=20;MQB=1;MQSB=1;RPB=0.817356;SGB=4.69269;VDB=0.0371434	GT:PL	0/1:71,0,9
1	20699489	.	T	A	53	PASS	AC=1;AN=2;BQB=0.571605;DP4=3,4,3,4;DP=15;HOB=0.125;ICB=0.3;MQ0F=0;MQ=20;MQB=0.966012;MQSB=1;RPB=0.428703;SGB=3.31571;VDB=0.505181	GT:PL	0/1:87,0,13
1	20703135	.	A	C	62	PASS	AC=1;AN=2;BQB=0.375311;DP4=3,2,6,3;DP=15;HOB=0.125;ICB=0.3;MQ0F=0;MQ=20;MQB=1;MQSB=1;RPB=0.980199;SGB=4.69269;VDB=0.93196	GT:PL	0/1:96,0,7
1	28658270	.	C	G	86	PASS	AC=1;AN=2;BQB=0.570363;DP4=63,16,22,13;DP=148;HOB=0.125;ICB=0.3;MQ0F=0;MQ=20;MQB=1;MQSB=1;RPB=0.953018;SGB=-12.7015;VDB=0.0581705	GT:PL	0/1:120,0,116
1	28685167	.	A	G	44.7652	PASS	AC=1;AN=2;BQB=0.577865;DP4=2,1,2,4;DP=13;HOB=0.125;ICB=0.3;MQ0F=0;MQ=20;MQB=0.924584;MQSB=0.974597;RPB=0.809011;SGB=1.97062;VDB=0.0887943	GT:PL	0/1:77,0,16
1	28746786	.	C	G	82	PASS	AC=1;AN=2;BQB=0.67894;DP4=273,264,103,134;DP=779;HOB=0.125;ICB=0.3;MQ0F=0;MQ=20;MQB=1;MQSB=1;RPB=0.819674;SGB=-74.6858;VDB=0.963512	GT:PL	0/1:116,0,153
1	34650284	.	C	G	58	PASS	AC=1;AN=2;BQB=0.643095;DP4=2,2,3,4;DP=13;HOB=0.125;ICB=0.3;MQ0F=0;MQ=20;MQB=0.964642;MQSB=0.950952;RPB=0.241161;SGB=3.31571;VDB=0.707785	GT:PL	0/1:93,4,0
1	34653139	.	C	T	40.9006	PASS	AC=1;AN=2;BQB=0.738577;DP4=27,21,6,5;DP=73;HOB=0.125;ICB=0.3;MQ0F=0;MQ=20;MQB=1;MQSB=1;RPB=0.960962;SGB=6.07412;VDB=0.924795	GT:PL	0/1:75,0,142
1	34654234	.	G	A	52	PASS	AC=1;AN=2;BQB=0.997841;DP4=24,23,7,8;DP=72;HOB=0.125;ICB=0.3;MQ0F=0;MQ=20;MQB=1;MQSB=1;RPB=0.580007;SGB=-6.56424;VDB=0.792993	GT:PL	0/1:86,0,141
1	35717719	.	A	G	38.2806	PASS	AC=1;AN=2;BQB=0.522191;DP4=24,27,9,6;DP=83;HOB=0.125;ICB=0.3;MQ0F=0;MQ=20;MQB=1;MQSB=1;RPB=0.999737;SGB=-6.56435;VDB=0.346756	GT:PL	0/1:72,0,143
1	35761457	.	C	T	47.318	PASS	AC=1;AN=2;BQB=0.00539358;DP4=31,12,8,7;DP=78;HOB=0.125;ICB=0.3;MQ0F=0;MQ=20;MQB=1;MQSB=1;RPB=0.40225;SGB=-6.56435;VDB=0.170903	GT:PL	0/1:80,0,121
1	35762908	.	G	A	40.2184	PASS	AC=1;AN=2;BQB=0.401671;DP4=36,20,13,7;DP=93;HOB=0.125;ICB=0.3;MQ0F=0;MQ=20;MQB=1;MQSB=1;RPB=0.27095;SGB=-8.09871;VDB=0.296277	GT:PL	0/1:72,0,129
1	35763099	.	C	T	65	PASS	AC=1;AN=2;BQB=0.534801;DP4=37,23,17,8;DP=111;HOB=0.125;ICB=0.3;MQ0F=0;MQ=20;MQB=1;MQSB=1;RPB=0.921229;SGB=-9.63298;VDB=0.189129	GT:PL	0/1:97,0,144
1	35766952	.	G	T	36.3112	PASS	AC=1;AN=2;BQB=0.814934;DP4=31,17,6,8;DP=79;HOB=0.125;ICB=0.3;MQ0F=0;MQ=20;MQB=1;MQSB=1;RPB=0.901842;SGB=-6.25745;VDB=0.228979	GT:PL	0/1:70,0,105
1	37124848	.	A	G	31.5946	PASS	AC=1;AN=2;BQB=0.961182;DP4=26,17,8,5;DP=68;HOB=0.125;ICB=0.3;MQ0F=0;MQ=20;MQB=1;MQSB=1;RPB=0.880474;SGB=-5.95055;VDB=0.277673	GT:PL	0/1:65,0,133
1	37803613	.	T	C	65	PASS	AC=1;AN=2;BQB=0.750137;DP4=10,2,5,5;DP=30;HOB=0.125;ICB=0.3;MQ0F=0;MQ=20;MQB=1;MQSB=1;RPB=0.593165;SGB=-5.0263;VDB=0.805428	GT:PL	0/1:99,0,37
1	37902920	.	C	T	44.0903	PASS	AC=1;AN=2;BQB=0.451712;DP4=53,65,14,15;DP=150;HOB=0.125;ICB=0.3;MQ0F=0;MQ=20;MQB=1;MQSB=1;RPB=0.808378;SGB=-10.8604;VDB=0.430908	GT:PL	0/1:78,0,140
1	37979652	.	A	G	36.3997	PASS	AC=1;AN=2;BQB=0.761339;DP4=22,19,7,6;DP=65;HOB=0.125;ICB=0.3;MQ0F=0;MQ=20;MQB=1;MQSB=1;RPB=0.909727;SGB=-5.95036;VDB=0.586927	GT:PL	0/1:70,0,136
1	41753990	.	G	C	31.2204	PASS	AC=1;AN=2;BQB=0.965796;DP4=35,25,14,5;DP=99;HOB=0.125;ICB=0.3;MQ0F=0;MQ=20;MQB=1;MQSB=1;RPB=0.890428;SGB=-7.7918;VDB=0.103827	GT:PL	0/1:65,0,144
1	41825237	.	T	C	41.2714	PASS	AC=1;AN=2;BQB=0.284776;DP4=65,30,20,9;DP=167;HOB=0.125;ICB=0.3;MQ0F=0;MQ=20;MQB=1;MQSB=1;RPB=0.0483328;SGB=-10.8604;VDB=0.140318	GT:PL	0/1:75,0,139
1	41857523	.	A	C	53	PASS	AC=1;AN=2;BQB=0.562142;DP4=10,5,5,4;DP=31;HOB=0.125;ICB=0.3;MQ0F=0;MQ=20;MQB=1;MQSB=1;RPB=0.984127;SGB=-4.71804;VDB=0.140966	GT:PL	0/1:86,0,69
1	41858377	.	C	G	31.1811	PASS	AC=1;AN=2;BQB=0.981273;DP4=12,6,5,3;DP=40;HOB=0.125;ICB=0.3;MQ0F=0;MQ=20;MQB=1;MQSB=1;RPB=0.722918;SGB=-4.40924;VDB=0.859903	GT:PL	0/1:63,0,98
1	42452183	.	C	T	89	PASS	AC=1;AN=2;BQB=0.0363379;DP4=54,151,15,61;DP=331;HOB=0.125;ICB=0.3;MQ0F=0;MQ=20;MQB=1;MQSB=1;RPB=0.998081;SGB=-25.2825;VDB=5.23467e-14	GT:PL	0/1:123,0,155
1	44275726	.	A	G	73	PASS	AC=1;AN=2;BQB=0.618187;DP4=16,9,5,9;DP=48;HOB=0.125;ICB=0.3;MQ0F=0;MQ=20;MQB=1;MQSB=1;RPB=0.328009;SGB=-6.25703;VDB=0.268133	GT:PL	0/1:107,0,96
1	44275779	.	C	T	74	PASS	AC=1;AN=2;BQB=0.962101;DP4=11,12,15,4;DP=48;HOB=0.125;ICB=0.3;MQ0F=0;MQ=20;MQB=1;MQSB=1;RPB=0.0613343;SGB=-7.79162;VDB=0.0895451	GT:PL	0/1:108,0,67
1	44281797	.	G	A	94	PASS	AC=1;AN=2;BQB=0.712043;DP4=14,21,8,11;DP=61;HOB=0.125;ICB=0.3;MQ0F=0;MQ=20;MQB=1;MQSB=1;RPB=0.0709411;SGB=-7.79174;VDB=0.505446	GT:PL	0/1:128,0,98
1	44298987	.	A	G	66	PASS	AC=1;AN=2;BQB=0.958048;DP4=15,0,9,3;DP=39;HOB=0.125;ICB=0.3;MQ0F=0;MQ=20;MQB=1;MQSB=1;RPB=0.723173;SGB=6.76576;VDB=0.906888	GT:PL	0/1:100,0,29
1	44907280	.	G	T	64	PASS	AC=1;AN=2;BQB=0.238312;DP4=6,1,5,4;DP=19;HOB=0.125;ICB=0.3;MQ0F=0;MQ=20;MQB=1;MQSB=1;RPB=0.844114;SGB=4.69269;VDB=0.981992	GT:PL	0/1:97,0,44
1	45394700	.	G	A	96	PASS	AC=1;AN=2;BQB=0.169591;DP4=33,14,9,9;DP=79;HOB=0.125;ICB=0.3;MQ0F=0;MQ=20;MQB=1;MQSB=1;RPB=0.319814;SGB=-7.48468;VDB=0.757952	GT:PL	0/1:130,0,72
1	46366799	.	A	G	39.2842	PASS	AC=1;AN=2;BQB=0.841798;DP4=14,9,5,3;DP=40;HOB=0.125;ICB=0.3;MQ0F=0;MQ=20;MQB=1;MQSB=1;RPB=0.375581;SGB=-4.40924;VDB=0.182239	GT:PL	0/1:73,0,83
1	46386715	.	T	C	37.37	PASS	AC=1;AN=2;BQB=0.211135;DP4=123,139,41,63;DP=370;HOB=0.125;ICB=0.3;MQ0F=0;MQ=20;MQB=1;MQSB=1;RPB=0.626703;SGB=-33.8744;VDB=0.299817	GT:PL	0/1:71,0,131
1	46455036	.	T	C	34.2889	PASS	AC=1;AN=2;BQB=0.132808;DP4=143,57,44,27;DP=353;HOB=0.125;ICB=0.3;MQ0F=0;MQ=20;MQB=1;MQSB=1;RPB=0.045976;SGB=-23.7482;VDB=0.425399	GT:PL	0/1:68,0,116
1	46499235	.	A	C	36.8787	PASS	AC=1;AN=2;BQB=0.188548;DP4=6,3,3,3;DP=18;HOB=0.125;ICB=0.3;MQ0F=0;MQ=20;MQB=1;MQSB=1;RPB=0.309248;SGB=-3.78882;VDB=0.149847	GT:PL	0/1:70,0,2
1	50539046	.	G	A	39.5278	PASS	AC=1;AN=2;BQB=0.785785;DP4=15,3,7,2;DP=35;HOB=0.125;ICB=0.3;MQ0F=0;MQ=20;MQB=1;MQSB=1;RPB=0.898397;SGB=-4.72062;VDB=0.968009	GT:PL	0/1:71,0,53
1	50681962	.	A	C	43.7883	PASS	AC=2;AN=2;BQB=0.649731;DP4=3,1,1,4;DP=10;HOB=0.5;ICB=0.5;MQ0F=0;MQ=20;MQB=0.974597;MQSB=0.974597;RPB=0.0812164;SGB=1.94933;VDB=0.681661	GT:PL	1/1:82,15,0
1	56447621	.	C	T	41.7258	PASS	AC=1;AN=2;BQB=0.010047;DP4=48,12,22,3;DP=95;HOB=0.125;ICB=0.3;MQ0F=0;MQ=20;MQB=1;MQSB=1;RPB=0.999059;SGB=-9.63298;VDB=0.0129438	GT:PL	0/1:75,0,102
1	56448379	.	G	A	30.2157	PASS	AC=1;AN=2;BQB=0.999726;DP4=19,20,7,4;DP=66;HOB=0.125;ICB=0.3;MQ0F=0;MQ=20;MQB=1;MQSB=1;RPB=0.923805;SGB=-5.3356;VDB=0.52194	GT:PL	0/1:64,0,136
1	56452099	.	G	A	39.1592	PASS	AC=1;AN=2;BQB=0.675959;DP4=35,40,6,13;DP=116;HOB=0.125;ICB=0.3;MQ0F=0;MQ=20;MQB=1;MQSB=1;RPB=0.921318;SGB=-7.79183;VDB=0.766323	GT:PL	0/1:73,0,144
1	56801016	.	C	T	45.1623	PASS	AC=1;AN=2;BQB=0.361362;DP4=17,18,6,7;DP=48;HOB=0.125;ICB=0.3;MQ0F=0;MQ=20;MQB=1;MQSB=1;RPB=0.961988;SGB=-5.95036;VDB=0.613531	GT:PL	0/1:77,0,132
1	57107722	.	C	T	73	PASS	AC=1;AN=2;BQB=0.988076;DP4=107,109,53,47;DP=367;HOB=0.125;ICB=0.3;MQ0F=0;MQ=20;MQB=1;MQSB=1;RPB=0.661284;SGB=-32.6469;VDB=0.0659065	GT:PL	0/1:107,0,144
1	57114035	.	C	T	33.4672	PASS	AC=1;AN=2;BQB=0.962269;DP4=10,3,4,3;DP=29;HOB=0.125;ICB=0.3;MQ0F=0;MQ=20;MQB=1;MQSB=1;RPB=0.425373;SGB=-4.09964;VDB=0.101802	GT:PL	0/1:66,0,66
1	57114784	.	G	A	36.214	PASS	AC=1;AN=2;BQB=0.291504;DP4=5,11,2,5;DP=27;HOB=0.125;ICB=0.3;MQ0F=0;MQ=20;MQB=1;MQSB=1;RPB=0.781849;SGB=-4.09964;VDB=0.243804	GT:PL	0/1:70,0,53
1	57118641	.	T	C	72	PASS	AC=1;AN=2;BQB=0.99541;DP4=14,5,8,5;DP=36;HOB=0.125;ICB=0.3;MQ0F=0;MQ=20;MQB=1;MQSB=1;RPB=0.158775;SGB=-5.9492;VDB=0.295253	GT:PL	0/1:105,0,88
1	57122357	.	A	G	33.6434	PASS	AC=1;AN=2;BQB=0.581345;DP4=4,4,6,1;DP=18;HOB=0.125;ICB=0.3;MQ0F=0;MQ=20;MQB=1;MQSB=1;RPB=0.444739;SGB=3.31571;VDB=0.380378	GT:PL	0/1:67,0,55
1	57122901	.	T	C	32.3715	PASS	AC=1;AN=2;BQB=0.855097;DP4=7,7,4,3;DP=24;HOB=0.125;ICB=0.3;MQ0F=0;MQ=20;MQB=1;MQSB=1;RPB=0.798183;SGB=-4.09964;VDB=0.410943	GT:PL	0/1:64,0,88
1	57139683	.	C	T	63	PASS	AC=1;AN=2;BQB=0.191362;DP4=25,13,11,5;DP=61;HOB=0.125;ICB=0.3;MQ0F=0;MQ=20;MQB=1;MQSB=1;RPB=0.873113;SGB=-6.87126;VDB=0.0574661	GT:PL	0/1:96,0,86
1	57808410	.	A	G	53	PASS	AC=1;AN=2;BQB=0.737299;DP4=4,3,8,2;DP=20;HOB=0.125;ICB=0.3;MQ0F=0;MQ=20;MQB=1;MQSB=1;RPB=0.989343;SGB=5.38303;VDB=0.563605	GT:PL	0/1:86,0,46
1	57841319	.	T	C	47.5171	PASS	AC=1;AN=2;BQB=0.559863;DP4=2,2,3,3;DP=14;HOB=0.125;ICB=0.3;MQ0F=0;MQ=20;MQB=1.00775;MQSB=0.952347;RPB=0.895781;SGB=2.63044;VDB=0.299032	GT:PL	0/1:81,1,0
1	58464201	.	G	T	55	PASS	AC=1;AN=2;BQB=0.311374;DP4=8,3,3,5;DP=23;HOB=0.125;ICB=0.3;MQ0F=0;MQ=20;MQB=1;MQSB=1;RPB=0.488331;SGB=4.00342;VDB=0.259674	GT:PL	0/1:89,0,51
1	58585674	.	T	C	39.0821	PASS	AC=1;AN=2;BQB=0.994368;DP4=61,26,13,5;DP=133;HOB=0.125;ICB=0.3;MQ0F=0;MQ=20;MQB=1;MQSB=1;RPB=0.45306;SGB=-7.48484;VDB=0.504998	GT:PL	0/1:73,0,131
1	58606247	.	C	T	78	PASS	AC=2;AN=2;BQB=0.650623;DP4=3,6,3,6;DP=20;HOB=0.5;ICB=0.5;MQ0F=0;MQ=20;MQB=1;MQSB=1;RPB=0.623919;SGB=-4.71804;VDB=0.685625	GT:PL	1/1:116,24,0
1	58785858	.	A	G	73	PASS	AC=1;AN=2;BQB=0.47466;DP4=142,44,53,23;DP=328;HOB=0.125;ICB=0.3;MQ0F=0;MQ=20;MQB=1;MQSB=1;RPB=0.818294;SGB=-25.2825;VDB=0.937119	GT:PL	0/1:107,0,118
1	58814623	.	C	T	36.4489	PASS	AC=1;AN=2;BQB=0.900802;DP4=2,1,3,2;DP=10;HOB=0.125;ICB=0.3;MQ0F=0;MQ=20;MQB=0.900802;MQSB=0.900802;RPB=0.150134;SGB=1.94933;VDB=0.0850649	GT:PL	0/1:69,0,2
1	58846814	.	C	A	58	PASS	AC=1;AN=2;BQB=0.200967;DP4=4,0,3,4;DP=17;HOB=0.125;ICB=0.3;MQ0F=0;MQ=20;MQB=0.964642;MQSB=0.964642;RPB=0.361741;SGB=3.31571;VDB=0.0498254	GT:PL	0/1:93,4,0
1	58848324	.	A	T	112	PASS	AC=1;AN=2;BQB=1.13158e-07;DP4=757,630,406,351;DP=2500;HOB=0.125;ICB=0.3;MQ0F=0;MQ=20;MQB=1;MQSB=1;RPB=0.607821;SGB=-234.249;VDB=0.000687429	GT:PL	0/1:146,0,145
1	58856128	.	T	C	49.6538	PASS	AC=1;AN=2;BQB=0.411547;DP4=8,5,9,2;DP=30;HOB=0.125;ICB=0.3;MQ0F=0;MQ=20;MQB=1;MQSB=1;RPB=0.816215;SGB=6.07412;VDB=0.822504	GT:PL	0/1:83,0,91
1	58866697	.	C	T	31.522	PASS	AC=1;AN=2;BQB=0.931779;DP4=4,2,5,1;DP=16;HOB=0.125;ICB=0.3;MQ0F=0;MQ=20;MQB=0.982603;MQSB=1;RPB=0.542126;SGB=2.63044;VDB=0.374571	GT:PL	0/1:65,0,31
1	64360573	.	G	A	47.8129	PASS	AC=1;AN=2;BQB=0.200967;DP4=2,2,5,2;DP=14;HOB=0.125;ICB=0.3;MQ0F=0;MQ=20;MQB=0.964642;MQSB=0.964642;RPB=0.924449;SGB=3.31571;VDB=0.59913	GT:PL	0/1:81,0,13
1	64884701	.	G	T	50	PASS	AC=1;AN=2;BQB=0.585754;DP4=24,23,8,8;DP=70;HOB=0.125;ICB=0.3;MQ0F=0;MQ=20;MQB=1;MQSB=1;RPB=0.344147;SGB=-6.87123;VDB=0.187918	GT:PL	0/1:84,0,139
1	64941709	.	C	T	65	PASS	AC=1;AN=2;BQB=0.531189;DP4=32,15,11,6;DP=84;HOB=0.125;ICB=0.3;MQ0F=0;MQ=20;MQB=1;MQSB=1;RPB=0.508594;SGB=-7.17804;VDB=0.0949065	GT:PL	0/1:99,0,105
1	64995362	.	A	G	52	PASS	AC=1;AN=2;BQB=0.135704;DP4=30,11,12,5;DP=70;HOB=0.125;ICB=0.3;MQ0F=0;MQ=20;MQB=1;MQSB=1;RPB=0.75392;SGB=-7.17793;VDB=0.204515	GT:PL	0/1:86,0,115
1	65031883	.	C	T	210	PASS	AC=1;AN=2;BQB=0;DP4=164,3988,1226,4817;DP=11474;HOB=0.625;ICB=0.36;MQ0F=0;MQ=20;MQB=1;MQSB=1;RPB=4.68999e-09;SGB=-1856.27;VDB=1.10907e-05	GT:PL	0/1:96,0,92
1	65238570	.	C	T	44.8482	PASS	AC=1;AN=2;BQB=0.723502;DP4=26,69,7,27;DP=156;HOB=0.125;ICB=0.3;MQ0F=0;MQ=20;MQB=1;MQSB=1;RPB=0.845172;SGB=-12.3947;VDB=0.00467074	GT:PL	0/1:78,0,145
1	65749476	.	A	G	48.1591	PASS	AC=1;AN=2;BQB=0.809011;DP4=2,1,3,3;DP=11;HOB=0.125;ICB=0.3;MQ0F=0;MQ=20;MQB=0.924584;MQSB=0.974597;RPB=0.924584;SGB=1.97062;VDB=0.789228	GT:PL	0/1:81,1,0
1	65924357	.	A	G	43.3387	PASS	AC=1;AN=2;BQB=0.905933;DP4=15,3,11,1;DP=40;HOB=0.125;ICB=0.3;MQ0F=0;MQ=20;MQB=1;MQSB=1;RPB=0.176441;SGB=-5.64284;VDB=0.425716	GT:PL	0/1:76,0,56
1	65925751	.	G	A	32.2322	PASS	AC=1;AN=2;BQB=0.488155;DP4=36,12,11,2;DP=78;HOB=0.125;ICB=0.3;MQ0F=0;MQ=20;MQB=1;MQSB=1;RPB=0.0757134;SGB=-5.94997;VDB=0.706775	GT:PL	0/1:66,0,115
1	65926032	.	C	T	35.746	PASS	AC=1;AN=2;BQB=0.888468;DP4=19,12,8,3;DP=52;HOB=0.125;ICB=0.3;MQ0F=0;MQ=20;MQB=1;MQSB=1;RPB=0.614441;SGB=-5.3363;VDB=0.103133	GT:PL	0/1:69,0,107
1	65926247	.	C	T	44.2728	PASS	AC=1;AN=2;BQB=0.847645;DP4=11,7,4,3;DP=32;HOB=0.125;ICB=0.3;MQ0F=0;MQ=20;MQB=1;MQSB=1;RPB=0.832643;SGB=3.31571;VDB=0.447761	GT:PL	0/1:78,0,63
1	65927089	.	G	T	33.0346	PASS	AC=1;AN=2;BQB=0.916373;DP4=30,14,6,8;DP=65;HOB=0.125;ICB=0.3;MQ0F=0;MQ=20;MQB=1;MQSB=1;RPB=0.59037;SGB=-6.25755;VDB=0.467553	GT:PL	0/1:64,0,116
1	65927463	.	G	A	39.2904	PASS	AC=1;AN=2;BQB=0.129954;DP4=33,20,13,4;DP=79;HOB=0.125;ICB=0.3;MQ0F=0;MQ=20;MQB=1;MQSB=1;RPB=0.991571;SGB=-7.1781;VDB=0.0190612	GT:PL	0/1:73,0,139
1	65927620	.	T	A	60	PASS	AC=1;AN=2;BQB=0.822206;DP4=21,19,8,8;DP=65;HOB=0.125;ICB=0.3;MQ0F=0;MQ=20;MQB=1;MQSB=1;RPB=0.122436;SGB=-6.87126;VDB=0.4157	GT:PL	0/1:91,0,123
1	65927834	.	C	G	73	PASS	AC=1;AN=2;BQB=0.581538;DP4=19,10,21,6;DP=73;HOB=0.125;ICB=0.3;MQ0F=0;MQ=20;MQB=1;MQSB=1;RPB=0.934206;SGB=-10.2467;VDB=0.522704	GT:PL	0/1:107,0,23
1	65950331	.	T	G	43.7884	PASS	AC=2;AN=2;BQB=0.730948;DP4=0,4,1,4;DP=10;HOB=0.5;ICB=0.5;MQ0F=0;MQ=20;MQB=0.974597;MQSB=1;RPB=0.89338;SGB=1.94933;VDB=0.374631	GT:PL	1/1:82,15,0
1	65957272	.	G	T	97	PASS	AC=1;AN=2;BQB=0.00267964;DP4=2290,2090,1319,1185;DP=6935;HOB=0.125;ICB=0.3;MQ0F=0;MQ=20;MQB=1;MQSB=1;RPB=9.45632e-08;SGB=-770.321;VDB=0.225785	GT:PL	0/1:131,0,152
1	65959412	.	T	C	40.069	PASS	AC=1;AN=2;BQB=0.260151;DP4=8,17,3,4;DP=37;HOB=0.125;ICB=0.3;MQ0F=0;MQ=20;MQB=1;MQSB=1;RPB=0.779104;SGB=-4.09964;VDB=0.724891	GT:PL	0/1:74,0,43
1	65959460	.	T	C	44.7793	PASS	AC=1;AN=2;BQB=0.945647;DP4=12,6,6,3;DP=34;HOB=0.125;ICB=0.3;MQ0F=0;MQ=20;MQB=1;MQSB=1;RPB=0.839513;SGB=-4.72062;VDB=0.354937	GT:PL	0/1:79,0,28
1	65959560	.	A	G	37.1859	PASS	AC=1;AN=2;BQB=0.866141;DP4=8,6,4,2;DP=25;HOB=0.125;ICB=0.3;MQ0F=0;MQ=20;MQB=1;MQSB=1;RPB=0.332192;SGB=2.63044;VDB=0.706942	GT:PL	0/1:71,0,42
1	66710504	.	G	A	37.2869	PASS	AC=1;AN=2;BQB=0.0763289;DP4=29,4,7,2;DP=58;HOB=0.125;ICB=0.3;MQ0F=0;MQ=20;MQB=1;MQSB=1;RPB=0.12136;SGB=-4.71804;VDB=0.0941654	GT:PL	0/1:71,0,83
1	66710516	.	T	G	32.2443	PASS	AC=1;AN=2;BQB=0.816443;DP4=32,5,7,2;DP=64;HOB=0.125;ICB=0.3;MQ0F=0;MQ=20;MQB=1;MQSB=1;RPB=0.541518;SGB=-4.71804;VDB=0.1044	GT:PL	0/1:66,0,88
1	66718163	.	T	C	70	PASS	AC=1;AN=2;BQB=0.957013;DP4=1000,520,275,157;DP=2413;HOB=0.125;ICB=0.3;MQ0F=0;MQ=20;MQB=1;MQSB=1;RPB=0.76317;SGB=-134.522;VDB=0.121396	GT:PL	0/1:104,0,141
1	66718309	.	G	A	49.2492	PASS	AC=1;AN=2;BQB=0.621567;DP4=462,585,118,193;DP=1913;HOB=0.125;ICB=0.3;MQ0F=0;MQ=20;MQB=1;MQSB=1;RPB=0.079878;SGB=-97.3929;VDB=7.8825e-06	GT:PL	0/1:83,0,145
1	67194247	.	G	A	40.7635	PASS	AC=1;AN=2;BQB=0.0649927;DP4=23,40,6,7;DP=84;HOB=0.125;ICB=0.3;MQ0F=0;MQ=20;MQB=1;MQSB=1;RPB=0.515117;SGB=7.4578;VDB=0.361517	GT:PL	0/1:75,0,149
1	67209087	.	C	T	30.8981	PASS	AC=1;AN=2;BQB=0.576361;DP4=9,12,1,5;DP=31;HOB=0.125;ICB=0.3;MQ0F=0;MQ=20;MQB=1;MQSB=1;RPB=0.0168512;SGB=-3.78882;VDB=0.00107728	GT:PL	0/1:65,0,2
1	67210593	.	A	G	87	PASS	AC=1;AN=2;BQB=0.393575;DP4=15,19,11,7;DP=63;HOB=0.125;ICB=0.3;MQ0F=0;MQ=20;MQB=1;MQSB=1;RPB=0.977866;SGB=10.9211;VDB=0.629706	GT:PL	0/1:121,0,107
1	67438318	.	G	T	40.997	PASS	AC=1;AN=2;BQB=0.997919;DP4=4,2,7,1;DP=22;HOB=0.125;ICB=0.3;MQ0F=0;MQ=20;MQB=1;MQSB=1;RPB=0.981425;SGB=4.00342;VDB=0.770293	GT:PL	0/1:75,0,8
1	67442181	.	A	C	34.1697	PASS	AC=1;AN=2;BQB=0.162463;DP4=8,10,5,2;DP=33;HOB=0.125;ICB=0.3;MQ0F=0;MQ=20;MQB=1;MQSB=1;RPB=0.395661;SGB=-4.09964;VDB=0.729686	GT:PL	0/1:68,0,57
1	67444063	.	T	C	36.1468	PASS	AC=1;AN=2;BQB=0.549154;DP4=18,8,6,4;DP=52;HOB=0.125;ICB=0.3;MQ0F=0;MQ=20;MQB=1;MQSB=1;RPB=0.892553;SGB=-5.02822;VDB=0.882989	GT:PL	0/1:69,0,107
1	67444338	.	T	G	44.3167	PASS	AC=1;AN=2;BQB=0.66348;DP4=10,6,5,4;DP=31;HOB=0.125;ICB=0.3;MQ0F=0;MQ=20;MQB=1;MQSB=1;RPB=0.509932;SGB=-4.72062;VDB=0.529034	GT:PL	0/1:77,0,39
1	67444424	.	T	C	89	PASS	AC=1;AN=2;BQB=0.41165;DP4=5,6,10,6;DP=36;HOB=0.125;ICB=0.3;MQ0F=0;MQ=20;MQB=1;MQSB=1;RPB=0.985196;SGB=-6.87069;VDB=0.318781	GT:PL	0/1:123,0,5
1	67567487	.	T	G	75	PASS	AC=1;AN=2;BQB=0.198321;DP4=72,52,41,13;DP=217;HOB=0.125;ICB=0.3;MQ0F=0;MQ=20;MQB=1;MQSB=1;RPB=0.656392;SGB=-18.5317;VDB=0.278021	GT:PL	0/1:109,0,147
1	67576549	.	G	T	39.8935	PASS	AC=1;AN=2;BQB=0.633688;DP4=39,61,7,10;DP=138;HOB=0.125;ICB=0.3;MQ0F=0;MQ=20;MQB=1;MQSB=1;RPB=0.867272;SGB=-7.17793;VDB=0.326204	GT:PL	0/1:74,0,150
1	67576562	.	A	G	42.9481	PASS	AC=1;AN=2;BQB=0.560102;DP4=36,56,9,7;DP=133;HOB=0.125;ICB=0.3;MQ0F=0;MQ=20;MQB=1;MQSB=1;RPB=0.628193;SGB=-6.871;VDB=0.324463	GT:PL	0/1:77,0,150
1	67579718	.	G	C	65	PASS	AC=1;AN=2;BQB=0.998015;DP4=43,30,33,7;DP=144;HOB=0.125;ICB=0.3;MQ0F=0;MQ=20;MQB=1;MQSB=1;RPB=0.305479;SGB=-14.2358;VDB=0.570192	GT:PL	0/1:99,0,113
1	67590174	.	A	G	104	PASS	AC=1;AN=2;BQB=0.732325;DP4=63,53,42,33;DP=201;HOB=0.125;ICB=0.3;MQ0F=0;MQ=20;MQB=1;MQSB=1;RPB=0.560441;SGB=-24.9756;VDB=0.261425	GT:PL	0/1:138,0,117
1	67801876	.	A	G	51	PASS	AC=1;AN=2;BQB=0.763675;DP4=2,2,2,5;DP=14;HOB=0.125;ICB=0.3;MQ0F=0;MQ=20;MQB=0.964642;MQSB=0.964642;RPB=0.442128;SGB=3.31571;VDB=0.0637684	GT:PL	0/1:84,0,11
1	68081757	.	A	G	37.8683	PASS	AC=1;AN=2;BQB=0.623736;DP4=5,2,1,5;DP=13;HOB=0.125;ICB=0.3;MQ0F=0;MQ=20;MQB=0.961166;MQSB=0.961166;RPB=0.899815;SGB=2.63044;VDB=0.0833652	GT:PL	0/1:72,1,0
1	68592974	.	A	T	32.7191	PASS	AC=1;AN=2;BQB=0.633936;DP4=7,4,5,1;DP=22;HOB=0.125;ICB=0.3;MQ0F=0;MQ=20;MQB=1;MQSB=1;RPB=0.664254;SGB=2.63044;VDB=0.510342	GT:PL	0/1:67,0,16
1	68699896	.	G	A	41.0822	PASS	AC=1;AN=2;BQB=0.54534;DP4=16,15,5,4;DP=42;HOB=0.125;ICB=0.3;MQ0F=0;MQ=20;MQB=1;MQSB=1;RPB=0.866927;SGB=4.69269;VDB=0.58687	GT:PL	0/1:75,0,118
1	68896626	.	C	T	31.0211	PASS	AC=1;AN=2;BQB=0.904729;DP4=4,1,3,2;DP=14;HOB=0.125;ICB=0.3;MQ0F=0;MQ=20;MQB=0.952347;MQSB=0.916482;RPB=0.428556;SGB=1.94933;VDB=0.884234	GT:PL	0/1:64,0,33
1	68913807	.	C	A	37.8139	PASS	AC=1;AN=2;BQB=0.562978;DP4=18,12,8,4;DP=51;HOB=0.125;ICB=0.3;MQ0F=0;MQ=20;MQB=1;MQSB=1;RPB=0.965624;SGB=-5.64284;VDB=0.606741	GT:PL	0/1:70,0,132
1	69675465	.	T	A	37.3453	PASS	AC=1;AN=2;BQB=0.5;DP4=0,2,5,1;DP=10;HOB=0.125;ICB=0.3;MQ0F=0;MQ=20;MQB=1;MQSB=0.900802;RPB=0.25;SGB=1.97062;VDB=0.831298	GT:PL	0/1:69,1,0
1	69676899	.	T	C	97	PASS	AC=1;AN=2;BQB=0.798668;DP4=116,108,43,54;DP=347;HOB=0.125;ICB=0.3;MQ0F=0;MQ=20;MQB=1;MQSB=1;RPB=0.888096;SGB=-31.7264;VDB=0.0046332	GT:PL	0/1:131,0,144
1	69683975	.	T	C	72	PASS	AC=1;AN=2;BQB=0.275464;DP4=83,25,36,11;DP=199;HOB=0.125;ICB=0.3;MQ0F=0;MQ=20;MQB=1;MQSB=1;RPB=0.156791;SGB=-16.3837;VDB=0.437718	GT:PL	0/1:106,0,121
1	69728815	.	A	G	31.3892	PASS	AC=1;AN=2;BQB=0.998305;DP4=10,7,6,2;DP=29;HOB=0.125;ICB=0.3;MQ0F=0;MQ=20;MQB=1;MQSB=1;RPB=0.767106;SGB=-4.40924;VDB=0.5	GT:PL	0/1:64,0,102
1	69803204	.	C	G	71	PASS	AC=1;AN=2;BQB=0.0133478;DP4=31,13,17,6;DP=72;HOB=0.125;ICB=0.3;MQ0F=0;MQ=20;MQB=1;MQSB=1;RPB=0.893153;SGB=-9.01926;VDB=0.35163	GT:PL	0/1:103,0,121
1	69832348	.	G	A	62	PASS	AC=1;AN=2;BQB=0.907597;DP4=398,402,132,118;DP=1151;HOB=0.125;ICB=0.3;MQ0F=0;MQ=20;MQB=1;MQSB=1;RPB=0.0289182;SGB=-78.6749;VDB=0.290962	GT:PL	0/1:96,0,148
1	70069119	.	G	A	35.2663	PASS	AC=1;AN=2;BQB=0.98958;DP4=168,98,74,32;DP=481;HOB=0.125;ICB=0.3;MQ0F=0;MQ=20;MQB=1;MQSB=1;RPB=0.2562;SGB=-34.4881;VDB=0.354741	GT:PL	0/1:69,0,122
1	70069216	.	G	A	56	PASS	AC=1;AN=2;BQB=0.999849;DP4=189,93,73,47;DP=471;HOB=0.125;ICB=0.3;MQ0F=0;MQ=20;MQB=1;MQSB=1;RPB=0.764632;SGB=-38.784;VDB=0.124057	GT:PL	0/1:90,0,131
1	70071327	.	G	A	92	PASS	AC=1;AN=2;BQB=0.396484;DP4=74,105,26,38;DP=284;HOB=0.125;ICB=0.3;MQ0F=0;MQ=20;MQB=1;MQSB=1;RPB=0.997222;SGB=-21.6002;VDB=0.592082	GT:PL	0/1:126,0,145
1	70075549	.	C	A	65	PASS	AC=1;AN=2;BQB=0.997217;DP4=102,104,42,37;DP=288;HOB=0.125;ICB=0.3;MQ0F=0;MQ=20;MQB=1;MQSB=1;RPB=0.753102;SGB=-26.203;VDB=0.171761	GT:PL	0/1:99,0,141
1	70082657	.	C	T	78	PASS	AC=1;AN=2;BQB=0.661164;DP4=123,42,37,31;DP=274;HOB=0.125;ICB=0.3;MQ0F=0;MQ=20;MQB=1;MQSB=1;RPB=0.0568877;SGB=-22.8277;VDB=0.882408	GT:PL	0/1:112,0,131
1	70775271	.	G	A	42.2108	PASS	AC=1;AN=2;BQB=0.30866;DP4=12,13,3,5;DP=33;HOB=0.125;ICB=0.3;MQ0F=0;MQ=20;MQB=1;MQSB=1;RPB=0.841187;SGB=4.00342;VDB=0.322974	GT:PL	0/1:76,0,107
1	70964372	.	T	C	47.2892	PASS	AC=1;AN=2;BQB=1;DP4=14,8,5,4;DP=39;HOB=0.125;ICB=0.3;MQ0F=0;MQ=20;MQB=1;MQSB=1;RPB=1;SGB=-4.71804;VDB=0.550378	GT:PL	0/1:81,0,87
1	70984236	.	G	A	40.2063	PASS	AC=1;AN=2;BQB=0.826363;DP4=8,178,7,76;DP=285;HOB=0.125;ICB=0.3;MQ0F=0;MQ=20;MQB=1;MQSB=1;RPB=0.959253;SGB=-27.4304;VDB=1.35448e-23	GT:PL	0/1:74,0,82
1	71026245	.	C	G	33.5797	PASS	AC=1;AN=2;BQB=0.840624;DP4=4,5,3,3;DP=16;HOB=0.125;ICB=0.3;MQ0F=0;MQ=20;MQB=1;MQSB=1;RPB=0.894839;SGB=-3.78882;VDB=0.810983	GT:PL	0/1:65,0,33
1	71210892	.	G	C	63	PASS	AC=1;AN=2;BQB=0.381248;DP4=84,21,33,13;DP=189;HOB=0.125;ICB=0.3;MQ0F=0;MQ=20;MQB=1;MQSB=1;RPB=0.266942;SGB=-16.0769;VDB=0.903889	GT:PL	0/1:97,0,117
1	71213682	.	G	A	87	PASS	AC=1;AN=2;BQB=0.945489;DP4=97,68,68,27;DP=303;HOB=0.125;ICB=0.3;MQ0F=0;MQ=20;MQB=1;MQSB=1;RPB=0.115366;SGB=-31.1127;VDB=0.144963	GT:PL	0/1:121,0,137
1	71216097	.	G	A	40.1751	PASS	AC=1;AN=2;BQB=0.86827;DP4=51,37,17,13;DP=135;HOB=0.125;ICB=0.3;MQ0F=0;MQ=20;MQB=1;MQSB=1;RPB=0.951538;SGB=-11.1672;VDB=0.320698	GT:PL	0/1:74,0,125
1	71274659	.	T	C	94	PASS	AC=1;AN=2;BQB=0.0449812;DP4=667,660,369,367;DP=2080;HOB=0.125;ICB=0.3;MQ0F=0;MQ=20;MQB=1;MQSB=1;RPB=0.823237;SGB=-227.805;VDB=0.146394	GT:PL	0/1:128,0,153
1	71277093	.	C	G	32.2734	PASS	AC=1;AN=2;BQB=0.748749;DP4=16,4,3,3;DP=32;HOB=0.125;ICB=0.3;MQ0F=0;MQ=20;MQB=1;MQSB=1;RPB=0.935507;SGB=2.63044;VDB=0.856113	GT:PL	0/1:66,0,78
1	71435868	.	A	C	86	PASS	AC=1;AN=2;BQB=0.453984;DP4=217,85,107,45;DP=600;HOB=0.125;ICB=0.3;MQ0F=0;MQ=20;MQB=1;MQSB=1;RPB=0.517414;SGB=-48.6033;VDB=1.09855e-07	GT:PL	0/1:120,0,134
1	71435943	.	A	G	74	PASS	AC=1;AN=2;BQB=0.438531;DP4=172,157,70,84;DP=554;HOB=0.125;ICB=0.3;MQ0F=0;MQ=20;MQB=1;MQSB=1;RPB=0.894214;SGB=-49.217;VDB=0.0212008	GT:PL	0/1:108,0,145
1	71436285	.	A	G	41.1523	PASS	AC=1;AN=2;BQB=0.00254291;DP4=231,158,121,51;DP=746;HOB=0.125;ICB=0.3;MQ0F=0;MQ=20;MQB=1;MQSB=1;RPB=0.729309;SGB=-54.7403;VDB=0.00560952	GT:PL	0/1:75,0,132
1	71513683	.	C	T	65	PASS	AC=1;AN=2;BQB=0.0587768;DP4=69,60,20,24;DP=175;HOB=0.125;ICB=0.3;MQ0F=0;MQ=20;MQB=1;MQSB=1;RPB=0.869044;SGB=-15.4632;VDB=0.980235	GT:PL	0/1:99,0,146
1	71626858	.	A	C	47.5603	PASS	AC=1;AN=2;BQB=0.279523;DP4=66,34,22,13;DP=169;HOB=0.125;ICB=0.3;MQ0F=0;MQ=20;MQB=1;MQSB=1;RPB=0.528279;SGB=-12.7015;VDB=0.18445	GT:PL	0/1:81,0,130
1	71660647	.	A	G	44.3224	PASS	AC=1;AN=2;BQB=0.999108;DP4=9,3,4,3;DP=24;HOB=0.125;ICB=0.3;MQ0F=0;MQ=20;MQB=1;MQSB=1;RPB=0.839457;SGB=3.31571;VDB=0.11383	GT:PL	0/1:78,0,63
1	71790660	.	G	A	106	PASS	AC=1;AN=2;BQB=0.465137;DP4=39,31,22,19;DP=125;HOB=0.125;ICB=0.3;MQ0F=0;MQ=20;MQB=1;MQSB=1;RPB=0.946066;SGB=-14.5426;VDB=0.0777661	GT:PL	0/1:140,0,137
1	71952810	.	C	T	61	PASS	AC=1;AN=2;BQB=0.97952;DP4=206,157,79,69;DP=640;HOB=0.125;ICB=0.3;MQ0F=0;MQ=20;MQB=1;MQSB=1;RPB=0.317465;SGB=-47.3759;VDB=0.0602693	GT:PL	0/1:95,0,144
1	72014343	.	A	G	56	PASS	AC=1;AN=2;BQB=0.956683;DP4=126,77,46,34;DP=360;HOB=0.125;ICB=0.3;MQ0F=0;MQ=20;MQB=1;MQSB=1;RPB=0.918582;SGB=-26.5099;VDB=0.999013	GT:PL	0/1:90,0,127
1	72020564	.	C	T	42.2512	PASS	AC=1;AN=2;BQB=0.92744;DP4=73,47,11,22;DP=202;HOB=0.125;ICB=0.3;MQ0F=0;MQ=20;MQB=1;MQSB=1;RPB=0.154079;SGB=-12.0878;VDB=0.0156826	GT:PL	0/1:76,0,132
1	72029581	.	A	G	73	PASS	AC=1;AN=2;BQB=1;DP4=10,5,5,6;DP=30;HOB=0.125;ICB=0.3;MQ0F=0;MQ=20;MQB=1;MQSB=1;RPB=0.996974;SGB=-5.33419;VDB=0.404531	GT:PL	0/1:108,0,19
1	72030348	.	C	T	45.1111	PASS	AC=1;AN=2;BQB=0.957378;DP4=11,8,4,5;DP=32;HOB=0.125;ICB=0.3;MQ0F=0;MQ=20;MQB=1;MQSB=1;RPB=0.719354;SGB=-4.72062;VDB=0.577326	GT:PL	0/1:77,0,76
1	72048128	.	C	T	56	PASS	AC=1;AN=2;BQB=0.606531;DP4=13,7,12,3;DP=46;HOB=0.125;ICB=0.3;MQ0F=0;MQ=20;MQB=1;MQSB=1;RPB=0.375311;SGB=-6.56403;VDB=0.733485	GT:PL	0/1:90,0,42
1	72048518	.	G	A	81	PASS	AC=1;AN=2;BQB=0.999803;DP4=11,6,9,5;DP=40;HOB=0.125;ICB=0.3;MQ0F=0;MQ=20;MQB=1;MQSB=1;RPB=0.856919;SGB=8.15014;VDB=0.214264	GT:PL	0/1:115,0,66
1	72647712	.	G	A	32.141	PASS	AC=1;AN=2;BQB=0.297172;DP4=3,3,3,2;DP=13;HOB=0.125;ICB=0.3;MQ0F=0;MQ=20;MQB=0.950952;MQSB=0.950952;RPB=0.564628;SGB=1.94933;VDB=0.525934	GT:PL	0/1:66,0,19
1	72650159	.	T	G	45.6224	PASS	AC=1;AN=2;BQB=0.475987;DP4=31,21,10,7;DP=80;HOB=0.125;ICB=0.3;MQ0F=0;MQ=20;MQB=1;MQSB=1;RPB=0.792308;SGB=-7.17813;VDB=0.463632	GT:PL	0/1:79,0,135
1	72650270	.	A	G	52	PASS	AC=1;AN=2;BQB=0.999981;DP4=32,26,9,9;DP=91;HOB=0.125;ICB=0.3;MQ0F=0;MQ=20;MQB=1;MQSB=1;RPB=0.853906;SGB=-7.48493;VDB=0.242607	GT:PL	0/1:86,0,149
1	72650602	.	C	T	35.4201	PASS	AC=1;AN=2;BQB=0.732962;DP4=12,12,4,5;DP=46;HOB=0.125;ICB=0.3;MQ0F=0;MQ=20;MQB=1;MQSB=1;RPB=0.74458;SGB=-4.72062;VDB=0.0270139	GT:PL	0/1:69,0,93
1	72656255	.	C	G	35.2925	PASS	AC=1;AN=2;BQB=0.50373;DP4=5,5,1,6;DP=22;HOB=0.125;ICB=0.3;MQ0F=0;MQ=20;MQB=1;MQSB=1;RPB=0.475187;SGB=-4.09964;VDB=0.790074	GT:PL	0/1:68,0,31
1	72670355	.	C	A	79	PASS	AC=1;AN=2;BQB=0.981932;DP4=32,136,14,62;DP=289;HOB=0.125;ICB=0.3;MQ0F=0;MQ=20;MQB=1;MQSB=1;RPB=0.92183;SGB=-25.2825;VDB=9.03046e-11	GT:PL	0/1:111,0,152
1	72677846	.	C	T	38.2223	PASS	AC=1;AN=2;BQB=0.779507;DP4=27,6,7,5;DP=54;HOB=0.125;ICB=0.3;MQ0F=0;MQ=20;MQB=1;MQSB=1;RPB=0.995973;SGB=-5.64361;VDB=0.973083	GT:PL	0/1:71,0,91
1	72677914	.	C	T	56	PASS	AC=1;AN=2;BQB=0.643815;DP4=36,13,9,8;DP=79;HOB=0.125;ICB=0.3;MQ0F=0;MQ=20;MQB=1;MQSB=1;RPB=0.194038;SGB=-7.17814;VDB=0.317573	GT:PL	0/1:89,0,98
1	72678027	.	C	T	44.3159	PASS	AC=1;AN=2;BQB=0.777319;DP4=14,18,5,6;DP=49;HOB=0.125;ICB=0.3;MQ0F=0;MQ=20;MQB=1;MQSB=1;RPB=0.98835;SGB=-5.3356;VDB=0.387541	GT:PL	0/1:78,0,121
1	72678098	.	G	A	44.2866	PASS	AC=1;AN=2;BQB=0.262459;DP4=15,16,4,5;DP=46;HOB=0.125;ICB=0.3;MQ0F=0;MQ=20;MQB=1;MQSB=1;RPB=0.720488;SGB=-4.71804;VDB=0.798273	GT:PL	0/1:78,0,100
1	72678633	.	G	A	100	PASS	AC=1;AN=2;BQB=0.246804;DP4=693,773,328,408;DP=2232;HOB=0.125;ICB=0.3;MQ0F=0;MQ=20;MQB=1;MQSB=1;RPB=0.956196;SGB=-227.805;VDB=0.775933	GT:PL	0/1:134,0,153
1	72682965	.	T	C	52	PASS	AC=1;AN=2;BQB=0.220985;DP4=13,10,9,3;DP=45;HOB=0.125;ICB=0.3;MQ0F=0;MQ=20;MQB=1;MQSB=1;RPB=0.528437;SGB=-5.64284;VDB=0.538108	GT:PL	0/1:86,0,56
1	72683009	.	C	A	33.3346	PASS	AC=1;AN=2;BQB=0.999415;DP4=11,16,7,3;DP=39;HOB=0.125;ICB=0.3;MQ0F=0;MQ=20;MQB=1;MQSB=1;RPB=0.113492;SGB=-5.02822;VDB=0.772968	GT:PL	0/1:67,0,99
1	72684153	.	G	A	107	PASS	AC=1;AN=2;BQB=0.640178;DP4=611,658,213,301;DP=2252;HOB=0.125;ICB=0.3;MQ0F=0;MQ=20;MQB=1;MQSB=1;RPB=0.282794;SGB=-159.684;VDB=0.000246391	GT:PL	0/1:141,0,153
1	72684903	.	C	T	31.0281	PASS	AC=1;AN=2;BQB=0.26763;DP4=104,117,16,23;DP=291;HOB=0.125;ICB=0.3;MQ0F=0;MQ=20;MQB=1;MQSB=1;RPB=0.983492;SGB=-13.9289;VDB=0.744989	GT:PL	0/1:65,0,130
1	72926619	.	C	T	42.1158	PASS	AC=1;AN=2;BQB=0.803905;DP4=41,15,8,6;DP=96;HOB=0.125;ICB=0.3;MQ0F=0;MQ=20;MQB=1;MQSB=1;RPB=0.94221;SGB=-6.25703;VDB=0.399491	GT:PL	0/1:76,0,116
1	73107436	.	G	A	42.1572	PASS	AC=1;AN=2;BQB=0.306441;DP4=40,16,5,5;DP=92;HOB=0.125;ICB=0.3;MQ0F=0;MQ=20;MQB=1;MQSB=1;RPB=0.665097;SGB=-5.0263;VDB=0.152536	GT:PL	0/1:76,0,126
1	73499551	.	A	G	78	PASS	AC=1;AN=2;BQB=0.353928;DP4=34,20,16,7;DP=93;HOB=0.125;ICB=0.3;MQ0F=0;MQ=20;MQB=1;MQSB=1;RPB=0.882128;SGB=14.3863;VDB=0.113408	GT:PL	0/1:112,0,131
1	73520789	.	T	G	40.1945	PASS	AC=1;AN=2;BQB=0.713909;DP4=17,39,5,8;DP=69;HOB=0.125;ICB=0.3;MQ0F=0;MQ=20;MQB=1;MQSB=1;RPB=0.999882;SGB=-5.95036;VDB=0.782113	GT:PL	0/1:74,0,132
1	73559217	.	G	A	97	PASS	AC=1;AN=2;BQB=0.261176;DP4=29,38,17,14;DP=116;HOB=0.125;ICB=0.3;MQ0F=0;MQ=20;MQB=1;MQSB=1;RPB=0.650017;SGB=-11.4741;VDB=0.108435	GT:PL	0/1:131,0,116
1	73714269	.	C	A	60	PASS	AC=1;AN=2;BQB=0.908856;DP4=13,5,4,5;DP=32;HOB=0.125;ICB=0.3;MQ0F=0;MQ=20;MQB=1;MQSB=1;RPB=0.918828;SGB=-4.71804;VDB=0.391945	GT:PL	0/1:94,0,20
1	73801509	.	G	A	120	PASS	AC=1;AN=2;BQB=0.00715823;DP4=502,358,227,230;DP=1594;HOB=0.125;ICB=0.3;MQ0F=0;MQ=20;MQB=1;MQSB=1;RPB=0.917555;SGB=-142.193;VDB=0.998806	GT:PL	0/1:154,0,118
1	74778246	.	A	G	78	PASS	AC=1;AN=2;BQB=0.346269;DP4=37,46,15,18;DP=144;HOB=0.125;ICB=0.3;MQ0F=0;MQ=20;MQB=1;MQSB=1;RPB=0.497873;SGB=-12.0878;VDB=0.279879	GT:PL	0/1:111,0,148
1	74782800	.	T	C	39.811	PASS	AC=1;AN=2;BQB=0.499688;DP4=24,21,5,10;DP=72;HOB=0.125;ICB=0.3;MQ0F=0;MQ=20;MQB=1;MQSB=1;RPB=0.90273;SGB=-6.56435;VDB=0.542796	GT:PL	0/1:73,0,139
1	76542075	.	G	A	95	PASS	AC=1;AN=2;BQB=0.852096;DP4=44,15,21,12;DP=113;HOB=0.125;ICB=0.3;MQ0F=0;MQ=20;MQB=1;MQSB=1;RPB=0.444156;SGB=-12.0878;VDB=0.303405	GT:PL	0/1:129,0,118
1	77206918	.	C	T	82	PASS	AC=1;AN=2;BQB=0.653422;DP4=19,11,9,7;DP=66;HOB=0.125;ICB=0.3;MQ0F=0;MQ=20;MQB=1;MQSB=1;RPB=0.823754;SGB=-6.871;VDB=0.108527	GT:PL	0/1:116,0,90
1	78015976	.	T	G	36.4489	PASS	AC=1;AN=2;BQB=0.900802;DP4=1,2,3,2;DP=10;HOB=0.125;ICB=0.3;MQ0F=0;MQ=20;MQB=0.900802;MQSB=0.992367;RPB=0.600535;SGB=1.94933;VDB=0.807392	GT:PL	0/1:69,0,2
1	78029217	.	C	T	62	PASS	AC=1;AN=2;BQB=0.974294;DP4=16,11,5,7;DP=48;HOB=0.125;ICB=0.3;MQ0F=0;MQ=20;MQB=1;MQSB=1;RPB=0.84609;SGB=-5.64284;VDB=0.454942	GT:PL	0/1:96,0,95
1	79030799	.	G	A	35.2642	PASS	AC=1;AN=2;BQB=0.411566;DP4=50,26,16,6;DP=117;HOB=0.125;ICB=0.3;MQ0F=0;MQ=20;MQB=1;MQSB=1;RPB=0.996382;SGB=-8.71242;VDB=0.837031	GT:PL	0/1:69,0,120
1	79034304	.	T	C	30.5823	PASS	AC=1;AN=2;BQB=0.963782;DP4=30,11,16,2;DP=69;HOB=0.125;ICB=0.3;MQ0F=0;MQ=20;MQB=1;MQSB=1;RPB=0.128735;SGB=-7.48493;VDB=0.150897	GT:PL	0/1:64,0,125
1	79713413	.	G	A	32.9714	PASS	AC=1;AN=2;BQB=0.90038;DP4=27,27,5,12;DP=72;HOB=0.125;ICB=0.3;MQ0F=0;MQ=20;MQB=1;MQSB=1;RPB=0.752257;SGB=-7.1781;VDB=0.95509	GT:PL	0/1:66,0,149
1	80502900	.	T	C	44.138	PASS	AC=1;AN=2;BQB=0.575123;DP4=56,34,16,7;DP=142;HOB=0.125;ICB=0.3;MQ0F=0;MQ=20;MQB=1;MQSB=1;RPB=0.676415;SGB=-9.01926;VDB=0.629293	GT:PL	0/1:78,0,131
1	80660356	.	A	G	58	PASS	AC=1;AN=2;BQB=0.972644;DP4=18,8,6,6;DP=45;HOB=0.125;ICB=0.3;MQ0F=0;MQ=20;MQB=1;MQSB=1;RPB=0.518442;SGB=-5.64336;VDB=0.353483	GT:PL	0/1:91,0,79
1	80786916	.	T	C	123	PASS	AC=1;AN=2;BQB=0.44004;DP4=205,250,122,167;DP=893;HOB=0.125;ICB=0.3;MQ0F=0;MQ=20;MQB=1;MQSB=1;RPB=0.656979;SGB=-90.6421;VDB=0.890492	GT:PL	0/1:157,0,124
1	80798593	.	A	C	43.727	PASS	AC=1;AN=2;BQB=0.239447;DP4=10,4,3,3;DP=28;HOB=0.125;ICB=0.3;MQ0F=0;MQ=20;MQB=1;MQSB=1;RPB=0.662613;SGB=2.63044;VDB=0.489658	GT:PL	0/1:78,0,14
1	80801119	.	T	A	34.4167	PASS	AC=1;AN=2;BQB=0.665351;DP4=16,5,6,2;DP=42;HOB=0.125;ICB=0.3;MQ0F=0;MQ=20;MQB=1;MQSB=1;RPB=0.41985;SGB=-4.41269;VDB=0.92727	GT:PL	0/1:69,1,0
1	80801413	.	A	G	30.0555	PASS	AC=1;AN=2;BQB=0.910594;DP4=32,9,7,1;DP=72;HOB=0.125;ICB=0.3;MQ0F=0;MQ=20;MQB=1;MQSB=1;RPB=0.925963;SGB=-4.41269;VDB=0.853153	GT:PL	0/1:64,0,45
1	80801497	.	T	G	30.1854	PASS	AC=1;AN=2;BQB=0.687442;DP4=27,17,5,1;DP=65;HOB=0.125;ICB=0.3;MQ0F=0;MQ=20;MQB=1;MQSB=1;RPB=0.185353;SGB=2.63044;VDB=0.0476592	GT:PL	0/1:64,0,43
1	80823659	.	C	G	163	PASS	AC=2;AN=2;BQB=1;DP4=1,0,13,6;DP=22;MQ0F=0;MQ=20;MQB=1;MQSB=1;RPB=1;SGB=-1.23889;VDB=0.328483	GT:PL	1/1:82,9,0
1	80824315	.	A	C	48.2644	PASS	AC=1;AN=2;BQB=0.94808;DP4=461,430,106,98;DP=1147;HOB=0.125;ICB=0.3;MQ0F=0;MQ=20;MQB=1;MQSB=1;RPB=0.773861;SGB=-64.5596;VDB=0.126672	GT:PL	0/1:82,0,142
1	80995994	.	T	C	31.2729	PASS	AC=1;AN=2;BQB=0.245404;DP4=5,2,5,1;DP=17;HOB=0.125;ICB=0.3;MQ0F=0;MQ=20;MQB=0.961166;MQSB=1;RPB=0.777113;SGB=2.63044;VDB=0.618859	GT:PL	0/1:65,0,31
1	81100051	.	T	C	30.4823	PASS	AC=1;AN=2;BQB=0.30263;DP4=24,6,6,4;DP=54;HOB=0.125;ICB=0.3;MQ0F=0;MQ=20;MQB=1;MQSB=1;RPB=0.422956;SGB=-5.02822;VDB=0.279539	GT:PL	0/1:64,0,100
1	81103251	.	T	C	32.3117	PASS	AC=1;AN=2;BQB=0.577911;DP4=23,6,6,3;DP=53;HOB=0.125;ICB=0.3;MQ0F=0;MQ=20;MQB=1;MQSB=1;RPB=0.215853;SGB=-4.72062;VDB=0.230053	GT:PL	0/1:66,0,87
1	81106337	.	A	G	79	PASS	AC=1;AN=2;BQB=0.248054;DP4=19,14,14,6;DP=67;HOB=0.125;ICB=0.3;MQ0F=0;MQ=20;MQB=1;MQSB=1;RPB=0.981611;SGB=-8.09867;VDB=0.159343	GT:PL	0/1:113,0,100
1	81112130	.	G	A	34.2912	PASS	AC=1;AN=2;BQB=0.501949;DP4=30,7,10,2;DP=55;HOB=0.125;ICB=0.3;MQ0F=0;MQ=20;MQB=1;MQSB=1;RPB=0.88764;SGB=-5.64361;VDB=0.0306323	GT:PL	0/1:68,0,84
1	81204601	.	T	C	42.4259	PASS	AC=1;AN=2;BQB=0.724999;DP4=12,10,8,3;DP=39;HOB=0.125;ICB=0.3;MQ0F=0;MQ=20;MQB=1;MQSB=1;RPB=0.736053;SGB=-5.33419;VDB=0.144698	GT:PL	0/1:76,0,109
1	81234327	.	A	C	46.2814	PASS	AC=1;AN=2;BQB=0.608546;DP4=167,86,56,36;DP=504;HOB=0.125;ICB=0.3;MQ0F=0;MQ=20;MQB=1;MQSB=1;RPB=0.812451;SGB=-30.1921;VDB=0.0146341	GT:PL	0/1:80,0,121
1	81271507	.	C	T	37.6271	PASS	AC=1;AN=2;BQB=0.961166;DP4=3,4,4,2;DP=13;HOB=0.125;ICB=0.3;MQ0F=0;MQ=20;MQB=0.961166;MQSB=0.961166;RPB=0.920266;SGB=2.63044;VDB=0.293058	GT:PL	0/1:71,0,45
1	81782541	.	C	T	67	PASS	AC=1;AN=2;BQB=1;DP4=28,17,15,6;DP=67;HOB=0.125;ICB=0.3;MQ0F=0;MQ=20;MQB=1;MQSB=1;RPB=0.904752;SGB=-8.40544;VDB=0.945184	GT:PL	0/1:101,0,133
1	81784039	.	C	T	51	PASS	AC=1;AN=2;BQB=0.70953;DP4=27,16,3,14;DP=70;HOB=0.125;ICB=0.3;MQ0F=0;MQ=20;MQB=1;MQSB=1;RPB=0.601141;SGB=-7.1781;VDB=0.614059	GT:PL	0/1:84,0,120
1	81784756	.	C	A	34.297	PASS	AC=1;AN=2;BQB=0.92664;DP4=22,3,7,2;DP=42;HOB=0.125;ICB=0.3;MQ0F=0;MQ=20;MQB=1;MQSB=1;RPB=0.911931;SGB=-4.71804;VDB=0.825911	GT:PL	0/1:68,0,86
1	81899671	.	A	G	32.2818	PASS	AC=1;AN=2;BQB=0.523125;DP4=17,5,6,4;DP=42;HOB=0.125;ICB=0.3;MQ0F=0;MQ=20;MQB=1;MQSB=1;RPB=0.819916;SGB=-5.02822;VDB=0.501726	GT:PL	0/1:64,0,94
1	82295049	.	T	C	43.1803	PASS	AC=1;AN=2;BQB=0.867944;DP4=65,58,14,15;DP=213;HOB=0.125;ICB=0.3;MQ0F=0;MQ=20;MQB=1;MQSB=1;RPB=0.72644;SGB=-10.8604;VDB=0.230421	GT:PL	0/1:77,0,134
1	82296976	.	T	C	31.2741	PASS	AC=1;AN=2;BQB=0.188876;DP4=11,9,2,4;DP=30;HOB=0.125;ICB=0.3;MQ0F=0;MQ=20;MQB=1;MQSB=1;RPB=0.995842;SGB=2.63044;VDB=0.0697235	GT:PL	0/1:65,0,78
1	82297559	.	G	A	30.2296	PASS	AC=1;AN=2;BQB=0.234136;DP4=15,5,3,3;DP=33;HOB=0.125;ICB=0.3;MQ0F=0;MQ=20;MQB=1;MQSB=1;RPB=0.408078;SGB=2.63044;VDB=0.489657	GT:PL	0/1:64,0,85
1	82297794	.	T	C	30.2664	PASS	AC=1;AN=2;BQB=0.947033;DP4=9,5,3,3;DP=29;HOB=0.125;ICB=0.3;MQ0F=0;MQ=20;MQB=1;MQSB=1;RPB=0.866141;SGB=2.63044;VDB=0.125187	GT:PL	0/1:64,0,85
1	82300660	.	T	C	36.2156	PASS	AC=1;AN=2;BQB=0.999887;DP4=67,36,18,7;DP=169;HOB=0.125;ICB=0.3;MQ0F=0;MQ=20;MQB=1;MQSB=1;RPB=0.866689;SGB=-9.63298;VDB=0.0605517	GT:PL	0/1:70,0,139
1	82303392	.	C	T	97	PASS	AC=1;AN=2;BQB=0.800628;DP4=64,33,24,13;DP=167;HOB=0.125;ICB=0.3;MQ0F=0;MQ=20;MQB=1;MQSB=1;RPB=0.513487;SGB=-13.3152;VDB=0.744067	GT:PL	0/1:131,0,117
1	82308821	.	G	A	45.2133	PASS	AC=1;AN=2;BQB=0.79817;DP4=47,40,13,8;DP=133;HOB=0.125;ICB=0.3;MQ0F=0;MQ=20;MQB=1;MQSB=1;RPB=0.994921;SGB=-8.40556;VDB=0.686853	GT:PL	0/1:79,0,135
1	82346497	.	T	C	34.1776	PASS	AC=1;AN=2;BQB=0.444336;DP4=32,33,10,3;DP=99;HOB=0.125;ICB=0.3;MQ0F=0;MQ=20;MQB=1;MQSB=1;RPB=0.643768;SGB=-5.95036;VDB=0.153112	GT:PL	0/1:68,0,138
1	82519515	.	A	G	104	PASS	AC=1;AN=2;BQB=0.000324764;DP4=316,239,153,125;DP=1076;HOB=0.125;ICB=0.3;MQ0F=0;MQ=20;MQB=1;MQSB=1;RPB=0.996505;SGB=-87.2667;VDB=0.0029823	GT:PL	0/1:138,0,151
1	82519583	.	A	G	43.9551	PASS	AC=1;AN=2;BQB=0.857734;DP4=359,164,192,69;DP=953;HOB=0.125;ICB=0.3;MQ0F=0;MQ=20;MQB=1;MQSB=1;RPB=0.124533;SGB=-82.0502;VDB=0.82447	GT:PL	0/1:78,0,130
1	82520833	.	T	G	100	PASS	AC=1;AN=2;BQB=0.00814425;DP4=457,227,228,140;DP=1377;HOB=0.125;ICB=0.3;MQ0F=0;MQ=20;MQB=1;MQSB=1;RPB=0.548342;SGB=-114.883;VDB=0.739057	GT:PL	0/1:134,0,145
1	82520847	.	G	T	93	PASS	AC=1;AN=2;BQB=0.258375;DP4=414,295,202,151;DP=1456;HOB=0.125;ICB=0.3;MQ0F=0;MQ=20;MQB=1;MQSB=1;RPB=0.819219;SGB=-110.281;VDB=0.0210359	GT:PL	0/1:127,0,149
1	82520922	.	C	T	89	PASS	AC=1;AN=2;BQB=0.729387;DP4=316,288,179,138;DP=1075;HOB=0.125;ICB=0.3;MQ0F=0;MQ=20;MQB=1;MQSB=1;RPB=0.00845782;SGB=-99.234;VDB=0.999979	GT:PL	0/1:123,0,154
1	82521597	.	G	A	77	PASS	AC=1;AN=2;BQB=0.636739;DP4=588,280,337,145;DP=1799;HOB=0.125;ICB=0.3;MQ0F=0;MQ=20;MQB=1;MQSB=1;RPB=0.610561;SGB=-149.865;VDB=0.0253191	GT:PL	0/1:111,0,134
1	83431058	.	A	G	36.0098	PASS	AC=1;AN=2;BQB=0.920266;DP4=3,3,6,1;DP=14;HOB=0.125;ICB=0.3;MQ0F=0;MQ=20;MQB=0.961166;MQSB=1;RPB=0.531709;SGB=3.31571;VDB=0.707785	GT:PL	0/1:69,0,42
1	83455882	.	C	T	40.3716	PASS	AC=1;AN=2;BQB=0.991701;DP4=6,0,7,1;DP=21;HOB=0.125;ICB=0.3;MQ0F=0;MQ=20;MQB=1;MQSB=1;RPB=0.434598;SGB=4.00342;VDB=0.333755	GT:PL	0/1:74,0,20
1	83463424	.	C	T	53	PASS	AC=1;AN=2;BQB=0.866958;DP4=87,133,34,30;DP=310;HOB=0.125;ICB=0.3;MQ0F=0;MQ=20;MQB=1;MQSB=1;RPB=0.896729;SGB=-21.6002;VDB=0.0771286	GT:PL	0/1:87,0,141
1	83469885	.	G	A	77	PASS	AC=1;AN=2;BQB=0.962772;DP4=43,102,18,39;DP=235;HOB=0.125;ICB=0.3;MQ0F=0;MQ=20;MQB=1;MQSB=1;RPB=0.346369;SGB=-19.4523;VDB=0.00502651	GT:PL	0/1:111,0,153
1	83533439	.	G	C	100	PASS	AC=1;AN=2;BQB=0.199582;DP4=49,32,22,15;DP=157;HOB=0.125;ICB=0.3;MQ0F=0;MQ=20;MQB=1;MQSB=1;RPB=0.730913;SGB=-13.3152;VDB=0.271328	GT:PL	0/1:134,0,116
1	83533844	.	T	C	62	PASS	AC=1;AN=2;BQB=0.961193;DP4=102,31,39,16;DP=252;HOB=0.125;ICB=0.3;MQ0F=0;MQ=20;MQB=1;MQSB=1;RPB=0.985507;SGB=-18.8386;VDB=0.320642	GT:PL	0/1:95,0,116
1	83567951	.	G	A	43.3011	PASS	AC=1;AN=2;BQB=0.715049;DP4=14,0,6,2;DP=27;HOB=0.125;ICB=0.3;MQ0F=0;MQ=20;MQB=1;MQSB=1;RPB=0.674601;SGB=4.00342;VDB=0.55693	GT:PL	0/1:77,0,52
1	83582919	.	A	G	76	PASS	AC=1;AN=2;BQB=0.996709;DP4=15,11,7,8;DP=53;HOB=0.125;ICB=0.3;MQ0F=0;MQ=20;MQB=1;MQSB=1;RPB=0.460662;SGB=-6.56403;VDB=0.00461508	GT:PL	0/1:110,0,89
1	83617958	.	G	A	99	PASS	AC=1;AN=2;BQB=0.998496;DP4=317,379,208,184;DP=1106;HOB=0.125;ICB=0.3;MQ0F=0;MQ=20;MQB=1;MQSB=1;RPB=0.212433;SGB=-122.248;VDB=0.528108	GT:PL	0/1:133,0,158
1	83935679	.	G	A	30.2384	PASS	AC=1;AN=2;BQB=0.97584;DP4=7,9,3,3;DP=26;HOB=0.125;ICB=0.3;MQ0F=0;MQ=20;MQB=1;MQSB=1;RPB=0.74112;SGB=2.63044;VDB=0.182083	GT:PL	0/1:64,0,85
1	84098034	.	A	G	32.4995	PASS	AC=2;AN=2;BQB=0.607698;DP4=2,1,1,3;DP=12;HOB=0.5;ICB=0.5;MQ0F=0;MQ=20;MQB=1.01283;MQSB=1.01283;RPB=0.607698;SGB=1.27626;VDB=0.0257451	GT:PL	1/1:70,12,0
1	84428229	.	G	A	37.3029	PASS	AC=1;AN=2;BQB=0.956614;DP4=19,12,8,4;DP=57;HOB=0.125;ICB=0.3;MQ0F=0;MQ=20;MQB=1;MQSB=1;RPB=0.99552;SGB=-5.6418;VDB=0.396891	GT:PL	0/1:71,0,127
1	88262078	.	A	G	89	PASS	AC=1;AN=2;BQB=0.80076;DP4=85,35,53,19;DP=277;HOB=0.125;ICB=0.3;MQ0F=0;MQ=20;MQB=1;MQSB=1;RPB=0.294353;SGB=-24.0551;VDB=0.00198758	GT:PL	0/1:123,0,107
1	88262709	.	T	C	71	PASS	AC=1;AN=2;BQB=7.96037e-05;DP4=305,45,199,31;DP=744;HOB=0.125;ICB=0.3;MQ0F=0;MQ=20;MQB=1;MQSB=1;RPB=0.977939;SGB=-72.5378;VDB=0.997366	GT:PL	0/1:106,0,103
1	88364175	.	C	A	53	PASS	AC=1;AN=2;BQB=0.944856;DP4=15,6,10,2;DP=43;HOB=0.125;ICB=0.3;MQ0F=0;MQ=20;MQB=1;MQSB=1;RPB=0.701512;SGB=-5.6418;VDB=0.617065	GT:PL	0/1:87,0,62
1	88403026	.	A	G	46.441	PASS	AC=1;AN=2;BQB=0.50202;DP4=44,10,19,3;DP=102;HOB=0.125;ICB=0.3;MQ0F=0;MQ=20;MQB=1;MQSB=1;RPB=0.215365;SGB=-8.71242;VDB=0.01446	GT:PL	0/1:79,0,102
1	88417567	.	G	A	55	PASS	AC=1;AN=2;BQB=0.896504;DP4=1,12,5,4;DP=23;HOB=0.125;ICB=0.3;MQ0F=0;MQ=20;MQB=1;MQSB=1;RPB=0.174113;SGB=4.69269;VDB=0.380722	GT:PL	0/1:89,0,70
1	88498934	.	C	A	53	PASS	AC=1;AN=2;BQB=0.857769;DP4=39,29,9,13;DP=117;HOB=0.125;ICB=0.3;MQ0F=0;MQ=20;MQB=1;MQSB=1;RPB=0.477532;SGB=-8.71242;VDB=0.457223	GT:PL	0/1:86,0,147
1	88666413	.	G	A	51	PASS	AC=1;AN=2;BQB=0.507274;DP4=68,76,22,27;DP=245;HOB=0.125;ICB=0.3;MQ0F=0;MQ=20;MQB=1;MQSB=1;RPB=0.180966;SGB=-16.9974;VDB=0.144755	GT:PL	0/1:85,0,138
1	91928922	.	G	A	47.4313	PASS	AC=1;AN=2;BQB=0.712936;DP4=14,9,4,6;DP=38;HOB=0.125;ICB=0.3;MQ0F=0;MQ=20;MQB=1;MQSB=1;RPB=0.977058;SGB=-5.0263;VDB=0.968615	GT:PL	0/1:81,0,111
1	95770659	.	A	G	41.1274	PASS	AC=1;AN=2;BQB=0.672708;DP4=21,12,7,6;DP=57;HOB=0.125;ICB=0.3;MQ0F=0;MQ=20;MQB=1;MQSB=1;RPB=0.958054;SGB=-5.9492;VDB=0.0411164	GT:PL	0/1:74,0,127
1	95781511	.	T	C	72	PASS	AC=2;AN=2;BQB=1;DP4=0,2,4,3;DP=11;HOB=0.5;ICB=0.5;MQ0F=0;MQ=20;MQB=1;MQSB=0.974597;RPB=1;SGB=2.55596;VDB=0.915696	GT:PL	1/1:109,21,0
1	96148502	.	C	T	82	PASS	AC=1;AN=2;BQB=0.595595;DP4=79,75,45,28;DP=227;HOB=0.125;ICB=0.3;MQ0F=0;MQ=20;MQB=1;MQSB=1;RPB=0.945313;SGB=-24.3619;VDB=0.0891862	GT:PL	0/1:116,0,142
1	97183685	.	T	C	41.3178	PASS	AC=1;AN=2;BQB=0.950952;DP4=3,2,4,2;DP=16;HOB=0.125;ICB=0.3;MQ0F=0;MQ=20;MQB=0.950952;MQSB=0.964642;RPB=0.950952;SGB=2.63044;VDB=0.945073	GT:PL	0/1:75,0,16
1	97198234	.	G	A	48.795	PASS	AC=1;AN=2;BQB=0.108275;DP4=13,8,1,12;DP=40;HOB=0.125;ICB=0.3;MQ0F=0;MQ=20;MQB=1;MQSB=1;RPB=0.758113;SGB=-5.95036;VDB=0.236092	GT:PL	0/1:83,0,15
1	97237055	.	T	C	38.2818	PASS	AC=1;AN=2;BQB=0.99881;DP4=6,4,2,5;DP=20;HOB=0.125;ICB=0.3;MQ0F=0;MQ=20;MQB=1;MQSB=1;RPB=0.84246;SGB=-4.09964;VDB=0.217488	GT:PL	0/1:72,0,16
1	97237082	.	T	C	32.5606	PASS	AC=1;AN=2;BQB=0.996604;DP4=8,6,3,3;DP=23;HOB=0.125;ICB=0.3;MQ0F=0;MQ=20;MQB=1;MQSB=1;RPB=0.866141;SGB=-3.78882;VDB=0.779105	GT:PL	0/1:67,0,19
1	97244700	.	C	T	42.2894	PASS	AC=1;AN=2;BQB=0.10695;DP4=20,14,3,7;DP=51;HOB=0.125;ICB=0.3;MQ0F=0;MQ=20;MQB=1;MQSB=1;RPB=0.68601;SGB=-5.02822;VDB=0.551647	GT:PL	0/1:76,0,107
1	97247882	.	T	C	43.142	PASS	AC=1;AN=2;BQB=0.856983;DP4=17,4,13,1;DP=41;HOB=0.125;ICB=0.3;MQ0F=0;MQ=20;MQB=1;MQSB=1;RPB=0.64118;SGB=-6.25703;VDB=0.223765	GT:PL	0/1:77,0,59
1	97250754	.	A	G	106	PASS	AC=1;AN=2;BQB=0.89959;DP4=185,90,101,66;DP=568;HOB=0.125;ICB=0.3;MQ0F=0;MQ=20;MQB=1;MQSB=1;RPB=0.795406;SGB=-53.2061;VDB=0.98168	GT:PL	0/1:141,0,124
1	97253672	.	A	C	31.8661	PASS	AC=1;AN=2;BQB=0.655816;DP4=7,3,3,2;DP=19;HOB=0.125;ICB=0.3;MQ0F=0;MQ=20;MQB=1;MQSB=1;RPB=0.437414;SGB=1.94933;VDB=0.170249	GT:PL	0/1:66,0,19
1	97327594	.	A	G	67	PASS	AC=1;AN=2;BQB=0.98806;DP4=15,2,13,4;DP=47;HOB=0.125;ICB=0.3;MQ0F=0;MQ=20;MQB=1;MQSB=1;RPB=0.544757;SGB=-7.17793;VDB=0.00353542	GT:PL	0/1:100,0,17
1	97820877	.	C	T	61	PASS	AC=1;AN=2;BQB=0.994392;DP4=67,33,22,14;DP=180;HOB=0.125;ICB=0.3;MQ0F=0;MQ=20;MQB=1;MQSB=1;RPB=0.439383;SGB=-13.0084;VDB=0.00353729	GT:PL	0/1:95,0,132
1	97821708	.	A	C	54	PASS	AC=1;AN=2;BQB=0.647467;DP4=67,44,17,15;DP=175;HOB=0.125;ICB=0.3;MQ0F=0;MQ=20;MQB=1;MQSB=1;RPB=0.803671;SGB=-11.7809;VDB=0.54644	GT:PL	0/1:88,0,137
1	97824415	.	G	A	42.286	PASS	AC=1;AN=2;BQB=0.33771;DP4=80,36,25,11;DP=165;HOB=0.125;ICB=0.3;MQ0F=0;MQ=20;MQB=1;MQSB=1;RPB=0.962266;SGB=-13.0084;VDB=0.075251	GT:PL	0/1:76,0,120
1	98178512	.	A	T	116	PASS	AC=1;AN=2;BQB=0.258006;DP4=152,126,103,91;DP=568;HOB=0.125;ICB=0.3;MQ0F=0;MQ=20;MQB=1;MQSB=1;RPB=0.822494;SGB=-61.4911;VDB=0.01254	GT:PL	0/1:150,0,132
1	98179416	.	T	G	101	PASS	AC=1;AN=2;BQB=0.15023;DP4=384,156,235,120;DP=1135;HOB=0.125;ICB=0.3;MQ0F=0;MQ=20;MQB=1;MQSB=1;RPB=0.496275;SGB=-110.894;VDB=0.997288	GT:PL	0/1:135,0,134
1	98179596	.	G	A	80	PASS	AC=1;AN=2;BQB=0.367435;DP4=967,107,633,97;DP=2335;HOB=0.125;ICB=0.3;MQ0F=0;MQ=20;MQB=1;MQSB=1;RPB=0.928416;SGB=-225.964;VDB=3.94667e-14	GT:PL	0/1:114,0,97
1	98191697	.	A	T	69	PASS	AC=1;AN=2;BQB=0.9993;DP4=6,15,6,6;DP=41;HOB=0.125;ICB=0.3;MQ0F=0;MQ=20;MQB=1;MQSB=1;RPB=0.0216071;SGB=-5.6418;VDB=0.522028	GT:PL	0/1:103,0,78
1	98193482	.	T	A	91	PASS	AC=1;AN=2;BQB=0.997859;DP4=8,6,7,8;DP=33;HOB=0.125;ICB=0.3;MQ0F=0;MQ=20;MQB=1;MQSB=1;RPB=0.871846;SGB=-6.56362;VDB=0.48571	GT:PL	0/1:125,0,40
1	99137158	.	A	G	51	PASS	AC=1;AN=2;BQB=0.785935;DP4=39,37,9,15;DP=101;HOB=0.125;ICB=0.3;MQ0F=0;MQ=20;MQB=1;MQSB=1;RPB=0.926251;SGB=-9.32613;VDB=0.310975	GT:PL	0/1:85,0,144
1	100240875	.	T	G	65	PASS	AC=1;AN=2;BQB=0.84667;DP4=262,178,127,104;DP=843;HOB=0.125;ICB=0.3;MQ0F=0;MQ=20;MQB=1;MQSB=1;RPB=0.898291;SGB=-72.8447;VDB=0.0244902	GT:PL	0/1:99,0,141
1	100794274	.	C	T	53	PASS	AC=1;AN=2;BQB=0.326403;DP4=27,9,27,4;DP=85;HOB=0.125;ICB=0.3;MQ0F=0;MQ=20;MQB=1;MQSB=1;RPB=0.905163;SGB=19.9314;VDB=0.210844	GT:PL	0/1:87,0,24
1	107235587	.	T	C	45.1228	PASS	AC=1;AN=2;BQB=0.76792;DP4=47,10,9,7;DP=99;HOB=0.125;ICB=0.3;MQ0F=0;MQ=20;MQB=1;MQSB=1;RPB=0.997314;SGB=-6.871;VDB=0.146644	GT:PL	0/1:79,0,109
1	107236471	.	G	A	50	PASS	AC=1;AN=2;BQB=0.728819;DP4=63,153,20,53;DP=319;HOB=0.125;ICB=0.3;MQ0F=0;MQ=20;MQB=1;MQSB=1;RPB=0.166187;SGB=-24.3619;VDB=0.151722	GT:PL	0/1:84,0,144
1	107236475	.	A	C	52	PASS	AC=1;AN=2;BQB=0.00797124;DP4=59,134,18,46;DP=288;HOB=0.125;ICB=0.3;MQ0F=0;MQ=20;MQB=1;MQSB=1;RPB=0.00854173;SGB=-21.6002;VDB=0.0731765	GT:PL	0/1:86,0,146
1	107645791	.	G	A	43.3604	PASS	AC=1;AN=2;BQB=0.892981;DP4=4,28,2,11;DP=49;HOB=0.125;ICB=0.3;MQ0F=0;MQ=20;MQB=1;MQSB=1;RPB=0.681068;SGB=-5.94997;VDB=0.624468	GT:PL	0/1:77,0,98
1	108261191	.	G	C	62	PASS	AC=1;AN=2;BQB=0.573826;DP4=7,7,6,4;DP=31;HOB=0.125;ICB=0.3;MQ0F=0;MQ=20;MQB=1;MQSB=1;RPB=0.85666;SGB=-5.0263;VDB=0.306317	GT:PL	0/1:95,0,61
1	108387164	.	T	G	45.1958	PASS	AC=1;AN=2;BQB=0.986207;DP4=8,10,3,5;DP=36;HOB=0.125;ICB=0.3;MQ0F=0;MQ=20;MQB=1;MQSB=1;RPB=0.829669;SGB=-4.40924;VDB=0.398764	GT:PL	0/1:79,0,66
1	108390894	.	A	T	66	PASS	AC=1;AN=2;BQB=0.453747;DP4=25,12,13,4;DP=68;HOB=0.125;ICB=0.3;MQ0F=0;MQ=20;MQB=1;MQSB=1;RPB=0.823133;SGB=-7.17804;VDB=0.493997	GT:PL	0/1:100,0,113
1	109760338	.	A	G	68	PASS	AC=1;AN=2;BQB=0.682386;DP4=46,110,30,28;DP=252;HOB=0.125;ICB=0.3;MQ0F=0;MQ=20;MQB=1;MQSB=1;RPB=0.00747138;SGB=-19.7591;VDB=0.121351	GT:PL	0/1:102,0,151
1	109770618	.	A	C	36.1994	PASS	AC=1;AN=2;BQB=0.191874;DP4=24,17,7,5;DP=63;HOB=0.125;ICB=0.3;MQ0F=0;MQ=20;MQB=1;MQSB=1;RPB=0.658645;SGB=-5.64284;VDB=0.800523	GT:PL	0/1:70,0,132
1	109770662	.	T	C	31.6125	PASS	AC=1;AN=2;BQB=0.871806;DP4=26,10,7,5;DP=55;HOB=0.125;ICB=0.3;MQ0F=0;MQ=20;MQB=1;MQSB=1;RPB=0.912254;SGB=-5.64284;VDB=0.496506	GT:PL	0/1:65,0,120
1	109771821	.	G	A	30.1628	PASS	AC=1;AN=2;BQB=0.316568;DP4=32,22,9,5;DP=87;HOB=0.125;ICB=0.3;MQ0F=0;MQ=20;MQB=1;MQSB=1;RPB=0.969171;SGB=-6.25731;VDB=0.224506	GT:PL	0/1:64,0,133
1	109772349	.	T	C	41.2934	PASS	AC=1;AN=2;BQB=0.540433;DP4=23,19,8,5;DP=62;HOB=0.125;ICB=0.3;MQ0F=0;MQ=20;MQB=1;MQSB=1;RPB=0.888884;SGB=-5.95036;VDB=0.146427	GT:PL	0/1:75,0,122
1	109773213	.	G	A	33.1788	PASS	AC=1;AN=2;BQB=0.99968;DP4=37,21,10,7;DP=89;HOB=0.125;ICB=0.3;MQ0F=0;MQ=20;MQB=1;MQSB=1;RPB=0.0736342;SGB=-7.17804;VDB=0.00575265	GT:PL	0/1:67,0,137
1	109773557	.	C	T	31.1115	PASS	AC=1;AN=2;BQB=0.98418;DP4=47,15,14,4;DP=107;HOB=0.125;ICB=0.3;MQ0F=0;MQ=20;MQB=1;MQSB=1;RPB=0.844279;SGB=-7.48484;VDB=0.388682	GT:PL	0/1:65,0,115
1	109774000	.	C	G	52	PASS	AC=1;AN=2;BQB=0.919035;DP4=34,13,11,4;DP=76;HOB=0.125;ICB=0.3;MQ0F=0;MQ=20;MQB=1;MQSB=1;RPB=0.708566;SGB=8.84268;VDB=0.78749	GT:PL	0/1:86,0,111
1	109777416	.	C	A	37.3032	PASS	AC=1;AN=2;BQB=0.645849;DP4=21,12,8,3;DP=50;HOB=0.125;ICB=0.3;MQ0F=0;MQ=20;MQB=1;MQSB=1;RPB=0.837128;SGB=-5.3356;VDB=0.453288	GT:PL	0/1:71,0,115
1	109778965	.	C	T	37.1465	PASS	AC=1;AN=2;BQB=0.830725;DP4=21,23,8,4;DP=65;HOB=0.125;ICB=0.3;MQ0F=0;MQ=20;MQB=1;MQSB=1;RPB=0.94717;SGB=-5.6418;VDB=0.281616	GT:PL	0/1:71,0,138
1	109780474	.	G	C	38.9761	PASS	AC=1;AN=2;BQB=0.801285;DP4=9,6,8,2;DP=29;HOB=0.125;ICB=0.3;MQ0F=0;MQ=20;MQB=1;MQSB=1;RPB=0.168898;SGB=-5.02822;VDB=0.312419	GT:PL	0/1:71,0,25
1	109780560	.	A	G	33.3094	PASS	AC=1;AN=2;BQB=0.75773;DP4=17,6,4,4;DP=41;HOB=0.125;ICB=0.3;MQ0F=0;MQ=20;MQB=1;MQSB=1;RPB=0.998981;SGB=-4.40924;VDB=0.229708	GT:PL	0/1:67,0,96
1	110023529	.	G	T	37.57	PASS	AC=1;AN=2;BQB=0.326801;DP4=16,13,5,5;DP=49;HOB=0.125;ICB=0.3;MQ0F=0;MQ=20;MQB=1;MQSB=1;RPB=0.829673;SGB=-5.02916;VDB=0.604101	GT:PL	0/1:71,0,92
1	111211566	.	G	A	37.4653	PASS	AC=1;AN=2;BQB=0.806517;DP4=11,1,7,1;DP=27;HOB=0.125;ICB=0.3;MQ0F=0;MQ=20;MQB=1;MQSB=1;RPB=0.826565;SGB=-4.40924;VDB=0.0946644	GT:PL	0/1:72,0,11
1	111211741	.	C	A	57	PASS	AC=1;AN=2;BQB=0.459778;DP4=9,9,2,8;DP=33;HOB=0.125;ICB=0.3;MQ0F=0;MQ=20;MQB=1;MQSB=1;RPB=0.645927;SGB=-5.0263;VDB=0.0941614	GT:PL	0/1:91,0,34
1	111211764	.	G	A	75	PASS	AC=1;AN=2;BQB=0.986886;DP4=7,9,7,5;DP=32;HOB=0.125;ICB=0.3;MQ0F=0;MQ=20;MQB=1;MQSB=1;RPB=0.97342;SGB=-5.6418;VDB=0.980758	GT:PL	0/1:110,0,12
1	111212651	.	C	T	66	PASS	AC=1;AN=2;BQB=0.884505;DP4=16,4,6,5;DP=36;HOB=0.125;ICB=0.3;MQ0F=0;MQ=20;MQB=1;MQSB=1;RPB=0.940281;SGB=-5.33419;VDB=0.399879	GT:PL	0/1:100,0,56
1	111310658	.	G	A	32.0203	PASS	AC=1;AN=2;BQB=0.904729;DP4=3,2,2,3;DP=11;HOB=0.125;ICB=0.3;MQ0F=0;MQ=20;MQB=0.952347;MQSB=0.952347;RPB=0.952347;SGB=1.94933;VDB=0.685687	GT:PL	0/1:65,0,33
1	111323406	.	A	G	72	PASS	AC=1;AN=2;BQB=0.993981;DP4=42,26,13,13;DP=113;HOB=0.125;ICB=0.3;MQ0F=0;MQ=20;MQB=1;MQSB=1;RPB=0.916192;SGB=-9.93983;VDB=0.177158	GT:PL	0/1:106,0,148
1	111323493	.	A	C	36.2592	PASS	AC=1;AN=2;BQB=0.51256;DP4=36,21,9,5;DP=82;HOB=0.125;ICB=0.3;MQ0F=0;MQ=20;MQB=1;MQSB=1;RPB=0.00638182;SGB=-6.25745;VDB=0.0254437	GT:PL	0/1:70,0,134
1	111837615	.	G	C	30.5726	PASS	AC=1;AN=2;BQB=0.65377;DP4=8,2,4,2;DP=20;HOB=0.125;ICB=0.3;MQ0F=0;MQ=20;MQB=1;MQSB=1;RPB=0.986852;SGB=-3.78882;VDB=0.956478	GT:PL	0/1:62,0,38
1	112707441	.	C	T	47.8132	PASS	AC=1;AN=2;BQB=0.924449;DP4=3,1,5,2;DP=13;HOB=0.125;ICB=0.3;MQ0F=0;MQ=20;MQB=0.964642;MQSB=1;RPB=0.803868;SGB=3.31571;VDB=0.47641	GT:PL	0/1:81,0,13
1	112731238	.	G	A	51	PASS	AC=1;AN=2;BQB=0.0419949;DP4=242,280,64,89;DP=693;HOB=0.125;ICB=0.3;MQ0F=0;MQ=20;MQB=1;MQSB=1;RPB=0.51223;SGB=-48.9101;VDB=0.996434	GT:PL	0/1:85,0,141
1	112732097	.	T	A	40.1966	PASS	AC=1;AN=2;BQB=0.93223;DP4=9,3,3,3;DP=24;HOB=0.125;ICB=0.3;MQ0F=0;MQ=20;MQB=1;MQSB=1;RPB=0.995624;SGB=2.63044;VDB=0.670308	GT:PL	0/1:74,0,42
1	112747313	.	T	C	31.137	PASS	AC=1;AN=2;BQB=0.892087;DP4=15,13,8,1;DP=49;HOB=0.125;ICB=0.3;MQ0F=0;MQ=20;MQB=1;MQSB=1;RPB=0.990025;SGB=-4.72062;VDB=0.190636	GT:PL	0/1:65,0,57
1	112750309	.	A	G	55	PASS	AC=1;AN=2;BQB=0.64817;DP4=310,139,86,48;DP=796;HOB=0.125;ICB=0.3;MQ0F=0;MQ=20;MQB=1;MQSB=1;RPB=0.568887;SGB=-43.0799;VDB=0.29698	GT:PL	0/1:89,0,135
1	112802852	.	G	C	67	PASS	AC=1;AN=2;BQB=0.668876;DP4=39,8,11,6;DP=81;HOB=0.125;ICB=0.3;MQ0F=0;MQ=20;MQB=1;MQSB=1;RPB=0.999884;SGB=-7.1777;VDB=0.5994	GT:PL	0/1:101,0,103
1	113275625	.	G	A	34.7884	PASS	AC=1;AN=2;BQB=0.900802;DP4=3,0,2,3;DP=12;HOB=0.125;ICB=0.3;MQ0F=0;MQ=20;MQB=0.900802;MQSB=0.900802;RPB=0.900802;SGB=1.94933;VDB=0.583998	GT:PL	0/1:67,0,17
1	113278464	.	C	T	67	PASS	AC=1;AN=2;BQB=0.169766;DP4=15,12,8,6;DP=53;HOB=0.125;ICB=0.3;MQ0F=0;MQ=20;MQB=1;MQSB=1;RPB=0.571103;SGB=8.15014;VDB=0.41004	GT:PL	0/1:101,0,129
1	114236263	.	C	T	32.373	PASS	AC=1;AN=2;BQB=0.0413159;DP4=79,36,26,11;DP=165;HOB=0.125;ICB=0.3;MQ0F=0;MQ=20;MQB=1;MQSB=1;RPB=0.580295;SGB=-13.3152;VDB=0.00951064	GT:PL	0/1:66,0,121
1	114281082	.	G	T	30.4563	PASS	AC=1;AN=2;BQB=0.207131;DP4=14,4,5,4;DP=31;HOB=0.125;ICB=0.3;MQ0F=0;MQ=20;MQB=1;MQSB=1;RPB=0.126968;SGB=-4.72062;VDB=0.0202394	GT:PL	0/1:62,0,63
1	114355118	.	C	T	49.2877	PASS	AC=1;AN=2;BQB=0.967381;DP4=17,25,4,9;DP=55;HOB=0.125;ICB=0.3;MQ0F=0;MQ=20;MQB=1;MQSB=1;RPB=0.713223;SGB=-5.95036;VDB=0.868837	GT:PL	0/1:83,0,118
1	115832122	.	G	T	70	PASS	AC=1;AN=2;BQB=0.65119;DP4=139,113,51,55;DP=425;HOB=0.125;ICB=0.3;MQ0F=0;MQ=20;MQB=1;MQSB=1;RPB=0.364237;SGB=-34.4881;VDB=0.656702	GT:PL	0/1:104,0,139
1	116238911	.	G	A	83	PASS	AC=1;AN=2;BQB=0.928089;DP4=232,56,177,66;DP=657;HOB=0.125;ICB=0.3;MQ0F=0;MQ=20;MQB=1;MQSB=1;RPB=0.609088;SGB=-76.5269;VDB=0.000361297	GT:PL	0/1:118,0,62
1	116247536	.	T	C	46.169	PASS	AC=1;AN=2;BQB=0.148482;DP4=58,44,19,12;DP=151;HOB=0.125;ICB=0.3;MQ0F=0;MQ=20;MQB=1;MQSB=1;RPB=0.44536;SGB=-11.4741;VDB=0.40228	GT:PL	0/1:80,0,138
1	116249159	.	T	C	64	PASS	AC=1;AN=2;BQB=0.719322;DP4=76,36,28,12;DP=183;HOB=0.125;ICB=0.3;MQ0F=0;MQ=20;MQB=1;MQSB=1;RPB=0.302668;SGB=-14.2358;VDB=0.0608477	GT:PL	0/1:98,0,123
1	116252503	.	C	G	72	PASS	AC=1;AN=2;BQB=0.902111;DP4=44,61,11,25;DP=163;HOB=0.125;ICB=0.3;MQ0F=0;MQ=20;MQB=1;MQSB=1;RPB=0.871337;SGB=-13.0084;VDB=0.522829	GT:PL	0/1:106,0,147
1	117816475	.	G	T	89	PASS	AC=1;AN=2;BQB=0.836992;DP4=13,5,7,8;DP=44;HOB=0.125;ICB=0.3;MQ0F=0;MQ=20;MQB=1;MQSB=1;RPB=0.449035;SGB=-6.56403;VDB=0.266516	GT:PL	0/1:122,0,34
1	118318163	.	C	T	84	PASS	AC=1;AN=2;BQB=0.533883;DP4=123,180,49,86;DP=499;HOB=0.125;ICB=0.3;MQ0F=0;MQ=20;MQB=1;MQSB=1;RPB=0.169838;SGB=-43.3868;VDB=0.000113668	GT:PL	0/1:118,0,154
1	118318306	.	C	T	36.287	PASS	AC=1;AN=2;BQB=0.919268;DP4=140,102,59,22;DP=387;HOB=0.125;ICB=0.3;MQ0F=0;MQ=20;MQB=1;MQSB=1;RPB=0.44755;SGB=-26.8167;VDB=0.0356795	GT:PL	0/1:70,0,125
1	118318447	.	A	G	83	PASS	AC=1;AN=2;BQB=0.487361;DP4=156,99,65,55;DP=478;HOB=0.125;ICB=0.3;MQ0F=0;MQ=20;MQB=1;MQSB=1;RPB=0.959519;SGB=-38.784;VDB=0.731367	GT:PL	0/1:117,0,139
1	118318831	.	C	T	112	PASS	AC=1;AN=2;BQB=0.154502;DP4=124,50,61,73;DP=376;HOB=0.125;ICB=0.3;MQ0F=0;MQ=20;MQB=1;MQSB=1;RPB=9.30845e-10;SGB=-43.0799;VDB=1.04758e-34	GT:PL	0/1:144,0,82
1	118318859	.	C	A	109	PASS	AC=1;AN=2;BQB=0.000914916;DP4=130,61,39,55;DP=351;HOB=0.125;ICB=0.3;MQ0F=0;MQ=20;MQB=1;MQSB=1;RPB=0.649243;SGB=-30.8058;VDB=1	GT:PL	0/1:143,0,130
1	118437268	.	G	A	82	PASS	AC=1;AN=2;BQB=0.856919;DP4=22,12,7,7;DP=56;HOB=0.125;ICB=0.3;MQ0F=0;MQ=20;MQB=1;MQSB=1;RPB=0.258684;SGB=8.15014;VDB=0.0538715	GT:PL	0/1:116,0,99
1	118437764	.	C	A	53	PASS	AC=1;AN=2;BQB=0.614429;DP4=26,8,7,6;DP=61;HOB=0.125;ICB=0.3;MQ0F=0;MQ=20;MQB=1;MQSB=1;RPB=0.813699;SGB=-5.95055;VDB=0.30927	GT:PL	0/1:87,0,79
1	118437818	.	G	T	82	PASS	AC=1;AN=2;BQB=0.111622;DP4=23,12,10,8;DP=69;HOB=0.125;ICB=0.3;MQ0F=0;MQ=20;MQB=1;MQSB=1;RPB=0.999824;SGB=-7.48497;VDB=0.601681	GT:PL	0/1:117,0,40
1	118444570	.	C	T	92	PASS	AC=1;AN=2;BQB=0.738717;DP4=62,58,27,24;DP=217;HOB=0.125;ICB=0.3;MQ0F=0;MQ=20;MQB=1;MQSB=1;RPB=0.757;SGB=-17.6112;VDB=0.00816296	GT:PL	0/1:126,0,148
1	118446385	.	A	T	47.2612	PASS	AC=1;AN=2;BQB=0.885934;DP4=115,37,47,9;DP=239;HOB=0.125;ICB=0.3;MQ0F=0;MQ=20;MQB=1;MQSB=1;RPB=0.716347;SGB=-19.1454;VDB=0.929357	GT:PL	0/1:81,0,128
1	118446751	.	T	C	85	PASS	AC=1;AN=2;BQB=0.914775;DP4=145,92,52,37;DP=394;HOB=0.125;ICB=0.3;MQ0F=0;MQ=20;MQB=1;MQSB=1;RPB=0.597047;SGB=-29.2716;VDB=0.0114667	GT:PL	0/1:119,0,142
1	118453511	.	A	G	104	PASS	AC=1;AN=2;BQB=0.406359;DP4=553,465,240,206;DP=1506;HOB=0.125;ICB=0.3;MQ0F=0;MQ=20;MQB=1;MQSB=1;RPB=0.151147;SGB=-138.818;VDB=0.52812	GT:PL	0/1:138,0,152
1	118495502	.	C	A	58	PASS	AC=1;AN=2;BQB=0.938499;DP4=355,70,148,15;DP=718;HOB=0.125;ICB=0.3;MQ0F=0;MQ=20;MQB=1;MQSB=1;RPB=0.787527;SGB=-51.9787;VDB=6.83533e-17	GT:PL	0/1:92,0,124
1	118509121	.	T	C	80	PASS	AC=1;AN=2;BQB=0.572438;DP4=9,1,6,5;DP=26;HOB=0.125;ICB=0.3;MQ0F=0;MQ=20;MQB=1;MQSB=1;RPB=0.352769;SGB=6.07412;VDB=0.0940842	GT:PL	0/1:114,1,0
1	118515354	.	C	G	63	PASS	AC=1;AN=2;BQB=0.997903;DP4=16,13,8,6;DP=54;HOB=0.125;ICB=0.3;MQ0F=0;MQ=20;MQB=1;MQSB=1;RPB=0.948873;SGB=-6.25731;VDB=0.614965	GT:PL	0/1:96,0,100
1	118515372	.	A	G	74	PASS	AC=1;AN=2;BQB=0.126244;DP4=14,13,7,7;DP=52;HOB=0.125;ICB=0.3;MQ0F=0;MQ=20;MQB=1;MQSB=1;RPB=0.418638;SGB=-6.25703;VDB=0.488253	GT:PL	0/1:108,0,82
1	118517957	.	A	G	95	PASS	AC=2;AN=2;BQB=0.910176;DP4=5,1,6,4;DP=16;HOB=0.5;ICB=0.5;MQ0F=0;MQ=20;MQB=1;MQSB=1;RPB=0.182684;SGB=5.38303;VDB=0.857441	GT:PL	1/1:134,30,0
1	118519992	.	A	C	67	PASS	AC=1;AN=2;BQB=0.898956;DP4=6,4,8,4;DP=27;HOB=0.125;ICB=0.3;MQ0F=0;MQ=20;MQB=1;MQSB=1;RPB=0.475199;SGB=-5.6418;VDB=0.0424113	GT:PL	0/1:100,0,1
1	118540239	.	T	G	30.2569	PASS	AC=1;AN=2;BQB=0.422536;DP4=552,321,185,138;DP=1651;HOB=0.125;ICB=0.3;MQ0F=0;MQ=20;MQB=1;MQSB=1;RPB=0.560077;SGB=-101.075;VDB=0.145317	GT:PL	0/1:64,0,127
1	118607280	.	C	A	31.2624	PASS	AC=1;AN=2;BQB=0.891731;DP4=36,15,10,4;DP=85;HOB=0.125;ICB=0.3;MQ0F=0;MQ=20;MQB=1;MQSB=1;RPB=0.162315;SGB=-6.25745;VDB=0.344327	GT:PL	0/1:65,0,96
1	118617867	.	G	A	52	PASS	AC=1;AN=2;BQB=0.965815;DP4=10,2,8,2;DP=30;HOB=0.125;ICB=0.3;MQ0F=0;MQ=20;MQB=1;MQSB=1;RPB=0.973721;SGB=-5.0263;VDB=0.0211989	GT:PL	0/1:86,0,34
1	118685908	.	C	T	59	PASS	AC=1;AN=2;BQB=0.397142;DP4=8,7,3,7;DP=28;HOB=0.125;ICB=0.3;MQ0F=0;MQ=20;MQB=1;MQSB=1;RPB=0.353455;SGB=-5.0263;VDB=0.251186	GT:PL	0/1:92,0,71
1	119438221	.	C	G	33.9516	PASS	AC=1;AN=2;BQB=0.965084;DP4=25,27,9,3;DP=70;HOB=0.125;ICB=0.3;MQ0F=0;MQ=20;MQB=1;MQSB=1;RPB=0.392606;SGB=6.76576;VDB=0.0495476	GT:PL	0/1:68,0,142
1	119563924	.	G	A	31.771	PASS	AC=1;AN=2;BQB=0.243649;DP4=0,4,3,2;DP=10;HOB=0.125;ICB=0.3;MQ0F=0;MQ=20;MQB=0.974597;MQSB=0.924584;RPB=0.649731;SGB=1.94933;VDB=0.552878	GT:PL	0/1:64,0,29
1	119577982	.	A	C	32.5817	PASS	AC=1;AN=2;BQB=0.508203;DP4=13,3,6,2;DP=31;HOB=0.125;ICB=0.3;MQ0F=0;MQ=20;MQB=1;MQSB=1;RPB=0.387043;SGB=-4.40924;VDB=0.716595	GT:PL	0/1:66,0,72
1	119583609	.	C	T	60	PASS	AC=1;AN=2;BQB=0.854662;DP4=169,86,81,31;DP=464;HOB=0.125;ICB=0.3;MQ0F=0;MQ=20;MQB=1;MQSB=1;RPB=0.26904;SGB=-36.3292;VDB=0.00861083	GT:PL	0/1:94,0,138
1	119583818	.	A	T	45.3614	PASS	AC=1;AN=2;BQB=0.591659;DP4=89,63,28,25;DP=276;HOB=0.125;ICB=0.3;MQ0F=0;MQ=20;MQB=1;MQSB=1;RPB=0.264498;SGB=-18.2249;VDB=0.031318	GT:PL	0/1:79,0,126
1	119585631	.	C	G	56	PASS	AC=1;AN=2;BQB=0.951421;DP4=131,68,46,28;DP=333;HOB=0.125;ICB=0.3;MQ0F=0;MQ=20;MQB=1;MQSB=1;RPB=0.976851;SGB=-24.6688;VDB=0.0285608	GT:PL	0/1:90,0,124
1	119947733	.	G	T	55	PASS	AC=1;AN=2;BQB=0.796547;DP4=11,10,7,4;DP=39;HOB=0.125;ICB=0.3;MQ0F=0;MQ=20;MQB=1;MQSB=1;RPB=0.992941;SGB=-5.3356;VDB=0.520343	GT:PL	0/1:87,0,98
1	119948268	.	G	A	35.4461	PASS	AC=1;AN=2;BQB=0.473169;DP4=10,7,6,2;DP=36;HOB=0.125;ICB=0.3;MQ0F=0;MQ=20;MQB=1;MQSB=1;RPB=0.16658;SGB=-4.41269;VDB=0.585032	GT:PL	0/1:68,0,52
1	120050754	.	G	A	64	PASS	AC=1;AN=2;BQB=0.966157;DP4=55,47,21,17;DP=141;HOB=0.125;ICB=0.3;MQ0F=0;MQ=20;MQB=1;MQSB=1;RPB=0.987755;SGB=-13.6221;VDB=0.399882	GT:PL	0/1:97,0,141
1	120076960	.	A	C	56	PASS	AC=1;AN=2;BQB=0.229305;DP4=41,67,6,19;DP=154;HOB=0.125;ICB=0.3;MQ0F=0;MQ=20;MQB=1;MQSB=1;RPB=0.792254;SGB=-9.63296;VDB=0.00280397	GT:PL	0/1:90,0,148
1	120079192	.	C	T	31.0211	PASS	AC=1;AN=2;BQB=0.523791;DP4=4,1,3,2;DP=15;HOB=0.125;ICB=0.3;MQ0F=0;MQ=20;MQB=0.952347;MQSB=0.916482;RPB=0.523791;SGB=1.94933;VDB=0.950423	GT:PL	0/1:64,0,33
1	120079841	.	C	T	48.3447	PASS	AC=1;AN=2;BQB=0;DP4=2,0,2,4;DP=10;HOB=0.125;ICB=0.3;MQ0F=0;MQ=20;MQB=1;MQSB=0.992367;RPB=0.916667;SGB=1.97062;VDB=0.462131	GT:PL	0/1:80,1,0
1	120090651	.	G	A	60	PASS	AC=1;AN=2;BQB=0.00097964;DP4=2781,1890,1260,840;DP=7494;HOB=0.125;ICB=0.3;MQ0F=0;MQ=20;MQB=1;MQSB=1;RPB=0.935755;SGB=-646.353;VDB=0.989679	GT:PL	0/1:94,0,136
1	120100068	.	A	G	54	PASS	AC=1;AN=2;BQB=0.890706;DP4=2,7,3,5;DP=18;HOB=0.125;ICB=0.3;MQ0F=0;MQ=20;MQB=1;MQSB=1;RPB=0.142901;SGB=-4.40924;VDB=0.229708	GT:PL	0/1:87,0,13
1	120402278	.	T	C	30.9174	PASS	AC=1;AN=2;BQB=0.791706;DP4=70,73,34,14;DP=216;HOB=0.125;ICB=0.3;MQ0F=0;MQ=20;MQB=1;MQSB=1;RPB=0.574343;SGB=31.7149;VDB=0.0266717	GT:PL	0/1:65,0,122
1	120402362	.	C	T	64	PASS	AC=1;AN=2;BQB=0.738541;DP4=61,49,21,24;DP=183;HOB=0.125;ICB=0.3;MQ0F=0;MQ=20;MQB=1;MQSB=1;RPB=0.135171;SGB=29.6354;VDB=0.00604429	GT:PL	0/1:98,0,132
1	120402454	.	C	A	50	PASS	AC=1;AN=2;BQB=0.76125;DP4=71,35,20,14;DP=154;HOB=0.125;ICB=0.3;MQ0F=0;MQ=20;MQB=1;MQSB=1;RPB=0.905876;SGB=-12.3947;VDB=0.0155989	GT:PL	0/1:84,0,130
1	122911051	.	G	A	39.2147	PASS	AC=1;AN=2;BQB=0.96078;DP4=17,5,4,5;DP=37;HOB=0.125;ICB=0.3;MQ0F=0;MQ=20;MQB=1;MQSB=1;RPB=0.605957;SGB=-4.72062;VDB=0.254481	GT:PL	0/1:72,0,80
1	123233407	.	A	G	49.0874	PASS	AC=2;AN=2;BQB=0.711573;DP4=4,5,3,3;DP=15;HOB=0.5;ICB=0.5;MQ0F=0;MQ=20;MQB=1;MQSB=1;RPB=0.745722;SGB=-3.78882;VDB=0.883497	GT:PL	1/1:87,15,0
1	123260668	.	T	G	41.6387	PASS	AC=1;AN=2;BQB=0.865858;DP4=9,2,6,2;DP=22;HOB=0.125;ICB=0.3;MQ0F=0;MQ=20;MQB=1;MQSB=1;RPB=0.969784;SGB=4.00342;VDB=0.985938	GT:PL	0/1:75,0,66
1	125884641	.	G	A	66	PASS	AC=1;AN=2;BQB=0.910362;DP4=21,9,10,5;DP=53;HOB=0.125;ICB=0.3;MQ0F=0;MQ=20;MQB=1;MQSB=1;RPB=0.541543;SGB=-6.56403;VDB=0.134913	GT:PL	0/1:100,0,92
1	125884761	.	G	A	34.4341	PASS	AC=1;AN=2;BQB=0.972944;DP4=12,13,4,5;DP=38;HOB=0.125;ICB=0.3;MQ0F=0;MQ=20;MQB=1;MQSB=1;RPB=0.781252;SGB=-4.72062;VDB=0.536808	GT:PL	0/1:68,0,98
1	125894544	.	T	C	61	PASS	AC=1;AN=2;BQB=0.97241;DP4=67,71,18,28;DP=223;HOB=0.125;ICB=0.3;MQ0F=0;MQ=20;MQB=1;MQSB=1;RPB=0.846661;SGB=-16.0769;VDB=0.15902	GT:PL	0/1:95,0,135
1	126445399	.	C	T	66	PASS	AC=1;AN=2;BQB=0.996879;DP4=55,42,18,14;DP=130;HOB=0.125;ICB=0.3;MQ0F=0;MQ=20;MQB=1;MQSB=1;RPB=0.956796;SGB=-11.7809;VDB=0.00147294	GT:PL	0/1:100,0,139
1	127512281	.	G	A	90	PASS	AC=1;AN=2;BQB=0.23022;DP4=17,20,12,8;DP=60;HOB=0.125;ICB=0.3;MQ0F=0;MQ=20;MQB=1;MQSB=1;RPB=0.690202;SGB=-8.0987;VDB=0.0892118	GT:PL	0/1:122,0,91
1	128219798	.	G	A	64	PASS	AC=1;AN=2;BQB=0.0120327;DP4=32,22,9,10;DP=87;HOB=0.125;ICB=0.3;MQ0F=0;MQ=20;MQB=1;MQSB=1;RPB=0.33275;SGB=-7.7918;VDB=0.188295	GT:PL	0/1:98,0,136
1	128344428	.	G	A	42.2928	PASS	AC=1;AN=2;BQB=0.870352;DP4=14,11,6,3;DP=40;HOB=0.125;ICB=0.3;MQ0F=0;MQ=20;MQB=1;MQSB=1;RPB=0.968322;SGB=-4.71804;VDB=0.495905	GT:PL	0/1:76,0,97
1	128901426	.	G	A	42.2706	PASS	AC=1;AN=2;BQB=0.814389;DP4=9,8,5,3;DP=26;HOB=0.125;ICB=0.3;MQ0F=0;MQ=20;MQB=1;MQSB=1;RPB=0.612391;SGB=4.00342;VDB=0.285428	GT:PL	0/1:76,0,100
1	129014062	.	C	T	102	PASS	AC=1;AN=2;BQB=0.931523;DP4=59,31,28,16;DP=154;HOB=0.125;ICB=0.3;MQ0F=0;MQ=20;MQB=1;MQSB=1;RPB=0.439897;SGB=-15.4632;VDB=0.00095439	GT:PL	0/1:136,0,117
1	129017007	.	G	A	50	PASS	AC=1;AN=2;BQB=0.917156;DP4=47,14,29,4;DP=116;HOB=0.125;ICB=0.3;MQ0F=0;MQ=20;MQB=1;MQSB=1;RPB=0.0386547;SGB=-12.0878;VDB=5.48581e-05	GT:PL	0/1:84,0,113
1	129017986	.	T	C	111	PASS	AC=1;AN=2;BQB=0.367165;DP4=76,47,35,34;DP=232;HOB=0.125;ICB=0.3;MQ0F=0;MQ=20;MQB=1;MQSB=1;RPB=0.294123;SGB=-23.1345;VDB=0.089138	GT:PL	0/1:145,0,132
1	129017991	.	G	A	111	PASS	AC=1;AN=2;BQB=0.0339567;DP4=82,43,31,35;DP=238;HOB=0.125;ICB=0.3;MQ0F=0;MQ=20;MQB=1;MQSB=1;RPB=0.788447;SGB=-22.2139;VDB=0.318882	GT:PL	0/1:145,0,128
1	129021622	.	T	C	126	PASS	AC=1;AN=2;BQB=0.868092;DP4=146,176,89,104;DP=545;HOB=0.125;ICB=0.3;MQ0F=0;MQ=20;MQB=1;MQSB=1;RPB=0.964424;SGB=-61.1843;VDB=0.152566	GT:PL	0/1:160,0,129
1	129021624	.	A	G	125	PASS	AC=1;AN=2;BQB=0.996299;DP4=143,174,89,104;DP=540;HOB=0.125;ICB=0.3;MQ0F=0;MQ=20;MQB=1;MQSB=1;RPB=0.99943;SGB=-61.1843;VDB=0.149748	GT:PL	0/1:159,0,125
1	129026546	.	G	A	32.3269	PASS	AC=1;AN=2;BQB=0.817416;DP4=19,10,12,2;DP=60;HOB=0.125;ICB=0.3;MQ0F=0;MQ=20;MQB=1;MQSB=1;RPB=0.89689;SGB=-6.25646;VDB=0.000742779	GT:PL	0/1:66,0,113
1	129027418	.	C	T	101	PASS	AC=1;AN=2;BQB=0.531695;DP4=6,13,8,11;DP=42;HOB=0.125;ICB=0.3;MQ0F=0;MQ=20;MQB=1;MQSB=1;RPB=0.998297;SGB=-7.79162;VDB=0.272148	GT:PL	0/1:135,0,58
1	129380617	.	T	C	36.9318	PASS	AC=1;AN=2;BQB=0.6821;DP4=4,1,6,1;DP=16;HOB=0.125;ICB=0.3;MQ0F=0;MQ=20;MQB=0.95494;MQSB=1;RPB=0.760054;SGB=3.31571;VDB=0.741488	GT:PL	0/1:70,0,23
1	129380681	.	T	C	30.7807	PASS	AC=1;AN=2;BQB=0.750668;DP4=2,1,1,4;DP=11;HOB=0.125;ICB=0.3;MQ0F=0;MQ=20;MQB=0.900802;MQSB=0.900802;RPB=0.450401;SGB=1.94933;VDB=0.244166	GT:PL	0/1:63,0,19
1	129559292	.	A	C	30.7916	PASS	AC=2;AN=2;BQB=0.487298;DP4=4,1,3,1;DP=14;HOB=0.5;ICB=0.5;MQ0F=0;MQ=20;MQB=0.974597;MQSB=1;RPB=0.406082;SGB=1.27626;VDB=0.0821847	GT:PL	1/1:69,12,0
1	129559293	.	G	C	30.7916	PASS	AC=2;AN=2;BQB=0.487298;DP4=4,1,3,1;DP=14;HOB=0.5;ICB=0.5;MQ0F=0;MQ=20;MQB=0.974597;MQSB=1;RPB=0.406082;SGB=1.27626;VDB=0.0821847	GT:PL	1/1:69,12,0
1	130511103	.	C	T	38.8534	PASS	AC=1;AN=2;BQB=0.924449;DP4=4,0,6,1;DP=15;HOB=0.125;ICB=0.3;MQ0F=0;MQ=20;MQB=0.964642;MQSB=1;RPB=0.924449;SGB=3.31571;VDB=0.59074	GT:PL	0/1:72,0,11
1	130514523	.	G	C	47.293	PASS	AC=1;AN=2;BQB=0.95494;DP4=1,4,5,2;DP=13;HOB=0.125;ICB=0.3;MQ0F=0;MQ=20;MQB=0.95494;MQSB=0.982603;RPB=0.896474;SGB=3.31571;VDB=0.816067	GT:PL	0/1:81,0,11
1	130580177	.	A	G	51	PASS	AC=1;AN=2;BQB=0.896474;DP4=3,2,4,3;DP=15;HOB=0.125;ICB=0.3;MQ0F=0;MQ=20;MQB=0.95494;MQSB=0.95494;RPB=0.95494;SGB=3.31571;VDB=0.0140848	GT:PL	0/1:84,0,28
1	130709958	.	A	G	134	PASS	AC=2;AN=2;BQB=0.4;DP4=2,0,7,8;DP=25;HOB=0.5;ICB=0.5;MQ0F=0;MQ=20;MQB=1;MQSB=1;RPB=0.766667;SGB=7.7304;VDB=0.00099058	GT:PL	1/1:171,45,0
1	130771087	.	C	A	39.2451	PASS	AC=1;AN=2;BQB=0.858766;DP4=441,369,172,148;DP=1180;HOB=0.125;ICB=0.3;MQ0F=0;MQ=20;MQB=1;MQSB=1;RPB=0.955081;SGB=-100.155;VDB=0.171271	GT:PL	0/1:73,0,134
1	130777239	.	A	G	79	PASS	AC=1;AN=2;BQB=2.26399e-13;DP4=576,530,330,288;DP=1733;HOB=0.125;ICB=0.3;MQ0F=0;MQ=20;MQB=1;MQSB=1;RPB=0.992534;SGB=-191.597;VDB=0.0927389	GT:PL	0/1:113,0,154
1	130781961	.	T	C	90	PASS	AC=1;AN=2;BQB=0.996693;DP4=33,27,11,12;DP=99;HOB=0.125;ICB=0.3;MQ0F=0;MQ=20;MQB=1;MQSB=1;RPB=0.767506;SGB=-9.01927;VDB=0.625894	GT:PL	0/1:124,0,125
1	130811263	.	T	C	47.1953	PASS	AC=1;AN=2;BQB=0.780974;DP4=20,14,10,4;DP=57;HOB=0.125;ICB=0.3;MQ0F=0;MQ=20;MQB=1;MQSB=1;RPB=0.635221;SGB=-6.25731;VDB=0.71883	GT:PL	0/1:80,0,114
1	131768573	.	G	A	34.2451	PASS	AC=1;AN=2;BQB=0.137465;DP4=100,48,24,17;DP=239;HOB=0.125;ICB=0.3;MQ0F=0;MQ=20;MQB=1;MQSB=1;RPB=0.912053;SGB=-14.5426;VDB=0.804803	GT:PL	0/1:68,0,120
1	131768815	.	G	A	32.746	PASS	AC=1;AN=2;BQB=0.998361;DP4=59,37,18,12;DP=161;HOB=0.125;ICB=0.3;MQ0F=0;MQ=20;MQB=1;MQSB=1;RPB=0.999504;SGB=-11.1672;VDB=0.0277281	GT:PL	0/1:64,0,137
1	131834504	.	G	T	30.2521	PASS	AC=1;AN=2;BQB=0.976181;DP4=5,3,3,2;DP=15;HOB=0.125;ICB=0.3;MQ0F=0;MQ=20;MQB=1;MQSB=1;RPB=1;SGB=1.94933;VDB=0.0467461	GT:PL	0/1:64,0,29
1	131916573	.	G	A	30.6787	PASS	AC=1;AN=2;BQB=0.761877;DP4=1,4,2,3;DP=13;HOB=0.125;ICB=0.3;MQ0F=0;MQ=20;MQB=0.952347;MQSB=0.916482;RPB=0.0476173;SGB=1.94933;VDB=0.150948	GT:PL	0/1:63,0,46
1	131927706	.	T	G	48.5792	PASS	AC=1;AN=2;BQB=0.992802;DP4=14,11,6,5;DP=48;HOB=0.125;ICB=0.3;MQ0F=0;MQ=20;MQB=1;MQSB=1;RPB=0.761413;SGB=-5.3356;VDB=0.175884	GT:PL	0/1:82,0,111
1	132120546	.	A	G	30.3293	PASS	AC=1;AN=2;BQB=0.978183;DP4=12,13,3,5;DP=33;HOB=0.125;ICB=0.3;MQ0F=0;MQ=20;MQB=1;MQSB=1;RPB=0.998017;SGB=-4.41269;VDB=0.0618676	GT:PL	0/1:64,0,88
1	134034720	.	G	C	58	PASS	AC=1;AN=2;BQB=0.614429;DP4=22,12,9,4;DP=58;HOB=0.125;ICB=0.3;MQ0F=0;MQ=20;MQB=1;MQSB=1;RPB=0.748568;SGB=-5.94997;VDB=0.557653	GT:PL	0/1:92,0,103
1	134128285	.	G	T	35.1798	PASS	AC=1;AN=2;BQB=0.996999;DP4=471,530,201,236;DP=1452;HOB=0.125;ICB=0.3;MQ0F=0;MQ=20;MQB=1;MQSB=1;RPB=0.890299;SGB=-136.056;VDB=0.00613576	GT:PL	0/1:69,0,132
1	135728867	.	G	T	63	PASS	AC=1;AN=2;BQB=0.479639;DP4=15,1,7,3;DP=35;HOB=0.125;ICB=0.3;MQ0F=0;MQ=20;MQB=1;MQSB=1;RPB=0.18243;SGB=5.38303;VDB=0.309361	GT:PL	0/1:97,0,31
1	135728910	.	G	A	58	PASS	AC=1;AN=2;BQB=0.573564;DP4=10,8,6,3;DP=33;HOB=0.125;ICB=0.3;MQ0F=0;MQ=20;MQB=1;MQSB=1;RPB=0.953497;SGB=4.69269;VDB=0.0408554	GT:PL	0/1:92,0,49
1	135729226	.	G	A	53	PASS	AC=1;AN=2;BQB=0.562035;DP4=8,2,3,4;DP=23;HOB=0.125;ICB=0.3;MQ0F=0;MQ=20;MQB=1;MQSB=1;RPB=0.92664;SGB=3.31571;VDB=0.052865	GT:PL	0/1:87,0,13
1	135729329	.	G	A	55	PASS	AC=1;AN=2;BQB=0.899815;DP4=1,5,4,3;DP=17;HOB=0.125;ICB=0.3;MQ0F=0;MQ=20;MQB=0.961166;MQSB=1;RPB=0.777113;SGB=3.31571;VDB=0.715177	GT:PL	0/1:91,4,0
1	135729554	.	A	T	63	PASS	AC=1;AN=2;BQB=0.428674;DP4=5,1,5,5;DP=22;HOB=0.125;ICB=0.3;MQ0F=0;MQ=20;MQB=1;MQSB=1;RPB=0.315707;SGB=5.38303;VDB=0.258129	GT:PL	0/1:97,0,4
1	135731503	.	A	G	44.2887	PASS	AC=1;AN=2;BQB=0.367579;DP4=17,7,7,2;DP=44;HOB=0.125;ICB=0.3;MQ0F=0;MQ=20;MQB=1;MQSB=1;RPB=0.191205;SGB=4.69269;VDB=0.0653842	GT:PL	0/1:78,0,78
1	135732324	.	C	T	51	PASS	AC=1;AN=2;BQB=0.996555;DP4=17,9,7,4;DP=46;HOB=0.125;ICB=0.3;MQ0F=0;MQ=20;MQB=1;MQSB=1;RPB=0.28776;SGB=-5.3356;VDB=0.804222	GT:PL	0/1:85,0,89
1	135733024	.	A	C	82	PASS	AC=1;AN=2;BQB=0.111219;DP4=17,5,12,5;DP=46;HOB=0.125;ICB=0.3;MQ0F=0;MQ=20;MQB=1;MQSB=1;RPB=0.663189;SGB=-7.1777;VDB=0.563364	GT:PL	0/1:116,0,54
1	135843654	.	C	T	42.9255	PASS	AC=1;AN=2;BQB=0.673757;DP4=15,62,4,19;DP=114;HOB=0.125;ICB=0.3;MQ0F=0;MQ=20;MQB=1;MQSB=1;RPB=0.681103;SGB=14.3863;VDB=0.00115889	GT:PL	0/1:77,0,134
1	135849929	.	C	T	33.2384	PASS	AC=1;AN=2;BQB=0.777935;DP4=107,62,25,24;DP=268;HOB=0.125;ICB=0.3;MQ0F=0;MQ=20;MQB=1;MQSB=1;RPB=0.473293;SGB=-16.9974;VDB=0.124675	GT:PL	0/1:67,0,117
1	135866742	.	T	G	37.8571	PASS	AC=1;AN=2;BQB=0.364827;DP4=6,2,3,3;DP=18;HOB=0.125;ICB=0.3;MQ0F=0;MQ=20;MQB=1;MQSB=1;RPB=0.364827;SGB=-3.78882;VDB=0.80389	GT:PL	0/1:70,0,2
1	135951074	.	A	G	115	PASS	AC=1;AN=2;BQB=0.138716;DP4=255,247,129,123;DP=909;HOB=0.125;ICB=0.3;MQ0F=0;MQ=20;MQB=1;MQSB=1;RPB=0.332963;SGB=-79.2886;VDB=0.167456	GT:PL	0/1:149,0,151
1	136071133	.	A	G	45.2444	PASS	AC=1;AN=2;BQB=0.669588;DP4=223,106,88,47;DP=579;HOB=0.125;ICB=0.3;MQ0F=0;MQ=20;MQB=1;MQSB=1;RPB=0.995721;SGB=-43.3868;VDB=0.387266	GT:PL	0/1:79,0,126
1	136514608	.	C	T	33.9093	PASS	AC=1;AN=2;BQB=0.924779;DP4=58,30,11,7;DP=122;HOB=0.125;ICB=0.3;MQ0F=0;MQ=20;MQB=1;MQSB=1;RPB=0.866975;SGB=-7.48484;VDB=0.785528	GT:PL	0/1:68,0,104
1	136529145	.	C	A	41.1058	PASS	AC=1;AN=2;BQB=0.889196;DP4=22,23,5,6;DP=69;HOB=0.125;ICB=0.3;MQ0F=0;MQ=20;MQB=1;MQSB=1;RPB=0.866101;SGB=-5.33419;VDB=0.358713	GT:PL	0/1:75,0,138
1	136529195	.	A	G	57	PASS	AC=1;AN=2;BQB=0.99959;DP4=11,18,7,5;DP=44;HOB=0.125;ICB=0.3;MQ0F=0;MQ=20;MQB=1;MQSB=1;RPB=0.0515127;SGB=-5.64284;VDB=0.470998	GT:PL	0/1:91,0,77
1	136529328	.	G	T	48.1901	PASS	AC=1;AN=2;BQB=0.632721;DP4=41,11,11,3;DP=85;HOB=0.125;ICB=0.3;MQ0F=0;MQ=20;MQB=1;MQSB=1;RPB=0.985226;SGB=8.15014;VDB=0.745706	GT:PL	0/1:82,0,85
1	136529439	.	C	T	59	PASS	AC=1;AN=2;BQB=0.734934;DP4=32,22,6,7;DP=80;HOB=0.125;ICB=0.3;MQ0F=0;MQ=20;MQB=1;MQSB=1;RPB=0.317799;SGB=7.4578;VDB=0.212059	GT:PL	0/1:93,0,128
1	136529541	.	G	A	58	PASS	AC=1;AN=2;BQB=0.997558;DP4=39,15,11,5;DP=91;HOB=0.125;ICB=0.3;MQ0F=0;MQ=20;MQB=1;MQSB=1;RPB=0.644639;SGB=-6.87069;VDB=0.168442	GT:PL	0/1:92,0,102
1	136711457	.	C	T	55	PASS	AC=1;AN=2;BQB=0.794216;DP4=16,3,13,3;DP=38;HOB=0.125;ICB=0.3;MQ0F=0;MQ=20;MQB=1;MQSB=1;RPB=0.853472;SGB=-6.87069;VDB=0.0534108	GT:PL	0/1:89,0,42
1	136750868	.	G	A	87	PASS	AC=1;AN=2;BQB=0.0166159;DP4=498,571,256,231;DP=1563;HOB=0.125;ICB=0.3;MQ0F=0;MQ=20;MQB=1;MQSB=1;RPB=0.0130881;SGB=-151.399;VDB=0.0198717	GT:PL	0/1:121,0,155
1	136750870	.	C	T	79	PASS	AC=1;AN=2;BQB=2.49955e-07;DP4=521,566,258,231;DP=1584;HOB=0.125;ICB=0.3;MQ0F=0;MQ=20;MQB=1;MQSB=1;RPB=0.203238;SGB=-152.013;VDB=0.0243027	GT:PL	0/1:113,0,155
1	136757652	.	C	T	127	PASS	AC=1;AN=2;BQB=0.00707101;DP4=199,559,134,357;DP=1268;HOB=0.125;ICB=0.3;MQ0F=0;MQ=20;MQB=1;MQSB=1;RPB=0.000135548;SGB=-152.626;VDB=0.0690701	GT:PL	0/1:161,0,103
1	136768520	.	C	T	65	PASS	AC=1;AN=2;BQB=0.64876;DP4=10,3,5,5;DP=30;HOB=0.125;ICB=0.3;MQ0F=0;MQ=20;MQB=1;MQSB=1;RPB=0.139564;SGB=-5.0263;VDB=0.610755	GT:PL	0/1:100,0,22
1	137033955	.	C	T	45.2847	PASS	AC=1;AN=2;BQB=0.95645;DP4=4,10,3,4;DP=21;HOB=0.125;ICB=0.3;MQ0F=0;MQ=20;MQB=1;MQSB=1;RPB=0.735784;SGB=3.31571;VDB=0.246072	GT:PL	0/1:79,0,63
1	137957911	.	T	C	86	PASS	AC=1;AN=2;BQB=0.699182;DP4=51,19,28,10;DP=122;HOB=0.125;ICB=0.3;MQ0F=0;MQ=20;MQB=1;MQSB=1;RPB=0.61215;SGB=-13.6221;VDB=0.0547075	GT:PL	0/1:119,0,128
1	137962187	.	G	A	56	PASS	AC=1;AN=2;BQB=0.669424;DP4=143,110,56,44;DP=425;HOB=0.125;ICB=0.3;MQ0F=0;MQ=20;MQB=1;MQSB=1;RPB=0.933499;SGB=-32.6469;VDB=0.578475	GT:PL	0/1:90,0,132
1	139836940	.	G	T	40.2979	PASS	AC=1;AN=2;BQB=0.711573;DP4=6,3,3,3;DP=15;HOB=0.125;ICB=0.3;MQ0F=0;MQ=20;MQB=1;MQSB=1;RPB=0.918449;SGB=2.63044;VDB=0.387746	GT:PL	0/1:74,0,42
1	139910843	.	A	G	32.1498	PASS	AC=1;AN=2;BQB=0.8618;DP4=3,3,3,2;DP=13;HOB=0.125;ICB=0.3;MQ0F=0;MQ=20;MQB=0.950952;MQSB=0.950952;RPB=0.742931;SGB=1.94933;VDB=0.119109	GT:PL	0/1:66,0,17
1	139911939	.	G	T	35.3082	PASS	AC=1;AN=2;BQB=0.891517;DP4=3,3,3,2;DP=13;HOB=0.125;ICB=0.3;MQ0F=0;MQ=20;MQB=0.950952;MQSB=0.950952;RPB=0.297172;SGB=1.94933;VDB=0.0445763	GT:PL	0/1:69,0,2
1	139911952	.	T	G	36.308	PASS	AC=1;AN=2;BQB=0.475476;DP4=4,2,2,3;DP=14;HOB=0.125;ICB=0.3;MQ0F=0;MQ=20;MQB=0.950952;MQSB=0.950952;RPB=0.475476;SGB=1.94933;VDB=0.807392	GT:PL	0/1:70,0,2
1	139937158	.	T	C	84	PASS	AC=1;AN=2;BQB=0.0432511;DP4=386,264,318,212;DP=1510;HOB=0.125;ICB=0.3;MQ0F=0;MQ=20;MQB=1;MQSB=1;RPB=0.355884;SGB=-164.594;VDB=8.24444e-06	GT:PL	0/1:119,0,49
1	139937316	.	G	A	112	PASS	AC=1;AN=2;BQB=0.958988;DP4=55,59,28,39;DP=242;HOB=0.125;ICB=0.3;MQ0F=0;MQ=20;MQB=1;MQSB=1;RPB=0.098368;SGB=-22.5208;VDB=0.000225197	GT:PL	0/1:147,0,89
1	139938357	.	C	T	102	PASS	AC=1;AN=2;BQB=0.999182;DP4=38,20,24,10;DP=114;HOB=0.125;ICB=0.3;MQ0F=0;MQ=20;MQB=1;MQSB=1;RPB=0.602235;SGB=-12.3947;VDB=0.353137	GT:PL	0/1:137,0,84
1	139995834	.	G	A	30.2513	PASS	AC=1;AN=2;BQB=1;DP4=6,2,3,2;DP=15;HOB=0.125;ICB=0.3;MQ0F=0;MQ=20;MQB=1;MQSB=1;RPB=0.908075;SGB=1.94933;VDB=0.197286	GT:PL	0/1:64,0,34
1	140045394	.	T	A	57	PASS	AC=1;AN=2;BQB=0.0441348;DP4=40,30,9,9;DP=103;HOB=0.125;ICB=0.3;MQ0F=0;MQ=20;MQB=1;MQSB=1;RPB=0.897316;SGB=-7.48493;VDB=0.369619	GT:PL	0/1:91,0,136
1	140352881	.	T	C	44.8513	PASS	AC=1;AN=2;BQB=0.895781;DP4=1,3,3,3;DP=13;HOB=0.125;ICB=0.3;MQ0F=0;MQ=20;MQB=1.00775;MQSB=1.00775;RPB=0.783809;SGB=2.63044;VDB=0.939067	GT:PL	0/1:78,0,16
1	140377384	.	G	C,T	75	PASS	AC=1,1;AN=2;DP4=0,0,5,4;DP=10;MQ0F=0;MQ=20;MQSB=0.974597;SGB=-1.03866;VDB=0.224157	GT:PL	1/2:79,60,54,31,0,19
1	140727545	.	A	T,C	257	PASS	AC=1,1;AN=2;BQB=0.164242;DP4=7,0,42,23;DP=94;HOB=0.625;ICB=0.36;MQ0F=0;MQ=20;MQB=1;MQSB=1;RPB=0.992397;SGB=-1.38577;VDB=0.000122992	GT:PL	1/2:196,133,52,149,0,118
1	141030031	.	C	A	53	PASS	AC=1;AN=2;BQB=0.942454;DP4=14,5,8,3;DP=32;HOB=0.125;ICB=0.3;MQ0F=0;MQ=20;MQB=1;MQSB=1;RPB=0.387401;SGB=-5.33419;VDB=0.807529	GT:PL	0/1:86,0,98
1	141082150	.	G	A	31.8363	PASS	AC=1;AN=2;BQB=0.974597;DP4=4,0,1,4;DP=10;HOB=0.125;ICB=0.3;MQ0F=0;MQ=20;MQB=0.974597;MQSB=0.974597;RPB=0.89338;SGB=1.94933;VDB=0.681661	GT:PL	0/1:65,0,2
1	141086219	.	G	A	31.5986	PASS	AC=1;AN=2;BQB=0.208021;DP4=5,1,2,3;DP=14;HOB=0.125;ICB=0.3;MQ0F=0;MQ=20;MQB=0.950952;MQSB=0.964642;RPB=0.0594345;SGB=1.94933;VDB=0.119109	GT:PL	0/1:65,0,29
1	141093577	.	T	C	46.1963	PASS	AC=1;AN=2;BQB=0.039122;DP4=53,24,13,9;DP=119;HOB=0.125;ICB=0.3;MQ0F=0;MQ=20;MQB=1;MQSB=1;RPB=0.999283;SGB=-8.71241;VDB=0.719922	GT:PL	0/1:80,0,132
1	141094737	.	A	G	80	PASS	AC=1;AN=2;BQB=0.000427243;DP4=19,18,8,9;DP=65;HOB=0.125;ICB=0.3;MQ0F=0;MQ=20;MQB=1;MQSB=1;RPB=0.864279;SGB=-7.17804;VDB=0.161548	GT:PL	0/1:114,0,108
1	141095330	.	A	G	72	PASS	AC=1;AN=2;BQB=0.521824;DP4=35,29,13,10;DP=109;HOB=0.125;ICB=0.3;MQ0F=0;MQ=20;MQB=1;MQSB=1;RPB=0.914229;SGB=-9.01926;VDB=0.642305	GT:PL	0/1:106,0,147
1	141095394	.	A	G	108	PASS	AC=1;AN=2;BQB=0.736907;DP4=36,21,25,16;DP=116;HOB=0.125;ICB=0.3;MQ0F=0;MQ=20;MQB=1;MQSB=1;RPB=0.713888;SGB=-14.5426;VDB=0.616891	GT:PL	0/1:142,0,80
1	141095484	.	C	T	65	PASS	AC=1;AN=2;BQB=0.883265;DP4=44,35,15,10;DP=117;HOB=0.125;ICB=0.3;MQ0F=0;MQ=20;MQB=1;MQSB=1;RPB=0.911775;SGB=-9.63294;VDB=0.341398	GT:PL	0/1:99,0,134
1	142953207	.	T	C	233	PASS	AC=1;AN=2;BQB=0.993712;DP4=18,27,63,72;DP=216;HOB=0.625;ICB=0.36;MQ0F=0;MQ=20;MQB=1;MQSB=1;RPB=0.999978;SGB=-1.38629;VDB=0.576667	GT:PL	0/1:123,0,103
1	143232014	.	C	T	47.2887	PASS	AC=1;AN=2;BQB=0.792269;DP4=15,20,4,7;DP=47;HOB=0.125;ICB=0.3;MQ0F=0;MQ=20;MQB=1;MQSB=1;RPB=0.908621;SGB=-5.3356;VDB=0.882886	GT:PL	0/1:81,0,108
1	143643118	.	C	T	56	PASS	AC=1;AN=2;BQB=0.499626;DP4=29,18,13,4;DP=77;HOB=0.125;ICB=0.3;MQ0F=0;MQ=20;MQB=1;MQSB=1;RPB=0.473001;SGB=-7.17793;VDB=0.688836	GT:PL	0/1:90,0,125
1	143657510	.	G	A	76	PASS	AC=1;AN=2;BQB=0.544409;DP4=28,23,12,7;DP=71;HOB=0.125;ICB=0.3;MQ0F=0;MQ=20;MQB=1;MQSB=1;RPB=0.396445;SGB=-7.7918;VDB=0.704457	GT:PL	0/1:110,0,121
1	143680718	.	G	T	72	PASS	AC=1;AN=2;BQB=0.823373;DP4=21,29,5,17;DP=72;HOB=0.125;ICB=0.3;MQ0F=0;MQ=20;MQB=1;MQSB=1;RPB=0.248528;SGB=-8.71241;VDB=0.0227803	GT:PL	0/1:105,0,135
1	143737786	.	T	C	110	PASS	AC=1;AN=2;BQB=0.755693;DP4=25,12,16,12;DP=77;HOB=0.125;ICB=0.3;MQ0F=0;MQ=20;MQB=1;MQSB=1;RPB=0.736786;SGB=-10.5535;VDB=0.605609	GT:PL	0/1:142,0,64
1	144571787	.	G	C	31.5002	PASS	AC=2;AN=2;BQB=0.607698;DP4=2,1,3,1;DP=10;HOB=0.5;ICB=0.5;MQ0F=0;MQ=20;MQB=1.01283;MQSB=1;RPB=0.607698;SGB=1.27626;VDB=0.858927	GT:PL	1/1:69,12,0
1	144604328	.	T	G	42.7863	PASS	AC=1;AN=2;BQB=0.577865;DP4=1,2,4,2;DP=12;HOB=0.125;ICB=0.3;MQ0F=0;MQ=20;MQB=0.924584;MQSB=0.974597;RPB=0.115573;SGB=1.97062;VDB=0.125187	GT:PL	0/1:75,0,14
1	144694645	.	G	A	234	PASS	AC=2;AN=2;BQB=0.365467;DP4=3,0,23,11;DP=47;MQ0F=0;MQ=20;MQB=1;MQSB=1;RPB=0.800187;SGB=-1.37953;VDB=0.0679665	GT:PL	1/1:165,54,0
1	144698000	.	A	C	42.2609	PASS	AC=1;AN=2;BQB=0.952511;DP4=249,109,96,39;DP=682;HOB=0.125;ICB=0.3;MQ0F=0;MQ=20;MQB=1;MQSB=1;RPB=0.803702;SGB=-43.3868;VDB=0.000371638	GT:PL	0/1:76,0,133
1	144729126	.	C	T	64	PASS	AC=1;AN=2;BQB=0.930981;DP4=49,32,14,8;DP=122;HOB=0.125;ICB=0.3;MQ0F=0;MQ=20;MQB=1;MQSB=1;RPB=0.432059;SGB=-8.71241;VDB=0.253718	GT:PL	0/1:98,0,141
1	144732244	.	T	G	71	PASS	AC=1;AN=2;BQB=0.863763;DP4=32,15,11,9;DP=87;HOB=0.125;ICB=0.3;MQ0F=0;MQ=20;MQB=1;MQSB=1;RPB=0.68489;SGB=-8.09869;VDB=0.0977827	GT:PL	0/1:104,0,133
1	144733299	.	G	T	43.2878	PASS	AC=1;AN=2;BQB=0.8851;DP4=39,7,12,3;DP=78;HOB=0.125;ICB=0.3;MQ0F=0;MQ=20;MQB=1;MQSB=1;RPB=0.517834;SGB=-6.56424;VDB=0.56733	GT:PL	0/1:77,0,86
1	144733307	.	T	A	44.2894	PASS	AC=1;AN=2;BQB=0.904541;DP4=46,9,14,4;DP=92;HOB=0.125;ICB=0.3;MQ0F=0;MQ=20;MQB=1;MQSB=1;RPB=0.9941;SGB=-7.48497;VDB=0.83751	GT:PL	0/1:78,0,84
1	144763449	.	G	A	38.2759	PASS	AC=1;AN=2;BQB=0.360741;DP4=84,89,23,32;DP=229;HOB=0.125;ICB=0.3;MQ0F=0;MQ=20;MQB=1;MQSB=1;RPB=0.770763;SGB=-18.8386;VDB=0.361281	GT:PL	0/1:72,0,126
1	144771668	.	A	G	35.183	PASS	AC=1;AN=2;BQB=0.493912;DP4=80,58,36,15;DP=193;HOB=0.125;ICB=0.3;MQ0F=0;MQ=20;MQB=1;MQSB=1;RPB=0.691022;SGB=-17.6112;VDB=0.789303	GT:PL	0/1:68,0,135
1	144773782	.	C	T	41.1842	PASS	AC=1;AN=2;BQB=0.987567;DP4=26,32,7,10;DP=93;HOB=0.125;ICB=0.3;MQ0F=0;MQ=20;MQB=1;MQSB=1;RPB=0.871188;SGB=-7.17804;VDB=0.140428	GT:PL	0/1:75,0,149
1	144774582	.	G	A,T	284	PASS	AC=1,1;AN=2;BQB=0.961879;DP4=9,4,41,35;DP=115;HOB=0.625;ICB=0.36;MQ0F=0;MQ=20;MQB=1;MQSB=1;RPB=0.84191;SGB=-1.38623;VDB=0.311408	GT:PL	1/2:222,146,52,172,0,139
1	144775283	.	T	G	35.1636	PASS	AC=1;AN=2;BQB=0.748764;DP4=29,34,7,8;DP=95;HOB=0.125;ICB=0.3;MQ0F=0;MQ=20;MQB=1;MQSB=1;RPB=0.0549492;SGB=-6.56435;VDB=0.354724	GT:PL	0/1:69,0,146
1	144793293	.	G	C	34.7663	PASS	AC=1;AN=2;BQB=0.346719;DP4=2,1,5,1;DP=10;HOB=0.125;ICB=0.3;MQ0F=0;MQ=20;MQB=0.924584;MQSB=1;RPB=0.809011;SGB=1.97062;VDB=0.766069	GT:PL	0/1:67,0,16
1	144793323	.	G	A	31.522	PASS	AC=1;AN=2;BQB=0.304946;DP4=4,2,5,1;DP=13;HOB=0.125;ICB=0.3;MQ0F=0;MQ=20;MQB=0.982603;MQSB=1;RPB=0.931779;SGB=2.63044;VDB=0.140004	GT:PL	0/1:65,0,31
1	144837219	.	C	T	37.1086	PASS	AC=1;AN=2;BQB=0.876535;DP4=42,15,10,6;DP=94;HOB=0.125;ICB=0.3;MQ0F=0;MQ=20;MQB=1;MQSB=1;RPB=0.638797;SGB=-6.871;VDB=0.600127	GT:PL	0/1:71,0,130
1	144845738	.	C	T	59	PASS	AC=1;AN=2;BQB=0.576102;DP4=4,4,3,5;DP=19;HOB=0.125;ICB=0.3;MQ0F=0;MQ=20;MQB=1;MQSB=1;RPB=0.871214;SGB=4.00342;VDB=0.55693	GT:PL	0/1:93,0,25
1	145057950	.	G	C	34.2814	PASS	AC=1;AN=2;BQB=0.827025;DP4=883,80,262,29;DP=1782;HOB=0.125;ICB=0.3;MQ0F=0;MQ=20;MQB=1;MQSB=1;RPB=0.132474;SGB=-91.2558;VDB=0.00262259	GT:PL	0/1:68,0,108
1	145075424	.	T	G	37.3021	PASS	AC=1;AN=2;BQB=0.356264;DP4=20,165,9,69;DP=286;HOB=0.125;ICB=0.3;MQ0F=0;MQ=20;MQB=1;MQSB=1;RPB=0.120993;SGB=-25.8962;VDB=7.47602e-08	GT:PL	0/1:71,0,115
1	145158118	.	G	T	80	PASS	AC=1;AN=2;BQB=0.361003;DP4=161,134,79,70;DP=446;HOB=0.125;ICB=0.3;MQ0F=0;MQ=20;MQB=1;MQSB=1;RPB=0.370143;SGB=-47.6827;VDB=0.829723	GT:PL	0/1:114,0,147
1	145173534	.	A	G	31.2748	PASS	AC=1;AN=2;BQB=0.143152;DP4=6,1,5,1;DP=17;HOB=0.125;ICB=0.3;MQ0F=0;MQ=20;MQB=0.961166;MQSB=1;RPB=0.143152;SGB=2.63044;VDB=0.427991	GT:PL	0/1:65,0,26
1	145173761	.	G	A	66	PASS	AC=1;AN=2;BQB=0.869575;DP4=9,8,11,4;DP=47;HOB=0.125;ICB=0.3;MQ0F=0;MQ=20;MQB=1;MQSB=1;RPB=0.949789;SGB=-6.56362;VDB=0.0686904	GT:PL	0/1:100,0,68
1	145174296	.	C	T	62	PASS	AC=1;AN=2;BQB=0.83527;DP4=4,1,6,3;DP=18;HOB=0.125;ICB=0.3;MQ0F=0;MQ=20;MQB=1;MQSB=1;RPB=0.686908;SGB=4.69269;VDB=0.742057	GT:PL	0/1:94,0,28
1	145178495	.	A	T	65	PASS	AC=1;AN=2;BQB=0.54655;DP4=130,47,58,22;DP=265;HOB=0.125;ICB=0.3;MQ0F=0;MQ=20;MQB=1;MQSB=1;RPB=0.00504793;SGB=-26.5099;VDB=0.00235655	GT:PL	0/1:99,0,120
1	145178567	.	G	A	55	PASS	AC=1;AN=2;BQB=0.188861;DP4=124,83,43,40;DP=357;HOB=0.125;ICB=0.3;MQ0F=0;MQ=20;MQB=1;MQSB=1;RPB=0.0502778;SGB=-27.4304;VDB=0.0290406	GT:PL	0/1:89,0,131
1	145522233	.	C	T	38.3	PASS	AC=1;AN=2;BQB=0.404888;DP4=55,46,17,13;DP=152;HOB=0.125;ICB=0.3;MQ0F=0;MQ=20;MQB=1;MQSB=1;RPB=0.504694;SGB=-11.1672;VDB=0.500652	GT:PL	0/1:72,0,137
1	145544640	.	C	G	43.776	PASS	AC=1;AN=2;BQB=0.783809;DP4=2,2,3,3;DP=10;HOB=0.125;ICB=0.3;MQ0F=0;MQ=20;MQB=1.00775;MQSB=0.952347;RPB=0.167959;SGB=2.63044;VDB=0.226058	GT:PL	0/1:76,0,31
1	145558554	.	G	A	54	PASS	AC=1;AN=2;BQB=0.94379;DP4=59,22,28,6;DP=133;HOB=0.125;ICB=0.3;MQ0F=0;MQ=20;MQB=1;MQSB=1;RPB=0.0125065;SGB=-12.3947;VDB=0.215552	GT:PL	0/1:88,0,131
1	145559146	.	G	T	33.7989	PASS	AC=1;AN=2;BQB=0.352625;DP4=77,32,10,12;DP=155;HOB=0.125;ICB=0.3;MQ0F=0;MQ=20;MQB=1;MQSB=1;RPB=0.654651;SGB=-8.71237;VDB=0.875347	GT:PL	0/1:68,0,129
1	145559426	.	C	G	81	PASS	AC=1;AN=2;BQB=0.987914;DP4=29,28,12,7;DP=95;HOB=0.125;ICB=0.3;MQ0F=0;MQ=20;MQB=1;MQSB=1;RPB=0.282755;SGB=-7.7918;VDB=0.19047	GT:PL	0/1:115,0,115
1	145596624	.	G	A	93	PASS	AC=1;AN=2;BQB=0.128296;DP4=300,70,144,41;DP=680;HOB=0.125;ICB=0.3;MQ0F=0;MQ=20;MQB=1;MQSB=1;RPB=0.556534;SGB=-58.7294;VDB=0.652107	GT:PL	0/1:127,0,128
1	145596943	.	A	T	46.0558	PASS	AC=1;AN=2;BQB=0.651784;DP4=226,92,111,43;DP=571;HOB=0.125;ICB=0.3;MQ0F=0;MQ=20;MQB=1;MQSB=1;RPB=0.571582;SGB=-49.217;VDB=0.119394	GT:PL	0/1:80,0,127
1	145599822	.	G	A	52	PASS	AC=1;AN=2;BQB=0.991446;DP4=29,17,4,10;DP=73;HOB=0.125;ICB=0.3;MQ0F=0;MQ=20;MQB=1;MQSB=1;RPB=0.248336;SGB=-6.25646;VDB=0.01547	GT:PL	0/1:86,0,126
1	145795303	.	C	T	58	PASS	AC=1;AN=2;BQB=0.558361;DP4=221,184,70,92;DP=574;HOB=0.125;ICB=0.3;MQ0F=0;MQ=20;MQB=1;MQSB=1;RPB=0.999299;SGB=-51.6718;VDB=0.037725	GT:PL	0/1:92,0,137
1	145872100	.	G	A	44.1409	PASS	AC=1;AN=2;BQB=0.919621;DP4=86,43,20,15;DP=228;HOB=0.125;ICB=0.3;MQ0F=0;MQ=20;MQB=1;MQSB=1;RPB=0.47506;SGB=-12.7015;VDB=0.0452406	GT:PL	0/1:78,0,125
1	145887706	.	A	C	106	PASS	AC=1;AN=2;BQB=0.0994757;DP4=29,18,14,12;DP=82;HOB=0.125;ICB=0.3;MQ0F=0;MQ=20;MQB=1;MQSB=1;RPB=0.255044;SGB=-9.93982;VDB=1.88999e-05	GT:PL	0/1:140,0,83
1	145887810	.	G	A	66	PASS	AC=1;AN=2;BQB=0.95657;DP4=249,46,87,19;DP=560;HOB=0.125;ICB=0.3;MQ0F=0;MQ=20;MQB=1;MQSB=1;RPB=0.052784;SGB=-34.4881;VDB=0.165371	GT:PL	0/1:100,0,123
1	145888060	.	C	T	44.2019	PASS	AC=1;AN=2;BQB=0.0508563;DP4=252,187,53,55;DP=671;HOB=0.125;ICB=0.3;MQ0F=0;MQ=20;MQB=1;MQSB=1;RPB=0.984094;SGB=-35.1018;VDB=0.68524	GT:PL	0/1:78,0,130
1	145888904	.	C	T	85	PASS	AC=1;AN=2;BQB=0.0602353;DP4=282,114,91,52;DP=661;HOB=0.125;ICB=0.3;MQ0F=0;MQ=20;MQB=1;MQSB=1;RPB=0.628872;SGB=-45.8416;VDB=0.207153	GT:PL	0/1:119,0,137
1	145889126	.	G	A	62	PASS	AC=1;AN=2;BQB=0.752737;DP4=166,214,78,48;DP=617;HOB=0.125;ICB=0.3;MQ0F=0;MQ=20;MQB=1;MQSB=1;RPB=0.0883802;SGB=-40.6251;VDB=0.00420137	GT:PL	0/1:96,0,152
1	145889442	.	G	A	45.2768	PASS	AC=1;AN=2;BQB=0.466224;DP4=193,193,58,64;DP=634;HOB=0.125;ICB=0.3;MQ0F=0;MQ=20;MQB=1;MQSB=1;RPB=0.644599;SGB=-39.3977;VDB=0.322228	GT:PL	0/1:79,0,138
1	145889543	.	G	A	99	PASS	AC=1;AN=2;BQB=0.773166;DP4=69,106,41,44;DP=329;HOB=0.125;ICB=0.3;MQ0F=0;MQ=20;MQB=1;MQSB=1;RPB=0.0185265;SGB=-28.0441;VDB=0.0996415	GT:PL	0/1:133,0,149
1	146116287	.	G	A	35.2149	PASS	AC=1;AN=2;BQB=0.874123;DP4=21,14,2,8;DP=53;HOB=0.125;ICB=0.3;MQ0F=0;MQ=20;MQB=1;MQSB=1;RPB=0.903518;SGB=-5.0263;VDB=0.0405813	GT:PL	0/1:69,0,124
1	146205710	.	G	A	64	PASS	AC=1;AN=2;BQB=0.510734;DP4=179,24,101,16;DP=364;HOB=0.125;ICB=0.3;MQ0F=0;MQ=20;MQB=1;MQSB=1;RPB=0.99307;SGB=-37.8634;VDB=0.00389659	GT:PL	0/1:98,0,103
1	146206210	.	G	C	77	PASS	AC=1;AN=2;BQB=0.182598;DP4=170,101,92,54;DP=490;HOB=0.125;ICB=0.3;MQ0F=0;MQ=20;MQB=1;MQSB=1;RPB=0.837563;SGB=-46.7622;VDB=0.700461	GT:PL	0/1:110,0,143
1	146211827	.	C	T	94	PASS	AC=1;AN=2;BQB=0.753486;DP4=12,11,9,8;DP=45;HOB=0.125;ICB=0.3;MQ0F=0;MQ=20;MQB=1;MQSB=1;RPB=0.200742;SGB=10.2282;VDB=0.0198198	GT:PL	0/1:128,0,88
1	146211896	.	A	G	92	PASS	AC=1;AN=2;BQB=0.000700829;DP4=230,176,156,83;DP=653;HOB=0.125;ICB=0.3;MQ0F=0;MQ=20;MQB=1;MQSB=1;RPB=0.718228;SGB=-75.2995;VDB=0.224461	GT:PL	0/1:126,0,148
1	146445775	.	A	G	58	PASS	AC=1;AN=2;BQB=0.971907;DP4=23,9,5,9;DP=55;HOB=0.125;ICB=0.3;MQ0F=0;MQ=20;MQB=1;MQSB=1;RPB=0.836862;SGB=-6.25731;VDB=0.375798	GT:PL	0/1:91,0,100
1	146459542	.	G	A	54	PASS	AC=1;AN=2;BQB=0.930067;DP4=75,42,25,16;DP=163;HOB=0.125;ICB=0.3;MQ0F=0;MQ=20;MQB=1;MQSB=1;RPB=0.992469;SGB=-14.5426;VDB=0.927974	GT:PL	0/1:88,0,128
1	146463517	.	G	A	45.2069	PASS	AC=1;AN=2;BQB=0.996328;DP4=35,20,9,4;DP=87;HOB=0.125;ICB=0.3;MQ0F=0;MQ=20;MQB=1;MQSB=1;RPB=0.437027;SGB=-5.94997;VDB=0.909723	GT:PL	0/1:79,0,135
1	146576799	.	T	C	33.2686	PASS	AC=1;AN=2;BQB=0.97673;DP4=128,129,33,43;DP=345;HOB=0.125;ICB=0.3;MQ0F=0;MQ=20;MQB=1;MQSB=1;RPB=0.811892;SGB=-25.2825;VDB=0.424947	GT:PL	0/1:67,0,123
1	146694548	.	T	G	31.4557	PASS	AC=2;AN=2;BQB=0.594978;DP4=3,1,8,0;DP=14;HOB=0.5;ICB=0.5;MQ0F=0;MQ=20;MQB=1;MQSB=1;RPB=0.878264;SGB=4.00342;VDB=0.0946644	GT:PL	1/1:68,7,0
1	146989719	.	A	C	229	PASS	AC=2;AN=2;BQB=0.0678926;DP4=222,148,911,760;DP=2504;MQ0F=0;MQ=20;MQB=1;MQSB=1;RPB=0.0159001;SGB=-1.38629;VDB=0.00714381	GT:PL	1/1:123,154,0
1	146990039	.	G	A	85	PASS	AC=1;AN=2;BQB=0.778082;DP4=50,30,26,12;DP=137;HOB=0.125;ICB=0.3;MQ0F=0;MQ=20;MQB=1;MQSB=1;RPB=0.997995;SGB=-13.6221;VDB=0.716375	GT:PL	0/1:119,0,136
1	146993408	.	G	T	54	PASS	AC=2;AN=2;BQB=0.99606;DP4=5,5,3,5;DP=23;HOB=0.5;ICB=0.5;MQ0F=0;MQ=20;MQB=1;MQSB=1;RPB=0.673857;SGB=-4.40924;VDB=0.335928	GT:PL	1/1:90,4,0
1	146996275	.	G	A	43.131	PASS	AC=1;AN=2;BQB=0.986864;DP4=12,10,7,3;DP=39;HOB=0.125;ICB=0.3;MQ0F=0;MQ=20;MQB=1;MQSB=1;RPB=0.986864;SGB=-5.02916;VDB=0.594064	GT:PL	0/1:75,0,54
1	147004611	.	A	G	36.7765	PASS	AC=1;AN=2;BQB=0.742044;DP4=9,13,3,7;DP=41;HOB=0.125;ICB=0.3;MQ0F=0;MQ=20;MQB=1;MQSB=1;RPB=0.942037;SGB=-5.02958;VDB=0.482741	GT:PL	0/1:69,0,69
1	147019878	.	T	C	48.2955	PASS	AC=1;AN=2;BQB=0.995464;DP4=95,63,43,19;DP=287;HOB=0.125;ICB=0.3;MQ0F=0;MQ=20;MQB=1;MQSB=1;RPB=0.614022;SGB=-20.9865;VDB=0.0163158	GT:PL	0/1:82,0,133
1	147023162	.	C	A	95	PASS	AC=1;AN=2;BQB=0.96168;DP4=455,911,161,492;DP=2019;HOB=0.125;ICB=0.3;MQ0F=0;MQ=20;MQB=1;MQSB=1;RPB=3.00705e-23;SGB=-202.337;VDB=0.98521	GT:PL	0/1:129,0,169
1	147033662	.	G	A	32.8229	PASS	AC=1;AN=2;BQB=0.744299;DP4=24,11,5,7;DP=55;HOB=0.125;ICB=0.3;MQ0F=0;MQ=20;MQB=1;MQSB=1;RPB=0.716052;SGB=-5.64336;VDB=0.143863	GT:PL	0/1:64,0,123
1	147036289	.	C	A	101	PASS	AC=1;AN=2;BQB=0.114336;DP4=62,128,17,67;DP=307;HOB=0.125;ICB=0.3;MQ0F=0;MQ=20;MQB=1;MQSB=1;RPB=0.688026;SGB=-27.7373;VDB=1.98307e-09	GT:PL	0/1:135,0,150
1	147038673	.	T	G	64	PASS	AC=1;AN=2;BQB=0.990744;DP4=272,233,57,152;DP=755;HOB=0.125;ICB=0.3;MQ0F=0;MQ=20;MQB=1;MQSB=1;RPB=2.69779e-08;SGB=-66.0939;VDB=0.74488	GT:PL	0/1:98,0,137
1	147667026	.	C	A	84	PASS	AC=1;AN=2;BQB=0.0129844;DP4=240,269,78,108;DP=732;HOB=0.125;ICB=0.3;MQ0F=0;MQ=20;MQB=1;MQSB=1;RPB=0.977715;SGB=-59.0363;VDB=0.531639	GT:PL	0/1:118,0,156
1	147669663	.	G	A	47.3251	PASS	AC=1;AN=2;BQB=0.179987;DP4=33,16,15,4;DP=82;HOB=0.125;ICB=0.3;MQ0F=0;MQ=20;MQB=1;MQSB=1;RPB=0.924455;SGB=-7.79183;VDB=0.0500969	GT:PL	0/1:81,0,125
1	147672001	.	G	A	63	PASS	AC=1;AN=2;BQB=0.968539;DP4=117,135,42,41;DP=414;HOB=0.125;ICB=0.3;MQ0F=0;MQ=20;MQB=1;MQSB=1;RPB=0.544744;SGB=-27.4304;VDB=0.050997	GT:PL	0/1:97,0,141
1	147677226	.	C	T	41.4069	PASS	AC=1;AN=2;BQB=0.817948;DP4=4,7,4,3;DP=20;HOB=0.125;ICB=0.3;MQ0F=0;MQ=20;MQB=1;MQSB=1;RPB=0.39742;SGB=-4.09964;VDB=0.316447	GT:PL	0/1:74,0,45
1	147713724	.	C	T	38.1437	PASS	AC=1;AN=2;BQB=0.979896;DP4=35,18,8,5;DP=79;HOB=0.125;ICB=0.3;MQ0F=0;MQ=20;MQB=1;MQSB=1;RPB=0.954163;SGB=-5.94997;VDB=0.973745	GT:PL	0/1:72,0,132
1	147716647	.	C	T	74	PASS	AC=1;AN=2;BQB=0.833012;DP4=32,18,9,10;DP=80;HOB=0.125;ICB=0.3;MQ0F=0;MQ=20;MQB=1;MQSB=1;RPB=0.772404;SGB=-7.79174;VDB=0.858527	GT:PL	0/1:108,0,141
1	147746860	.	C	T	94	PASS	AC=1;AN=2;BQB=0.565491;DP4=37,41,12,21;DP=118;HOB=0.125;ICB=0.3;MQ0F=0;MQ=20;MQB=1;MQSB=1;RPB=0.817154;SGB=-12.0878;VDB=0.362499	GT:PL	0/1:128,0,146
1	147752765	.	G	T	36.8057	PASS	AC=1;AN=2;BQB=0.161113;DP4=49,46,12,9;DP=116;HOB=0.125;ICB=0.3;MQ0F=0;MQ=20;MQB=1;MQSB=1;RPB=0.855225;SGB=-8.40544;VDB=0.641425	GT:PL	0/1:71,0,138
1	147752786	.	C	T	52	PASS	AC=1;AN=2;BQB=0.235772;DP4=47,44,11,13;DP=115;HOB=0.125;ICB=0.3;MQ0F=0;MQ=20;MQB=1;MQSB=1;RPB=0.983506;SGB=-9.3261;VDB=0.668429	GT:PL	0/1:86,0,138
1	147781598	.	C	T	97	PASS	AC=1;AN=2;BQB=0.894833;DP4=59,41,30,17;DP=147;HOB=0.125;ICB=0.3;MQ0F=0;MQ=20;MQB=1;MQSB=1;RPB=0.972364;SGB=-16.3837;VDB=0.182643	GT:PL	0/1:131,0,139
1	147782839	.	A	G	33.6735	PASS	AC=1;AN=2;BQB=0.1556;DP4=62,66,14,9;DP=160;HOB=0.125;ICB=0.3;MQ0F=0;MQ=20;MQB=1;MQSB=1;RPB=0.921663;SGB=14.3863;VDB=0.0712527	GT:PL	0/1:68,0,139
1	147785403	.	G	A	91	PASS	AC=1;AN=2;BQB=0.180196;DP4=72,59,22,24;DP=193;HOB=0.125;ICB=0.3;MQ0F=0;MQ=20;MQB=1;MQSB=1;RPB=0.621691;SGB=30.3286;VDB=0.517851	GT:PL	0/1:125,0,140
1	147792509	.	C	T	62	PASS	AC=1;AN=2;BQB=0.992068;DP4=109,72,30,18;DP=237;HOB=0.125;ICB=0.3;MQ0F=0;MQ=20;MQB=1;MQSB=1;RPB=0.997972;SGB=-16.6906;VDB=0.352691	GT:PL	0/1:96,0,128
1	147822076	.	C	T	57	PASS	AC=1;AN=2;BQB=0.98995;DP4=16,8,7,4;DP=41;HOB=0.125;ICB=0.3;MQ0F=0;MQ=20;MQB=1;MQSB=1;RPB=0.998581;SGB=-5.3356;VDB=0.681517	GT:PL	0/1:91,0,73
1	147825579	.	T	G	40.4515	PASS	AC=1;AN=2;BQB=0.811936;DP4=10,5,5,3;DP=25;HOB=0.125;ICB=0.3;MQ0F=0;MQ=20;MQB=1;MQSB=1;RPB=0.974802;SGB=-4.40924;VDB=0.0288971	GT:PL	0/1:73,0,77
1	147825581	.	G	A	40.4515	PASS	AC=1;AN=2;BQB=1;DP4=10,5,5,3;DP=25;HOB=0.125;ICB=0.3;MQ0F=0;MQ=20;MQB=1;MQSB=1;RPB=0.967216;SGB=-4.40924;VDB=0.0266148	GT:PL	0/1:73,0,77
1	147825743	.	A	G	30.3069	PASS	AC=1;AN=2;BQB=0.468765;DP4=11,3,5,2;DP=22;HOB=0.125;ICB=0.3;MQ0F=0;MQ=20;MQB=1;MQSB=1;RPB=0.447416;SGB=3.31571;VDB=0.677364	GT:PL	0/1:64,0,82
1	147838232	.	T	C	76	PASS	AC=1;AN=2;BQB=0.0305542;DP4=211,216,95,95;DP=643;HOB=0.125;ICB=0.3;MQ0F=0;MQ=20;MQB=1;MQSB=1;RPB=0.326345;SGB=-60.2637;VDB=0.817226	GT:PL	0/1:110,0,152
1	147838840	.	T	A	33.245	PASS	AC=1;AN=2;BQB=0.236835;DP4=22,22,4,8;DP=60;HOB=0.125;ICB=0.3;MQ0F=0;MQ=20;MQB=1;MQSB=1;RPB=0.595389;SGB=-5.64336;VDB=0.0787611	GT:PL	0/1:67,0,136
1	147839840	.	G	T	35.0322	PASS	AC=1;AN=2;BQB=0.856866;DP4=65,24,10,10;DP=132;HOB=0.125;ICB=0.3;MQ0F=0;MQ=20;MQB=1;MQSB=1;RPB=0.98322;SGB=-8.09869;VDB=0.142247	GT:PL	0/1:69,0,127
1	147842872	.	T	C	50	PASS	AC=1;AN=2;BQB=0.783308;DP4=8,11,13,5;DP=47;HOB=0.125;ICB=0.3;MQ0F=0;MQ=20;MQB=1;MQSB=1;RPB=0.696312;SGB=-7.48493;VDB=0.864074	GT:PL	0/1:83,0,61
1	147844242	.	C	T	38.4877	PASS	AC=1;AN=2;BQB=0.952679;DP4=9,7,1,8;DP=27;HOB=0.125;ICB=0.3;MQ0F=0;MQ=20;MQB=1;MQSB=1;RPB=0.697274;SGB=-4.71804;VDB=0.493954	GT:PL	0/1:72,0,74
1	147844691	.	C	T	45.3557	PASS	AC=1;AN=2;BQB=0.592937;DP4=16,9,6,4;DP=44;HOB=0.125;ICB=0.3;MQ0F=0;MQ=20;MQB=1;MQSB=1;RPB=0.77608;SGB=-5.02822;VDB=0.14256	GT:PL	0/1:79,0,87
1	147973629	.	A	G	31.5001	PASS	AC=2;AN=2;BQB=0.810265;DP4=1,2,3,1;DP=10;HOB=0.5;ICB=0.5;MQ0F=0;MQ=20;MQB=1.01283;MQSB=1.01283;RPB=0.405132;SGB=1.27626;VDB=0.152777	GT:PL	1/1:69,12,0
1	147977195	.	G	A	49.8698	PASS	AC=1;AN=2;BQB=0.666618;DP4=59,40,26,10;DP=150;HOB=0.125;ICB=0.3;MQ0F=0;MQ=20;MQB=1;MQSB=1;RPB=0.594393;SGB=-13.0084;VDB=0.734215	GT:PL	0/1:83,0,141
1	147977881	.	A	C	44.2786	PASS	AC=1;AN=2;BQB=0.424652;DP4=80,48,22,17;DP=196;HOB=0.125;ICB=0.3;MQ0F=0;MQ=20;MQB=1;MQSB=1;RPB=0.996998;SGB=-13.9289;VDB=0.125501	GT:PL	0/1:78,0,124
1	148078366	.	G	A	35.1902	PASS	AC=1;AN=2;BQB=0.997535;DP4=85,86,27,16;DP=219;HOB=0.125;ICB=0.3;MQ0F=0;MQ=20;MQB=1;MQSB=1;RPB=0.0422708;SGB=-15.1563;VDB=0.18872	GT:PL	0/1:69,0,130
1	148079811	.	T	G	78	PASS	AC=2;AN=2;BQB=1;DP4=2,1,2,6;DP=12;HOB=0.5;ICB=0.5;MQ0F=0;MQ=20;MQB=1;MQSB=0.964642;RPB=0.920044;SGB=3.16415;VDB=0.190234	GT:PL	1/1:116,24,0
1	148267041	.	C	T	59	PASS	AC=1;AN=2;BQB=0.00608051;DP4=159,39,51,17;DP=267;HOB=0.125;ICB=0.3;MQ0F=0;MQ=20;MQB=1;MQSB=1;RPB=0.999893;SGB=-22.8277;VDB=3.75241e-07	GT:PL	0/1:93,0,113
1	148293285	.	G	C	49.4771	PASS	AC=1;AN=2;BQB=0.984127;DP4=10,5,6,3;DP=28;HOB=0.125;ICB=0.3;MQ0F=0;MQ=20;MQB=1;MQSB=1;RPB=0.439649;SGB=-4.71804;VDB=0.0486852	GT:PL	0/1:84,0,25
1	148293553	.	G	A	35.1857	PASS	AC=1;AN=2;BQB=0.869989;DP4=11,7,5,3;DP=33;HOB=0.125;ICB=0.3;MQ0F=0;MQ=20;MQB=1;MQSB=1;RPB=0.366604;SGB=-4.41269;VDB=0.285428	GT:PL	0/1:68,0,57
1	148294195	.	G	C	105	PASS	AC=1;AN=2;BQB=0.630316;DP4=106,77,63,46;DP=372;HOB=0.125;ICB=0.3;MQ0F=0;MQ=20;MQB=1;MQSB=1;RPB=0.671784;SGB=-35.4086;VDB=1.32741e-08	GT:PL	0/1:139,0,132
1	148675505	.	C	T	45.5883	PASS	AC=1;AN=2;BQB=0.954075;DP4=35,18,13,6;DP=93;HOB=0.125;ICB=0.3;MQ0F=0;MQ=20;MQB=1;MQSB=1;RPB=0.980582;SGB=-7.79186;VDB=0.919929	GT:PL	0/1:79,0,132
1	148677827	.	C	T	48.7883	PASS	AC=2;AN=2;BQB=0.487298;DP4=1,3,2,3;DP=13;HOB=0.5;ICB=0.5;MQ0F=0;MQ=20;MQB=0.974597;MQSB=0.924584;RPB=0.406082;SGB=1.94933;VDB=0.0658346	GT:PL	1/1:87,15,0
1	150225492	.	T	C	44.7474	PASS	AC=1;AN=2;BQB=0.994396;DP4=19,10,5,6;DP=42;HOB=0.125;ICB=0.3;MQ0F=0;MQ=20;MQB=1;MQSB=1;RPB=0.386846;SGB=-5.3363;VDB=0.200746	GT:PL	0/1:78,0,91
1	150305083	.	G	A	96	PASS	AC=1;AN=2;BQB=0.786049;DP4=20,17,14,10;DP=72;HOB=0.125;ICB=0.3;MQ0F=0;MQ=20;MQB=1;MQSB=1;RPB=0.463494;SGB=-9.32611;VDB=0.711224	GT:PL	0/1:130,0,0
1	150305953	.	G	A	117	PASS	AC=1;AN=2;BQB=0.0540569;DP4=76,154,42,84;DP=419;HOB=0.125;ICB=0.3;MQ0F=0;MQ=20;MQB=1;MQSB=1;RPB=0.419431;SGB=-40.6251;VDB=0.907255	GT:PL	0/1:151,0,148
1	150307093	.	A	G	80	PASS	AC=1;AN=2;BQB=0.957524;DP4=28,40,17,8;DP=96;HOB=0.125;ICB=0.3;MQ0F=0;MQ=20;MQB=1;MQSB=1;RPB=0.0194185;SGB=-9.63298;VDB=6.63651e-10	GT:PL	0/1:114,0,91
1	150654234	.	A	G	60	PASS	AC=1;AN=2;BQB=0.837476;DP4=31,20,9,7;DP=76;HOB=0.125;ICB=0.3;MQ0F=0;MQ=20;MQB=1;MQSB=1;RPB=0.526707;SGB=-6.87129;VDB=0.942534	GT:PL	0/1:95,0,10
1	151006305	.	A	C	54	PASS	AC=1;AN=2;BQB=0.0621679;DP4=67,24,18,11;DP=147;HOB=0.125;ICB=0.3;MQ0F=0;MQ=20;MQB=1;MQSB=1;RPB=0.933536;SGB=-10.8604;VDB=0.58637	GT:PL	0/1:88,0,121
1	151167192	.	C	G	63	PASS	AC=2;AN=2;BQB=0.375;DP4=1,1,2,6;DP=11;HOB=0.5;ICB=0.5;MQ0F=0;MQ=20;MQB=1;MQSB=0.916482;RPB=0.9375;SGB=3.16415;VDB=0.263557	GT:PL	1/1:98,7,0
1	151451794	.	G	A	54	PASS	AC=1;AN=2;BQB=0.999527;DP4=9,3,9,2;DP=28;HOB=0.125;ICB=0.3;MQ0F=0;MQ=20;MQB=1;MQSB=1;RPB=0.320832;SGB=-5.33419;VDB=0.123092	GT:PL	0/1:88,0,22
1	152380580	.	C	T,G	195	PASS	AC=1,1;AN=2;BQB=0.718296;DP4=25,11,140,63;DP=323;MQ0F=0;MQ=20;MQB=1;MQSB=1;RPB=0.811634;SGB=-1.38629;VDB=2.05348e-06	GT:PL	1/2:130,32,81,47,0,119
1	153260851	.	A	G	116	PASS	AC=1;AN=2;BQB=0.475104;DP4=196,170,93,88;DP=557;HOB=0.125;ICB=0.3;MQ0F=0;MQ=20;MQB=1;MQSB=1;RPB=0.993541;SGB=-57.502;VDB=0.790473	GT:PL	0/1:150,0,149
1	153317625	.	T	A	60	PASS	AC=1;AN=2;BQB=0.231822;DP4=20,19,7,5;DP=62;HOB=0.125;ICB=0.3;MQ0F=0;MQ=20;MQB=1;MQSB=1;RPB=0.620445;SGB=-5.6418;VDB=0.495162	GT:PL	0/1:94,0,100
1	153317628	.	C	T	60	PASS	AC=1;AN=2;BQB=0.185626;DP4=21,19,7,5;DP=64;HOB=0.125;ICB=0.3;MQ0F=0;MQ=20;MQB=1;MQSB=1;RPB=0.398007;SGB=-5.6418;VDB=0.492475	GT:PL	0/1:94,0,100
1	153318006	.	G	A	101	PASS	AC=1;AN=2;BQB=0.591773;DP4=46,10,26,11;DP=116;HOB=0.125;ICB=0.3;MQ0F=0;MQ=20;MQB=1;MQSB=1;RPB=0.506952;SGB=-13.3152;VDB=0.158178	GT:PL	0/1:134,0,81
1	153336071	.	G	A	60	PASS	AC=1;AN=2;BQB=0.798641;DP4=58,27,24,10;DP=149;HOB=0.125;ICB=0.3;MQ0F=0;MQ=20;MQB=1;MQSB=1;RPB=0.50402;SGB=-12.3947;VDB=0.0478517	GT:PL	0/1:94,0,128
1	153339637	.	G	A	36.234	PASS	AC=1;AN=2;BQB=0.910827;DP4=44,44,11,15;DP=116;HOB=0.125;ICB=0.3;MQ0F=0;MQ=20;MQB=1;MQSB=1;RPB=0.796098;SGB=-9.93983;VDB=0.0496504	GT:PL	0/1:70,0,137
1	153416100	.	G	A	83	PASS	AC=1;AN=2;BQB=0.839089;DP4=22,13,13,8;DP=63;HOB=0.125;ICB=0.3;MQ0F=0;MQ=20;MQB=1;MQSB=1;RPB=0.381754;SGB=-8.4055;VDB=0.0566673	GT:PL	0/1:117,0,114
1	153433678	.	G	A	82	PASS	AC=1;AN=2;BQB=0.898208;DP4=11,16,12,6;DP=59;HOB=0.125;ICB=0.3;MQ0F=0;MQ=20;MQB=1;MQSB=1;RPB=0.998324;SGB=-7.48468;VDB=0.777079	GT:PL	0/1:116,0,113
1	153547160	.	T	G	40.6268	PASS	AC=1;AN=2;BQB=0.777113;DP4=4,3,3,3;DP=17;HOB=0.125;ICB=0.3;MQ0F=0;MQ=20;MQB=0.961166;MQSB=0.961166;RPB=0.899815;SGB=2.63044;VDB=0.387746	GT:PL	0/1:74,0,45
1	153970506	.	G	T	47.8698	PASS	AC=2;AN=2;BQB=1;DP4=5,3,4,2;DP=18;HOB=0.5;ICB=0.5;MQ0F=0;MQ=20;MQB=1;MQSB=1;RPB=0.547669;SGB=-3.78882;VDB=0.0663189	GT:PL	1/1:85,15,0
1	153999195	.	A	C	88	PASS	AC=1;AN=2;BQB=0.967008;DP4=101,99,25,53;DP=280;HOB=0.125;ICB=0.3;MQ0F=0;MQ=20;MQB=1;MQSB=1;RPB=0.000822198;SGB=-25.8962;VDB=0.0108222	GT:PL	0/1:122,0,142
1	153999221	.	A	G	104	PASS	AC=1;AN=2;BQB=0.427058;DP4=85,81,31,36;DP=235;HOB=0.125;ICB=0.3;MQ0F=0;MQ=20;MQB=1;MQSB=1;RPB=0.00380663;SGB=-22.5208;VDB=0.146154	GT:PL	0/1:138,0,140
1	154000001	.	G	T	38.2339	PASS	AC=1;AN=2;BQB=0.916388;DP4=101,110,51,18;DP=286;HOB=0.125;ICB=0.3;MQ0F=0;MQ=20;MQB=1;MQSB=1;RPB=9.03911e-08;SGB=-23.1345;VDB=8.45612e-07	GT:PL	0/1:72,0,133
1	154000004	.	G	A	32.2032	PASS	AC=1;AN=2;BQB=0.996766;DP4=107,113,40,14;DP=281;HOB=0.125;ICB=0.3;MQ0F=0;MQ=20;MQB=1;MQSB=1;RPB=3.84922e-06;SGB=-18.5317;VDB=3.37153e-08	GT:PL	0/1:66,0,132
1	154021528	.	A	G	94	PASS	AC=1;AN=2;BQB=0.658862;DP4=163,119,45,72;DP=471;HOB=0.125;ICB=0.3;MQ0F=0;MQ=20;MQB=1;MQSB=1;RPB=0.0481034;SGB=-37.8634;VDB=5.67193e-29	GT:PL	0/1:128,0,142
1	154021556	.	G	T	48.3052	PASS	AC=1;AN=2;BQB=1.70265e-05;DP4=160,131,23,64;DP=446;HOB=0.125;ICB=0.3;MQ0F=0;MQ=20;MQB=1;MQSB=1;RPB=3.40543e-10;SGB=-28.6579;VDB=4.73026e-25	GT:PL	0/1:82,0,131
1	154021861	.	A	C	88	PASS	AC=1;AN=2;BQB=0.666208;DP4=144,105,67,63;DP=439;HOB=0.125;ICB=0.3;MQ0F=0;MQ=20;MQB=1;MQSB=1;RPB=0.996922;SGB=-41.8525;VDB=0.00632687	GT:PL	0/1:121,0,142
1	154021875	.	C	T	90	PASS	AC=1;AN=2;BQB=0.307377;DP4=151,117,71,69;DP=481;HOB=0.125;ICB=0.3;MQ0F=0;MQ=20;MQB=1;MQSB=1;RPB=0.839684;SGB=-44.9211;VDB=0.228537	GT:PL	0/1:124,0,148
1	154023321	.	A	G	40.0378	PASS	AC=1;AN=2;BQB=0.335153;DP4=214,2,153,5;DP=527;HOB=0.125;ICB=0.3;MQ0F=0;MQ=20;MQB=1;MQSB=1;RPB=0.999173;SGB=-50.4444;VDB=0.977724	GT:PL	0/1:75,0,51
1	154023542	.	C	T	91	PASS	AC=1;AN=2;BQB=0.0178748;DP4=406,180,309,164;DP=1316;HOB=0.125;ICB=0.3;MQ0F=0;MQ=20;MQB=1;MQSB=1;RPB=0.072326;SGB=-147.103;VDB=1	GT:PL	0/1:126,0,75
1	154023814	.	T	G,A	112	PASS	AC=1,1;AN=2;BQB=0.920582;DP4=13,9,9,15;DP=54;HOB=0.625;ICB=0.36;MQ0F=0;MQ=20;MQB=1;MQSB=1;RPB=0.049496;SGB=-9.32612;VDB=0.530812	GT:PL	1/2:148,43,36,105,0,115
1	154025486	.	T	C	56	PASS	AC=1;AN=2;BQB=0.274945;DP4=2,1,4,3;DP=10;HOB=0.125;ICB=0.3;MQ0F=0;MQ=20;MQB=0.916482;MQSB=1.00775;RPB=0.733186;SGB=3.31571;VDB=0.155866	GT:PL	0/1:91,4,0
1	154025487	.	G	A	44.87	PASS	AC=1;AN=2;BQB=0.0559863;DP4=3,1,3,3;DP=10;HOB=0.125;ICB=0.3;MQ0F=0;MQ=20;MQB=1.00775;MQSB=1.00775;RPB=0.727822;SGB=2.63044;VDB=0.241952	GT:PL	0/1:78,0,14
1	154026431	.	A	G	37.2983	PASS	AC=1;AN=2;BQB=0.676634;DP4=6,3,4,2;DP=19;HOB=0.125;ICB=0.3;MQ0F=0;MQ=20;MQB=1;MQSB=1;RPB=0.99308;SGB=2.63044;VDB=0.19611	GT:PL	0/1:71,0,45
1	154026435	.	G	A	48.1388	PASS	AC=1;AN=2;BQB=0.995381;DP4=5,4,6,2;DP=20;HOB=0.125;ICB=0.3;MQ0F=0;MQ=20;MQB=1;MQSB=1;RPB=0.797039;SGB=4.00342;VDB=0.661893	GT:PL	0/1:82,0,38
1	154030174	.	G	A	59	PASS	AC=1;AN=2;BQB=0.846462;DP4=537,559,149,255;DP=1549;HOB=0.125;ICB=0.3;MQ0F=0;MQ=20;MQB=1;MQSB=1;RPB=4.61586e-33;SGB=-125.93;VDB=2.02885e-25	GT:PL	0/1:93,0,142
1	154030206	.	A	G	115	PASS	AC=1;AN=2;BQB=3.4285e-25;DP4=610,459,356,196;DP=1668;HOB=0.125;ICB=0.3;MQ0F=0;MQ=20;MQB=1;MQSB=1;RPB=0.00751738;SGB=-171.344;VDB=1	GT:PL	0/1:149,0,114
1	154030216	.	C	T	109	PASS	AC=1;AN=2;BQB=0.000786225;DP4=631,490,391,176;DP=1699;HOB=0.125;ICB=0.3;MQ0F=0;MQ=20;MQB=1;MQSB=1;RPB=3.12716e-12;SGB=-175.947;VDB=0.501894	GT:PL	0/1:143,0,139
1	154030231	.	C	T	51	PASS	AC=1;AN=2;BQB=0.874004;DP4=721,506,415,108;DP=1753;HOB=0.125;ICB=0.3;MQ0F=0;MQ=20;MQB=1;MQSB=1;RPB=4.84689e-30;SGB=-162.446;VDB=1.73404e-26	GT:PL	0/1:85,0,143
1	154034750	.	T	C	44.1563	PASS	AC=1;AN=2;BQB=0.577865;DP4=2,1,4,2;DP=12;HOB=0.125;ICB=0.3;MQ0F=0;MQ=20;MQB=0.924584;MQSB=0.924584;RPB=0.924584;SGB=1.97062;VDB=0.612255	GT:PL	0/1:77,1,0
1	154172202	.	C	T	49.4925	PASS	AC=1;AN=2;BQB=0.985376;DP4=18,10,5,6;DP=47;HOB=0.125;ICB=0.3;MQ0F=0;MQ=20;MQB=1;MQSB=1;RPB=0.972977;SGB=-5.3363;VDB=0.692875	GT:PL	0/1:83,0,81
1	154174261	.	G	A	70	PASS	AC=1;AN=2;BQB=0.380755;DP4=125,84,31,33;DP=290;HOB=0.125;ICB=0.3;MQ0F=0;MQ=20;MQB=1;MQSB=1;RPB=0.978582;SGB=-21.6002;VDB=0.189758	GT:PL	0/1:104,0,133
1	154199380	.	T	C	33.2246	PASS	AC=1;AN=2;BQB=0.270356;DP4=17,21,6,5;DP=62;HOB=0.125;ICB=0.3;MQ0F=0;MQ=20;MQB=1;MQSB=1;RPB=0.924818;SGB=-5.3356;VDB=0.443772	GT:PL	0/1:67,0,133
1	154200668	.	G	A	43.1299	PASS	AC=1;AN=2;BQB=0.00925573;DP4=293,213,137,96;DP=908;HOB=0.125;ICB=0.3;MQ0F=0;MQ=20;MQB=1;MQSB=1;RPB=0.0803138;SGB=-73.4584;VDB=0.307668	GT:PL	0/1:77,0,132
1	154434862	.	A	T	40.1892	PASS	AC=1;AN=2;BQB=0.953977;DP4=9,4,3,3;DP=22;HOB=0.125;ICB=0.3;MQ0F=0;MQ=20;MQB=1;MQSB=1;RPB=0.627894;SGB=2.63044;VDB=0.23129	GT:PL	0/1:74,0,45
1	154440754	.	A	G	58	PASS	AC=1;AN=2;BQB=0.688406;DP4=95,36,28,6;DP=209;HOB=0.125;ICB=0.3;MQ0F=0;MQ=20;MQB=1;MQSB=1;RPB=0.9959;SGB=-12.3947;VDB=0.807648	GT:PL	0/1:92,0,119
1	154440839	.	C	G	66	PASS	AC=1;AN=2;BQB=0.433905;DP4=86,59,13,14;DP=210;HOB=0.125;ICB=0.3;MQ0F=0;MQ=20;MQB=1;MQSB=1;RPB=0.651313;SGB=-10.2467;VDB=0.0553613	GT:PL	0/1:100,0,137
1	154658478	.	C	T	38.205	PASS	AC=1;AN=2;BQB=0.97224;DP4=41,30,11,8;DP=95;HOB=0.125;ICB=0.3;MQ0F=0;MQ=20;MQB=1;MQSB=1;RPB=0.867167;SGB=-7.79185;VDB=0.0729194	GT:PL	0/1:72,0,136
1	154955780	.	C	T	36.3962	PASS	AC=1;AN=2;BQB=0.95091;DP4=22,25,6,8;DP=62;HOB=0.125;ICB=0.3;MQ0F=0;MQ=20;MQB=1;MQSB=1;RPB=0.168708;SGB=-6.25745;VDB=0.359019	GT:PL	0/1:70,0,139
1	154962514	.	A	G	37.6579	PASS	AC=1;AN=2;BQB=1;DP4=4,4,3,3;DP=16;HOB=0.125;ICB=0.3;MQ0F=0;MQ=20;MQB=1;MQSB=0.966012;RPB=0.997919;SGB=2.63044;VDB=0.835615	GT:PL	0/1:71,0,57
1	154969148	.	T	C	49.2121	PASS	AC=1;AN=2;BQB=0.98724;DP4=62,36,13,12;DP=150;HOB=0.125;ICB=0.3;MQ0F=0;MQ=20;MQB=1;MQSB=1;RPB=0.732666;SGB=-9.63298;VDB=0.518084	GT:PL	0/1:83,0,134
1	155005688	.	T	C	64	PASS	AC=1;AN=2;BQB=0.198469;DP4=216,124,87,78;DP=668;HOB=0.125;ICB=0.3;MQ0F=0;MQ=20;MQB=1;MQSB=1;RPB=0.873771;SGB=-52.5924;VDB=0.000708204	GT:PL	0/1:98,0,133
1	155006055	.	T	C	82	PASS	AC=1;AN=2;BQB=0.442222;DP4=238,125,102,71;DP=670;HOB=0.125;ICB=0.3;MQ0F=0;MQ=20;MQB=1;MQSB=1;RPB=0.998946;SGB=-55.0472;VDB=0.000111546	GT:PL	0/1:116,0,145
1	155009738	.	T	C	62	PASS	AC=1;AN=2;BQB=0.117447;DP4=7,111,7,45;DP=186;HOB=0.125;ICB=0.3;MQ0F=0;MQ=20;MQB=1;MQSB=1;RPB=0.391429;SGB=-17.918;VDB=3.88872e-21	GT:PL	0/1:95,0,111
1	155020054	.	G	A	77	PASS	AC=1;AN=2;BQB=0.372523;DP4=39,44,9,10;DP=104;HOB=0.125;ICB=0.3;MQ0F=0;MQ=20;MQB=1;MQSB=1;RPB=0.402322;SGB=11.6141;VDB=0.145838	GT:PL	0/1:111,0,142
1	155156670	.	A	C	35.4351	PASS	AC=1;AN=2;BQB=0.966594;DP4=94,37,35,12;DP=209;HOB=0.125;ICB=0.3;MQ0F=0;MQ=20;MQB=1;MQSB=1;RPB=0.969444;SGB=-16.3837;VDB=0.159056	GT:PL	0/1:69,0,95
1	155212783	.	G	A	113	PASS	AC=1;AN=2;BQB=0.921432;DP4=39,64,22,28;DP=154;HOB=0.125;ICB=0.3;MQ0F=0;MQ=20;MQB=1;MQSB=1;RPB=0.704897;SGB=-17.3043;VDB=0.608192	GT:PL	0/1:147,0,135
1	155306367	.	T	C	32.0755	PASS	AC=2;AN=2;BQB=0.876998;DP4=6,2,3,2;DP=18;HOB=0.5;ICB=0.5;MQ0F=0;MQ=20;MQB=1;MQSB=1;RPB=0.976181;SGB=-3.47587;VDB=0.685687	GT:PL	1/1:69,12,0
1	155832586	.	A	C	50	PASS	AC=1;AN=2;BQB=0.670144;DP4=12,7,3,7;DP=37;HOB=0.125;ICB=0.3;MQ0F=0;MQ=20;MQB=1;MQSB=1;RPB=0.763781;SGB=-5.02822;VDB=0.775569	GT:PL	0/1:83,0,61
1	157219262	.	C	T	59	PASS	AC=1;AN=2;BQB=0.717186;DP4=109,105,34,20;DP=301;HOB=0.125;ICB=0.3;MQ0F=0;MQ=20;MQB=1;MQSB=1;RPB=0.990853;SGB=-18.5317;VDB=0.938627	GT:PL	0/1:93,0,139
2	789798	.	G	A	65	PASS	AC=1;AN=2;BQB=0.931891;DP4=32,45,11,18;DP=109;HOB=0.125;ICB=0.3;MQ0F=0;MQ=20;MQB=1;MQSB=1;RPB=0.521563;SGB=-10.8604;VDB=0.231157	GT:PL	0/1:99,0,152
2	968587	.	A	G	41.2439	PASS	AC=1;AN=2;BQB=0.82424;DP4=24,15,6,6;DP=69;HOB=0.125;ICB=0.3;MQ0F=0;MQ=20;MQB=1;MQSB=1;RPB=0.942487;SGB=-5.64284;VDB=0.587183	GT:PL	0/1:75,0,128
2	997748	.	T	C	50	PASS	AC=1;AN=2;BQB=0.90038;DP4=10,7,5,4;DP=28;HOB=0.125;ICB=0.3;MQ0F=0;MQ=20;MQB=1;MQSB=1;RPB=0.463784;SGB=-4.72062;VDB=0.844101	GT:PL	0/1:84,0,28
2	1001148	.	T	C	44.2294	PASS	AC=1;AN=2;BQB=0.989451;DP4=5,12,5,3;DP=30;HOB=0.125;ICB=0.3;MQ0F=0;MQ=20;MQB=1;MQSB=1;RPB=0.68264;SGB=-4.40924;VDB=0.939575	GT:PL	0/1:78,0,65
2	1252113	.	G	A	110	PASS	AC=1;AN=2;BQB=8.52809e-05;DP4=280,258,132,132;DP=807;HOB=0.125;ICB=0.3;MQ0F=0;MQ=20;MQB=1;MQSB=1;RPB=0.969721;SGB=-82.9708;VDB=0.426087	GT:PL	0/1:144,0,147
2	1892238	.	G	T	60	PASS	AC=1;AN=2;BQB=1;DP4=8,3,5,4;DP=27;HOB=0.125;ICB=0.3;MQ0F=0;MQ=20;MQB=1;MQSB=1;RPB=0.682718;SGB=4.69269;VDB=0.441508	GT:PL	0/1:94,0,49
2	1895645	.	G	C	31.982	PASS	AC=1;AN=2;BQB=0.891517;DP4=5,0,5,1;DP=14;HOB=0.125;ICB=0.3;MQ0F=0;MQ=20;MQB=0.950952;MQSB=1;RPB=0.683497;SGB=2.63044;VDB=0.264054	GT:PL	0/1:65,0,26
2	4223260	.	A	C	53	PASS	AC=1;AN=2;BQB=0.963813;DP4=47,50,6,14;DP=155;HOB=0.125;ICB=0.3;MQ0F=0;MQ=20;MQB=1;MQSB=1;RPB=0.986819;SGB=-8.09867;VDB=0.117317	GT:PL	0/1:87,0,150
2	4243499	.	G	A	55	PASS	AC=1;AN=2;BQB=0.773479;DP4=80,83,38,21;DP=222;HOB=0.125;ICB=0.3;MQ0F=0;MQ=20;MQB=1;MQSB=1;RPB=0.77675;SGB=-20.066;VDB=0.724385	GT:PL	0/1:89,0,142
2	4263139	.	T	C	53	PASS	AC=1;AN=2;BQB=0.925338;DP4=103,107,30,29;DP=269;HOB=0.125;ICB=0.3;MQ0F=0;MQ=20;MQB=1;MQSB=1;RPB=0.996129;SGB=-20.066;VDB=0.0621262	GT:PL	0/1:87,0,137
2	4565747	.	C	T	42.2849	PASS	AC=1;AN=2;BQB=0.666023;DP4=242,116,86,42;DP=537;HOB=0.125;ICB=0.3;MQ0F=0;MQ=20;MQB=1;MQSB=1;RPB=0.769779;SGB=-41.2388;VDB=0.121192	GT:PL	0/1:76,0,126
2	4566117	.	A	G	53	PASS	AC=1;AN=2;BQB=0.181016;DP4=171,177,56,67;DP=601;HOB=0.125;ICB=0.3;MQ0F=0;MQ=20;MQB=1;MQSB=1;RPB=0.996315;SGB=-39.7046;VDB=0.000163331	GT:PL	0/1:87,0,136
2	4566923	.	G	A	84	PASS	AC=1;AN=2;BQB=0.897448;DP4=52,42,17,15;DP=165;HOB=0.125;ICB=0.3;MQ0F=0;MQ=20;MQB=1;MQSB=1;RPB=0.900933;SGB=-11.7809;VDB=0.0361291	GT:PL	0/1:118,0,147
2	4567126	.	T	G	58	PASS	AC=1;AN=2;BQB=0.981131;DP4=47,38,11,18;DP=137;HOB=0.125;ICB=0.3;MQ0F=0;MQ=20;MQB=1;MQSB=1;RPB=0.595472;SGB=-10.8604;VDB=0.468909	GT:PL	0/1:92,0,149
2	4567836	.	A	G	30.2818	PASS	AC=1;AN=2;BQB=0.991353;DP4=17,14,4,3;DP=50;HOB=0.125;ICB=0.3;MQ0F=0;MQ=20;MQB=1;MQSB=1;RPB=0.64204;SGB=-4.09964;VDB=0.470665	GT:PL	0/1:64,0,85
2	4676497	.	C	G	30.9036	PASS	AC=1;AN=2;BQB=0.99973;DP4=28,14,7,3;DP=60;HOB=0.125;ICB=0.3;MQ0F=0;MQ=20;MQB=1;MQSB=1;RPB=0.790912;SGB=5.38303;VDB=0.144519	GT:PL	0/1:65,0,122
2	4678850	.	A	C	31.1093	PASS	AC=1;AN=2;BQB=0.895045;DP4=48,32,11,8;DP=139;HOB=0.125;ICB=0.3;MQ0F=0;MQ=20;MQB=1;MQSB=1;RPB=0.736619;SGB=-7.79185;VDB=0.308424	GT:PL	0/1:65,0,133
2	4679184	.	T	C	31.9606	PASS	AC=1;AN=2;BQB=0.851717;DP4=76,28,16,7;DP=165;HOB=0.125;ICB=0.3;MQ0F=0;MQ=20;MQB=1;MQSB=1;RPB=0.577062;SGB=-9.01926;VDB=0.203618	GT:PL	0/1:66,0,106
2	4680128	.	G	A	80	PASS	AC=1;AN=2;BQB=0.99352;DP4=42,28,15,13;DP=130;HOB=0.125;ICB=0.3;MQ0F=0;MQ=20;MQB=1;MQSB=1;RPB=0.690212;SGB=-10.5535;VDB=0.017035	GT:PL	0/1:113,0,131
2	4714567	.	C	G	53	PASS	AC=1;AN=2;BQB=0.328515;DP4=39,16,9,5;DP=81;HOB=0.125;ICB=0.3;MQ0F=0;MQ=20;MQB=1;MQSB=1;RPB=0.995308;SGB=8.15014;VDB=0.278007	GT:PL	0/1:87,0,124
2	4806312	.	C	T	58	PASS	AC=1;AN=2;BQB=0.532877;DP4=17,15,7,7;DP=55;HOB=0.125;ICB=0.3;MQ0F=0;MQ=20;MQB=1;MQSB=1;RPB=0.655489;SGB=-6.25731;VDB=0.20996	GT:PL	0/1:91,0,122
2	4806485	.	T	C	65	PASS	AC=1;AN=2;BQB=0.949464;DP4=16,9,9,5;DP=49;HOB=0.125;ICB=0.3;MQ0F=0;MQ=20;MQB=1;MQSB=1;RPB=0.679965;SGB=-6.25703;VDB=0.359944	GT:PL	0/1:98,0,103
2	4807427	.	A	G	75	PASS	AC=1;AN=2;BQB=0.22313;DP4=10,17,6,8;DP=48;HOB=0.125;ICB=0.3;MQ0F=0;MQ=20;MQB=1;MQSB=1;RPB=0.986487;SGB=-6.25703;VDB=0.229729	GT:PL	0/1:109,0,91
2	4807901	.	C	T	61	PASS	AC=1;AN=2;BQB=0.285392;DP4=21,18,9,6;DP=70;HOB=0.125;ICB=0.3;MQ0F=0;MQ=20;MQB=1;MQSB=1;RPB=0.176127;SGB=-6.56424;VDB=0.351174	GT:PL	0/1:95,0,130
2	4812943	.	A	G	61	PASS	AC=1;AN=2;BQB=0.310116;DP4=20,18,10,5;DP=67;HOB=0.125;ICB=0.3;MQ0F=0;MQ=20;MQB=1;MQSB=1;RPB=0.287204;SGB=-6.56403;VDB=0.0427449	GT:PL	0/1:95,0,131
2	4813533	.	T	G	36.268	PASS	AC=1;AN=2;BQB=0.891536;DP4=5,11,2,4;DP=26;HOB=0.125;ICB=0.3;MQ0F=0;MQ=20;MQB=1;MQSB=1;RPB=0.906807;SGB=2.63044;VDB=0.625428	GT:PL	0/1:70,0,44
2	4815806	.	C	T	43.2075	PASS	AC=1;AN=2;BQB=0.349116;DP4=41,23,9,9;DP=86;HOB=0.125;ICB=0.3;MQ0F=0;MQ=20;MQB=1;MQSB=1;RPB=0.835597;SGB=-7.48497;VDB=0.167376	GT:PL	0/1:77,0,144
2	4815910	.	T	C	61	PASS	AC=1;AN=2;BQB=0.933761;DP4=58,42,18,12;DP=151;HOB=0.125;ICB=0.3;MQ0F=0;MQ=20;MQB=1;MQSB=1;RPB=0.141324;SGB=-11.1672;VDB=0.000477362	GT:PL	0/1:95,0,131
2	4816376	.	A	G	59	PASS	AC=1;AN=2;BQB=0.787657;DP4=30,36,5,14;DP=101;HOB=0.125;ICB=0.3;MQ0F=0;MQ=20;MQB=1;MQSB=1;RPB=0.700424;SGB=-7.79174;VDB=0.186566	GT:PL	0/1:93,0,144
2	4994116	.	T	C	60	PASS	AC=1;AN=2;BQB=0.997897;DP4=23,20,8,6;DP=66;HOB=0.125;ICB=0.3;MQ0F=0;MQ=20;MQB=1;MQSB=1;RPB=0.810175;SGB=-6.25646;VDB=0.481347	GT:PL	0/1:94,0,134
2	4995929	.	A	C	34.2702	PASS	AC=1;AN=2;BQB=0.931766;DP4=19,11,5,3;DP=46;HOB=0.125;ICB=0.3;MQ0F=0;MQ=20;MQB=1;MQSB=1;RPB=0.996002;SGB=-4.40924;VDB=0.601236	GT:PL	0/1:68,0,99
2	5035175	.	C	T	62	PASS	AC=1;AN=2;BQB=0.0124598;DP4=114,38,42,16;DP=271;HOB=0.125;ICB=0.3;MQ0F=0;MQ=20;MQB=1;MQSB=1;RPB=0.968571;SGB=-19.7591;VDB=0.0586357	GT:PL	0/1:96,0,125
2	5035241	.	C	G	93	PASS	AC=1;AN=2;BQB=0.453727;DP4=63,69,26,28;DP=223;HOB=0.125;ICB=0.3;MQ0F=0;MQ=20;MQB=1;MQSB=1;RPB=0.00183708;SGB=-18.5317;VDB=0.777634	GT:PL	0/1:127,0,146
2	5035392	.	A	T	95	PASS	AC=1;AN=2;BQB=0.487659;DP4=72,43,29,21;DP=202;HOB=0.125;ICB=0.3;MQ0F=0;MQ=20;MQB=1;MQSB=1;RPB=0.389113;SGB=-17.3043;VDB=0.68288	GT:PL	0/1:129,0,132
2	5035842	.	A	G	115	PASS	AC=1;AN=2;BQB=0.994697;DP4=22,25,16,19;DP=105;HOB=0.125;ICB=0.3;MQ0F=0;MQ=20;MQB=1;MQSB=1;RPB=0.839947;SGB=-12.7015;VDB=0.561029	GT:PL	0/1:147,0,103
2	5168775	.	T	C	47.467	PASS	AC=1;AN=2;BQB=0.526376;DP4=72,48,23,16;DP=213;HOB=0.125;ICB=0.3;MQ0F=0;MQ=20;MQB=1;MQSB=1;RPB=0.666544;SGB=-13.9289;VDB=0.0540113	GT:PL	0/1:81,0,132
2	5185456	.	T	G	79	PASS	AC=1;AN=2;BQB=0.392564;DP4=138,94,55,47;DP=338;HOB=0.125;ICB=0.3;MQ0F=0;MQ=20;MQB=1;MQSB=1;RPB=0.991372;SGB=-33.2606;VDB=0.817975	GT:PL	0/1:113,0,131
2	5363271	.	T	C	35.879	PASS	AC=1;AN=2;BQB=0.810528;DP4=7,2,3,3;DP=18;HOB=0.125;ICB=0.3;MQ0F=0;MQ=20;MQB=1;MQSB=1;RPB=0.367879;SGB=-3.78882;VDB=0.0609326	GT:PL	0/1:69,0,2
2	5391029	.	A	G	37.5504	PASS	AC=1;AN=2;BQB=0.794145;DP4=81,26,25,12;DP=166;HOB=0.125;ICB=0.3;MQ0F=0;MQ=20;MQB=1;MQSB=1;RPB=0.0251821;SGB=-13.3152;VDB=0.171999	GT:PL	0/1:70,0,107
2	5403386	.	G	A	35.2845	PASS	AC=1;AN=2;BQB=0.829299;DP4=158,105,52,45;DP=428;HOB=0.125;ICB=0.3;MQ0F=0;MQ=20;MQB=1;MQSB=1;RPB=0.615216;SGB=-31.7264;VDB=4.09194e-06	GT:PL	0/1:69,0,124
2	5406289	.	A	G	59	PASS	AC=1;AN=2;BQB=0.964013;DP4=31,20,10,9;DP=79;HOB=0.125;ICB=0.3;MQ0F=0;MQ=20;MQB=1;MQSB=1;RPB=0.656227;SGB=-7.79185;VDB=0.569173	GT:PL	0/1:92,0,131
2	5568533	.	A	G	36.1557	PASS	AC=1;AN=2;BQB=0.332762;DP4=85,87,28,33;DP=276;HOB=0.125;ICB=0.3;MQ0F=0;MQ=20;MQB=1;MQSB=1;RPB=0.0820525;SGB=-20.6797;VDB=0.072994	GT:PL	0/1:69,0,123
2	5568534	.	C	A	32.6418	PASS	AC=1;AN=2;BQB=0.945355;DP4=90,86,26,33;DP=281;HOB=0.125;ICB=0.3;MQ0F=0;MQ=20;MQB=1;MQSB=1;RPB=0.310139;SGB=-20.066;VDB=0.0118379	GT:PL	0/1:66,0,122
2	5576212	.	A	C	32.0405	PASS	AC=2;AN=2;BQB=0.62023;DP4=3,1,1,3;DP=10;HOB=0.5;ICB=0.5;MQ0F=0;MQ=20;MQB=0.992367;MQSB=0.992367;RPB=0.62023;SGB=1.27626;VDB=0.851686	GT:PL	1/1:70,12,0
2	5733126	.	G	A	67	PASS	AC=1;AN=2;BQB=0.612988;DP4=30,23,15,8;DP=92;HOB=0.125;ICB=0.3;MQ0F=0;MQ=20;MQB=1;MQSB=1;RPB=0.348014;SGB=-9.01926;VDB=0.108552	GT:PL	0/1:101,0,138
2	5868190	.	G	C	63	PASS	AC=1;AN=2;BQB=0.566087;DP4=74,47,33,15;DP=216;HOB=0.125;ICB=0.3;MQ0F=0;MQ=20;MQB=1;MQSB=1;RPB=0.50871;SGB=-16.6906;VDB=0.0264785	GT:PL	0/1:97,0,133
2	5868347	.	T	C	56	PASS	AC=1;AN=2;BQB=0.344687;DP4=79,39,23,17;DP=199;HOB=0.125;ICB=0.3;MQ0F=0;MQ=20;MQB=1;MQSB=1;RPB=0.718143;SGB=-14.2358;VDB=0.794399	GT:PL	0/1:90,0,121
2	5883974	.	T	A	45.1958	PASS	AC=1;AN=2;BQB=0.706648;DP4=10,8,4,4;DP=31;HOB=0.125;ICB=0.3;MQ0F=0;MQ=20;MQB=1;MQSB=1;RPB=0.311283;SGB=-4.40924;VDB=0.608129	GT:PL	0/1:79,0,66
2	5884015	.	A	G	45.3082	PASS	AC=1;AN=2;BQB=0.526387;DP4=9,7,4,4;DP=32;HOB=0.125;ICB=0.3;MQ0F=0;MQ=20;MQB=1;MQSB=1;RPB=0.268013;SGB=-4.40924;VDB=0.351291	GT:PL	0/1:79,0,66
2	7300296	.	A	G	59	PASS	AC=1;AN=2;BQB=0.210414;DP4=7,9,4,6;DP=32;HOB=0.125;ICB=0.3;MQ0F=0;MQ=20;MQB=1;MQSB=1;RPB=0.999653;SGB=-5.02822;VDB=0.731986	GT:PL	0/1:90,0,51
2	7302249	.	A	G	32.9245	PASS	AC=1;AN=2;BQB=0.649731;DP4=2,2,3,2;DP=12;HOB=0.125;ICB=0.3;MQ0F=0;MQ=20;MQB=0.974597;MQSB=0.974597;RPB=0.487298;SGB=1.94933;VDB=0.750478	GT:PL	0/1:66,0,17
2	7326626	.	T	C	31.0316	PASS	AC=1;AN=2;BQB=0.931779;DP4=4,2,5,1;DP=17;HOB=0.125;ICB=0.3;MQ0F=0;MQ=20;MQB=0.982603;MQSB=1;RPB=0.864013;SGB=2.63044;VDB=0.963191	GT:PL	0/1:64,0,42
2	7333874	.	A	C	95	PASS	AC=1;AN=2;BQB=0.0145456;DP4=2,6,9,7;DP=24;HOB=0.125;ICB=0.3;MQ0F=0;MQ=20;MQB=1;MQSB=1;RPB=0.000461975;SGB=9.53539;VDB=8.32538e-11	GT:PL	0/1:129,0,15
2	9649482	.	C	T	61	PASS	AC=1;AN=2;BQB=0.604206;DP4=128,128,39,54;DP=471;HOB=0.125;ICB=0.3;MQ0F=0;MQ=20;MQB=1;MQSB=1;RPB=0.756523;SGB=-30.499;VDB=0.879567	GT:PL	0/1:95,0,134
2	9658120	.	G	A	71	PASS	AC=1;AN=2;BQB=0.874706;DP4=215,230,105,97;DP=648;HOB=0.125;ICB=0.3;MQ0F=0;MQ=20;MQB=1;MQSB=1;RPB=0.751208;SGB=-63.9459;VDB=0.0841853	GT:PL	0/1:105,0,151
2	9659125	.	C	T	66	PASS	AC=1;AN=2;BQB=0.845248;DP4=162,138,77,57;DP=487;HOB=0.125;ICB=0.3;MQ0F=0;MQ=20;MQB=1;MQSB=1;RPB=0.675392;SGB=-43.0799;VDB=0.00320202	GT:PL	0/1:100,0,144
2	9659808	.	G	A	112	PASS	AC=1;AN=2;BQB=0.565872;DP4=167,171,99,101;DP=540;HOB=0.125;ICB=0.3;MQ0F=0;MQ=20;MQB=1;MQSB=1;RPB=0.408084;SGB=-63.3322;VDB=0.998662	GT:PL	0/1:146,0,150
2	14430403	.	C	A	82	PASS	AC=1;AN=2;BQB=0.954076;DP4=35,54,12,16;DP=117;HOB=0.125;ICB=0.3;MQ0F=0;MQ=20;MQB=1;MQSB=1;RPB=0.618307;SGB=17.852;VDB=0.64013	GT:PL	0/1:116,0,152
2	14482745	.	G	A	92	PASS	AC=1;AN=2;BQB=0.762529;DP4=49,25,16,16;DP=138;HOB=0.125;ICB=0.3;MQ0F=0;MQ=20;MQB=1;MQSB=1;RPB=0.882966;SGB=-11.7809;VDB=0.452115	GT:PL	0/1:126,0,127
2	14483688	.	C	T	76	PASS	AC=1;AN=2;BQB=0.715111;DP4=21,9,7,7;DP=57;HOB=0.125;ICB=0.3;MQ0F=0;MQ=20;MQB=1;MQSB=1;RPB=0.609377;SGB=-6.25646;VDB=0.568866	GT:PL	0/1:110,0,78
2	14484156	.	G	A	63	PASS	AC=1;AN=2;BQB=0.593165;DP4=11,1,7,3;DP=32;HOB=0.125;ICB=0.3;MQ0F=0;MQ=20;MQB=1;MQSB=1;RPB=0.980625;SGB=5.38303;VDB=0.762398	GT:PL	0/1:97,0,31
2	15657283	.	C	T	53	PASS	AC=1;AN=2;BQB=0.831633;DP4=31,19,9,6;DP=83;HOB=0.125;ICB=0.3;MQ0F=0;MQ=20;MQB=1;MQSB=1;RPB=0.981239;SGB=-6.56362;VDB=0.417695	GT:PL	0/1:87,0,138
2	15658537	.	A	G	37.2239	PASS	AC=1;AN=2;BQB=0.158181;DP4=56,16,13,8;DP=124;HOB=0.125;ICB=0.3;MQ0F=0;MQ=20;MQB=1;MQSB=1;RPB=0.113572;SGB=-8.40556;VDB=0.00102058	GT:PL	0/1:71,0,119
2	15658756	.	G	C,T	266	PASS	AC=1,1;AN=2;BQB=0.586298;DP4=5,0,69,18;DP=119;MQ0F=0;MQ=20;MQB=1;MQSB=1;RPB=0.998185;SGB=-1.38629;VDB=0.84109	GT:PL	1/2:196,122,87,122,0,111
2	17735311	.	C	G	49.2822	PASS	AC=1;AN=2;BQB=0.89073;DP4=34,11,6,8;DP=73;HOB=0.125;ICB=0.3;MQ0F=0;MQ=20;MQB=1;MQSB=1;RPB=0.916073;SGB=-6.25731;VDB=0.227482	GT:PL	0/1:83,0,107
2	17735604	.	G	A	56	PASS	AC=1;AN=2;BQB=0.67403;DP4=29,11,7,7;DP=67;HOB=0.125;ICB=0.3;MQ0F=0;MQ=20;MQB=1;MQSB=1;RPB=0.808849;SGB=-6.25703;VDB=0.406196	GT:PL	0/1:90,0,121
2	17735610	.	C	T	46.2816	PASS	AC=1;AN=2;BQB=0.929061;DP4=25,12,6,6;DP=57;HOB=0.125;ICB=0.3;MQ0F=0;MQ=20;MQB=1;MQSB=1;RPB=0.536492;SGB=-5.64284;VDB=0.194617	GT:PL	0/1:80,0,121
2	17735631	.	C	T	69	PASS	AC=1;AN=2;BQB=0.999944;DP4=25,10,6,9;DP=60;HOB=0.125;ICB=0.3;MQ0F=0;MQ=20;MQB=1;MQSB=1;RPB=0.929968;SGB=-6.56403;VDB=0.859835	GT:PL	0/1:103,0,117
2	18009699	.	T	G,A	221	PASS	AC=1,1;AN=2;DP4=0,0,19,7;DP=33;MQ0F=0;MQ=20;MQSB=1;SGB=-1.31369;VDB=0.263684	GT:PL	1/2:155,93,66,103,0,82
2	18009799	.	C	T	75	PASS	AC=1;AN=2;BQB=0.568527;DP4=8,9,6,6;DP=35;HOB=0.125;ICB=0.3;MQ0F=0;MQ=20;MQB=1;MQSB=1;RPB=0.541861;SGB=-5.6418;VDB=0.59634	GT:PL	0/1:109,0,67
2	18069241	.	G	A	89	PASS	AC=1;AN=2;BQB=0.742447;DP4=44,22,17,9;DP=111;HOB=0.125;ICB=0.3;MQ0F=0;MQ=20;MQB=1;MQSB=1;RPB=0.999962;SGB=16.4657;VDB=0.505849	GT:PL	0/1:123,0,114
2	18069338	.	C	T	70	PASS	AC=1;AN=2;BQB=0.469467;DP4=39,34,8,11;DP=113;HOB=0.125;ICB=0.3;MQ0F=0;MQ=20;MQB=1;MQSB=1;RPB=0.82898;SGB=-7.79162;VDB=0.442848	GT:PL	0/1:104,0,140
2	18069457	.	A	G	74	PASS	AC=1;AN=2;BQB=0.600504;DP4=19,17,10,7;DP=66;HOB=0.125;ICB=0.3;MQ0F=0;MQ=20;MQB=1;MQSB=1;RPB=0.923056;SGB=-7.1781;VDB=0.932111	GT:PL	0/1:108,0,97
2	18070199	.	A	G	42.0822	PASS	AC=1;AN=2;BQB=0.674518;DP4=17,18,4,5;DP=53;HOB=0.125;ICB=0.3;MQ0F=0;MQ=20;MQB=1;MQSB=1;RPB=0.68321;SGB=4.69269;VDB=0.2098	GT:PL	0/1:76,0,126
2	18074060	.	G	A	59	PASS	AC=1;AN=2;BQB=0.303166;DP4=17,10,6,5;DP=44;HOB=0.125;ICB=0.3;MQ0F=0;MQ=20;MQB=1;MQSB=1;RPB=0.383743;SGB=-5.3356;VDB=0.0569844	GT:PL	0/1:93,0,72
2	18100194	.	G	A	55	PASS	AC=1;AN=2;BQB=0.756531;DP4=11,14,16,9;DP=55;HOB=0.125;ICB=0.3;MQ0F=0;MQ=20;MQB=1;MQSB=1;RPB=0.624635;SGB=-9.63298;VDB=0.258272	GT:PL	0/1:88,0,56
2	18106428	.	C	T	73	PASS	AC=1;AN=2;BQB=0.563805;DP4=39,13,19,7;DP=95;HOB=0.125;ICB=0.3;MQ0F=0;MQ=20;MQB=1;MQSB=1;RPB=0.666398;SGB=-9.93983;VDB=0.799572	GT:PL	0/1:107,0,97
2	18120037	.	A	G	47.0292	PASS	AC=1;AN=2;BQB=0.934098;DP4=56,30,5,27;DP=133;HOB=0.125;ICB=0.3;MQ0F=0;MQ=20;MQB=1;MQSB=1;RPB=0.0167335;SGB=-11.7809;VDB=0.000369896	GT:PL	0/1:80,0,114
2	18133812	.	A	G	33.4295	PASS	AC=1;AN=2;BQB=0.579901;DP4=50,112,17,38;DP=224;HOB=0.125;ICB=0.3;MQ0F=0;MQ=20;MQB=1;MQSB=1;RPB=0.35376;SGB=-18.8386;VDB=0.951272	GT:PL	0/1:67,0,135
2	18138140	.	C	G	61	PASS	AC=1;AN=2;BQB=0.0282418;DP4=194,191,90,84;DP=648;HOB=0.125;ICB=0.3;MQ0F=0;MQ=20;MQB=1;MQSB=1;RPB=0.800507;SGB=-55.354;VDB=0.0570277	GT:PL	0/1:95,0,142
2	18139504	.	T	C	76	PASS	AC=1;AN=2;BQB=0.950657;DP4=202,193,114,115;DP=633;HOB=0.125;ICB=0.3;MQ0F=0;MQ=20;MQB=1;MQSB=1;RPB=0.127775;SGB=-72.231;VDB=0.103346	GT:PL	0/1:110,0,151
2	18140583	.	G	A	90	PASS	AC=1;AN=2;BQB=0.762824;DP4=215,194,130,105;DP=656;HOB=0.125;ICB=0.3;MQ0F=0;MQ=20;MQB=1;MQSB=1;RPB=0.995134;SGB=-74.0721;VDB=0.0287572	GT:PL	0/1:124,0,154
2	18145513	.	C	T	60	PASS	AC=1;AN=2;BQB=0.601855;DP4=214,152,106,64;DP=588;HOB=0.125;ICB=0.3;MQ0F=0;MQ=20;MQB=1;MQSB=1;RPB=0.859987;SGB=-54.1266;VDB=0.689812	GT:PL	0/1:94,0,145
2	18148340	.	G	A	75	PASS	AC=1;AN=2;BQB=0.949687;DP4=189,183,90,98;DP=678;HOB=0.125;ICB=0.3;MQ0F=0;MQ=20;MQB=1;MQSB=1;RPB=0.724877;SGB=-59.65;VDB=0.10515	GT:PL	0/1:109,0,151
2	18149979	.	C	T	79	PASS	AC=1;AN=2;BQB=0.356987;DP4=274,221,140,96;DP=756;HOB=0.125;ICB=0.3;MQ0F=0;MQ=20;MQB=1;MQSB=1;RPB=0.508964;SGB=-74.3789;VDB=0.606381	GT:PL	0/1:113,0,148
2	18150236	.	G	A	77	PASS	AC=1;AN=2;BQB=0.664083;DP4=243,235,153,99;DP=889;HOB=0.125;ICB=0.3;MQ0F=0;MQ=20;MQB=1;MQSB=1;RPB=0.0757922;SGB=-79.2886;VDB=0.271603	GT:PL	0/1:110,0,151
2	18151770	.	G	A	114	PASS	AC=1;AN=2;BQB=0.0965139;DP4=252,201,164,136;DP=758;HOB=0.125;ICB=0.3;MQ0F=0;MQ=20;MQB=1;MQSB=1;RPB=0.717219;SGB=-94.0175;VDB=0.00976976	GT:PL	0/1:148,0,148
2	18153891	.	G	A	82	PASS	AC=1;AN=2;BQB=0.397183;DP4=219,128,126,66;DP=673;HOB=0.125;ICB=0.3;MQ0F=0;MQ=20;MQB=1;MQSB=1;RPB=0.433255;SGB=-60.8774;VDB=0.255963	GT:PL	0/1:116,0,141
2	18154689	.	A	C	67	PASS	AC=1;AN=2;BQB=0.23049;DP4=249,159,137,78;DP=805;HOB=0.125;ICB=0.3;MQ0F=0;MQ=20;MQB=1;MQSB=1;RPB=0.399171;SGB=-67.935;VDB=0.37393	GT:PL	0/1:101,0,146
2	18170012	.	G	A	68	PASS	AC=1;AN=2;BQB=0.100193;DP4=230,252,96,121;DP=704;HOB=0.125;ICB=0.3;MQ0F=0;MQ=20;MQB=1;MQSB=1;RPB=0.23407;SGB=-68.5487;VDB=0.0033931	GT:PL	0/1:102,0,151
2	18183627	.	C	G	52	PASS	AC=1;AN=2;BQB=0.0578395;DP4=179,184,35,94;DP=531;HOB=0.125;ICB=0.3;MQ0F=0;MQ=20;MQB=1;MQSB=1;RPB=1.58955e-17;SGB=-41.5457;VDB=1.3612e-30	GT:PL	0/1:86,0,139
2	18190245	.	T	C	39.0408	PASS	AC=1;AN=2;BQB=0.976745;DP4=9,1,4,2;DP=17;HOB=0.125;ICB=0.3;MQ0F=0;MQ=20;MQB=1;MQSB=1;RPB=0.490777;SGB=2.63044;VDB=0.927933	GT:PL	0/1:73,0,26
2	18190533	.	A	G	125	PASS	AC=1;AN=2;BQB=0.970428;DP4=234,264,143,169;DP=813;HOB=0.125;ICB=0.3;MQ0F=0;MQ=20;MQB=1;MQSB=1;RPB=0.988378;SGB=-97.6997;VDB=0.952643	GT:PL	0/1:159,0,137
2	18197461	.	A	G	40.4105	PASS	AC=1;AN=2;BQB=0.364827;DP4=2,6,3,3;DP=14;HOB=0.125;ICB=0.3;MQ0F=0;MQ=20;MQB=1;MQSB=1;RPB=0.967216;SGB=2.63044;VDB=0.462131	GT:PL	0/1:74,0,45
2	18249940	.	T	C	108	PASS	AC=1;AN=2;BQB=4.88526e-09;DP4=338,328,167,180;DP=1036;HOB=0.125;ICB=0.3;MQ0F=0;MQ=20;MQB=1;MQSB=1;RPB=0.422038;SGB=-108.44;VDB=0.155381	GT:PL	0/1:142,0,152
2	18255462	.	G	A	68	PASS	AC=1;AN=2;BQB=0.940473;DP4=545,478,272,227;DP=1534;HOB=0.125;ICB=0.3;MQ0F=0;MQ=20;MQB=1;MQSB=1;RPB=0.807241;SGB=-155.081;VDB=0.912401	GT:PL	0/1:99,0,144
2	18266482	.	C	T	101	PASS	AC=1;AN=2;BQB=0.934101;DP4=503,404,276,189;DP=1688;HOB=0.125;ICB=0.3;MQ0F=0;MQ=20;MQB=1;MQSB=1;RPB=0.0402199;SGB=-144.648;VDB=0.999368	GT:PL	0/1:135,0,149
2	18272555	.	T	C	77	PASS	AC=1;AN=2;BQB=0.928409;DP4=737,836,239,284;DP=2165;HOB=0.125;ICB=0.3;MQ0F=0;MQ=20;MQB=1;MQSB=1;RPB=0.991625;SGB=-162.446;VDB=0.0583304	GT:PL	0/1:111,0,156
2	18274967	.	C	T	94	PASS	AC=1;AN=2;BQB=0.124748;DP4=736,590,239,206;DP=1979;HOB=0.125;ICB=0.3;MQ0F=0;MQ=20;MQB=1;MQSB=1;RPB=0.511107;SGB=-138.511;VDB=0.915744	GT:PL	0/1:128,0,154
2	18276114	.	T	C	72	PASS	AC=1;AN=2;BQB=0.0074748;DP4=906,439,389,180;DP=2326;HOB=0.125;ICB=0.3;MQ0F=0;MQ=20;MQB=1;MQSB=1;RPB=0.802064;SGB=-176.561;VDB=0.467376	GT:PL	0/1:106,0,139
2	18277729	.	C	T	102	PASS	AC=1;AN=2;BQB=0.664572;DP4=953,438,425,250;DP=2504;HOB=0.125;ICB=0.3;MQ0F=0;MQ=20;MQB=1;MQSB=1;RPB=0.023794;SGB=-209.087;VDB=0.0723401	GT:PL	0/1:136,0,143
2	18284470	.	C	T	101	PASS	AC=2;AN=2;BQB=0.822855;DP4=621,348,895,476;DP=2758;HOB=0.5;ICB=0.5;MQ0F=0;MQ=20;MQB=1;MQSB=1;RPB=0.122114;SGB=-422.657;VDB=0.162057	GT:PL	1/1:140,191,0
2	18284476	.	C	T	88	PASS	AC=2;AN=2;BQB=0.388547;DP4=635,344,936,468;DP=2853;HOB=0.5;ICB=0.5;MQ0F=0;MQ=20;MQB=1;MQSB=1;RPB=0.0267775;SGB=-432.783;VDB=0.411658	GT:PL	1/1:127,145,0
2	18285396	.	T	C	82	PASS	AC=1;AN=2;BQB=0.12207;DP4=803,526,686,487;DP=2992;HOB=0.125;ICB=0.3;MQ0F=0;MQ=20;MQB=1;MQSB=1;RPB=0.804575;SGB=-361.9;VDB=0.651777	GT:PL	0/1:116,0,49
2	18285430	.	A	G	61	PASS	AC=1;AN=2;BQB=0.968104;DP4=959,580,554,260;DP=2720;HOB=0.125;ICB=0.3;MQ0F=0;MQ=20;MQB=1;MQSB=1;RPB=0.000685675;SGB=-251.74;VDB=0.0119642	GT:PL	0/1:95,0,139
2	18296389	.	G	A	90	PASS	AC=2;AN=2;BQB=0.989999;DP4=1059,706,1670,1103;DP=5535;HOB=0.5;ICB=0.5;MQ0F=0;MQ=20;MQB=1;MQSB=1;RPB=0.00473863;SGB=-852.865;VDB=0.0493785	GT:PL	1/1:128,127,0
2	18322273	.	A	G	111	PASS	AC=1;AN=2;BQB=0.0515474;DP4=5117,3008,4057,2495;DP=17893;HOB=0.125;ICB=0.3;MQ0F=0;MQ=20;MQB=1;MQSB=1;RPB=0.304396;SGB=-2012.46;VDB=0.555784	GT:PL	0/1:146,0,132
2	18325082	.	C	T	114	PASS	AC=1;AN=2;BQB=0.012558;DP4=5083,5171,3600,4024;DP=21831;HOB=0.125;ICB=0.3;MQ0F=0;MQ=20;MQB=1;MQSB=1;RPB=4.56888e-05;SGB=-2341.41;VDB=0.0387259	GT:PL	0/1:149,0,98
2	18325247	.	G	A	98	PASS	AC=1;AN=2;BQB=0.611218;DP4=7141,3099,5105,2498;DP=21367;HOB=0.125;ICB=0.3;MQ0F=0;MQ=20;MQB=1;MQSB=1;RPB=8.77671e-07;SGB=-2334.96;VDB=0.907758	GT:PL	0/1:133,0,104
2	18327215	.	G	A	59	PASS	AC=1;AN=2;BQB=0.177148;DP4=9,4,6,4;DP=27;HOB=0.125;ICB=0.3;MQ0F=0;MQ=20;MQB=1;MQSB=1;RPB=0.704349;SGB=-5.0263;VDB=0.0417261	GT:PL	0/1:92,0,44
2	18328506	.	C	G	111	PASS	AC=1;AN=2;BQB=0.273253;DP4=182,102,145,85;DP=652;HOB=0.125;ICB=0.3;MQ0F=0;MQ=20;MQB=1;MQSB=1;RPB=0.397437;SGB=-72.5378;VDB=0.0287465	GT:PL	0/1:146,0,110
2	18330752	.	A	G	105	PASS	AC=2;AN=2;BQB=1.65599e-07;DP4=1351,3185,716,2706;DP=10014;HOB=0.5;ICB=0.5;MQ0F=0;MQ=20;MQB=1;MQSB=1;RPB=0.00031915;SGB=-1052.01;VDB=7.82133e-20	GT:PL	1/1:144,89,0
2	18475933	.	C	A	38.193	PASS	AC=1;AN=2;BQB=0.812653;DP4=19,15,5,5;DP=52;HOB=0.125;ICB=0.3;MQ0F=0;MQ=20;MQB=1;MQSB=1;RPB=0.567636;SGB=-5.0263;VDB=0.737658	GT:PL	0/1:72,0,130
2	18493793	.	G	A	30.9485	PASS	AC=1;AN=2;BQB=0.963411;DP4=127,114,28,25;DP=294;HOB=0.125;ICB=0.3;MQ0F=0;MQ=20;MQB=1;MQSB=1;RPB=0.198629;SGB=-18.2249;VDB=0.777077	GT:PL	0/1:65,0,122
2	18508605	.	C	T	51	PASS	AC=1;AN=2;BQB=0.893064;DP4=19,16,9,4;DP=56;HOB=0.125;ICB=0.3;MQ0F=0;MQ=20;MQB=1;MQSB=1;RPB=0.247806;SGB=-5.94997;VDB=0.222179	GT:PL	0/1:85,0,120
2	18753236	.	A	C	34.3805	PASS	AC=1;AN=2;BQB=0.940006;DP4=7,4,2,4;DP=18;HOB=0.125;ICB=0.3;MQ0F=0;MQ=20;MQB=1;MQSB=1;RPB=0.78077;SGB=2.63044;VDB=0.582158	GT:PL	0/1:68,0,66
2	18765314	.	A	G	58	PASS	AC=1;AN=2;BQB=0.235524;DP4=153,133,62,54;DP=440;HOB=0.125;ICB=0.3;MQ0F=0;MQ=20;MQB=1;MQSB=1;RPB=0.324102;SGB=-37.5566;VDB=0.636509	GT:PL	0/1:92,0,136
2	19633196	.	A	C	31.7909	PASS	AC=2;AN=2;BQB=0.89338;DP4=2,3,1,3;DP=10;HOB=0.5;ICB=0.5;MQ0F=0;MQ=20;MQB=0.974597;MQSB=0.924584;RPB=0.974597;SGB=1.27626;VDB=0.337235	GT:PL	1/1:70,12,0
2	19658826	.	C	A	31.8756	PASS	AC=1;AN=2;BQB=0.446183;DP4=12,17,5,5;DP=47;HOB=0.125;ICB=0.3;MQ0F=0;MQ=20;MQB=1;MQSB=1;RPB=0.751528;SGB=-5.02916;VDB=0.866034	GT:PL	0/1:64,0,114
2	19658953	.	C	T	60	PASS	AC=1;AN=2;BQB=0.53856;DP4=9,5,5,5;DP=26;HOB=0.125;ICB=0.3;MQ0F=0;MQ=20;MQB=1;MQSB=1;RPB=0.998287;SGB=-5.0263;VDB=0.947685	GT:PL	0/1:93,0,50
2	19660426	.	G	A	61	PASS	AC=1;AN=2;BQB=0.43983;DP4=22,14,7,8;DP=61;HOB=0.125;ICB=0.3;MQ0F=0;MQ=20;MQB=1;MQSB=1;RPB=0.786788;SGB=-6.56403;VDB=0.659395	GT:PL	0/1:95,0,130
2	19660482	.	C	A	66	PASS	AC=1;AN=2;BQB=0.693675;DP4=17,14,7,8;DP=55;HOB=0.125;ICB=0.3;MQ0F=0;MQ=20;MQB=1;MQSB=1;RPB=0.79383;SGB=-6.56424;VDB=0.958117	GT:PL	0/1:99,0,103
2	19662014	.	G	A	47.1975	PASS	AC=1;AN=2;BQB=0.943019;DP4=29,16,8,4;DP=67;HOB=0.125;ICB=0.3;MQ0F=0;MQ=20;MQB=1;MQSB=1;RPB=0.979101;SGB=-5.6418;VDB=0.723817	GT:PL	0/1:81,0,131
2	19663602	.	C	T	90	PASS	AC=1;AN=2;BQB=0.999351;DP4=27,14,14,8;DP=81;HOB=0.125;ICB=0.3;MQ0F=0;MQ=20;MQB=1;MQSB=1;RPB=0.90201;SGB=-8.71237;VDB=0.0447636	GT:PL	0/1:124,0,112
2	19663606	.	C	G	85	PASS	AC=1;AN=2;BQB=0.871568;DP4=33,14,13,8;DP=89;HOB=0.125;ICB=0.3;MQ0F=0;MQ=20;MQB=1;MQSB=1;RPB=0.743509;SGB=-8.4055;VDB=0.0402247	GT:PL	0/1:119,0,115
2	19665964	.	G	T	100	PASS	AC=1;AN=2;BQB=0.981855;DP4=27,11,16,10;DP=82;HOB=0.125;ICB=0.3;MQ0F=0;MQ=20;MQB=1;MQSB=1;RPB=0.906029;SGB=-9.9398;VDB=0.557725	GT:PL	0/1:134,0,114
2	19666833	.	A	C	71	PASS	AC=1;AN=2;BQB=0.905539;DP4=13,17,7,5;DP=47;HOB=0.125;ICB=0.3;MQ0F=0;MQ=20;MQB=1;MQSB=1;RPB=0.975499;SGB=6.76576;VDB=0.637461	GT:PL	0/1:105,0,99
2	19666894	.	G	A	47.282	PASS	AC=1;AN=2;BQB=0.974756;DP4=23,13,8,3;DP=54;HOB=0.125;ICB=0.3;MQ0F=0;MQ=20;MQB=1;MQSB=1;RPB=0.565438;SGB=-5.33419;VDB=0.567998	GT:PL	0/1:81,0,110
2	19667146	.	A	G	72	PASS	AC=1;AN=2;BQB=0.998724;DP4=22,10,13,5;DP=66;HOB=0.125;ICB=0.3;MQ0F=0;MQ=20;MQB=1;MQSB=1;RPB=0.22862;SGB=-7.48484;VDB=0.100036	GT:PL	0/1:106,0,75
2	19667355	.	A	T	61	PASS	AC=1;AN=2;BQB=0.982881;DP4=30,21,15,6;DP=87;HOB=0.125;ICB=0.3;MQ0F=0;MQ=20;MQB=1;MQSB=1;RPB=0.941608;SGB=-8.4055;VDB=0.468316	GT:PL	0/1:95,0,142
2	19667405	.	G	A	36.153	PASS	AC=1;AN=2;BQB=0.244273;DP4=32,23,10,6;DP=84;HOB=0.125;ICB=0.3;MQ0F=0;MQ=20;MQB=1;MQSB=1;RPB=0.974548;SGB=-6.871;VDB=0.0158897	GT:PL	0/1:70,0,146
2	19668612	.	T	C	104	PASS	AC=1;AN=2;BQB=0.772744;DP4=38,35,19,18;DP=128;HOB=0.125;ICB=0.3;MQ0F=0;MQ=20;MQB=1;MQSB=1;RPB=0.233746;SGB=-13.3152;VDB=0.529773	GT:PL	0/1:138,0,138
2	19669643	.	G	A	86	PASS	AC=1;AN=2;BQB=0.464286;DP4=60,32,26,12;DP=160;HOB=0.125;ICB=0.3;MQ0F=0;MQ=20;MQB=1;MQSB=1;RPB=0.604537;SGB=-13.6221;VDB=0.049322	GT:PL	0/1:120,0,133
2	19670097	.	C	T	43.2499	PASS	AC=1;AN=2;BQB=0.943378;DP4=32,13,8,7;DP=80;HOB=0.125;ICB=0.3;MQ0F=0;MQ=20;MQB=1;MQSB=1;RPB=0.958762;SGB=-6.56403;VDB=0.539953	GT:PL	0/1:77,0,134
2	19670411	.	T	G	41.2053	PASS	AC=1;AN=2;BQB=0.261616;DP4=24,13,6,4;DP=53;HOB=0.125;ICB=0.3;MQ0F=0;MQ=20;MQB=1;MQSB=1;RPB=0.327268;SGB=-5.0263;VDB=0.211686	GT:PL	0/1:75,0,121
2	19676283	.	T	G	59	PASS	AC=1;AN=2;BQB=0.835904;DP4=34,13,16,6;DP=85;HOB=0.125;ICB=0.3;MQ0F=0;MQ=20;MQB=1;MQSB=1;RPB=0.168785;SGB=-8.71241;VDB=0.00255289	GT:PL	0/1:93,0,81
2	19676284	.	T	C	59	PASS	AC=1;AN=2;BQB=0.591527;DP4=35,13,16,6;DP=86;HOB=0.125;ICB=0.3;MQ0F=0;MQ=20;MQB=1;MQSB=1;RPB=0.230089;SGB=-8.71241;VDB=0.00255289	GT:PL	0/1:93,0,81
2	22138031	.	G	A	62	PASS	AC=1;AN=2;BQB=0.00479247;DP4=147,93,56,35;DP=416;HOB=0.125;ICB=0.3;MQ0F=0;MQ=20;MQB=1;MQSB=1;RPB=0.678224;SGB=-29.8853;VDB=0.724892	GT:PL	0/1:96,0,135
2	22138990	.	A	C	85	PASS	AC=1;AN=2;BQB=0.649776;DP4=188,115,46,100;DP=527;HOB=0.125;ICB=0.3;MQ0F=0;MQ=20;MQB=1;MQSB=1;RPB=0.00614253;SGB=-46.7622;VDB=0.649072	GT:PL	0/1:119,0,143
2	22395597	.	A	G	59	PASS	AC=1;AN=2;BQB=0.112477;DP4=58,54,15,19;DP=187;HOB=0.125;ICB=0.3;MQ0F=0;MQ=20;MQB=1;MQSB=1;RPB=0.0629083;SGB=-12.3947;VDB=0.378952	GT:PL	0/1:93,0,140
2	22398265	.	T	C	50	PASS	AC=1;AN=2;BQB=0.984165;DP4=58,57,17,17;DP=184;HOB=0.125;ICB=0.3;MQ0F=0;MQ=20;MQB=1;MQSB=1;RPB=0.67638;SGB=-12.3947;VDB=0.303582	GT:PL	0/1:84,0,138
2	22398612	.	C	T	85	PASS	AC=1;AN=2;BQB=0.913663;DP4=39,9,21,6;DP=103;HOB=0.125;ICB=0.3;MQ0F=0;MQ=20;MQB=1;MQSB=1;RPB=0.587109;SGB=-10.2467;VDB=0.685269	GT:PL	0/1:119,0,84
2	22426859	.	G	A	80	PASS	AC=1;AN=2;BQB=0.836583;DP4=110,113,50,41;DP=319;HOB=0.125;ICB=0.3;MQ0F=0;MQ=20;MQB=1;MQSB=1;RPB=0.516479;SGB=-29.8853;VDB=0.807426	GT:PL	0/1:114,0,145
2	22429549	.	C	T	76	PASS	AC=1;AN=2;BQB=0.162204;DP4=71,90,25,41;DP=239;HOB=0.125;ICB=0.3;MQ0F=0;MQ=20;MQB=1;MQSB=1;RPB=0.737681;SGB=-22.2139;VDB=0.61641	GT:PL	0/1:109,0,144
2	22728399	.	C	T	72	PASS	AC=1;AN=2;BQB=0.993323;DP4=117,66,43,32;DP=369;HOB=0.125;ICB=0.3;MQ0F=0;MQ=20;MQB=1;MQSB=1;RPB=0.978864;SGB=-24.9756;VDB=5.30115e-07	GT:PL	0/1:106,0,121
2	23482593	.	T	A	113	PASS	AC=1;AN=2;BQB=0.907046;DP4=545,456,439,357;DP=2214;HOB=0.125;ICB=0.3;MQ0F=0;MQ=20;MQB=1;MQSB=1;RPB=0.905833;SGB=-246.217;VDB=0.000155931	GT:PL	0/1:148,0,115
2	23483428	.	C	T	69	PASS	AC=1;AN=2;BQB=9.49765e-21;DP4=780,683,372,282;DP=2487;HOB=0.125;ICB=0.3;MQ0F=0;MQ=20;MQB=1;MQSB=1;RPB=0.00140455;SGB=-202.643;VDB=0.985594	GT:PL	0/1:103,0,143
2	23484195	.	T	C	92	PASS	AC=1;AN=2;BQB=0.885995;DP4=580,350,363,207;DP=1763;HOB=0.125;ICB=0.3;MQ0F=0;MQ=20;MQB=1;MQSB=1;RPB=0.271751;SGB=-176.868;VDB=0.839994	GT:PL	0/1:126,0,147
2	24066490	.	G	A	87	PASS	AC=1;AN=2;BQB=0.106779;DP4=101,59,57,27;DP=314;HOB=0.125;ICB=0.3;MQ0F=0;MQ=20;MQB=1;MQSB=1;RPB=0.925589;SGB=-27.7373;VDB=0.331284	GT:PL	0/1:119,0,131
2	24067243	.	T	G	62	PASS	AC=1;AN=2;BQB=0.600452;DP4=124,35,52,18;DP=277;HOB=0.125;ICB=0.3;MQ0F=0;MQ=20;MQB=1;MQSB=1;RPB=0.389221;SGB=-23.4414;VDB=0.179005	GT:PL	0/1:96,0,94
2	24067722	.	C	T	83	PASS	AC=1;AN=2;BQB=0.961192;DP4=109,66,48,31;DP=317;HOB=0.125;ICB=0.3;MQ0F=0;MQ=20;MQB=1;MQSB=1;RPB=0.829418;SGB=-26.203;VDB=0.00659361	GT:PL	0/1:117,0,134
2	24096974	.	G	A	95	PASS	AC=1;AN=2;BQB=0.917503;DP4=111,116,57,44;DP=330;HOB=0.125;ICB=0.3;MQ0F=0;MQ=20;MQB=1;MQSB=1;RPB=0.898402;SGB=-32.9538;VDB=0.992256	GT:PL	0/1:129,0,148
2	24130592	.	G	A	73	PASS	AC=1;AN=2;BQB=0.000538736;DP4=78,46,28,14;DP=209;HOB=0.125;ICB=0.3;MQ0F=0;MQ=20;MQB=1;MQSB=1;RPB=0.000115296;SGB=-14.8495;VDB=0.000332732	GT:PL	0/1:107,0,132
2	24131825	.	G	A	99	PASS	AC=1;AN=2;BQB=0.863341;DP4=158,101,86,54;DP=476;HOB=0.125;ICB=0.3;MQ0F=0;MQ=20;MQB=1;MQSB=1;RPB=0.640916;SGB=-44.9211;VDB=0.0052683	GT:PL	0/1:133,0,140
2	24134166	.	C	T	46.1585	PASS	AC=1;AN=2;BQB=0.742931;DP4=1,4,2,4;DP=12;HOB=0.125;ICB=0.3;MQ0F=0;MQ=20;MQB=0.950952;MQSB=1;RPB=0.950952;SGB=2.63044;VDB=0.578781	GT:PL	0/1:80,1,0
2	24168166	.	C	G	48.4637	PASS	AC=1;AN=2;BQB=0.746318;DP4=176,108,92,44;DP=476;HOB=0.125;ICB=0.3;MQ0F=0;MQ=20;MQB=1;MQSB=1;RPB=0.417298;SGB=-43.6936;VDB=0.0125807	GT:PL	0/1:82,0,134
2	24604166	.	G	C,T	98	PASS	AC=1,1;AN=2;BQB=1;DP4=1,0,6,6;DP=17;MQ0F=0;MQ=20;MQB=1;MQSB=0.961166;RPB=1;SGB=-1.09109;VDB=0.219635	GT:PL	1/2:105,63,51,61,0,49
2	24699227	.	G	A	99	PASS	AC=1;AN=2;BQB=0.779103;DP4=491,354,307,161;DP=1323;HOB=0.125;ICB=0.3;MQ0F=0;MQ=20;MQB=1;MQSB=1;RPB=0.460717;SGB=-145.569;VDB=0.999918	GT:PL	0/1:133,0,86
2	24699338	.	C	T	99	PASS	AC=1;AN=2;BQB=0.522668;DP4=390,220,227,162;DP=1002;HOB=0.125;ICB=0.3;MQ0F=0;MQ=20;MQB=1;MQSB=1;RPB=0.0170125;SGB=-121.327;VDB=0.999922	GT:PL	0/1:133,0,78
2	24720414	.	T	C	44.8513	PASS	AC=1;AN=2;BQB=0.727822;DP4=3,1,3,3;DP=13;HOB=0.125;ICB=0.3;MQ0F=0;MQ=20;MQB=1.00775;MQSB=1.00775;RPB=0.727822;SGB=2.63044;VDB=0.733113	GT:PL	0/1:78,0,16
2	24755404	.	G	A	52	PASS	AC=1;AN=2;BQB=0.0147659;DP4=473,471,152,166;DP=1262;HOB=0.125;ICB=0.3;MQ0F=0;MQ=20;MQB=1;MQSB=1;RPB=0.719961;SGB=-99.5409;VDB=0.931506	GT:PL	0/1:86,0,142
2	24776149	.	A	C	60	PASS	AC=1;AN=2;BQB=0.461361;DP4=541,568,143,153;DP=1454;HOB=0.125;ICB=0.3;MQ0F=0;MQ=20;MQB=1;MQSB=1;RPB=0.561112;SGB=-92.7901;VDB=0.0016874	GT:PL	0/1:94,0,146
2	24806143	.	G	A	35.304	PASS	AC=1;AN=2;BQB=0.842955;DP4=22,10,8,3;DP=59;HOB=0.125;ICB=0.3;MQ0F=0;MQ=20;MQB=1;MQSB=1;RPB=0.856451;SGB=-5.3356;VDB=0.0330922	GT:PL	0/1:69,0,105
2	24824271	.	A	C	87	PASS	AC=1;AN=2;BQB=0.227739;DP4=510,348,268,165;DP=1420;HOB=0.125;ICB=0.3;MQ0F=0;MQ=20;MQB=1;MQSB=1;RPB=0.408836;SGB=-134.829;VDB=2.82221e-06	GT:PL	0/1:121,0,148
2	24824364	.	C	T	86	PASS	AC=1;AN=2;BQB=0.780203;DP4=509,447,271,242;DP=1474;HOB=0.125;ICB=0.3;MQ0F=0;MQ=20;MQB=1;MQSB=1;RPB=0.101442;SGB=-159.377;VDB=0.834274	GT:PL	0/1:119,0,151
2	24953641	.	G	A	106	PASS	AC=1;AN=2;BQB=0.362911;DP4=117,81,73,70;DP=413;HOB=0.125;ICB=0.3;MQ0F=0;MQ=20;MQB=1;MQSB=1;RPB=0.974667;SGB=-45.8416;VDB=0.0122749	GT:PL	0/1:141,0,105
2	24953710	.	A	C	109	PASS	AC=1;AN=2;BQB=0.196572;DP4=75,75,49,47;DP=303;HOB=0.125;ICB=0.3;MQ0F=0;MQ=20;MQB=1;MQSB=1;RPB=0.330621;SGB=-31.4195;VDB=0.00751064	GT:PL	0/1:142,0,120
2	25473940	.	A	G	39.2705	PASS	AC=1;AN=2;BQB=0.695312;DP4=6,1,4,2;DP=18;HOB=0.125;ICB=0.3;MQ0F=0;MQ=20;MQB=0.961166;MQSB=1;RPB=0.623736;SGB=2.63044;VDB=0.482766	GT:PL	0/1:73,0,30
2	25477037	.	G	A	40.8875	PASS	AC=1;AN=2;BQB=0.828239;DP4=7,0,4,2;DP=13;HOB=0.125;ICB=0.3;MQ0F=0;MQ=20;MQB=0.961166;MQSB=1;RPB=0.920266;SGB=2.63044;VDB=0.5	GT:PL	0/1:75,0,14
2	25493950	.	C	T	51	PASS	AC=1;AN=2;BQB=0.582683;DP4=134,90,37,25;DP=377;HOB=0.125;ICB=0.3;MQ0F=0;MQ=20;MQB=1;MQSB=1;RPB=0.982113;SGB=-20.9865;VDB=0.0192712	GT:PL	0/1:85,0,129
2	25575721	.	G	A	97	PASS	AC=1;AN=2;BQB=0.840051;DP4=409,410,374,321;DP=1526;HOB=0.125;ICB=0.3;MQ0F=0;MQ=20;MQB=1;MQSB=1;RPB=0.982964;SGB=-215.224;VDB=0.828681	GT:PL	0/1:132,0,87
2	26354864	.	T	C	32.3024	PASS	AC=1;AN=2;BQB=0.933441;DP4=9,5,4,2;DP=26;HOB=0.125;ICB=0.3;MQ0F=0;MQ=20;MQB=1;MQSB=1;RPB=0.947033;SGB=2.63044;VDB=0.358309	GT:PL	0/1:66,0,69
2	26358001	.	T	C	80	PASS	AC=1;AN=2;BQB=0.980001;DP4=5,1,5,6;DP=18;HOB=0.125;ICB=0.3;MQ0F=0;MQ=20;MQB=1;MQSB=1;RPB=0.807846;SGB=6.07412;VDB=0.523536	GT:PL	0/1:114,0,16
2	26456743	.	T	C	48.4077	PASS	AC=2;AN=2;BQB=0.8618;DP4=2,4,2,3;DP=11;HOB=0.5;ICB=0.5;MQ0F=0;MQ=20;MQB=0.950952;MQSB=0.964642;RPB=0.891517;SGB=1.94933;VDB=0.971144	GT:PL	1/1:87,15,0
2	26456924	.	G	A	44.8703	PASS	AC=1;AN=2;BQB=0.783809;DP4=4,0,3,3;DP=12;HOB=0.125;ICB=0.3;MQ0F=0;MQ=20;MQB=1.00775;MQSB=0.916482;RPB=0.895781;SGB=2.63044;VDB=0.0341101	GT:PL	0/1:78,0,14
2	26480429	.	T	A	125	PASS	AC=1;AN=2;BQB=0.0164481;DP4=436,618,281,380;DP=1720;HOB=0.125;ICB=0.3;MQ0F=0;MQ=20;MQB=1;MQSB=1;RPB=0.0453687;SGB=-204.791;VDB=0.0148248	GT:PL	0/1:159,0,145
2	26594525	.	T	G	45.7665	PASS	AC=1;AN=2;BQB=0.79991;DP4=19,11,5,7;DP=51;HOB=0.125;ICB=0.3;MQ0F=0;MQ=20;MQB=1;MQSB=1;RPB=0.753853;SGB=-5.64361;VDB=0.678262	GT:PL	0/1:78,0,81
2	26594795	.	T	A	57	PASS	AC=1;AN=2;BQB=0.241652;DP4=42,5,6,6;DP=74;HOB=0.125;ICB=0.3;MQ0F=0;MQ=20;MQB=1;MQSB=1;RPB=0.736856;SGB=-5.6418;VDB=0.36862	GT:PL	0/1:91,0,87
2	26612356	.	G	A	89	PASS	AC=1;AN=2;BQB=0.576517;DP4=12,15,15,6;DP=58;HOB=0.125;ICB=0.3;MQ0F=0;MQ=20;MQB=1;MQSB=1;RPB=0.210072;SGB=-8.40553;VDB=0.438439	GT:PL	0/1:123,0,58
2	26614119	.	A	G	40.2637	PASS	AC=1;AN=2;BQB=0.431591;DP4=12,15,3,5;DP=40;HOB=0.125;ICB=0.3;MQ0F=0;MQ=20;MQB=1;MQSB=1;RPB=0.98773;SGB=-4.40924;VDB=0.943066	GT:PL	0/1:74,0,77
2	26615370	.	T	C	31.1888	PASS	AC=1;AN=2;BQB=0.658645;DP4=19,22,4,8;DP=64;HOB=0.125;ICB=0.3;MQ0F=0;MQ=20;MQB=1;MQSB=1;RPB=0.99797;SGB=-5.64284;VDB=0.122175	GT:PL	0/1:65,0,145
2	26616121	.	A	G	95	PASS	AC=1;AN=2;BQB=0.556852;DP4=25,9,11,11;DP=69;HOB=0.125;ICB=0.3;MQ0F=0;MQ=20;MQB=1;MQSB=1;RPB=0.592359;SGB=-8.71237;VDB=0.77701	GT:PL	0/1:129,0,97
2	26617461	.	C	A	56	PASS	AC=1;AN=2;BQB=0.452749;DP4=29,20,12,6;DP=93;HOB=0.125;ICB=0.3;MQ0F=0;MQ=20;MQB=1;MQSB=1;RPB=0.927136;SGB=-7.48493;VDB=0.340314	GT:PL	0/1:90,0,125
2	26618263	.	A	T	93	PASS	AC=1;AN=2;BQB=0.973913;DP4=236,122,103,50;DP=676;HOB=0.125;ICB=0.3;MQ0F=0;MQ=20;MQB=1;MQSB=1;RPB=0.161952;SGB=-48.9101;VDB=0.714697	GT:PL	0/1:127,0,146
2	26632027	.	C	T	42.0822	PASS	AC=1;AN=2;BQB=0.619923;DP4=30,17,8,5;DP=78;HOB=0.125;ICB=0.3;MQ0F=0;MQ=20;MQB=1;MQSB=1;RPB=0.0555422;SGB=-5.9492;VDB=0.00714874	GT:PL	0/1:76,0,139
2	26632073	.	G	A	68	PASS	AC=1;AN=2;BQB=0.52634;DP4=21,26,13,6;DP=82;HOB=0.125;ICB=0.3;MQ0F=0;MQ=20;MQB=1;MQSB=1;RPB=0.916429;SGB=-7.7918;VDB=0.287825	GT:PL	0/1:102,0,140
2	26633392	.	C	T	77	PASS	AC=1;AN=2;BQB=0.979523;DP4=20,9,15,5;DP=67;HOB=0.125;ICB=0.3;MQ0F=0;MQ=20;MQB=1;MQSB=1;RPB=0.540893;SGB=-8.09863;VDB=0.480148	GT:PL	0/1:110,0,88
2	26694622	.	A	G	71	PASS	AC=1;AN=2;BQB=0.754781;DP4=50,33,11,15;DP=123;HOB=0.125;ICB=0.3;MQ0F=0;MQ=20;MQB=1;MQSB=1;RPB=0.663059;SGB=-9.93983;VDB=0.686026	GT:PL	0/1:105,0,143
2	26698016	.	C	T	108	PASS	AC=1;AN=2;BQB=0.619294;DP4=39,29,22,19;DP=135;HOB=0.125;ICB=0.3;MQ0F=0;MQ=20;MQB=1;MQSB=1;RPB=0.987847;SGB=-14.5426;VDB=0.769834	GT:PL	0/1:142,0,131
2	26740745	.	C	T	74	PASS	AC=1;AN=2;BQB=0.41152;DP4=42,23,6,11;DP=98;HOB=0.125;ICB=0.3;MQ0F=0;MQ=20;MQB=1;MQSB=1;RPB=0.709025;SGB=-7.1777;VDB=0.0441558	GT:PL	0/1:108,0,133
2	26783639	.	G	A	39.2724	PASS	AC=1;AN=2;BQB=0.98838;DP4=13,9,5,2;DP=38;HOB=0.125;ICB=0.3;MQ0F=0;MQ=20;MQB=1;MQSB=1;RPB=0.0533866;SGB=3.31571;VDB=0.593541	GT:PL	0/1:73,0,59
2	26786518	.	C	G	30.4809	PASS	AC=1;AN=2;BQB=0.864958;DP4=37,13,10,6;DP=80;HOB=0.125;ICB=0.3;MQ0F=0;MQ=20;MQB=1;MQSB=1;RPB=0.904162;SGB=-6.87123;VDB=0.237081	GT:PL	0/1:64,0,100
2	26809336	.	G	A	53	PASS	AC=1;AN=2;BQB=0.998507;DP4=38,38,6,11;DP=109;HOB=0.125;ICB=0.3;MQ0F=0;MQ=20;MQB=1;MQSB=1;RPB=0.932884;SGB=10.2282;VDB=0.739897	GT:PL	0/1:87,0,149
2	27259360	.	A	T	44.2913	PASS	AC=1;AN=2;BQB=0.296107;DP4=106,37,19,27;DP=220;HOB=0.125;ICB=0.3;MQ0F=0;MQ=20;MQB=1;MQSB=1;RPB=1.63596e-08;SGB=-16.0769;VDB=7.50805e-08	GT:PL	0/1:78,0,105
2	27403305	.	T	C	50	PASS	AC=1;AN=2;BQB=0.106459;DP4=13,43,10,8;DP=92;HOB=0.125;ICB=0.3;MQ0F=0;MQ=20;MQB=1;MQSB=1;RPB=0.337419;SGB=-7.48499;VDB=0.435317	GT:PL	0/1:84,0,134
2	27405425	.	G	A	30.2013	PASS	AC=1;AN=2;BQB=0.998054;DP4=63,14,17,3;DP=126;HOB=0.125;ICB=0.3;MQ0F=0;MQ=20;MQB=1;MQSB=1;RPB=0.401522;SGB=-8.09869;VDB=0.0845377	GT:PL	0/1:64,0,114
2	28115262	.	C	T	31.0265	PASS	AC=1;AN=2;BQB=0.922371;DP4=10,1,5,1;DP=21;HOB=0.125;ICB=0.3;MQ0F=0;MQ=20;MQB=1;MQSB=1;RPB=0.881383;SGB=2.63044;VDB=0.00625083	GT:PL	0/1:65,0,26
2	29080311	.	T	C	95	PASS	AC=1;AN=2;BQB=0.660257;DP4=1058,1452,446,725;DP=4234;HOB=0.125;ICB=0.3;MQ0F=0;MQ=20;MQB=1;MQSB=1;RPB=0.873511;SGB=-361.286;VDB=7.51856e-06	GT:PL	0/1:129,0,157
2	29080352	.	A	C	78	PASS	AC=1;AN=2;BQB=0.819548;DP4=1469,978,710,429;DP=4569;HOB=0.125;ICB=0.3;MQ0F=0;MQ=20;MQB=1;MQSB=1;RPB=0.0974264;SGB=-351.467;VDB=0.7955	GT:PL	0/1:112,0,155
2	29080584	.	C	T	62	PASS	AC=1;AN=2;BQB=7.0546e-13;DP4=3239,2252,1065,1117;DP=9835;HOB=0.125;ICB=0.3;MQ0F=0;MQ=20;MQB=1;MQSB=1;RPB=0.986208;SGB=-671.515;VDB=0.000157386	GT:PL	0/1:96,0,143
2	29080612	.	A	G	35.2296	PASS	AC=1;AN=2;BQB=8.9917e-06;DP4=2971,2417,1035,1129;DP=9808;HOB=0.125;ICB=0.3;MQ0F=0;MQ=20;MQB=1;MQSB=1;RPB=9.5518e-08;SGB=-665.991;VDB=0.0710659	GT:PL	0/1:69,0,130
2	29080905	.	G	A	62	PASS	AC=1;AN=2;BQB=0.000784019;DP4=2407,1519,1044,653;DP=6892;HOB=0.125;ICB=0.3;MQ0F=0;MQ=20;MQB=1;MQSB=1;RPB=0.000310676;SGB=-522.691;VDB=0.917778	GT:PL	0/1:96,0,137
2	29084841	.	T	A	72	PASS	AC=1;AN=2;BQB=0.83669;DP4=32,21,12,4;DP=79;HOB=0.125;ICB=0.3;MQ0F=0;MQ=20;MQB=1;MQSB=1;RPB=0.910257;SGB=9.53539;VDB=0.528889	GT:PL	0/1:106,0,97
2	29090579	.	G	A	111	PASS	AC=1;AN=2;BQB=0.382357;DP4=1970,1091,1282,721;DP=6230;HOB=0.125;ICB=0.3;MQ0F=0;MQ=20;MQB=1;MQSB=1;RPB=0.98291;SGB=-616.588;VDB=0.21525	GT:PL	0/1:145,0,136
2	29091311	.	A	G	81	PASS	AC=1;AN=2;BQB=0.357765;DP4=1648,1273,855,681;DP=5422;HOB=0.125;ICB=0.3;MQ0F=0;MQ=20;MQB=1;MQSB=1;RPB=0.00129678;SGB=-473.288;VDB=0.550611	GT:PL	0/1:115,0,146
2	29131796	.	G	A	95	PASS	AC=1;AN=2;BQB=1.38246e-08;DP4=832,578,383,257;DP=2066;HOB=0.125;ICB=0.3;MQ0F=0;MQ=20;MQB=1;MQSB=1;RPB=0.989043;SGB=-198.347;VDB=0.0213975	GT:PL	0/1:129,0,145
2	29131917	.	A	T	93	PASS	AC=1;AN=2;BQB=0.00696964;DP4=625,769,370,418;DP=2223;HOB=0.125;ICB=0.3;MQ0F=0;MQ=20;MQB=1;MQSB=1;RPB=0.000520529;SGB=-243.762;VDB=0.000404125	GT:PL	0/1:126,0,159
2	30486796	.	A	G	36.2715	PASS	AC=1;AN=2;BQB=0.99206;DP4=20,28,7,7;DP=62;HOB=0.125;ICB=0.3;MQ0F=0;MQ=20;MQB=1;MQSB=1;RPB=0.92777;SGB=-6.25745;VDB=0.762846	GT:PL	0/1:70,0,136
2	30705358	.	C	G	110	PASS	AC=1;AN=2;BQB=0.918676;DP4=25,13,12,12;DP=72;HOB=0.125;ICB=0.3;MQ0F=0;MQ=20;MQB=1;MQSB=1;RPB=0.986284;SGB=-9.32607;VDB=0.156987	GT:PL	0/1:144,0,69
2	30706323	.	T	C	59	PASS	AC=1;AN=2;BQB=0.963762;DP4=27,8,16,3;DP=71;HOB=0.125;ICB=0.3;MQ0F=0;MQ=20;MQB=1;MQSB=1;RPB=0.906224;SGB=-7.79162;VDB=0.971343	GT:PL	0/1:93,0,99
2	30707163	.	C	T	39.2877	PASS	AC=1;AN=2;BQB=0.937909;DP4=19,11,5,3;DP=55;HOB=0.125;ICB=0.3;MQ0F=0;MQ=20;MQB=1;MQSB=1;RPB=0.743554;SGB=-4.40924;VDB=0.253906	GT:PL	0/1:73,0,86
2	30709857	.	T	C	58	PASS	AC=1;AN=2;BQB=0.879418;DP4=13,6,4,8;DP=37;HOB=0.125;ICB=0.3;MQ0F=0;MQ=20;MQB=1;MQSB=1;RPB=0.622704;SGB=-5.64284;VDB=0.672201	GT:PL	0/1:91,0,68
2	30709989	.	T	C	40.2903	PASS	AC=1;AN=2;BQB=0.417902;DP4=16,10,5,4;DP=44;HOB=0.125;ICB=0.3;MQ0F=0;MQ=20;MQB=1;MQSB=1;RPB=0.982351;SGB=-4.71804;VDB=0.719467	GT:PL	0/1:74,0,91
2	30709990	.	T	A	51	PASS	AC=1;AN=2;BQB=0.461461;DP4=13,11,8,3;DP=44;HOB=0.125;ICB=0.3;MQ0F=0;MQ=20;MQB=1;MQSB=1;RPB=0.999842;SGB=-5.3356;VDB=0.357215	GT:PL	0/1:85,0,84
2	31738379	.	C	T	30.8493	PASS	AC=1;AN=2;BQB=0.662195;DP4=24,1,15,0;DP=49;HOB=0.125;ICB=0.3;MQ0F=0;MQ=20;MQB=1;MQSB=1;RPB=0.670582;SGB=-6.56424;VDB=0.0408261	GT:PL	0/1:65,0,37
2	31738387	.	T	C	30.3991	PASS	AC=1;AN=2;BQB=0.93259;DP4=26,1,17,0;DP=54;HOB=0.125;ICB=0.3;MQ0F=0;MQ=20;MQB=1;MQSB=1;RPB=0.815467;SGB=-7.17804;VDB=0.053037	GT:PL	0/1:65,0,32
2	31738542	.	A	T	93	PASS	AC=1;AN=2;BQB=0.399885;DP4=20,15,9,12;DP=68;HOB=0.125;ICB=0.3;MQ0F=0;MQ=20;MQB=1;MQSB=1;RPB=0.817588;SGB=-8.40555;VDB=0.115649	GT:PL	0/1:127,0,60
2	31902793	.	A	G	52	PASS	AC=1;AN=2;BQB=0.412963;DP4=40,17,8,9;DP=85;HOB=0.125;ICB=0.3;MQ0F=0;MQ=20;MQB=1;MQSB=1;RPB=0.612936;SGB=-7.17813;VDB=0.0584474	GT:PL	0/1:86,0,127
2	31903066	.	G	C	83	PASS	AC=1;AN=2;BQB=0.959116;DP4=26,6,15,13;DP=69;HOB=0.125;ICB=0.3;MQ0F=0;MQ=20;MQB=1;MQSB=1;RPB=0.973971;SGB=-10.5535;VDB=0.127691	GT:PL	0/1:116,0,54
2	31904553	.	C	T	66	PASS	AC=1;AN=2;BQB=0.941001;DP4=25,12,11,5;DP=66;HOB=0.125;ICB=0.3;MQ0F=0;MQ=20;MQB=1;MQSB=1;RPB=0.999953;SGB=-6.87128;VDB=0.993557	GT:PL	0/1:97,0,62
2	31905828	.	G	C	59	PASS	AC=1;AN=2;BQB=0.998959;DP4=36,9,15,3;DP=85;HOB=0.125;ICB=0.3;MQ0F=0;MQ=20;MQB=1;MQSB=1;RPB=0.916192;SGB=-7.485;VDB=0.166927	GT:PL	0/1:93,0,80
2	31907005	.	T	C	75	PASS	AC=1;AN=2;BQB=0.449166;DP4=35,13,12,8;DP=89;HOB=0.125;ICB=0.3;MQ0F=0;MQ=20;MQB=1;MQSB=1;RPB=0.81516;SGB=-8.0987;VDB=0.715445	GT:PL	0/1:109,0,104
2	34272235	.	T	A	78	PASS	AC=1;AN=2;BQB=0.655167;DP4=21,26,9,8;DP=71;HOB=0.125;ICB=0.3;MQ0F=0;MQ=20;MQB=1;MQSB=1;RPB=0.982111;SGB=-7.1777;VDB=0.0521752	GT:PL	0/1:112,0,131
2	34272381	.	G	A	30.4029	PASS	AC=1;AN=2;BQB=0.949591;DP4=14,15,7,3;DP=57;HOB=0.125;ICB=0.3;MQ0F=0;MQ=20;MQB=1;MQSB=1;RPB=0.967438;SGB=-5.02822;VDB=0.294276	GT:PL	0/1:64,0,118
2	35076542	.	G	C	32.2644	PASS	AC=1;AN=2;BQB=0.0382187;DP4=419,309,147,126;DP=1248;HOB=0.125;ICB=0.3;MQ0F=0;MQ=20;MQB=1;MQSB=1;RPB=0.680035;SGB=-85.7325;VDB=0.012775	GT:PL	0/1:66,0,129
2	35079846	.	C	T	42.3346	PASS	AC=1;AN=2;BQB=0.980568;DP4=10,3,4,3;DP=23;HOB=0.125;ICB=0.3;MQ0F=0;MQ=20;MQB=1;MQSB=1;RPB=0.951005;SGB=3.31571;VDB=0.819881	GT:PL	0/1:76,0,62
2	36261178	.	C	G	92	PASS	AC=1;AN=2;BQB=0.476452;DP4=70,62,57,55;DP=253;HOB=0.125;ICB=0.3;MQ0F=0;MQ=20;MQB=1;MQSB=1;RPB=0.563436;SGB=-36.3292;VDB=0.500195	GT:PL	0/1:126,0,74
2	36316820	.	G	A	79	PASS	AC=1;AN=2;BQB=0.952172;DP4=100,34,48,18;DP=237;HOB=0.125;ICB=0.3;MQ0F=0;MQ=20;MQB=1;MQSB=1;RPB=0.676935;SGB=-22.2139;VDB=0.467652	GT:PL	0/1:113,0,114
2	36336239	.	G	A	114	PASS	AC=1;AN=2;BQB=0.302079;DP4=124,88,48,51;DP=318;HOB=0.125;ICB=0.3;MQ0F=0;MQ=20;MQB=1;MQSB=1;RPB=0.607111;SGB=-32.3401;VDB=0.845591	GT:PL	0/1:148,0,129
2	36348125	.	A	T	59	PASS	AC=1;AN=2;BQB=0.055549;DP4=6,7,8,3;DP=28;HOB=0.125;ICB=0.3;MQ0F=0;MQ=20;MQB=1;MQSB=1;RPB=0.973504;SGB=6.07412;VDB=0.0612308	GT:PL	0/1:93,0,84
2	36348814	.	G	T	67	PASS	AC=1;AN=2;BQB=0.192943;DP4=133,114,27,26;DP=385;HOB=0.125;ICB=0.3;MQ0F=0;MQ=20;MQB=1;MQSB=1;RPB=0.278699;SGB=35.1806;VDB=0.998872	GT:PL	0/1:101,0,132
2	36349893	.	G	A	83	PASS	AC=1;AN=2;BQB=0.309865;DP4=101,63,55,58;DP=361;HOB=0.125;ICB=0.3;MQ0F=0;MQ=20;MQB=1;MQSB=1;RPB=0.595173;SGB=-36.636;VDB=0.155987	GT:PL	0/1:118,0,31
2	36350273	.	A	C	108	PASS	AC=1;AN=2;BQB=0.998636;DP4=163,89,63,44;DP=451;HOB=0.125;ICB=0.3;MQ0F=0;MQ=20;MQB=1;MQSB=1;RPB=0.911364;SGB=-34.7949;VDB=0.00330603	GT:PL	0/1:142,0,126
2	36666364	.	A	C	30.1942	PASS	AC=1;AN=2;BQB=0.925947;DP4=12,11,5,2;DP=39;HOB=0.125;ICB=0.3;MQ0F=0;MQ=20;MQB=1;MQSB=1;RPB=0.803246;SGB=3.31571;VDB=0.383129	GT:PL	0/1:64,0,98
2	36675220	.	A	G	36.4489	PASS	AC=1;AN=2;BQB=0.450401;DP4=2,1,3,2;DP=10;HOB=0.125;ICB=0.3;MQ0F=0;MQ=20;MQB=0.900802;MQSB=0.900802;RPB=0.450401;SGB=1.94933;VDB=0.828314	GT:PL	0/1:69,0,2
2	36677658	.	A	G	32.2706	PASS	AC=1;AN=2;BQB=0.958328;DP4=35,15,11,5;DP=84;HOB=0.125;ICB=0.3;MQ0F=0;MQ=20;MQB=1;MQSB=1;RPB=0.910154;SGB=-6.87115;VDB=0.378167	GT:PL	0/1:66,0,127
2	36681025	.	A	T	51	PASS	AC=1;AN=2;BQB=0.436712;DP4=345,194,118,63;DP=879;HOB=0.125;ICB=0.3;MQ0F=0;MQ=20;MQB=1;MQSB=1;RPB=0.989516;SGB=-57.502;VDB=0.932683	GT:PL	0/1:85,0,136
2	36683997	.	T	C	32.2182	PASS	AC=1;AN=2;BQB=0.779989;DP4=68,66,14,24;DP=197;HOB=0.125;ICB=0.3;MQ0F=0;MQ=20;MQB=1;MQSB=1;RPB=0.484879;SGB=-13.6221;VDB=0.145673	GT:PL	0/1:66,0,130
2	36710510	.	T	C	32.2937	PASS	AC=1;AN=2;BQB=0.866141;DP4=8,6,3,3;DP=24;HOB=0.125;ICB=0.3;MQ0F=0;MQ=20;MQB=1;MQSB=1;RPB=0.992376;SGB=2.63044;VDB=0.241952	GT:PL	0/1:66,0,78
2	37129679	.	C	T	39.5624	PASS	AC=1;AN=2;BQB=0.526867;DP4=7,4,3,4;DP=22;HOB=0.125;ICB=0.3;MQ0F=0;MQ=20;MQB=1;MQSB=1;RPB=0.663573;SGB=-4.09964;VDB=0.255256	GT:PL	0/1:71,0,57
2	37147274	.	G	T	59	PASS	AC=1;AN=2;BQB=0.887446;DP4=6,4,3,5;DP=22;HOB=0.125;ICB=0.3;MQ0F=0;MQ=20;MQB=1;MQSB=1;RPB=0.113049;SGB=4.00342;VDB=0.212008	GT:PL	0/1:93,0,20
2	37239641	.	A	G	34.2475	PASS	AC=1;AN=2;BQB=0.606126;DP4=68,39,17,15;DP=177;HOB=0.125;ICB=0.3;MQ0F=0;MQ=20;MQB=1;MQSB=1;RPB=0.985635;SGB=-11.7809;VDB=0.00219452	GT:PL	0/1:68,0,117
2	37286707	.	A	G	101	PASS	AC=1;AN=2;BQB=0.814943;DP4=32,47,13,24;DP=116;HOB=0.125;ICB=0.3;MQ0F=0;MQ=20;MQB=1;MQSB=1;RPB=0.993351;SGB=-13.3152;VDB=0.991203	GT:PL	0/1:135,0,143
2	37815167	.	T	A	51	PASS	AC=1;AN=2;BQB=0.729436;DP4=51,39,10,11;DP=125;HOB=0.125;ICB=0.3;MQ0F=0;MQ=20;MQB=1;MQSB=1;RPB=0.698558;SGB=-8.40556;VDB=0.555912	GT:PL	0/1:85,0,146
2	38349528	.	A	G	94	PASS	AC=1;AN=2;BQB=0.0844464;DP4=133,159,68,58;DP=423;HOB=0.125;ICB=0.3;MQ0F=0;MQ=20;MQB=1;MQSB=1;RPB=0.83794;SGB=-40.6251;VDB=0.645742	GT:PL	0/1:128,0,152
2	38352901	.	G	A	112	PASS	AC=1;AN=2;BQB=0.999973;DP4=225,192,107,86;DP=615;HOB=0.125;ICB=0.3;MQ0F=0;MQ=20;MQB=1;MQSB=1;RPB=0.745774;SGB=-61.1843;VDB=0.0908457	GT:PL	0/1:146,0,150
2	39337607	.	A	C	97	PASS	AC=1;AN=2;BQB=0.245853;DP4=189,104,150,94;DP=547;HOB=0.125;ICB=0.3;MQ0F=0;MQ=20;MQB=1;MQSB=1;RPB=0.382813;SGB=-76.8337;VDB=0.00445424	GT:PL	0/1:132,0,76
2	39765653	.	T	C	74	PASS	AC=1;AN=2;BQB=0.900912;DP4=12,11,11,5;DP=43;HOB=0.125;ICB=0.3;MQ0F=0;MQ=20;MQB=1;MQSB=1;RPB=0.3114;SGB=-6.87069;VDB=0.27949	GT:PL	0/1:107,0,115
2	44495513	.	C	T	73	PASS	AC=1;AN=2;BQB=0.79458;DP4=137,171,57,76;DP=578;HOB=0.125;ICB=0.3;MQ0F=0;MQ=20;MQB=1;MQSB=1;RPB=0.73917;SGB=-42.7731;VDB=0.0293499	GT:PL	0/1:107,0,152
2	44547277	.	T	C	34.6578	PASS	AC=1;AN=2;BQB=0.999014;DP4=9,1,7,1;DP=21;HOB=0.125;ICB=0.3;MQ0F=0;MQ=20;MQB=1;MQSB=1;RPB=0.984335;SGB=4.00342;VDB=0.267469	GT:PL	0/1:68,0,61
2	44626530	.	G	A	71	PASS	AC=1;AN=2;BQB=4.13092e-06;DP4=679,158,707,167;DP=1756;HOB=0.125;ICB=0.3;MQ0F=0;MQ=20;MQB=1;MQSB=1;RPB=0.957191;SGB=-270.151;VDB=0.972087	GT:PL	0/1:106,0,46
2	44626640	.	G	A	83	PASS	AC=1;AN=2;BQB=0.197176;DP4=1277,1104,1114,966;DP=4482;HOB=0.125;ICB=0.3;MQ0F=0;MQ=20;MQB=1;MQSB=1;RPB=0.158358;SGB=-640.216;VDB=2.0939e-05	GT:PL	0/1:118,0,50
2	44626659	.	C	T	121	PASS	AC=1;AN=2;BQB=5.46494e-21;DP4=1327,1334,925,998;DP=4620;HOB=0.125;ICB=0.3;MQ0F=0;MQ=20;MQB=1;MQSB=1;RPB=1.31048e-10;SGB=-592.04;VDB=3.34718e-08	GT:PL	0/1:155,0,129
2	44642948	.	G	T	49.2942	PASS	AC=1;AN=2;BQB=0;DP4=2897,1597,1181,647;DP=6662;HOB=0.125;ICB=0.3;MQ0F=0;MQ=20;MQB=1;MQSB=1;RPB=0.500918;SGB=-562.889;VDB=0.341533	GT:PL	0/1:83,0,131
2	44756316	.	C	T	50	PASS	AC=1;AN=2;BQB=0.98203;DP4=18,22,10,6;DP=68;HOB=0.125;ICB=0.3;MQ0F=0;MQ=20;MQB=1;MQSB=1;RPB=0.768621;SGB=-6.871;VDB=0.452225	GT:PL	0/1:84,0,146
2	44764579	.	C	T	30.6221	PASS	AC=1;AN=2;BQB=0.993979;DP4=37,26,12,7;DP=107;HOB=0.125;ICB=0.3;MQ0F=0;MQ=20;MQB=1;MQSB=1;RPB=0.998491;SGB=-7.79185;VDB=0.562854	GT:PL	0/1:63,0,142
2	44779020	.	T	G	58	PASS	AC=2;AN=2;BQB=0.916667;DP4=2,0,4,2;DP=10;HOB=0.5;ICB=0.5;MQ0F=0;MQ=20;MQB=1;MQSB=1;RPB=0.333333;SGB=1.97062;VDB=0.80389	GT:PL	1/1:95,18,0
2	44854357	.	C	T	45.3447	PASS	AC=1;AN=2;BQB=0.75;DP4=1,1,4,2;DP=11;HOB=0.125;ICB=0.3;MQ0F=0;MQ=20;MQB=1;MQSB=0.900802;RPB=0.333333;SGB=1.97062;VDB=0.530999	GT:PL	0/1:77,1,0
2	44934033	.	C	T	73	PASS	AC=1;AN=2;BQB=0.935558;DP4=7,12,6,6;DP=36;HOB=0.125;ICB=0.3;MQ0F=0;MQ=20;MQB=1;MQSB=1;RPB=0.831077;SGB=-5.6418;VDB=0.727185	GT:PL	0/1:107,0,76
2	45803889	.	A	T	58	PASS	AC=1;AN=2;BQB=0.916482;DP4=2,1,3,4;DP=15;HOB=0.125;ICB=0.3;MQ0F=0;MQ=20;MQB=0.916482;MQSB=0.952347;RPB=0.916482;SGB=3.31571;VDB=0.946037	GT:PL	0/1:93,4,0
2	46663295	.	A	C	31.407	PASS	AC=1;AN=2;BQB=0.575486;DP4=25,20,11,3;DP=76;HOB=0.125;ICB=0.3;MQ0F=0;MQ=20;MQB=1;MQSB=1;RPB=0.645649;SGB=-6.25752;VDB=0.017824	GT:PL	0/1:65,0,124
2	46664493	.	T	C	36.0243	PASS	AC=1;AN=2;BQB=0.894457;DP4=871,409,375,189;DP=2593;HOB=0.125;ICB=0.3;MQ0F=0;MQ=20;MQB=1;MQSB=1;RPB=0.992526;SGB=-175.027;VDB=0.142258	GT:PL	0/1:69,0,124
2	53842434	.	G	A	36.4663	PASS	AC=1;AN=2;BQB=0.25042;DP4=8,5,4,3;DP=23;HOB=0.125;ICB=0.3;MQ0F=0;MQ=20;MQB=1;MQSB=1;RPB=0.361581;SGB=-4.09964;VDB=0.687651	GT:PL	0/1:69,0,66
2	61919968	.	G	A	82	PASS	AC=1;AN=2;BQB=0.0388598;DP4=680,629,360,288;DP=2450;HOB=0.125;ICB=0.3;MQ0F=0;MQ=20;MQB=1;MQSB=1;RPB=0.370871;SGB=-200.802;VDB=0.91972	GT:PL	0/1:116,0,153
2	61941467	.	C	T	63	PASS	AC=1;AN=2;BQB=0.892062;DP4=10,12,8,5;DP=40;HOB=0.125;ICB=0.3;MQ0F=0;MQ=20;MQB=1;MQSB=1;RPB=0.931916;SGB=-5.9492;VDB=0.952454	GT:PL	0/1:96,0,110
2	61943575	.	G	A	62	PASS	AC=1;AN=2;BQB=0.281356;DP4=32,18,7,13;DP=91;HOB=0.125;ICB=0.3;MQ0F=0;MQ=20;MQB=1;MQSB=1;RPB=0.20472;SGB=-8.0987;VDB=0.00354269	GT:PL	0/1:96,0,129
2	61943650	.	A	C	35.9736	PASS	AC=1;AN=2;BQB=0.516145;DP4=19,18,7,6;DP=62;HOB=0.125;ICB=0.3;MQ0F=0;MQ=20;MQB=1;MQSB=1;RPB=0.2173;SGB=-5.95055;VDB=0.0351765	GT:PL	0/1:67,0,136
2	62426095	.	G	A	68	PASS	AC=1;AN=2;BQB=0.62835;DP4=14,29,7,7;DP=58;HOB=0.125;ICB=0.3;MQ0F=0;MQ=20;MQB=1;MQSB=1;RPB=0.346828;SGB=-6.25646;VDB=0.693263	GT:PL	0/1:102,0,125
2	62465271	.	C	A	38.4202	PASS	AC=1;AN=2;BQB=0.0550005;DP4=36,37,8,14;DP=125;HOB=0.125;ICB=0.3;MQ0F=0;MQ=20;MQB=1;MQSB=1;RPB=0.68552;SGB=-8.71242;VDB=0.651385	GT:PL	0/1:72,0,148
2	62487593	.	A	C	40.1567	PASS	AC=1;AN=2;BQB=0.843567;DP4=203,175,93,81;DP=608;HOB=0.125;ICB=0.3;MQ0F=0;MQ=20;MQB=1;MQSB=1;RPB=0.638022;SGB=-55.354;VDB=0.117037	GT:PL	0/1:74,0,130
2	62695126	.	G	T	43.2362	PASS	AC=1;AN=2;BQB=0.695503;DP4=31,5,6,4;DP=57;HOB=0.125;ICB=0.3;MQ0F=0;MQ=20;MQB=1;MQSB=1;RPB=0.764775;SGB=-5.0263;VDB=0.643503	GT:PL	0/1:77,0,77
2	62695908	.	C	T	33.406	PASS	AC=1;AN=2;BQB=0.613749;DP4=20,15,8,4;DP=65;HOB=0.125;ICB=0.3;MQ0F=0;MQ=20;MQB=1;MQSB=1;RPB=0.361127;SGB=-5.64361;VDB=0.00495458	GT:PL	0/1:66,0,113
2	65277706	.	T	C	47.2661	PASS	AC=1;AN=2;BQB=0.999071;DP4=24,9,4,6;DP=55;HOB=0.125;ICB=0.3;MQ0F=0;MQ=20;MQB=1;MQSB=1;RPB=0.88113;SGB=-5.0263;VDB=0.4228	GT:PL	0/1:81,0,98
2	69925941	.	C	T	82	PASS	AC=1;AN=2;BQB=0.996809;DP4=43,56,14,20;DP=164;HOB=0.125;ICB=0.3;MQ0F=0;MQ=20;MQB=1;MQSB=1;RPB=0.895693;SGB=-12.3947;VDB=0.312101	GT:PL	0/1:116,0,147
2	69925990	.	G	C	35.1168	PASS	AC=1;AN=2;BQB=0.129242;DP4=48,33,18,8;DP=134;HOB=0.125;ICB=0.3;MQ0F=0;MQ=20;MQB=1;MQSB=1;RPB=0.646885;SGB=-9.93983;VDB=0.216915	GT:PL	0/1:67,0,134
2	69926820	.	G	T	47.2917	PASS	AC=1;AN=2;BQB=0.990546;DP4=43,29,11,10;DP=117;HOB=0.125;ICB=0.3;MQ0F=0;MQ=20;MQB=1;MQSB=1;RPB=0.308095;SGB=-8.40557;VDB=0.00028783	GT:PL	0/1:81,0,142
2	71425979	.	C	T	30.2256	PASS	AC=1;AN=2;BQB=0.0457123;DP4=188,141,73,64;DP=590;HOB=0.125;ICB=0.3;MQ0F=0;MQ=20;MQB=1;MQSB=1;RPB=0.684358;SGB=-44.0005;VDB=0.236777	GT:PL	0/1:64,0,127
2	72371976	.	C	G	30.2823	PASS	AC=1;AN=2;BQB=1;DP4=4,9,1,5;DP=21;HOB=0.125;ICB=0.3;MQ0F=0;MQ=20;MQB=1;MQSB=1;RPB=0.130731;SGB=2.63044;VDB=0.0137686	GT:PL	0/1:64,0,53
2	72527426	.	T	C	98	PASS	AC=1;AN=2;BQB=0.28797;DP4=16,11,11,11;DP=56;HOB=0.125;ICB=0.3;MQ0F=0;MQ=20;MQB=1;MQSB=1;RPB=0.712058;SGB=-8.71237;VDB=0.247028	GT:PL	0/1:132,0,88
2	72527741	.	G	A	64	PASS	AC=1;AN=2;BQB=0.968157;DP4=34,19,17,6;DP=94;HOB=0.125;ICB=0.3;MQ0F=0;MQ=20;MQB=1;MQSB=1;RPB=0.558225;SGB=-9.01927;VDB=0.583416	GT:PL	0/1:98,0,138
2	73157049	.	T	C	43.5171	PASS	AC=1;AN=2;BQB=0.895781;DP4=2,2,4,2;DP=11;HOB=0.125;ICB=0.3;MQ0F=0;MQ=20;MQB=1.00775;MQSB=1.00775;RPB=0.783809;SGB=2.63044;VDB=0.758048	GT:PL	0/1:77,1,0
2	73157161	.	C	T	61	PASS	AC=2;AN=2;BQB=0.924584;DP4=1,2,3,3;DP=10;HOB=0.5;ICB=0.5;MQ0F=0;MQ=20;MQB=0.924584;MQSB=0.974597;RPB=0.924584;SGB=1.97062;VDB=0.311141	GT:PL	1/1:99,18,0
2	73167302	.	A	G	58	PASS	AC=1;AN=2;BQB=0.562708;DP4=3,1,3,4;DP=13;HOB=0.125;ICB=0.3;MQ0F=0;MQ=20;MQB=0.964642;MQSB=0.950952;RPB=0.924449;SGB=3.31571;VDB=0.71762	GT:PL	0/1:93,4,0
2	73505085	.	T	C	65	PASS	AC=2;AN=2;BQB=0.8125;DP4=2,0,5,3;DP=10;HOB=0.5;ICB=0.5;MQ0F=0;MQ=20;MQB=1;MQSB=0.916482;RPB=0.375;SGB=3.16415;VDB=0.125998	GT:PL	1/1:100,7,0
2	73511147	.	G	A	47.5173	PASS	AC=1;AN=2;BQB=0.895781;DP4=4,0,3,3;DP=12;HOB=0.125;ICB=0.3;MQ0F=0;MQ=20;MQB=1.00775;MQSB=0.916482;RPB=0.335918;SGB=2.63044;VDB=0.749879	GT:PL	0/1:81,1,0
2	73829114	.	T	A	34.2873	PASS	AC=1;AN=2;BQB=0.963158;DP4=19,8,6,3;DP=53;HOB=0.125;ICB=0.3;MQ0F=0;MQ=20;MQB=1;MQSB=1;RPB=0.900981;SGB=-4.71804;VDB=0.428039	GT:PL	0/1:68,0,95
2	79853276	.	C	T	80	PASS	AC=1;AN=2;BQB=0.450637;DP4=90,111,38,50;DP=333;HOB=0.125;ICB=0.3;MQ0F=0;MQ=20;MQB=1;MQSB=1;RPB=0.611451;SGB=-28.9647;VDB=0.226862	GT:PL	0/1:114,0,147
2	79883799	.	C	G	70	PASS	AC=1;AN=2;BQB=0.467089;DP4=38,33,18,8;DP=116;HOB=0.125;ICB=0.3;MQ0F=0;MQ=20;MQB=1;MQSB=1;RPB=0.897846;SGB=-9.93983;VDB=0.563269	GT:PL	0/1:104,0,142
2	79884629	.	G	T	31.2557	PASS	AC=1;AN=2;BQB=0.965436;DP4=41,38,18,6;DP=125;HOB=0.125;ICB=0.3;MQ0F=0;MQ=20;MQB=1;MQSB=1;RPB=0.796385;SGB=-9.32612;VDB=0.177326	GT:PL	0/1:65,0,148
2	79887735	.	G	A	33.277	PASS	AC=1;AN=2;BQB=0.826843;DP4=59,12,22,2;DP=122;HOB=0.125;ICB=0.3;MQ0F=0;MQ=20;MQB=1;MQSB=1;RPB=0.300706;SGB=-9.32613;VDB=0.000113522	GT:PL	0/1:67,0,99
2	79887910	.	C	T	50	PASS	AC=1;AN=2;BQB=0.602358;DP4=65,38,17,9;DP=163;HOB=0.125;ICB=0.3;MQ0F=0;MQ=20;MQB=1;MQSB=1;RPB=0.543821;SGB=-9.93983;VDB=0.00127246	GT:PL	0/1:84,0,131
2	80650117	.	G	A	89	PASS	AC=1;AN=2;BQB=0.192341;DP4=18,27,9,13;DP=80;HOB=0.125;ICB=0.3;MQ0F=0;MQ=20;MQB=1;MQSB=1;RPB=0.981436;SGB=-8.7124;VDB=0.629359	GT:PL	0/1:123,0,131
2	84413211	.	T	C	109	PASS	AC=2;AN=2;BQB=0.994852;DP4=170,60,162,62;DP=593;HOB=0.5;ICB=0.5;MQ0F=0;MQ=20;MQB=1;MQSB=1;RPB=0.12968;SGB=-70.6967;VDB=0.0841054	GT:PL	1/1:148,224,0
2	84754387	.	G	A	79	PASS	AC=2;AN=2;BQB=0.65;DP4=1,1,8,2;DP=16;HOB=0.5;ICB=0.5;MQ0F=0;MQ=20;MQB=1;MQSB=1;RPB=0.7;SGB=4.42685;VDB=0.4228	GT:PL	1/1:116,30,0
2	84772284	.	C	T	46.2282	PASS	AC=1;AN=2;BQB=0.70985;DP4=80,51,26,8;DP=215;HOB=0.125;ICB=0.3;MQ0F=0;MQ=20;MQB=1;MQSB=1;RPB=0.712215;SGB=-12.3947;VDB=0.861836	GT:PL	0/1:80,0,133
2	84980635	.	C	A	128	PASS	AC=1;AN=2;BQB=1.45832e-17;DP4=195,60,24,104;DP=592;HOB=0.125;ICB=0.3;MQ0F=0;MQ=20;MQB=1;MQSB=1;RPB=3.42976e-12;SGB=87.1666;VDB=2.89346e-07	GT:PL	0/1:162,0,119
2	85760052	.	A	C	38.177	PASS	AC=1;AN=2;BQB=0.901979;DP4=45,46,10,14;DP=143;HOB=0.125;ICB=0.3;MQ0F=0;MQ=20;MQB=1;MQSB=1;RPB=0.54537;SGB=-9.32612;VDB=0.234509	GT:PL	0/1:72,0,146
2	85782364	.	C	T	39.275	PASS	AC=1;AN=2;BQB=0.0979627;DP4=59,67,25,14;DP=171;HOB=0.125;ICB=0.3;MQ0F=0;MQ=20;MQB=1;MQSB=1;RPB=0.971228;SGB=-13.9289;VDB=0.647306	GT:PL	0/1:73,0,135
2	86080372	.	G	T	65	PASS	AC=1;AN=2;BQB=0.167119;DP4=40,20,12,6;DP=92;HOB=0.125;ICB=0.3;MQ0F=0;MQ=20;MQB=1;MQSB=1;RPB=0.921923;SGB=-7.48493;VDB=0.313211	GT:PL	0/1:99,0,118
2	86413290	.	G	A	35.6395	PASS	AC=1;AN=2;BQB=0.984496;DP4=6,3,3,3;DP=18;HOB=0.125;ICB=0.3;MQ0F=0;MQ=20;MQB=1;MQSB=1;RPB=0.64118;SGB=2.63044;VDB=0.323459	GT:PL	0/1:69,0,59
2	86417832	.	C	T	88	PASS	AC=1;AN=2;BQB=0.551542;DP4=69,44,30,27;DP=230;HOB=0.125;ICB=0.3;MQ0F=0;MQ=20;MQB=1;MQSB=1;RPB=0.870587;SGB=-19.4523;VDB=0.19422	GT:PL	0/1:121,0,141
2	86418934	.	C	T	56	PASS	AC=1;AN=2;BQB=0.999764;DP4=25,15,4,8;DP=61;HOB=0.125;ICB=0.3;MQ0F=0;MQ=20;MQB=1;MQSB=1;RPB=0.0364486;SGB=6.76576;VDB=0.111597	GT:PL	0/1:90,0,126
2	86423017	.	A	T	71	PASS	AC=1;AN=2;BQB=0.67539;DP4=11,10,5,8;DP=39;HOB=0.125;ICB=0.3;MQ0F=0;MQ=20;MQB=1;MQSB=1;RPB=0.994364;SGB=7.4578;VDB=0.294263	GT:PL	0/1:105,0,119
2	86423127	.	A	G	34.2044	PASS	AC=1;AN=2;BQB=0.139246;DP4=55,13,16,6;DP=109;HOB=0.125;ICB=0.3;MQ0F=0;MQ=20;MQB=1;MQSB=1;RPB=0.0664902;SGB=-8.7124;VDB=0.00219996	GT:PL	0/1:68,0,107
2	86439025	.	A	G	37.1787	PASS	AC=1;AN=2;BQB=0.628116;DP4=9,3,7,1;DP=26;HOB=0.125;ICB=0.3;MQ0F=0;MQ=20;MQB=1;MQSB=1;RPB=0.97357;SGB=4.00342;VDB=0.97844	GT:PL	0/1:71,0,47
2	86440116	.	A	G	48.075	PASS	AC=1;AN=2;BQB=0.815999;DP4=67,35,14,8;DP=166;HOB=0.125;ICB=0.3;MQ0F=0;MQ=20;MQB=1;MQSB=1;RPB=0.996109;SGB=-8.7124;VDB=0.045029	GT:PL	0/1:82,0,144
2	86442049	.	G	A	33.283	PASS	AC=1;AN=2;BQB=0.7459;DP4=66,28,22,5;DP=153;HOB=0.125;ICB=0.3;MQ0F=0;MQ=20;MQB=1;MQSB=1;RPB=0.00666752;SGB=-10.2467;VDB=1.21691e-05	GT:PL	0/1:67,0,138
2	86444779	.	G	T	37.2738	PASS	AC=1;AN=2;BQB=0.892632;DP4=29,8,11,1;DP=55;HOB=0.125;ICB=0.3;MQ0F=0;MQ=20;MQB=1;MQSB=1;RPB=0.802898;SGB=-5.6418;VDB=0.505913	GT:PL	0/1:71,0,81
2	86444933	.	A	T	81	PASS	AC=1;AN=2;BQB=0.978386;DP4=30,16,12,6;DP=86;HOB=0.125;ICB=0.3;MQ0F=0;MQ=20;MQB=1;MQSB=1;RPB=0.809812;SGB=-7.48468;VDB=0.146336	GT:PL	0/1:115,0,99
2	86505516	.	C	T	67	PASS	AC=1;AN=2;BQB=0.412509;DP4=17,11,6,7;DP=47;HOB=0.125;ICB=0.3;MQ0F=0;MQ=20;MQB=1;MQSB=1;RPB=0.475855;SGB=-5.9492;VDB=0.640685	GT:PL	0/1:101,0,110
2	86594436	.	G	C	79	PASS	AC=1;AN=2;BQB=0.592581;DP4=44,25,17,11;DP=118;HOB=0.125;ICB=0.3;MQ0F=0;MQ=20;MQB=1;MQSB=1;RPB=0.0146713;SGB=-10.5535;VDB=0.0421603	GT:PL	0/1:112,0,140
2	86632046	.	G	A	31.7647	PASS	AC=1;AN=2;BQB=0.89338;DP4=1,3,3,2;DP=11;HOB=0.125;ICB=0.3;MQ0F=0;MQ=20;MQB=0.974597;MQSB=0.974597;RPB=0.89338;SGB=1.94933;VDB=0.489846	GT:PL	0/1:64,0,29
2	86635893	.	T	C	35.4021	PASS	AC=1;AN=2;BQB=0.928296;DP4=11,7,7,2;DP=38;HOB=0.125;ICB=0.3;MQ0F=0;MQ=20;MQB=1;MQSB=1;RPB=0.697593;SGB=-4.71804;VDB=0.320998	GT:PL	0/1:68,0,107
2	87012239	.	C	A	32.6135	PASS	AC=1;AN=2;BQB=0.805141;DP4=68,32,13,10;DP=133;HOB=0.125;ICB=0.3;MQ0F=0;MQ=20;MQB=1;MQSB=1;RPB=0.293178;SGB=14.3863;VDB=0.778243	GT:PL	0/1:67,0,120
2	87086634	.	A	G	48.2432	PASS	AC=2;AN=2;BQB=0.139793;DP4=15,12,2,4;DP=39;HOB=0.5;ICB=0.5;MQ0F=0;MQ=20;MQB=1;MQSB=1;RPB=0.0055928;SGB=-3.78882;VDB=0.00151662	GT:PL	1/1:87,15,0
2	89451993	.	C	T	71	PASS	AC=1;AN=2;BQB=0.820186;DP4=65,36,26,11;DP=172;HOB=0.125;ICB=0.3;MQ0F=0;MQ=20;MQB=1;MQSB=1;RPB=0.792224;SGB=-13.3152;VDB=0.377868	GT:PL	0/1:105,0,136
2	89531138	.	G	A	60	PASS	AC=1;AN=2;BQB=0.898454;DP4=45,32,13,11;DP=124;HOB=0.125;ICB=0.3;MQ0F=0;MQ=20;MQB=1;MQSB=1;RPB=0.96593;SGB=-9.32612;VDB=0.318508	GT:PL	0/1:94,0,141
2	89531248	.	C	T	61	PASS	AC=1;AN=2;BQB=0.510131;DP4=51,14,15,9;DP=108;HOB=0.125;ICB=0.3;MQ0F=0;MQ=20;MQB=1;MQSB=1;RPB=0.00237749;SGB=-9.32612;VDB=0.366085	GT:PL	0/1:95,0,135
2	89531291	.	G	A	49.2976	PASS	AC=1;AN=2;BQB=0.275046;DP4=55,14,14,10;DP=123;HOB=0.125;ICB=0.3;MQ0F=0;MQ=20;MQB=1;MQSB=1;RPB=0.179776;SGB=-9.32612;VDB=0.642395	GT:PL	0/1:83,0,125
2	89531364	.	C	T	50	PASS	AC=1;AN=2;BQB=0.489388;DP4=39,34,19,5;DP=114;HOB=0.125;ICB=0.3;MQ0F=0;MQ=20;MQB=1;MQSB=1;RPB=0.619794;SGB=-9.32612;VDB=0.253732	GT:PL	0/1:84,0,135
2	89531365	.	A	G	50	PASS	AC=1;AN=2;BQB=0.956916;DP4=39,34,19,5;DP=114;HOB=0.125;ICB=0.3;MQ0F=0;MQ=20;MQB=1;MQSB=1;RPB=0.619794;SGB=-9.32612;VDB=0.253732	GT:PL	0/1:84,0,135
2	89531720	.	G	A	43.2114	PASS	AC=1;AN=2;BQB=0.921327;DP4=32,20,5,11;DP=80;HOB=0.125;ICB=0.3;MQ0F=0;MQ=20;MQB=1;MQSB=1;RPB=0.673477;SGB=-6.871;VDB=0.116311	GT:PL	0/1:77,0,137
2	89539844	.	G	A	55	PASS	AC=1;AN=2;BQB=1;DP4=6,1,8,2;DP=24;HOB=0.125;ICB=0.3;MQ0F=0;MQ=20;MQB=1;MQSB=1;RPB=0.981133;SGB=5.38303;VDB=0.970113	GT:PL	0/1:89,0,15
2	89540053	.	G	A	32.0204	PASS	AC=1;AN=2;BQB=0.904729;DP4=4,1,2,3;DP=12;HOB=0.125;ICB=0.3;MQ0F=0;MQ=20;MQB=0.952347;MQSB=1.00775;RPB=0.857112;SGB=1.94933;VDB=0.80114	GT:PL	0/1:65,0,33
2	89541945	.	T	G	61	PASS	AC=1;AN=2;BQB=0.874986;DP4=24,12,9,6;DP=65;HOB=0.125;ICB=0.3;MQ0F=0;MQ=20;MQB=1;MQSB=1;RPB=0.291071;SGB=-6.56403;VDB=0.788874	GT:PL	0/1:95,0,120
2	89543075	.	C	T	90	PASS	AC=1;AN=2;BQB=0.815684;DP4=21,18,7,15;DP=79;HOB=0.125;ICB=0.3;MQ0F=0;MQ=20;MQB=1;MQSB=1;RPB=0.284966;SGB=-8.71237;VDB=0.0370288	GT:PL	0/1:124,0,126
2	89582710	.	C	A	31.315	PASS	AC=1;AN=2;BQB=0.898585;DP4=9,10,3,4;DP=30;HOB=0.125;ICB=0.3;MQ0F=0;MQ=20;MQB=1;MQSB=1;RPB=0.831761;SGB=-4.09964;VDB=0.013828	GT:PL	0/1:65,0,78
2	89922179	.	A	G	60	PASS	AC=1;AN=2;BQB=0.787392;DP4=11,25,9,5;DP=53;HOB=0.125;ICB=0.3;MQ0F=0;MQ=20;MQB=1;MQSB=1;RPB=0.688333;SGB=-6.25745;VDB=0.273871	GT:PL	0/1:94,0,86
2	89923768	.	C	T	104	PASS	AC=1;AN=2;BQB=0.719402;DP4=31,29,15,17;DP=106;HOB=0.125;ICB=0.3;MQ0F=0;MQ=20;MQB=1;MQSB=1;RPB=0.282338;SGB=-11.7809;VDB=0.00148759	GT:PL	0/1:136,0,106
2	89945984	.	A	G	59	PASS	AC=1;AN=2;BQB=0.942589;DP4=32,17,11,9;DP=81;HOB=0.125;ICB=0.3;MQ0F=0;MQ=20;MQB=1;MQSB=1;RPB=0.671322;SGB=-8.09871;VDB=0.639752	GT:PL	0/1:93,0,89
2	89949052	.	G	A	48.1993	PASS	AC=1;AN=2;BQB=0.0110981;DP4=138,13,50,9;DP=260;HOB=0.125;ICB=0.3;MQ0F=0;MQ=20;MQB=1;MQSB=1;RPB=0.694441;SGB=-20.066;VDB=1.19105e-06	GT:PL	0/1:82,0,92
2	89949072	.	C	G	30.1922	PASS	AC=1;AN=2;BQB=0.140851;DP4=183,17,76,7;DP=349;HOB=0.125;ICB=0.3;MQ0F=0;MQ=20;MQB=1;MQSB=1;RPB=0.800619;SGB=-27.4304;VDB=0.919275	GT:PL	0/1:64,0,88
2	89949317	.	G	A	67	PASS	AC=1;AN=2;BQB=0.0425522;DP4=92,90,38,28;DP=290;HOB=0.125;ICB=0.3;MQ0F=0;MQ=20;MQB=1;MQSB=1;RPB=0.893864;SGB=-22.2139;VDB=0.171082	GT:PL	0/1:101,0,144
2	89949440	.	A	G	96	PASS	AC=1;AN=2;BQB=0.342401;DP4=101,78,56,36;DP=275;HOB=0.125;ICB=0.3;MQ0F=0;MQ=20;MQB=1;MQSB=1;RPB=0.999997;SGB=-30.1921;VDB=0.981431	GT:PL	0/1:130,0,139
2	89950358	.	A	G	84	PASS	AC=1;AN=2;BQB=5.13582e-07;DP4=116,121,45,57;DP=349;HOB=0.125;ICB=0.3;MQ0F=0;MQ=20;MQB=1;MQSB=1;RPB=0.0217487;SGB=-33.2606;VDB=0.248638	GT:PL	0/1:118,0,144
2	89950412	.	C	T	99	PASS	AC=1;AN=2;BQB=0.925329;DP4=133,110,71,63;DP=385;HOB=0.125;ICB=0.3;MQ0F=0;MQ=20;MQB=1;MQSB=1;RPB=0.995927;SGB=-43.0799;VDB=0.999617	GT:PL	0/1:133,0,141
2	89963585	.	A	G	48.1792	PASS	AC=1;AN=2;BQB=0.868709;DP4=19,9,7,4;DP=53;HOB=0.125;ICB=0.3;MQ0F=0;MQ=20;MQB=1;MQSB=1;RPB=0.173211;SGB=-5.33664;VDB=0.0176123	GT:PL	0/1:82,0,42
2	89963950	.	G	A	41.1126	PASS	AC=1;AN=2;BQB=0.246126;DP4=37,35,11,7;DP=110;HOB=0.125;ICB=0.3;MQ0F=0;MQ=20;MQB=1;MQSB=1;RPB=0.403852;SGB=-7.48493;VDB=0.0382225	GT:PL	0/1:75,0,149
2	89964028	.	A	G	41.2888	PASS	AC=1;AN=2;BQB=0.772206;DP4=21,21,12,2;DP=68;HOB=0.125;ICB=0.3;MQ0F=0;MQ=20;MQB=1;MQSB=1;RPB=0.355577;SGB=-6.25703;VDB=0.0527968	GT:PL	0/1:75,0,125
2	89964411	.	G	A	38.2513	PASS	AC=1;AN=2;BQB=0.962565;DP4=69,30,18,10;DP=139;HOB=0.125;ICB=0.3;MQ0F=0;MQ=20;MQB=1;MQSB=1;RPB=0.960212;SGB=-10.5535;VDB=0.867323	GT:PL	0/1:72,0,118
2	89965424	.	G	T	37.1033	PASS	AC=1;AN=2;BQB=0.626241;DP4=25,10,4,4;DP=59;HOB=0.125;ICB=0.3;MQ0F=0;MQ=20;MQB=1;MQSB=1;RPB=0.985376;SGB=4.00342;VDB=0.552214	GT:PL	0/1:71,0,113
2	89976691	.	G	A	37.8729	PASS	AC=1;AN=2;BQB=0.717072;DP4=13,4,4,4;DP=36;HOB=0.125;ICB=0.3;MQ0F=0;MQ=20;MQB=1;MQSB=1;RPB=0.940742;SGB=-4.40924;VDB=0.691871	GT:PL	0/1:71,0,89
2	90011965	.	T	A	40.4105	PASS	AC=1;AN=2;BQB=0.509156;DP4=4,4,3,3;DP=19;HOB=0.125;ICB=0.3;MQ0F=0;MQ=20;MQB=1;MQSB=0.966012;RPB=0.991701;SGB=2.63044;VDB=0.0769344	GT:PL	0/1:74,0,45
2	90087024	.	G	A	35.2925	PASS	AC=1;AN=2;BQB=0.98316;DP4=10,6,3,3;DP=29;HOB=0.125;ICB=0.3;MQ0F=0;MQ=20;MQB=1;MQSB=1;RPB=0.946459;SGB=2.63044;VDB=0.733113	GT:PL	0/1:69,0,69
2	90665660	.	T	C	43.5386	PASS	AC=2;AN=2;BQB=0.857112;DP4=1,4,1,4;DP=11;HOB=0.5;ICB=0.5;MQ0F=0;MQ=20;MQB=0.952347;MQSB=1;RPB=0.428556;SGB=1.94933;VDB=0.750478	GT:PL	1/1:82,15,0
2	90988953	.	G	C	59	PASS	AC=1;AN=2;BQB=0.95704;DP4=191,41,65,23;DP=421;HOB=0.125;ICB=0.3;MQ0F=0;MQ=20;MQB=1;MQSB=1;RPB=0.946528;SGB=-28.9647;VDB=0.136573	GT:PL	0/1:93,0,116
2	91150973	.	C	A	156	PASS	AC=1;AN=2;BQB=0.207851;DP4=40,20,29,30;DP=126;HOB=0.5;ICB=0.5;MQ0F=0;MQ=20;MQB=1;MQSB=1;RPB=0.31879;SGB=-20.066;VDB=0.848575	GT:PL	0/1:120,1,65
2	91546703	.	T	C	33.3481	PASS	AC=1;AN=2;BQB=0.864645;DP4=13,9,4,4;DP=37;HOB=0.125;ICB=0.3;MQ0F=0;MQ=20;MQB=1;MQSB=1;RPB=0.842123;SGB=-4.40924;VDB=0.378188	GT:PL	0/1:67,0,109
2	91619603	.	C	T	36.4619	PASS	AC=1;AN=2;BQB=0.343772;DP4=14,6,5,4;DP=36;HOB=0.125;ICB=0.3;MQ0F=0;MQ=20;MQB=1;MQSB=1;RPB=0.418486;SGB=-4.72062;VDB=0.205601	GT:PL	0/1:69,0,83
2	91725655	.	C	G	51	PASS	AC=1;AN=2;BQB=0.829029;DP4=6,4,7,2;DP=25;HOB=0.125;ICB=0.3;MQ0F=0;MQ=20;MQB=1;MQSB=1;RPB=0.785973;SGB=-4.71804;VDB=0.0258173	GT:PL	0/1:85,0,10
2	91803247	.	A	G	35.0939	PASS	AC=1;AN=2;BQB=0.619626;DP4=23,37,9,9;DP=78;HOB=0.125;ICB=0.3;MQ0F=0;MQ=20;MQB=1;MQSB=1;RPB=0.984302;SGB=-7.48484;VDB=0.592677	GT:PL	0/1:69,0,146
2	92053468	.	A	G	34.7895	PASS	AC=2;AN=2;BQB=0.487298;DP4=3,2,2,2;DP=10;HOB=0.5;ICB=0.5;MQ0F=0;MQ=20;MQB=0.974597;MQSB=0.974597;RPB=0.89338;SGB=1.27626;VDB=0.409395	GT:PL	1/1:73,12,0
2	92059103	.	A	G	39.3603	PASS	AC=1;AN=2;BQB=0.988597;DP4=20,9,4,7;DP=49;HOB=0.125;ICB=0.3;MQ0F=0;MQ=20;MQB=1;MQSB=1;RPB=0.824655;SGB=-5.3356;VDB=0.567999	GT:PL	0/1:73,0,111
2	92059137	.	G	A	49.2811	PASS	AC=1;AN=2;BQB=0.650298;DP4=24,16,8,6;DP=65;HOB=0.125;ICB=0.3;MQ0F=0;MQ=20;MQB=1;MQSB=1;RPB=0.96512;SGB=-6.25703;VDB=0.994044	GT:PL	0/1:83,0,127
2	92060602	.	T	C	31.8899	PASS	AC=1;AN=2;BQB=0.863294;DP4=22,18,4,5;DP=55;HOB=0.125;ICB=0.3;MQ0F=0;MQ=20;MQB=1;MQSB=1;RPB=0.625784;SGB=4.69269;VDB=0.190636	GT:PL	0/1:66,0,133
2	92061861	.	T	C	31.2688	PASS	AC=1;AN=2;BQB=0.918081;DP4=23,17,6,7;DP=70;HOB=0.125;ICB=0.3;MQ0F=0;MQ=20;MQB=1;MQSB=1;RPB=0.636267;SGB=-5.95055;VDB=0.377766	GT:PL	0/1:62,0,129
2	92062591	.	A	G	42.2701	PASS	AC=1;AN=2;BQB=0.623736;DP4=3,4,3,3;DP=17;HOB=0.125;ICB=0.3;MQ0F=0;MQ=20;MQB=0.961166;MQSB=0.961166;RPB=0.920266;SGB=2.63044;VDB=0.715797	GT:PL	0/1:76,0,31
2	92063906	.	G	A	36.2862	PASS	AC=1;AN=2;BQB=0.899452;DP4=69,51,25,14;DP=183;HOB=0.125;ICB=0.3;MQ0F=0;MQ=20;MQB=1;MQSB=1;RPB=0.888441;SGB=-13.9289;VDB=0.020458	GT:PL	0/1:70,0,141
2	92066683	.	G	C	88	PASS	AC=1;AN=2;BQB=0.296256;DP4=86,52,36,24;DP=241;HOB=0.125;ICB=0.3;MQ0F=0;MQ=20;MQB=1;MQSB=1;RPB=0.998616;SGB=-20.3728;VDB=0.577436	GT:PL	0/1:122,0,136
2	93872924	.	C	T	88	PASS	AC=1;AN=2;BQB=0.246881;DP4=19,17,6,13;DP=68;HOB=0.125;ICB=0.3;MQ0F=0;MQ=20;MQB=1;MQSB=1;RPB=0.552967;SGB=-7.7918;VDB=0.00225205	GT:PL	0/1:122,0,110
2	94385162	.	G	A	39.2786	PASS	AC=1;AN=2;BQB=0.583271;DP4=19,11,6,2;DP=46;HOB=0.125;ICB=0.3;MQ0F=0;MQ=20;MQB=1;MQSB=1;RPB=0.980796;SGB=4.00342;VDB=0.14548	GT:PL	0/1:73,0,92
2	94787151	.	T	C	76	PASS	AC=1;AN=2;BQB=0.912336;DP4=34,25,10,13;DP=100;HOB=0.125;ICB=0.3;MQ0F=0;MQ=20;MQB=1;MQSB=1;RPB=0.798459;SGB=-9.01927;VDB=0.643262	GT:PL	0/1:110,0,135
2	94893613	.	T	G	112	PASS	AC=1;AN=2;BQB=0.0505469;DP4=329,187,218,133;DP=1163;HOB=0.125;ICB=0.3;MQ0F=0;MQ=20;MQB=1;MQSB=1;RPB=0.584001;SGB=-109.667;VDB=2.81603e-08	GT:PL	0/1:146,0,128
2	94904672	.	C	T	44.7424	PASS	AC=1;AN=2;BQB=0.95891;DP4=6,7,2,6;DP=23;HOB=0.125;ICB=0.3;MQ0F=0;MQ=20;MQB=1;MQSB=1;RPB=0.64199;SGB=-4.40924;VDB=0.0251785	GT:PL	0/1:78,0,49
2	94937701	.	C	G	42.2895	PASS	AC=1;AN=2;BQB=0.694592;DP4=19,19,8,5;DP=57;HOB=0.125;ICB=0.3;MQ0F=0;MQ=20;MQB=1;MQSB=1;RPB=0.897656;SGB=-5.94997;VDB=0.466289	GT:PL	0/1:76,0,132
2	94940152	.	T	G	39.792	PASS	AC=1;AN=2;BQB=0.894396;DP4=5,9,6,3;DP=24;HOB=0.125;ICB=0.3;MQ0F=0;MQ=20;MQB=1;MQSB=1;RPB=0.452191;SGB=-4.72062;VDB=0.149896	GT:PL	0/1:73,0,66
2	95500434	.	A	G	246	PASS	AC=2;AN=2;BQB=0.999535;DP4=15,20,158,122;DP=389;MQ0F=0;MQ=20;MQB=1;MQSB=1;RPB=0.032645;SGB=-1.38629;VDB=0.976811	GT:PL	1/1:127,128,0
2	95503643	.	C	T	47.5171	PASS	AC=1;AN=2;BQB=0.783809;DP4=2,2,3,3;DP=12;HOB=0.125;ICB=0.3;MQ0F=0;MQ=20;MQB=1.00775;MQSB=0.952347;RPB=0.783809;SGB=2.63044;VDB=0.758048	GT:PL	0/1:81,1,0
2	96347788	.	C	T	30.4535	PASS	AC=1;AN=2;BQB=0.900802;DP4=2,1,4,1;DP=10;HOB=0.125;ICB=0.3;MQ0F=0;MQ=20;MQB=0.900802;MQSB=1;RPB=0.600535;SGB=1.94933;VDB=0.405004	GT:PL	0/1:63,0,2
2	96451775	.	T	C	48.4397	PASS	AC=1;AN=2;BQB=0.352665;DP4=21,4,9,3;DP=50;HOB=0.125;ICB=0.3;MQ0F=0;MQ=20;MQB=1;MQSB=1;RPB=0.984205;SGB=-5.64284;VDB=0.0688785	GT:PL	0/1:81,0,87
2	96455082	.	C	T	30.1945	PASS	AC=1;AN=2;BQB=0.984217;DP4=14,8,5,2;DP=35;HOB=0.125;ICB=0.3;MQ0F=0;MQ=20;MQB=1;MQSB=1;RPB=0.999675;SGB=3.31571;VDB=0.257579	GT:PL	0/1:64,0,85
2	96526920	.	A	G	36.2068	PASS	AC=1;AN=2;BQB=0.999979;DP4=50,43,8,18;DP=144;HOB=0.125;ICB=0.3;MQ0F=0;MQ=20;MQB=1;MQSB=1;RPB=0.744315;SGB=-9.93983;VDB=0.138093	GT:PL	0/1:70,0,137
2	96529002	.	A	G	44.7421	PASS	AC=1;AN=2;BQB=0.981242;DP4=38,34,9,15;DP=111;HOB=0.125;ICB=0.3;MQ0F=0;MQ=20;MQB=1;MQSB=1;RPB=0.206262;SGB=-9.32612;VDB=0.0693458	GT:PL	0/1:78,0,143
2	97048773	.	G	A	62	PASS	AC=2;AN=2;BQB=0.833333;DP4=1,1,3,3;DP=10;HOB=0.5;ICB=0.5;MQ0F=0;MQ=20;MQB=1;MQSB=0.992367;RPB=1;SGB=1.97062;VDB=0.682725	GT:PL	1/1:99,18,0
2	98288301	.	A	T	37.5132	PASS	AC=1;AN=2;BQB=0.991996;DP4=7,5,3,4;DP=22;HOB=0.125;ICB=0.3;MQ0F=0;MQ=20;MQB=1;MQSB=1;RPB=0.018169;SGB=-4.09964;VDB=0.196869	GT:PL	0/1:69,0,59
2	98436095	.	G	C	42.978	PASS	AC=1;AN=2;BQB=0.475476;DP4=4,1,3,3;DP=14;HOB=0.125;ICB=0.3;MQ0F=0;MQ=20;MQB=0.950952;MQSB=0.964642;RPB=0.475476;SGB=2.63044;VDB=0.186688	GT:PL	0/1:76,0,30
2	98438604	.	C	T	39.639	PASS	AC=1;AN=2;BQB=0.11641;DP4=446,518,170,233;DP=1376;HOB=0.125;ICB=0.3;MQ0F=0;MQ=20;MQB=1;MQSB=1;RPB=0.000319926;SGB=-125.623;VDB=0.000504413	GT:PL	0/1:73,0,132
2	98439412	.	C	T	35.0966	PASS	AC=1;AN=2;BQB=2.19375e-09;DP4=354,554,213,207;DP=1333;HOB=0.125;ICB=0.3;MQ0F=0;MQ=20;MQB=1;MQSB=1;RPB=9.02262e-07;SGB=-130.84;VDB=9.9088e-05	GT:PL	0/1:69,0,139
2	98522890	.	G	A	71	PASS	AC=1;AN=2;BQB=0.924532;DP4=21,8,9,6;DP=48;HOB=0.125;ICB=0.3;MQ0F=0;MQ=20;MQB=1;MQSB=1;RPB=0.992366;SGB=-6.56403;VDB=0.858233	GT:PL	0/1:105,0,105
2	98525007	.	T	C	32.3142	PASS	AC=1;AN=2;BQB=0.214711;DP4=5,8,3,3;DP=20;HOB=0.125;ICB=0.3;MQ0F=0;MQ=20;MQB=1;MQSB=1;RPB=0.908324;SGB=2.63044;VDB=0.822449	GT:PL	0/1:66,0,78
2	98526228	.	G	A	80	PASS	AC=1;AN=2;BQB=0.99754;DP4=1545,741,538,273;DP=3851;HOB=0.125;ICB=0.3;MQ0F=0;MQ=20;MQB=1;MQSB=1;RPB=0.958344;SGB=-250.819;VDB=0.00154768	GT:PL	0/1:114,0,143
2	98526673	.	A	G	89	PASS	AC=1;AN=2;BQB=0.986435;DP4=1297,1089,499,432;DP=4033;HOB=0.125;ICB=0.3;MQ0F=0;MQ=20;MQB=1;MQSB=1;RPB=0.41381;SGB=-287.642;VDB=3.60404e-05	GT:PL	0/1:123,0,152
2	98526837	.	C	A	95	PASS	AC=1;AN=2;BQB=0.99612;DP4=2010,1633,665,580;DP=5997;HOB=0.125;ICB=0.3;MQ0F=0;MQ=20;MQB=1;MQSB=1;RPB=0.94725;SGB=-383.993;VDB=0.419821	GT:PL	0/1:129,0,154
2	98527146	.	C	T	60	PASS	AC=1;AN=2;BQB=0.213547;DP4=2164,1086,668,410;DP=5013;HOB=0.125;ICB=0.3;MQ0F=0;MQ=20;MQB=1;MQSB=1;RPB=0.943824;SGB=-332.749;VDB=0.0217276	GT:PL	0/1:94,0,133
2	98527261	.	A	G	66	PASS	AC=1;AN=2;BQB=1.66355e-19;DP4=1388,1388,536,526;DP=4880;HOB=0.125;ICB=0.3;MQ0F=0;MQ=20;MQB=1;MQSB=1;RPB=0.102307;SGB=-327.839;VDB=1.68586e-05	GT:PL	0/1:100,0,149
2	98527719	.	A	G	42.5643	PASS	AC=2;AN=2;BQB=0.132434;DP4=43845,9050,35824,8228;DP=120371;HOB=0.5;ICB=0.5;MQ0F=0;MQ=20;MQB=1;MQSB=1;RPB=0;SGB=-13519.4;VDB=0.49666	GT:PL	1/1:81,12,0
2	98528453	.	T	C	37.1645	PASS	AC=1;AN=2;BQB=0.996178;DP4=81,158,20,46;DP=359;HOB=0.125;ICB=0.3;MQ0F=0;MQ=20;MQB=1;MQSB=1;RPB=0.99743;SGB=-22.2139;VDB=0.128348	GT:PL	0/1:71,0,137
2	98528460	.	T	C	70	PASS	AC=1;AN=2;BQB=0.966994;DP4=82,101,18,37;DP=296;HOB=0.125;ICB=0.3;MQ0F=0;MQ=20;MQB=1;MQSB=1;RPB=0.903233;SGB=-18.8386;VDB=0.175351	GT:PL	0/1:104,0,146
2	98528651	.	T	C	51	PASS	AC=1;AN=2;BQB=0.789917;DP4=95,11,36,5;DP=191;HOB=0.125;ICB=0.3;MQ0F=0;MQ=20;MQB=1;MQSB=1;RPB=0.576475;SGB=-14.5426;VDB=1.70912e-07	GT:PL	0/1:85,0,92
2	98528694	.	G	A	83	PASS	AC=1;AN=2;BQB=0.948288;DP4=149,45,66,30;DP=352;HOB=0.125;ICB=0.3;MQ0F=0;MQ=20;MQB=1;MQSB=1;RPB=0.978077;SGB=-31.4195;VDB=0.0287538	GT:PL	0/1:117,0,118
2	98529265	.	C	A	85	PASS	AC=1;AN=2;BQB=0.118477;DP4=91,30,39,29;DP=231;HOB=0.5;ICB=0.5;MQ0F=0;MQ=20;MQB=1;MQSB=1;RPB=0.16646;SGB=-22.8277;VDB=0.784974	GT:PL	0/1:97,0,111
2	98530343	.	T	A	64	PASS	AC=1;AN=2;BQB=0.983307;DP4=27,31,8,9;DP=86;HOB=0.125;ICB=0.3;MQ0F=0;MQ=20;MQB=1;MQSB=1;RPB=0.128767;SGB=10.2282;VDB=0.110314	GT:PL	0/1:98,0,148
2	98530393	.	A	G	79	PASS	AC=1;AN=2;BQB=0.543865;DP4=16,35,16,7;DP=85;HOB=0.125;ICB=0.3;MQ0F=0;MQ=20;MQB=1;MQSB=1;RPB=0.968966;SGB=14.3863;VDB=0.758295	GT:PL	0/1:113,0,134
2	98536826	.	C	T	31.9662	PASS	AC=1;AN=2;BQB=0.0350336;DP4=24,13,6,3;DP=47;HOB=0.125;ICB=0.3;MQ0F=0;MQ=20;MQB=1;MQSB=1;RPB=0.452189;SGB=4.69269;VDB=0.00101701	GT:PL	0/1:66,0,128
2	98545850	.	G	A	36.9301	PASS	AC=1;AN=2;BQB=0.0112803;DP4=69,44,19,9;DP=178;HOB=0.125;ICB=0.3;MQ0F=0;MQ=20;MQB=1;MQSB=1;RPB=0.99544;SGB=-10.5535;VDB=0.0324098	GT:PL	0/1:71,0,135
2	98547580	.	T	C	49.8796	PASS	AC=1;AN=2;BQB=0.288835;DP4=72,27,17,11;DP=153;HOB=0.125;ICB=0.3;MQ0F=0;MQ=20;MQB=1;MQSB=1;RPB=0.996202;SGB=17.852;VDB=0.014893	GT:PL	0/1:84,0,122
2	98551097	.	A	G	48.1148	PASS	AC=1;AN=2;BQB=0.985352;DP4=11,19,5,5;DP=45;HOB=0.125;ICB=0.3;MQ0F=0;MQ=20;MQB=1;MQSB=1;RPB=0.995619;SGB=5.38303;VDB=0.276635	GT:PL	0/1:82,0,124
2	98618821	.	A	C	53	PASS	AC=1;AN=2;BQB=0.590968;DP4=337,155,119,81;DP=870;HOB=0.125;ICB=0.3;MQ0F=0;MQ=20;MQB=1;MQSB=1;RPB=0.137579;SGB=-63.3322;VDB=0.17282	GT:PL	0/1:87,0,129
2	98819378	.	A	G	35.2968	PASS	AC=1;AN=2;BQB=0.682915;DP4=2774,2297,834,699;DP=7282;HOB=0.125;ICB=0.3;MQ0F=0;MQ=20;MQB=1;MQSB=1;RPB=0.99945;SGB=-472.367;VDB=0.888326	GT:PL	0/1:69,0,132
2	98889061	.	G	A	52	PASS	AC=1;AN=2;BQB=0.985523;DP4=12,23,5,7;DP=63;HOB=0.125;ICB=0.3;MQ0F=0;MQ=20;MQB=1;MQSB=1;RPB=0.99881;SGB=-5.64336;VDB=0.0458681	GT:PL	0/1:86,0,97
2	98894528	.	C	A	40.2929	PASS	AC=1;AN=2;BQB=0.480855;DP4=17,8,3,6;DP=46;HOB=0.125;ICB=0.3;MQ0F=0;MQ=20;MQB=1;MQSB=1;RPB=0.995249;SGB=-4.71804;VDB=0.799646	GT:PL	0/1:74,0,91
2	99658158	.	A	C	37.1859	PASS	AC=1;AN=2;BQB=0.441677;DP4=8,6,4,2;DP=23;HOB=0.125;ICB=0.3;MQ0F=0;MQ=20;MQB=1;MQSB=1;RPB=0.996604;SGB=2.63044;VDB=0.867547	GT:PL	0/1:71,0,42
2	101521466	.	G	A	41.1266	PASS	AC=1;AN=2;BQB=0.965174;DP4=29,15,9,4;DP=73;HOB=0.125;ICB=0.3;MQ0F=0;MQ=20;MQB=1;MQSB=1;RPB=0.647764;SGB=-5.9492;VDB=0.129369	GT:PL	0/1:75,0,131
2	103850543	.	T	G	43.8698	PASS	AC=2;AN=2;BQB=0.0899651;DP4=4,2,7,1;DP=18;HOB=0.5;ICB=0.5;MQ0F=0;MQ=20;MQB=1;MQSB=1;RPB=0.811936;SGB=4.00342;VDB=0.417295	GT:PL	1/1:81,7,0
2	103859947	.	G	A	108	PASS	AC=1;AN=2;BQB=0.928486;DP4=498,512,335,331;DP=1683;HOB=0.125;ICB=0.3;MQ0F=0;MQ=20;MQB=1;MQSB=1;RPB=0.362193;SGB=-206.326;VDB=0.283058	GT:PL	0/1:143,0,153
2	104593897	.	A	C	115	PASS	AC=1;AN=2;BQB=5.81302e-14;DP4=793,563,480,395;DP=2252;HOB=0.125;ICB=0.3;MQ0F=0;MQ=20;MQB=1;MQSB=1;RPB=0.000190264;SGB=-270.458;VDB=0.757636	GT:PL	0/1:149,0,128
2	104605452	.	A	G	53	PASS	AC=1;AN=2;BQB=0.916807;DP4=40,11,13,5;DP=86;HOB=0.125;ICB=0.3;MQ0F=0;MQ=20;MQB=1;MQSB=1;RPB=0.903318;SGB=-7.48499;VDB=0.0691992	GT:PL	0/1:87,0,96
2	104605596	.	C	T	37.581	PASS	AC=1;AN=2;BQB=0.844972;DP4=24,30,9,7;DP=83;HOB=0.125;ICB=0.3;MQ0F=0;MQ=20;MQB=1;MQSB=1;RPB=0.686617;SGB=-6.87129;VDB=0.102332	GT:PL	0/1:71,0,126
2	104606450	.	C	T	52	PASS	AC=1;AN=2;BQB=0.914227;DP4=37,25,11,6;DP=111;HOB=0.125;ICB=0.3;MQ0F=0;MQ=20;MQB=1;MQSB=1;RPB=0.626965;SGB=-7.17813;VDB=0.314006	GT:PL	0/1:86,0,105
2	104607735	.	T	C	37.2812	PASS	AC=1;AN=2;BQB=0.248611;DP4=31,21,5,7;DP=70;HOB=0.125;ICB=0.3;MQ0F=0;MQ=20;MQB=1;MQSB=1;RPB=0.69596;SGB=-5.64361;VDB=0.591114	GT:PL	0/1:71,0,117
2	104608950	.	T	A	75	PASS	AC=1;AN=2;BQB=0.992484;DP4=23,17,8,7;DP=63;HOB=0.125;ICB=0.3;MQ0F=0;MQ=20;MQB=1;MQSB=1;RPB=0.639909;SGB=-6.56435;VDB=0.786796	GT:PL	0/1:109,0,53
2	104609607	.	A	G	100	PASS	AC=1;AN=2;BQB=0.179206;DP4=722,670,556,544;DP=2510;HOB=0.125;ICB=0.3;MQ0F=0;MQ=20;MQB=1;MQSB=1;RPB=0.383433;SGB=-339.5;VDB=0.0214302	GT:PL	0/1:134,0,76
2	104627036	.	G	A	84	PASS	AC=1;AN=2;BQB=0.998788;DP4=473,558,170,262;DP=1501;HOB=0.125;ICB=0.3;MQ0F=0;MQ=20;MQB=1;MQSB=1;RPB=0.514445;SGB=-134.522;VDB=0.722394	GT:PL	0/1:118,0,152
2	104629397	.	A	C	47.0813	PASS	AC=2;AN=2;DP4=0,0,6,2;DP=11;MQ0F=0;MQ=20;MQSB=1;SGB=-0.592404;VDB=0.00771167	GT:PL	1/1:20,3,0
2	104744517	.	C	G	55	PASS	AC=1;AN=2;BQB=0.963746;DP4=80,70,22,22;DP=261;HOB=0.125;ICB=0.3;MQ0F=0;MQ=20;MQB=1;MQSB=1;RPB=0.632426;SGB=-15.4632;VDB=0.126546	GT:PL	0/1:89,0,143
2	105206306	.	A	C	41.0822	PASS	AC=1;AN=2;BQB=0.943812;DP4=19,12,5,4;DP=55;HOB=0.125;ICB=0.3;MQ0F=0;MQ=20;MQB=1;MQSB=1;RPB=0.0378722;SGB=4.69269;VDB=0.00667786	GT:PL	0/1:75,0,124
2	105206629	.	A	G	41.0428	PASS	AC=1;AN=2;BQB=0.931779;DP4=5,1,4,2;DP=14;HOB=0.125;ICB=0.3;MQ0F=0;MQ=20;MQB=0.982603;MQSB=1;RPB=0.71154;SGB=2.63044;VDB=0.126977	GT:PL	0/1:75,0,14
2	105208888	.	C	T	80	PASS	AC=1;AN=2;BQB=0.969784;DP4=7,1,5,6;DP=21;HOB=0.125;ICB=0.3;MQ0F=0;MQ=20;MQB=1;MQSB=1;RPB=0.978919;SGB=6.07412;VDB=0.205276	GT:PL	0/1:114,0,12
2	105208941	.	A	G	38.4072	PASS	AC=1;AN=2;BQB=0.500025;DP4=8,3,5,2;DP=22;HOB=0.125;ICB=0.3;MQ0F=0;MQ=20;MQB=1;MQSB=1;RPB=0.743558;SGB=-4.09964;VDB=0.562494	GT:PL	0/1:71,0,42
2	105209030	.	A	G	49.8948	PASS	AC=2;AN=2;BQB=0.0686612;DP4=7,5,6,2;DP=22;HOB=0.5;ICB=0.5;MQ0F=0;MQ=20;MQB=1;MQSB=1;RPB=0.180092;SGB=-4.40924;VDB=0.0752373	GT:PL	1/1:86,4,0
2	105209094	.	C	G	65	PASS	AC=1;AN=2;BQB=0.608765;DP4=9,8,9,3;DP=33;HOB=0.125;ICB=0.3;MQ0F=0;MQ=20;MQB=1;MQSB=1;RPB=0.813729;SGB=-5.6418;VDB=0.629855	GT:PL	0/1:100,0,12
2	105209515	.	C	A	48.2995	PASS	AC=1;AN=2;BQB=0.657209;DP4=12,5,5,4;DP=33;HOB=0.125;ICB=0.3;MQ0F=0;MQ=20;MQB=1;MQSB=1;RPB=0.982365;SGB=4.69269;VDB=0.0958178	GT:PL	0/1:82,0,103
2	105209582	.	C	T	41.5166	PASS	AC=1;AN=2;BQB=0.454809;DP4=16,11,7,4;DP=42;HOB=0.125;ICB=0.3;MQ0F=0;MQ=20;MQB=1;MQSB=1;RPB=0.91618;SGB=-5.33419;VDB=0.11434	GT:PL	0/1:75,0,128
2	105209594	.	T	C	40.291	PASS	AC=1;AN=2;BQB=0.476758;DP4=21,7,8,3;DP=46;HOB=0.125;ICB=0.3;MQ0F=0;MQ=20;MQB=1;MQSB=1;RPB=0.979634;SGB=-5.33419;VDB=0.187522	GT:PL	0/1:74,0,98
2	105367216	.	G	C	65	PASS	AC=1;AN=2;BQB=0.890686;DP4=47,190,16,75;DP=365;HOB=0.125;ICB=0.3;MQ0F=0;MQ=20;MQB=1;MQSB=1;RPB=0.991912;SGB=-29.8853;VDB=3.57113e-13	GT:PL	0/1:99,0,155
2	105640273	.	C	T	32.4152	PASS	AC=1;AN=2;BQB=0.666643;DP4=2,3,3,2;DP=14;HOB=0.125;ICB=0.3;MQ0F=0;MQ=20;MQB=0.952347;MQSB=0.952347;RPB=0.904729;SGB=1.94933;VDB=0.312308	GT:PL	0/1:66,0,19
2	106638757	.	T	A	39.2809	PASS	AC=1;AN=2;BQB=0.058652;DP4=14,3,4,3;DP=28;HOB=0.125;ICB=0.3;MQ0F=0;MQ=20;MQB=1;MQSB=1;RPB=0.95083;SGB=3.31571;VDB=0.695271	GT:PL	0/1:73,0,83
2	106646535	.	C	T	79	PASS	AC=1;AN=2;BQB=0.768733;DP4=27,16,11,8;DP=77;HOB=0.125;ICB=0.3;MQ0F=0;MQ=20;MQB=1;MQSB=1;RPB=0.806107;SGB=11.6141;VDB=0.883798	GT:PL	0/1:113,0,131
2	106646767	.	A	C	76	PASS	AC=1;AN=2;BQB=0.999926;DP4=22,32,7,13;DP=100;HOB=0.125;ICB=0.3;MQ0F=0;MQ=20;MQB=1;MQSB=1;RPB=0.516077;SGB=-8.09853;VDB=0.150452	GT:PL	0/1:110,0,146
2	106647323	.	C	T	69	PASS	AC=1;AN=2;BQB=0.105287;DP4=26,4,10,6;DP=59;HOB=0.125;ICB=0.3;MQ0F=0;MQ=20;MQB=1;MQSB=1;RPB=0.998339;SGB=-6.871;VDB=0.290252	GT:PL	0/1:101,0,85
2	106648324	.	C	T	67	PASS	AC=1;AN=2;BQB=0.486496;DP4=11,14,5,7;DP=43;HOB=0.125;ICB=0.3;MQ0F=0;MQ=20;MQB=1;MQSB=1;RPB=0.978009;SGB=6.76576;VDB=0.941134	GT:PL	0/1:101,0,114
2	106650469	.	C	T	50	PASS	AC=1;AN=2;BQB=0.483816;DP4=25,17,13,4;DP=74;HOB=0.125;ICB=0.3;MQ0F=0;MQ=20;MQB=1;MQSB=1;RPB=0.100794;SGB=-7.17793;VDB=0.063779	GT:PL	0/1:84,0,129
2	106862277	.	C	G	52	PASS	AC=1;AN=2;BQB=0.598107;DP4=8,19,5,6;DP=51;HOB=0.125;ICB=0.3;MQ0F=0;MQ=20;MQB=1;MQSB=1;RPB=0.180389;SGB=-5.3356;VDB=0.056073	GT:PL	0/1:86,0,99
2	107013852	.	G	A	108	PASS	AC=1;AN=2;BQB=0.0980927;DP4=15,16,11,15;DP=65;HOB=0.125;ICB=0.3;MQ0F=0;MQ=20;MQB=1;MQSB=1;RPB=0.730166;SGB=-9.93983;VDB=0.351607	GT:PL	0/1:142,0,72
2	108042865	.	T	C	35.4087	PASS	AC=2;AN=2;BQB=0.356607;DP4=0,5,0,6;DP=11;HOB=0.5;ICB=0.5;MQ0F=0;MQ=20;MQB=0.950952;RPB=0.8618;SGB=2.63044;VDB=0.00276675	GT:PL	1/1:74,18,0
2	108122594	.	C	T	108	PASS	AC=1;AN=2;BQB=0.00848586;DP4=198,279,223,234;DP=936;HOB=0.125;ICB=0.3;MQ0F=0;MQ=20;MQB=1;MQSB=1;RPB=0.234114;SGB=-142.193;VDB=0.631261	GT:PL	0/1:143,0,97
2	108130983	.	G	T	109	PASS	AC=1;AN=2;BQB=0.0010107;DP4=434,371,220,183;DP=1211;HOB=0.125;ICB=0.3;MQ0F=0;MQ=20;MQB=1;MQSB=1;RPB=0.930158;SGB=-125.623;VDB=0.0105171	GT:PL	0/1:143,0,146
2	108133281	.	G	A	41.0729	PASS	AC=1;AN=2;BQB=0.984496;DP4=6,3,2,4;DP=19;HOB=0.125;ICB=0.3;MQ0F=0;MQ=20;MQB=1;MQSB=1;RPB=0.810528;SGB=2.63044;VDB=0.0171133	GT:PL	0/1:75,0,30
2	108134279	.	G	A	35.4332	PASS	AC=1;AN=2;BQB=0.910805;DP4=11,9,4,4;DP=34;HOB=0.125;ICB=0.3;MQ0F=0;MQ=20;MQB=1;MQSB=1;RPB=0.747554;SGB=-4.40924;VDB=0.839009	GT:PL	0/1:69,0,102
2	108137623	.	G	A	95	PASS	AC=1;AN=2;BQB=0.0868155;DP4=164,143,67,59;DP=475;HOB=0.125;ICB=0.3;MQ0F=0;MQ=20;MQB=1;MQSB=1;RPB=0.955594;SGB=-40.6251;VDB=0.0268734	GT:PL	0/1:129,0,146
2	108160358	.	T	C	75	PASS	AC=1;AN=2;BQB=0.239313;DP4=13,114,8,32;DP=184;HOB=0.125;ICB=0.3;MQ0F=0;MQ=20;MQB=1;MQSB=1;RPB=0.985234;SGB=-14.2358;VDB=1.55818e-07	GT:PL	0/1:109,0,122
2	108192325	.	G	T	82	PASS	AC=1;AN=2;BQB=0.973559;DP4=50,36,16,17;DP=131;HOB=0.125;ICB=0.3;MQ0F=0;MQ=20;MQB=1;MQSB=1;RPB=0.787323;SGB=-12.0878;VDB=0.312702	GT:PL	0/1:116,0,128
2	108192504	.	G	T	67	PASS	AC=1;AN=2;BQB=0.998598;DP4=56,38,17,18;DP=156;HOB=0.125;ICB=0.3;MQ0F=0;MQ=20;MQB=1;MQSB=1;RPB=0.0770115;SGB=-12.7015;VDB=0.224352	GT:PL	0/1:100,0,144
2	108205509	.	A	G	43.2154	PASS	AC=1;AN=2;BQB=0.933624;DP4=20,19,11,5;DP=67;HOB=0.125;ICB=0.3;MQ0F=0;MQ=20;MQB=1;MQSB=1;RPB=0.555653;SGB=-6.87115;VDB=0.126824	GT:PL	0/1:75,0,141
2	108208555	.	C	G	42.2059	PASS	AC=1;AN=2;BQB=0.397295;DP4=18,8,4,5;DP=44;HOB=0.125;ICB=0.3;MQ0F=0;MQ=20;MQB=1;MQSB=1;RPB=0.0275858;SGB=-4.72062;VDB=0.00154763	GT:PL	0/1:76,0,63
2	108209113	.	G	A	101	PASS	AC=1;AN=2;BQB=0.883436;DP4=114,139,71,70;DP=415;HOB=0.125;ICB=0.3;MQ0F=0;MQ=20;MQB=1;MQSB=1;RPB=0.486939;SGB=-45.2279;VDB=0.0771025	GT:PL	0/1:135,0,155
2	108210298	.	G	A	71	PASS	AC=1;AN=2;BQB=0.846848;DP4=10,12,6,6;DP=44;HOB=0.125;ICB=0.3;MQ0F=0;MQ=20;MQB=1;MQSB=1;RPB=0.930912;SGB=6.76576;VDB=0.122175	GT:PL	0/1:105,0,102
2	108210969	.	C	T	93	PASS	AC=1;AN=2;BQB=0.657323;DP4=123,75,60,42;DP=318;HOB=0.125;ICB=0.3;MQ0F=0;MQ=20;MQB=1;MQSB=1;RPB=0.959175;SGB=-33.2606;VDB=0.23902	GT:PL	0/1:127,0,137
2	108280205	.	G	T	54	PASS	AC=1;AN=2;BQB=0.399018;DP4=7,8,4,4;DP=23;HOB=0.125;ICB=0.3;MQ0F=0;MQ=20;MQB=1;MQSB=1;RPB=0.811936;SGB=4.00342;VDB=0.338107	GT:PL	0/1:88,0,62
2	113370358	.	A	G	46.2877	PASS	AC=1;AN=2;BQB=0.947627;DP4=126,76,39,23;DP=339;HOB=0.125;ICB=0.3;MQ0F=0;MQ=20;MQB=1;MQSB=1;RPB=0.0803375;SGB=-20.9865;VDB=0.000803065	GT:PL	0/1:80,0,131
2	113651734	.	C	T	35.8346	PASS	AC=1;AN=2;BQB=0.649731;DP4=0,4,3,2;DP=10;HOB=0.125;ICB=0.3;MQ0F=0;MQ=20;MQB=0.974597;MQSB=0.924584;RPB=0.487298;SGB=1.94933;VDB=0.644504	GT:PL	0/1:69,0,2
2	113666521	.	C	G	81	PASS	AC=1;AN=2;BQB=0.533519;DP4=5,5,6,6;DP=22;HOB=0.125;ICB=0.3;MQ0F=0;MQ=20;MQB=1;MQSB=1;RPB=0.204992;SGB=-5.6418;VDB=0.820586	GT:PL	0/1:114,0,16
2	116319463	.	T	A	37.2694	PASS	AC=1;AN=2;BQB=1;DP4=10,5,3,3;DP=30;HOB=0.125;ICB=0.3;MQ0F=0;MQ=20;MQB=1;MQSB=1;RPB=0.952672;SGB=2.63044;VDB=0.17309	GT:PL	0/1:71,0,52
2	116321938	.	C	T	72	PASS	AC=1;AN=2;BQB=0.986775;DP4=7,6,8,4;DP=33;HOB=0.125;ICB=0.3;MQ0F=0;MQ=20;MQB=1;MQSB=1;RPB=0.963693;SGB=-5.6418;VDB=0.0658061	GT:PL	0/1:107,0,13
2	116322465	.	A	G	79	PASS	AC=1;AN=2;BQB=0.431672;DP4=14,11,11,5;DP=49;HOB=0.125;ICB=0.3;MQ0F=0;MQ=20;MQB=1;MQSB=1;RPB=0.982652;SGB=-6.87069;VDB=0.129194	GT:PL	0/1:113,0,88
2	116322596	.	C	A	68	PASS	AC=1;AN=2;BQB=0.381937;DP4=17,5,6,6;DP=43;HOB=0.125;ICB=0.3;MQ0F=0;MQ=20;MQB=1;MQSB=1;RPB=0.0173772;SGB=-5.64284;VDB=0.0576113	GT:PL	0/1:102,0,57
2	116325492	.	C	T	42.1459	PASS	AC=1;AN=2;BQB=0.64104;DP4=17,6,5,4;DP=39;HOB=0.125;ICB=0.3;MQ0F=0;MQ=20;MQB=1;MQSB=1;RPB=0.564878;SGB=-4.72185;VDB=0.139876	GT:PL	0/1:77,0,16
2	116325529	.	G	A	47.4105	PASS	AC=1;AN=2;BQB=0.465784;DP4=19,7,4,6;DP=48;HOB=0.125;ICB=0.3;MQ0F=0;MQ=20;MQB=1;MQSB=1;RPB=0.950735;SGB=-5.02916;VDB=0.570414	GT:PL	0/1:82,0,23
2	116621040	.	G	A	52	PASS	AC=1;AN=2;BQB=0.615947;DP4=47,10,12,3;DP=88;HOB=0.125;ICB=0.3;MQ0F=0;MQ=20;MQB=1;MQSB=1;RPB=0.952499;SGB=8.84268;VDB=0.225199	GT:PL	0/1:86,0,112
2	118631555	.	T	C	116	PASS	AC=1;AN=2;BQB=0.99768;DP4=396,353,233,215;DP=1289;HOB=0.125;ICB=0.3;MQ0F=0;MQ=20;MQB=1;MQSB=1;RPB=0.430543;SGB=-139.432;VDB=0.998973	GT:PL	0/1:150,0,150
2	118944778	.	G	A	32.5299	PASS	AC=1;AN=2;BQB=0.997506;DP4=84,74,29,25;DP=212;HOB=0.125;ICB=0.3;MQ0F=0;MQ=20;MQB=1;MQSB=1;RPB=0.932492;SGB=-18.5317;VDB=0.1347	GT:PL	0/1:65,0,126
2	118974194	.	C	T	33.8873	PASS	AC=1;AN=2;BQB=0.892804;DP4=74,59,14,15;DP=164;HOB=0.125;ICB=0.3;MQ0F=0;MQ=20;MQB=1;MQSB=1;RPB=0.666981;SGB=-10.8604;VDB=0.0259863	GT:PL	0/1:68,0,129
2	119200838	.	T	A	107	PASS	AC=1;AN=2;BQB=0.849771;DP4=74,59,36,34;DP=215;HOB=0.125;ICB=0.3;MQ0F=0;MQ=20;MQB=1;MQSB=1;RPB=0.892752;SGB=-23.4414;VDB=0.220284	GT:PL	0/1:141,0,135
2	119203838	.	G	A	42.8393	PASS	AC=1;AN=2;BQB=0.116355;DP4=12,8,6,3;DP=35;HOB=0.125;ICB=0.3;MQ0F=0;MQ=20;MQB=1;MQSB=1;RPB=0.626915;SGB=-4.72062;VDB=0.435726	GT:PL	0/1:76,0,76
2	119204996	.	G	A	34.8011	PASS	AC=1;AN=2;BQB=0.9748;DP4=25,9,8,5;DP=62;HOB=0.125;ICB=0.3;MQ0F=0;MQ=20;MQB=1;MQSB=1;RPB=0.995485;SGB=-5.94997;VDB=0.156529	GT:PL	0/1:68,0,113
2	119205533	.	G	A	34.9492	PASS	AC=1;AN=2;BQB=0.666183;DP4=30,10,9,3;DP=61;HOB=0.125;ICB=0.3;MQ0F=0;MQ=20;MQB=1;MQSB=1;RPB=0.185626;SGB=6.76576;VDB=0.205941	GT:PL	0/1:69,0,125
2	119209958	.	G	A	45.0545	PASS	AC=1;AN=2;BQB=0.657699;DP4=9,1,10,1;DP=26;HOB=0.125;ICB=0.3;MQ0F=0;MQ=20;MQB=1;MQSB=1;RPB=0.175325;SGB=-5.33419;VDB=0.0141191	GT:PL	0/1:78,0,15
2	119224949	.	A	G	49.124	PASS	AC=1;AN=2;BQB=0.999669;DP4=14,4,3,6;DP=36;HOB=0.125;ICB=0.3;MQ0F=0;MQ=20;MQB=1;MQSB=1;RPB=0.81328;SGB=-4.72062;VDB=0.0692038	GT:PL	0/1:83,0,42
2	119225114	.	A	C	82	PASS	AC=1;AN=2;BQB=0.779025;DP4=7,9,8,6;DP=37;HOB=0.125;ICB=0.3;MQ0F=0;MQ=20;MQB=1;MQSB=1;RPB=0.873708;SGB=-6.25646;VDB=0.34069	GT:PL	0/1:117,0,25
2	119230548	.	G	A	40.2463	PASS	AC=1;AN=2;BQB=0.733307;DP4=34,29,16,6;DP=103;HOB=0.125;ICB=0.3;MQ0F=0;MQ=20;MQB=1;MQSB=1;RPB=0.727498;SGB=-8.71242;VDB=0.107882	GT:PL	0/1:71,0,134
2	119233148	.	T	C	61	PASS	AC=1;AN=2;BQB=0.935802;DP4=126,83,49,28;DP=371;HOB=0.125;ICB=0.3;MQ0F=0;MQ=20;MQB=1;MQSB=1;RPB=0.999454;SGB=-25.5893;VDB=0.794585	GT:PL	0/1:95,0,127
2	119233609	.	A	G	70	PASS	AC=1;AN=2;BQB=0.797284;DP4=81,78,29,28;DP=275;HOB=0.125;ICB=0.3;MQ0F=0;MQ=20;MQB=1;MQSB=1;RPB=0.864457;SGB=-19.4523;VDB=0.903978	GT:PL	0/1:104,0,135
2	119278666	.	T	A	47.8698	PASS	AC=2;AN=2;BQB=0.364827;DP4=7,1,4,2;DP=17;HOB=0.5;ICB=0.5;MQ0F=0;MQ=20;MQB=1;MQSB=1;RPB=0.875173;SGB=-3.78882;VDB=0.915302	GT:PL	1/1:85,15,0
2	119664756	.	T	G	107	PASS	AC=1;AN=2;BQB=0.663157;DP4=288,189,212,154;DP=1041;HOB=0.125;ICB=0.3;MQ0F=0;MQ=20;MQB=1;MQSB=1;RPB=0.420335;SGB=-114.27;VDB=0.866429	GT:PL	0/1:142,0,95
2	119666887	.	C	T	86	PASS	AC=1;AN=2;BQB=0.981205;DP4=234,68,116,40;DP=540;HOB=0.125;ICB=0.3;MQ0F=0;MQ=20;MQB=1;MQSB=1;RPB=0.995879;SGB=-49.8307;VDB=6.29747e-05	GT:PL	0/1:120,0,132
2	119865766	.	T	A	74	PASS	AC=1;AN=2;BQB=0.417227;DP4=14,16,7,6;DP=43;HOB=0.125;ICB=0.3;MQ0F=0;MQ=20;MQB=1;MQSB=1;RPB=0.752764;SGB=7.4578;VDB=0.323571	GT:PL	0/1:108,0,110
2	120025705	.	T	C	67	PASS	AC=2;AN=2;BQB=0.920044;DP4=2,1,3,5;DP=13;HOB=0.5;ICB=0.5;MQ0F=0;MQ=20;MQB=1;MQSB=0.950952;RPB=0.716531;SGB=3.16415;VDB=0.589678	GT:PL	1/1:103,7,0
2	120040954	.	G	A	36.4647	PASS	AC=1;AN=2;BQB=0.88907;DP4=10,4,3,4;DP=25;HOB=0.125;ICB=0.3;MQ0F=0;MQ=20;MQB=1;MQSB=1;RPB=0.557044;SGB=-4.09964;VDB=0.593542	GT:PL	0/1:70,0,57
2	120245317	.	C	T	61	PASS	AC=1;AN=2;BQB=0.636348;DP4=12,9,7,3;DP=44;HOB=0.125;ICB=0.3;MQ0F=0;MQ=20;MQB=1;MQSB=1;RPB=0.922581;SGB=5.38303;VDB=0.954268	GT:PL	0/1:95,0,56
2	120246564	.	T	C	71	PASS	AC=1;AN=2;BQB=0.361567;DP4=8,5,5,5;DP=28;HOB=0.125;ICB=0.3;MQ0F=0;MQ=20;MQB=1;MQSB=1;RPB=1;SGB=5.38303;VDB=0.0978465	GT:PL	0/1:105,0,46
2	120247723	.	G	A	37.3173	PASS	AC=1;AN=2;BQB=0.919262;DP4=6,8,4,3;DP=23;HOB=0.125;ICB=0.3;MQ0F=0;MQ=20;MQB=1;MQSB=1;RPB=0.798183;SGB=3.31571;VDB=0.194874	GT:PL	0/1:71,0,94
2	120334134	.	A	C	77	PASS	AC=1;AN=2;BQB=0.978734;DP4=21,8,9,5;DP=55;HOB=0.125;ICB=0.3;MQ0F=0;MQ=20;MQB=1;MQSB=1;RPB=0.789887;SGB=8.15014;VDB=0.637461	GT:PL	0/1:111,0,76
2	120975282	.	G	A	99	PASS	AC=1;AN=2;BQB=0.92664;DP4=4,1,13,8;DP=30;HOB=0.125;ICB=0.3;MQ0F=0;MQ=20;MQB=1;MQSB=1;RPB=0.410895;SGB=11.8176;VDB=0.298412	GT:PL	0/1:130,0,0
2	120975452	.	C	T	94	PASS	AC=1;AN=2;BQB=0.550186;DP4=56,38,76,47;DP=229;HOB=0.125;ICB=0.3;MQ0F=0;MQ=20;MQB=1;MQSB=1;RPB=0.204143;SGB=83.7009;VDB=7.87507e-05	GT:PL	0/1:128,0,82
2	120975978	.	C	T	115	PASS	AC=1;AN=2;BQB=0.270585;DP4=55,53,52,72;DP=232;HOB=0.125;ICB=0.3;MQ0F=0;MQ=20;MQB=1;MQSB=1;RPB=0.77726;SGB=84.3941;VDB=0.817756	GT:PL	0/1:149,0,104
2	120978026	.	G	A	105	PASS	AC=1;AN=2;BQB=0.038059;DP4=69,54,82,56;DP=301;HOB=0.125;ICB=0.3;MQ0F=0;MQ=20;MQB=1;MQSB=1;RPB=0.999924;SGB=94.0981;VDB=0.977485	GT:PL	0/1:139,0,102
2	120991523	.	C	T	37.9017	PASS	AC=1;AN=2;BQB=0.532126;DP4=11,20,5,5;DP=43;HOB=0.125;ICB=0.3;MQ0F=0;MQ=20;MQB=1;MQSB=1;RPB=0.687765;SGB=5.38303;VDB=0.720461	GT:PL	0/1:72,0,130
2	120992094	.	C	T	49.8615	PASS	AC=1;AN=2;BQB=0.186064;DP4=18,28,7,8;DP=61;HOB=0.125;ICB=0.3;MQ0F=0;MQ=20;MQB=1;MQSB=1;RPB=0.934371;SGB=8.84268;VDB=0.857158	GT:PL	0/1:84,0,150
2	120993009	.	G	A	31.8518	PASS	AC=1;AN=2;BQB=0.999936;DP4=18,20,3,9;DP=54;HOB=0.125;ICB=0.3;MQ0F=0;MQ=20;MQB=1;MQSB=1;RPB=0.997681;SGB=-5.6418;VDB=0.551461	GT:PL	0/1:66,0,146
2	120993665	.	G	T	80	PASS	AC=1;AN=2;BQB=0.587721;DP4=11,20,4,11;DP=47;HOB=0.125;ICB=0.3;MQ0F=0;MQ=20;MQB=1;MQSB=1;RPB=0.601927;SGB=8.84268;VDB=0.211818	GT:PL	0/1:114,0,92
2	121013732	.	G	A	34.5213	PASS	AC=1;AN=2;BQB=0.417126;DP4=21,14,11,2;DP=61;HOB=0.125;ICB=0.3;MQ0F=0;MQ=20;MQB=1;MQSB=1;RPB=0.815853;SGB=-5.95036;VDB=0.77443	GT:PL	0/1:68,0,128
2	121025306	.	G	A	33.0651	PASS	AC=1;AN=2;BQB=0.654487;DP4=90,100,20,27;DP=303;HOB=0.125;ICB=0.3;MQ0F=0;MQ=20;MQB=1;MQSB=1;RPB=0.426378;SGB=-16.3837;VDB=0.00186147	GT:PL	0/1:67,0,125
2	121025506	.	G	A	68	PASS	AC=1;AN=2;BQB=0.908046;DP4=141,106,61,30;DP=410;HOB=0.125;ICB=0.3;MQ0F=0;MQ=20;MQB=1;MQSB=1;RPB=0.857711;SGB=-29.8853;VDB=0.269435	GT:PL	0/1:102,0,139
2	121026960	.	G	T	86	PASS	AC=1;AN=2;BQB=0.968605;DP4=71,9,13,20;DP=118;HOB=0.125;ICB=0.3;MQ0F=0;MQ=20;MQB=1;MQSB=1;RPB=0.0125775;SGB=-12.0878;VDB=0.0698742	GT:PL	0/1:120,0,86
2	121027026	.	C	T	53	PASS	AC=1;AN=2;BQB=0.868538;DP4=91,56,27,15;DP=227;HOB=0.125;ICB=0.3;MQ0F=0;MQ=20;MQB=1;MQSB=1;RPB=0.474081;SGB=-14.8495;VDB=0.00262065	GT:PL	0/1:87,0,124
2	121209582	.	G	A	50	PASS	AC=1;AN=2;BQB=0.160521;DP4=10,15,5,4;DP=39;HOB=0.125;ICB=0.3;MQ0F=0;MQ=20;MQB=1;MQSB=1;RPB=0.403791;SGB=4.69269;VDB=0.908916	GT:PL	0/1:84,0,97
2	121212123	.	T	G	42.2867	PASS	AC=1;AN=2;BQB=0.8919;DP4=21,16,8,3;DP=59;HOB=0.125;ICB=0.3;MQ0F=0;MQ=20;MQB=1;MQSB=1;RPB=0.789882;SGB=-5.3356;VDB=0.0126085	GT:PL	0/1:76,0,117
2	121213815	.	C	T	54	PASS	AC=1;AN=2;BQB=0.958856;DP4=9,7,7,3;DP=31;HOB=0.125;ICB=0.3;MQ0F=0;MQ=20;MQB=1;MQSB=1;RPB=0.870325;SGB=-5.0263;VDB=0.332598	GT:PL	0/1:87,0,73
2	121259266	.	G	A	48.9173	PASS	AC=1;AN=2;BQB=0.812155;DP4=51,35,9,10;DP=127;HOB=0.125;ICB=0.3;MQ0F=0;MQ=20;MQB=1;MQSB=1;RPB=0.898792;SGB=-7.79162;VDB=0.393334	GT:PL	0/1:83,0,141
2	121396662	.	G	T	91	PASS	AC=1;AN=2;BQB=0.84421;DP4=61,27,18,15;DP=157;HOB=0.125;ICB=0.3;MQ0F=0;MQ=20;MQB=1;MQSB=1;RPB=0.0213818;SGB=-12.0878;VDB=0.00371793	GT:PL	0/1:125,0,87
2	121498222	.	G	T	119	PASS	AC=1;AN=2;BQB=0.325862;DP4=1319,1644,710,923;DP=4613;HOB=0.125;ICB=0.3;MQ0F=0;MQ=20;MQB=1;MQSB=1;RPB=0.586599;SGB=-503.052;VDB=0.95045	GT:PL	0/1:153,0,153
2	121509380	.	G	A	80	PASS	AC=1;AN=2;BQB=0.134404;DP4=974,536,319,199;DP=2502;HOB=0.125;ICB=0.3;MQ0F=0;MQ=20;MQB=1;MQSB=1;RPB=0.658307;SGB=-160.911;VDB=0.315111	GT:PL	0/1:114,0,146
2	121509547	.	C	T	69	PASS	AC=1;AN=2;BQB=3.99639e-09;DP4=810,684,299,260;DP=2530;HOB=0.125;ICB=0.3;MQ0F=0;MQ=20;MQB=1;MQSB=1;RPB=0.999717;SGB=-173.492;VDB=0.106815	GT:PL	0/1:103,0,147
2	121678703	.	G	A	44.2294	PASS	AC=1;AN=2;BQB=0.829381;DP4=14,3,5,3;DP=30;HOB=0.125;ICB=0.3;MQ0F=0;MQ=20;MQB=1;MQSB=1;RPB=0.407537;SGB=-4.40924;VDB=0.55693	GT:PL	0/1:78,0,63
2	121715607	.	G	A	74	PASS	AC=1;AN=2;BQB=0.0983497;DP4=62,8,23,8;DP=136;HOB=0.125;ICB=0.3;MQ0F=0;MQ=20;MQB=1;MQSB=1;RPB=0.997016;SGB=-11.4741;VDB=0.324389	GT:PL	0/1:108,0,85
2	121798591	.	T	C	74	PASS	AC=1;AN=2;BQB=0.853684;DP4=15,9,14,5;DP=56;HOB=0.125;ICB=0.3;MQ0F=0;MQ=20;MQB=1;MQSB=1;RPB=0.881903;SGB=-7.79174;VDB=0.901572	GT:PL	0/1:108,0,77
2	121798805	.	T	C	34.8722	PASS	AC=1;AN=2;BQB=0.978281;DP4=14,9,4,5;DP=39;HOB=0.125;ICB=0.3;MQ0F=0;MQ=20;MQB=1;MQSB=1;RPB=0.989298;SGB=-4.72062;VDB=0.692532	GT:PL	0/1:68,0,93
2	121799850	.	C	T	109	PASS	AC=1;AN=2;BQB=0.998793;DP4=239,90,144,76;DP=647;HOB=0.125;ICB=0.3;MQ0F=0;MQ=20;MQB=1;MQSB=1;RPB=0.0388079;SGB=-69.4693;VDB=0.00423104	GT:PL	0/1:143,0,102
2	121800303	.	A	C	96	PASS	AC=1;AN=2;BQB=0.0736416;DP4=182,95,137,74;DP=641;HOB=0.125;ICB=0.3;MQ0F=0;MQ=20;MQB=1;MQSB=1;RPB=0.406933;SGB=-66.7076;VDB=0.453257	GT:PL	0/1:131,0,85
2	121817421	.	G	A	89	PASS	AC=1;AN=2;BQB=5.95345e-07;DP4=18,269,5,164;DP=456;HOB=0.125;ICB=0.3;MQ0F=0;MQ=20;MQB=1;MQSB=1;RPB=0.00963051;SGB=-53.8198;VDB=4.73868e-06	GT:PL	0/1:123,0,95
2	121828808	.	A	G	39.4483	PASS	AC=1;AN=2;BQB=0.435266;DP4=11,10,5,4;DP=31;HOB=0.125;ICB=0.3;MQ0F=0;MQ=20;MQB=1;MQSB=1;RPB=0.983748;SGB=-4.72062;VDB=0.648333	GT:PL	0/1:72,0,89
2	122012837	.	A	G	45.2591	PASS	AC=1;AN=2;BQB=0.988249;DP4=367,367,134,148;DP=1019;HOB=0.125;ICB=0.3;MQ0F=0;MQ=20;MQB=1;MQSB=1;RPB=0.806223;SGB=-88.4942;VDB=0.0706136	GT:PL	0/1:79,0,137
2	122020495	.	C	T	37.2937	PASS	AC=1;AN=2;BQB=0.619487;DP4=368,217,113,75;DP=893;HOB=0.125;ICB=0.3;MQ0F=0;MQ=20;MQB=1;MQSB=1;RPB=0.0575228;SGB=-59.65;VDB=0.853644	GT:PL	0/1:71,0,126
2	122028574	.	G	A	49.173	PASS	AC=1;AN=2;BQB=0.436027;DP4=216,226,85,114;DP=788;HOB=0.125;ICB=0.3;MQ0F=0;MQ=20;MQB=1;MQSB=1;RPB=0.0423752;SGB=-63.0254;VDB=0.847346	GT:PL	0/1:83,0,140
2	122062529	.	T	G	30.257	PASS	AC=1;AN=2;BQB=0.755254;DP4=10,2,4,2;DP=21;HOB=0.125;ICB=0.3;MQ0F=0;MQ=20;MQB=1;MQSB=1;RPB=0.755254;SGB=-3.78882;VDB=0.387746	GT:PL	0/1:64,0,33
2	122134956	.	T	C	83	PASS	AC=1;AN=2;BQB=0.906732;DP4=106,47,44,25;DP=281;HOB=0.125;ICB=0.3;MQ0F=0;MQ=20;MQB=1;MQSB=1;RPB=0.708782;SGB=-23.1345;VDB=0.254682	GT:PL	0/1:117,0,127
2	122202221	.	G	A	57	PASS	AC=2;AN=2;BQB=0.998622;DP4=3,5,5,3;DP=18;HOB=0.5;ICB=0.5;MQ0F=0;MQ=20;MQB=1;MQSB=1;RPB=0.222823;SGB=-4.40924;VDB=0.000444986	GT:PL	1/1:91,4,0
2	122224994	.	C	T	41.319	PASS	AC=1;AN=2;BQB=0.838647;DP4=28,15,9,5;DP=80;HOB=0.125;ICB=0.3;MQ0F=0;MQ=20;MQB=1;MQSB=1;RPB=0.96688;SGB=-6.25731;VDB=0.113622	GT:PL	0/1:75,0,132
2	122227921	.	T	C	46.6045	PASS	AC=1;AN=2;BQB=0.651439;DP4=5,7,2,6;DP=23;HOB=0.125;ICB=0.3;MQ0F=0;MQ=20;MQB=1;MQSB=1;RPB=0.928296;SGB=-4.40924;VDB=0.160991	GT:PL	0/1:80,0,42
2	122234679	.	G	C	89	PASS	AC=1;AN=2;BQB=0.681716;DP4=16,13,11,7;DP=60;HOB=0.125;ICB=0.3;MQ0F=0;MQ=20;MQB=1;MQSB=1;RPB=0.17015;SGB=-7.48484;VDB=0.691215	GT:PL	0/1:123,0,49
2	122647187	.	G	A	54	PASS	AC=1;AN=2;BQB=0.98557;DP4=19,24,8,8;DP=59;HOB=0.125;ICB=0.3;MQ0F=0;MQ=20;MQB=1;MQSB=1;RPB=0.895906;SGB=-6.871;VDB=0.263719	GT:PL	0/1:88,0,145
2	122647196	.	A	G	51	PASS	AC=1;AN=2;BQB=0.622149;DP4=19,23,6,10;DP=58;HOB=0.125;ICB=0.3;MQ0F=0;MQ=20;MQB=1;MQSB=1;RPB=0.821909;SGB=-6.871;VDB=0.512648	GT:PL	0/1:85,0,147
2	122812728	.	C	T	62	PASS	AC=2;AN=2;BQB=0.333333;DP4=0,2,3,3;DP=11;HOB=0.5;ICB=0.5;MQ0F=0;MQ=20;MQB=1;MQSB=0.900802;RPB=0.166667;SGB=1.97062;VDB=0.381141	GT:PL	1/1:99,18,0
2	122833581	.	C	T	87	PASS	AC=2;AN=2;BQB=0.671446;DP4=371,324,294,354;DP=1355;HOB=0.5;ICB=0.5;MQ0F=0;MQ=20;MQB=1;MQSB=1;RPB=0.00155076;SGB=-200.802;VDB=0.999997	GT:PL	1/1:126,90,0
2	122834106	.	C	G	52	PASS	AC=1;AN=2;BQB=0.00905252;DP4=690,524,523,365;DP=2110;HOB=0.125;ICB=0.3;MQ0F=0;MQ=20;MQB=1;MQSB=1;RPB=0.0786489;SGB=-274.447;VDB=0.847873	GT:PL	0/1:87,0,3
2	122834411	.	G	A	83	PASS	AC=2;AN=2;BQB=0.716885;DP4=12,0,7,6;DP=27;HOB=0.5;ICB=0.5;MQ0F=0;MQ=20;MQB=1;MQSB=1;RPB=0.732699;SGB=-5.9492;VDB=0.308259	GT:PL	1/1:119,4,0
2	122834420	.	A	G	80	PASS	AC=2;AN=2;BQB=0.411112;DP4=13,0,7,6;DP=28;HOB=0.5;ICB=0.5;MQ0F=0;MQ=20;MQB=1;MQSB=1;RPB=0.209069;SGB=-5.9492;VDB=0.281535	GT:PL	1/1:119,16,0
2	122834466	.	C	T	64	PASS	AC=1;AN=2;BQB=0.000528489;DP4=542,697,383,516;DP=2161;HOB=0.125;ICB=0.3;MQ0F=0;MQ=20;MQB=1;MQSB=1;RPB=0.0223956;SGB=-277.822;VDB=0.00389806	GT:PL	0/1:99,0,2
2	122834541	.	G	T	107	PASS	AC=2;AN=2;BQB=0.46002;DP4=399,394,425,306;DP=1558;HOB=0.5;ICB=0.5;MQ0F=0;MQ=20;MQB=1;MQSB=1;RPB=0.0268922;SGB=-226.271;VDB=0.600231	GT:PL	1/1:146,197,0
2	122834563	.	T	C	97	PASS	AC=2;AN=2;BQB=6.52988e-30;DP4=421,265,441,258;DP=1419;HOB=0.5;ICB=0.5;MQ0F=0;MQ=20;MQB=1;MQSB=1;RPB=0.0990048;SGB=-216.452;VDB=0.331615	GT:PL	1/1:136,142,0
2	123189295	.	C	T	69	PASS	AC=1;AN=2;BQB=0.940878;DP4=14,16,10,5;DP=57;HOB=0.125;ICB=0.3;MQ0F=0;MQ=20;MQB=1;MQSB=1;RPB=0.75688;SGB=-6.56403;VDB=0.290566	GT:PL	0/1:103,0,112
2	123240238	.	C	T	41.9283	PASS	AC=1;AN=2;BQB=0.77715;DP4=15,4,10,1;DP=42;HOB=0.125;ICB=0.3;MQ0F=0;MQ=20;MQB=1;MQSB=1;RPB=0.981422;SGB=-5.33419;VDB=0.668533	GT:PL	0/1:76,0,50
2	124820491	.	T	G	30.3962	PASS	AC=1;AN=2;BQB=0.734057;DP4=9,32,6,6;DP=59;HOB=0.125;ICB=0.3;MQ0F=0;MQ=20;MQB=1;MQSB=1;RPB=0.568594;SGB=-5.64361;VDB=0.0807596	GT:PL	0/1:64,0,127
2	124958475	.	G	A	48.801	PASS	AC=1;AN=2;BQB=0.967951;DP4=58,35,21,12;DP=157;HOB=0.125;ICB=0.3;MQ0F=0;MQ=20;MQB=1;MQSB=1;RPB=0.809994;SGB=-12.0878;VDB=0.745242	GT:PL	0/1:81,0,137
2	124961285	.	G	A	57	PASS	AC=1;AN=2;BQB=0.555249;DP4=42,23,9,6;DP=98;HOB=0.125;ICB=0.3;MQ0F=0;MQ=20;MQB=1;MQSB=1;RPB=0.714642;SGB=8.84268;VDB=0.00540975	GT:PL	0/1:91,0,137
2	124962588	.	T	A	63	PASS	AC=1;AN=2;BQB=0.398236;DP4=120,40,47,19;DP=293;HOB=0.125;ICB=0.3;MQ0F=0;MQ=20;MQB=1;MQSB=1;RPB=0.857319;SGB=-22.2139;VDB=0.132383	GT:PL	0/1:97,0,130
2	124964797	.	G	T	31.2277	PASS	AC=1;AN=2;BQB=0.962361;DP4=57,46,20,11;DP=168;HOB=0.125;ICB=0.3;MQ0F=0;MQ=20;MQB=1;MQSB=1;RPB=0.8437;SGB=-11.4741;VDB=0.0241067	GT:PL	0/1:65,0,130
2	124969824	.	G	A	39.2976	PASS	AC=1;AN=2;BQB=0.996865;DP4=5,8,5,2;DP=24;HOB=0.125;ICB=0.3;MQ0F=0;MQ=20;MQB=1;MQSB=1;RPB=0.996865;SGB=3.31571;VDB=0.89639	GT:PL	0/1:73,0,65
2	124978526	.	C	T	35.2925	PASS	AC=1;AN=2;BQB=0.943335;DP4=1,9,1,6;DP=18;HOB=0.125;ICB=0.3;MQ0F=0;MQ=20;MQB=1;MQSB=1;RPB=0.621145;SGB=-4.09964;VDB=0.439213	GT:PL	0/1:68,0,31
2	124980596	.	C	G	34.4676	PASS	AC=1;AN=2;BQB=0.64118;DP4=5,4,4,2;DP=19;HOB=0.125;ICB=0.3;MQ0F=0;MQ=20;MQB=1;MQSB=1;RPB=0.0815169;SGB=2.63044;VDB=0.189016	GT:PL	0/1:68,0,57
2	125013006	.	C	T	45.287	PASS	AC=1;AN=2;BQB=0.90295;DP4=276,137,72,61;DP=654;HOB=0.125;ICB=0.3;MQ0F=0;MQ=20;MQB=1;MQSB=1;RPB=0.277831;SGB=-42.7731;VDB=0.0128463	GT:PL	0/1:79,0,126
2	125013148	.	C	T	32.2909	PASS	AC=1;AN=2;BQB=0.490041;DP4=412,238,145,73;DP=1136;HOB=0.125;ICB=0.3;MQ0F=0;MQ=20;MQB=1;MQSB=1;RPB=0.733414;SGB=-68.8556;VDB=0.0273204	GT:PL	0/1:66,0,129
2	125015945	.	G	A	42.5128	PASS	AC=1;AN=2;BQB=1;DP4=9,4,2,6;DP=24;HOB=0.125;ICB=0.3;MQ0F=0;MQ=20;MQB=1;MQSB=1;RPB=0.685489;SGB=-4.40924;VDB=0.630851	GT:PL	0/1:74,0,63
2	125030120	.	C	T	34.3014	PASS	AC=1;AN=2;BQB=0.489126;DP4=10,4,2,4;DP=30;HOB=0.125;ICB=0.3;MQ0F=0;MQ=20;MQB=1;MQSB=1;RPB=0.587745;SGB=2.63044;VDB=0.155969	GT:PL	0/1:68,0,69
2	125043173	.	C	T	65	PASS	AC=2;AN=2;BQB=0.875;DP4=1,1,5,3;DP=12;HOB=0.5;ICB=0.5;MQ0F=0;MQ=20;MQB=1;MQSB=1.00775;RPB=0;SGB=3.16415;VDB=0.149607	GT:PL	1/1:100,7,0
2	125292330	.	T	C	72	PASS	AC=1;AN=2;BQB=0.902253;DP4=18,11,10,4;DP=47;HOB=0.125;ICB=0.3;MQ0F=0;MQ=20;MQB=1;MQSB=1;RPB=0.782822;SGB=8.15014;VDB=0.0711401	GT:PL	0/1:106,0,79
2	125449685	.	A	T	79	PASS	AC=1;AN=2;BQB=0.125547;DP4=18,10,6,10;DP=54;HOB=0.125;ICB=0.3;MQ0F=0;MQ=20;MQB=1;MQSB=1;RPB=0.961404;SGB=-6.871;VDB=0.406889	GT:PL	0/1:112,0,109
2	125449700	.	T	C	61	PASS	AC=1;AN=2;BQB=0.547614;DP4=15,15,7,6;DP=54;HOB=0.125;ICB=0.3;MQ0F=0;MQ=20;MQB=1;MQSB=1;RPB=0.954812;SGB=-5.9492;VDB=0.50976	GT:PL	0/1:95,0,123
2	125473578	.	G	A	85	PASS	AC=1;AN=2;BQB=0.304968;DP4=82,54,36,29;DP=224;HOB=0.125;ICB=0.3;MQ0F=0;MQ=20;MQB=1;MQSB=1;RPB=0.70277;SGB=-21.9071;VDB=0.730348	GT:PL	0/1:119,0,141
2	125509023	.	T	C	36.9968	PASS	AC=1;AN=2;BQB=0.920767;DP4=119,74,18,20;DP=304;HOB=0.125;ICB=0.3;MQ0F=0;MQ=20;MQB=1;MQSB=1;RPB=0.796519;SGB=-13.6221;VDB=0.879975	GT:PL	0/1:71,0,131
2	126350418	.	G	A	44.2344	PASS	AC=1;AN=2;BQB=0.487237;DP4=100,27,47,9;DP=239;HOB=0.125;ICB=0.3;MQ0F=0;MQ=20;MQB=1;MQSB=1;RPB=0.378212;SGB=-19.1454;VDB=0.000749751	GT:PL	0/1:78,0,105
2	126351765	.	A	G	86	PASS	AC=1;AN=2;BQB=0.69274;DP4=73,50,68,44;DP=307;HOB=0.125;ICB=0.3;MQ0F=0;MQ=20;MQB=1;MQSB=1;RPB=0.0344439;SGB=-36.3292;VDB=0.627476	GT:PL	0/1:121,0,79
2	126351864	.	C	T	85	PASS	AC=1;AN=2;BQB=0.625565;DP4=62,42,56,38;DP=221;HOB=0.125;ICB=0.3;MQ0F=0;MQ=20;MQB=1;MQSB=1;RPB=0.335588;SGB=-30.8058;VDB=0.368008	GT:PL	0/1:120,0,67
2	126351942	.	G	A	89	PASS	AC=1;AN=2;BQB=0.859872;DP4=86,41,72,41;DP=269;HOB=0.125;ICB=0.3;MQ0F=0;MQ=20;MQB=1;MQSB=1;RPB=0.870281;SGB=-36.636;VDB=0.407389	GT:PL	0/1:123,0,71
2	126351963	.	G	A	85	PASS	AC=1;AN=2;BQB=0.717357;DP4=96,41,74,48;DP=311;HOB=0.125;ICB=0.3;MQ0F=0;MQ=20;MQB=1;MQSB=1;RPB=0.904584;SGB=-39.3977;VDB=0.404525	GT:PL	0/1:119,0,59
2	126352086	.	T	C	70	PASS	AC=1;AN=2;BQB=0.870036;DP4=147,84,55,38;DP=398;HOB=0.125;ICB=0.3;MQ0F=0;MQ=20;MQB=1;MQSB=1;RPB=0.915258;SGB=-30.499;VDB=0.57749	GT:PL	0/1:104,0,135
2	126352092	.	C	T	69	PASS	AC=1;AN=2;BQB=0.451895;DP4=139,88,55,36;DP=388;HOB=0.125;ICB=0.3;MQ0F=0;MQ=20;MQB=1;MQSB=1;RPB=0.304039;SGB=-29.8853;VDB=0.493208	GT:PL	0/1:103,0,135
2	126352173	.	G	A	71	PASS	AC=1;AN=2;BQB=0.999016;DP4=78,122,32,45;DP=319;HOB=0.125;ICB=0.3;MQ0F=0;MQ=20;MQB=1;MQSB=1;RPB=0.548116;SGB=-25.5893;VDB=0.194406	GT:PL	0/1:105,0,144
2	126353943	.	C	A	43.2951	PASS	AC=1;AN=2;BQB=0.485589;DP4=114,55,52,13;DP=271;HOB=0.125;ICB=0.3;MQ0F=0;MQ=20;MQB=1;MQSB=1;RPB=0.915828;SGB=-21.9071;VDB=0.0337003	GT:PL	0/1:77,0,128
2	126354408	.	C	T	70	PASS	AC=1;AN=2;BQB=0.999636;DP4=52,38,22,14;DP=143;HOB=0.125;ICB=0.3;MQ0F=0;MQ=20;MQB=1;MQSB=1;RPB=0.577649;SGB=-13.0084;VDB=0.987082	GT:PL	0/1:104,0,145
2	126360669	.	T	C	32.3138	PASS	AC=1;AN=2;BQB=0.940317;DP4=8,5,4,2;DP=21;HOB=0.125;ICB=0.3;MQ0F=0;MQ=20;MQB=1;MQSB=1;RPB=0.984733;SGB=2.63044;VDB=0.530999	GT:PL	0/1:66,0,69
2	126534158	.	C	T	62	PASS	AC=1;AN=2;BQB=0.923916;DP4=25,18,5,5;DP=71;HOB=0.125;ICB=0.3;MQ0F=0;MQ=20;MQB=1;MQSB=1;RPB=0.347011;SGB=5.38303;VDB=0.306317	GT:PL	0/1:96,0,93
2	126534167	.	G	A	50	PASS	AC=1;AN=2;BQB=0.985154;DP4=20,22,5,4;DP=64;HOB=0.125;ICB=0.3;MQ0F=0;MQ=20;MQB=1;MQSB=1;RPB=0.473341;SGB=4.69269;VDB=0.122215	GT:PL	0/1:84,0,99
2	126534996	.	A	C	56	PASS	AC=1;AN=2;BQB=0.838046;DP4=32,18,5,8;DP=83;HOB=0.125;ICB=0.3;MQ0F=0;MQ=20;MQB=1;MQSB=1;RPB=0.907102;SGB=-5.9492;VDB=0.367989	GT:PL	0/1:90,0,126
2	126535322	.	C	T	58	PASS	AC=1;AN=2;BQB=0.588245;DP4=20,29,5,10;DP=79;HOB=0.125;ICB=0.3;MQ0F=0;MQ=20;MQB=1;MQSB=1;RPB=0.999717;SGB=-6.56424;VDB=0.267301	GT:PL	0/1:92,0,122
2	126537521	.	C	T	35.1654	PASS	AC=1;AN=2;BQB=0.976181;DP4=4,4,3,2;DP=15;HOB=0.125;ICB=0.3;MQ0F=0;MQ=20;MQB=1;MQSB=0.961166;RPB=0.41985;SGB=1.94933;VDB=0.176043	GT:PL	0/1:69,0,2
2	126565518	.	C	T	118	PASS	AC=1;AN=2;BQB=0.792757;DP4=359,302,173,154;DP=995;HOB=0.125;ICB=0.3;MQ0F=0;MQ=20;MQB=1;MQSB=1;RPB=0.221206;SGB=-102.303;VDB=0.622023	GT:PL	0/1:152,0,122
2	126676772	.	A	G	68	PASS	AC=1;AN=2;BQB=0.613371;DP4=39,13,8,9;DP=87;HOB=0.125;ICB=0.3;MQ0F=0;MQ=20;MQB=1;MQSB=1;RPB=0.634467;SGB=-7.1781;VDB=0.0113579	GT:PL	0/1:102,0,96
2	126723619	.	C	T	112	PASS	AC=1;AN=2;BQB=0.916139;DP4=37,41,17,27;DP=123;HOB=0.125;ICB=0.3;MQ0F=0;MQ=20;MQB=1;MQSB=1;RPB=0.280637;SGB=-15.4632;VDB=0.539736	GT:PL	0/1:146,0,117
2	126910399	.	T	G	86	PASS	AC=1;AN=2;BQB=0.474308;DP4=38,44,12,15;DP=133;HOB=0.125;ICB=0.3;MQ0F=0;MQ=20;MQB=1;MQSB=1;RPB=0.507181;SGB=-10.2467;VDB=0.860822	GT:PL	0/1:120,0,147
2	126920049	.	A	G	79	PASS	AC=1;AN=2;BQB=0.429653;DP4=22,12,8,8;DP=68;HOB=0.125;ICB=0.3;MQ0F=0;MQ=20;MQB=1;MQSB=1;RPB=0.133468;SGB=-6.87123;VDB=0.000375503	GT:PL	0/1:114,0,29
2	126936620	.	C	T	56	PASS	AC=1;AN=2;BQB=0.658111;DP4=71,42,14,14;DP=166;HOB=0.125;ICB=0.3;MQ0F=0;MQ=20;MQB=1;MQSB=1;RPB=0.0196377;SGB=-10.5535;VDB=0.0516381	GT:PL	0/1:90,0,138
2	126938308	.	G	A	88	PASS	AC=1;AN=2;BQB=0.279268;DP4=55,119,15,55;DP=275;HOB=0.125;ICB=0.3;MQ0F=0;MQ=20;MQB=1;MQSB=1;RPB=0.982205;SGB=-23.4414;VDB=0.00701298	GT:PL	0/1:122,0,153
2	126947306	.	G	A	64	PASS	AC=2;AN=2;BQB=0.877913;DP4=2,1,4,4;DP=13;HOB=0.5;ICB=0.5;MQ0F=0;MQ=20;MQB=1;MQSB=0.950952;RPB=0.877913;SGB=3.16415;VDB=0.148222	GT:PL	1/1:100,7,0
2	126986996	.	C	T	32.9155	PASS	AC=1;AN=2;BQB=0.89338;DP4=2,2,3,2;DP=10;HOB=0.125;ICB=0.3;MQ0F=0;MQ=20;MQB=0.974597;MQSB=0.974597;RPB=0.89338;SGB=1.94933;VDB=0.997468	GT:PL	0/1:66,0,19
2	127043073	.	T	A	40.2091	PASS	AC=1;AN=2;BQB=0.836049;DP4=8,6,8,1;DP=25;HOB=0.125;ICB=0.3;MQ0F=0;MQ=20;MQB=1;MQSB=1;RPB=0.452191;SGB=-4.71804;VDB=0.045795	GT:PL	0/1:75,0,10
2	127178258	.	G	T	33.3449	PASS	AC=1;AN=2;BQB=0.613637;DP4=102,109,33,42;DP=287;HOB=0.125;ICB=0.3;MQ0F=0;MQ=20;MQB=1;MQSB=1;RPB=0.763456;SGB=-24.9756;VDB=0.0503529	GT:PL	0/1:67,0,122
2	127187702	.	G	C	57	PASS	AC=1;AN=2;BQB=0.933125;DP4=70,78,25,31;DP=205;HOB=0.125;ICB=0.3;MQ0F=0;MQ=20;MQB=1;MQSB=1;RPB=0.443244;SGB=-19.1454;VDB=0.221263	GT:PL	0/1:90,0,134
2	127366089	.	C	T	57	PASS	AC=2;AN=2;BQB=0.711124;DP4=5,6,3,5;DP=27;HOB=0.5;ICB=0.5;MQ0F=0;MQ=20;MQB=1;MQSB=1;RPB=0.969784;SGB=-4.40924;VDB=0.229708	GT:PL	1/1:93,4,0
2	127524563	.	C	T	31.2721	PASS	AC=1;AN=2;BQB=0.246501;DP4=84,109,33,26;DP=337;HOB=0.125;ICB=0.3;MQ0F=0;MQ=20;MQB=1;MQSB=1;RPB=0.297462;SGB=-20.066;VDB=7.09252e-05	GT:PL	0/1:65,0,129
2	127627769	.	T	C	42.0018	PASS	AC=1;AN=2;BQB=0.984776;DP4=33,35,5,7;DP=90;HOB=0.125;ICB=0.3;MQ0F=0;MQ=20;MQB=1;MQSB=1;RPB=0.198324;SGB=-5.6418;VDB=0.750182	GT:PL	0/1:76,0,136
2	127665409	.	G	A	69	PASS	AC=1;AN=2;BQB=0.350882;DP4=28,50,8,22;DP=130;HOB=0.125;ICB=0.3;MQ0F=0;MQ=20;MQB=1;MQSB=1;RPB=0.77914;SGB=-11.1672;VDB=0.00761652	GT:PL	0/1:102,0,151
2	127692738	.	G	A	33.2048	PASS	AC=1;AN=2;BQB=0.711573;DP4=5,4,3,3;DP=20;HOB=0.125;ICB=0.3;MQ0F=0;MQ=20;MQB=1;MQSB=1;RPB=0.99308;SGB=-3.78882;VDB=0.177551	GT:PL	0/1:66,0,17
2	127846198	.	C	T	48.1167	PASS	AC=1;AN=2;BQB=0.549154;DP4=13,13,5,5;DP=44;HOB=0.125;ICB=0.3;MQ0F=0;MQ=20;MQB=1;MQSB=1;RPB=0.779206;SGB=5.38303;VDB=0.643503	GT:PL	0/1:82,0,121
2	127852893	.	C	T	91	PASS	AC=1;AN=2;BQB=0.138921;DP4=197,75,111,47;DP=528;HOB=0.125;ICB=0.3;MQ0F=0;MQ=20;MQB=1;MQSB=1;RPB=0.0394966;SGB=-50.4444;VDB=0.953965	GT:PL	0/1:125,0,134
2	127853361	.	A	G	95	PASS	AC=1;AN=2;BQB=0.946329;DP4=59,89,14,59;DP=246;HOB=0.125;ICB=0.3;MQ0F=0;MQ=20;MQB=1;MQSB=1;RPB=0.988499;SGB=-24.3619;VDB=0.849963	GT:PL	0/1:129,0,150
2	127853984	.	G	A	69	PASS	AC=1;AN=2;BQB=0.01087;DP4=121,83,48,38;DP=379;HOB=0.125;ICB=0.3;MQ0F=0;MQ=20;MQB=1;MQSB=1;RPB=0.0933462;SGB=-28.351;VDB=0.034055	GT:PL	0/1:103,0,136
2	127854157	.	G	T	100	PASS	AC=1;AN=2;BQB=0.457065;DP4=68,76,63,37;DP=300;HOB=0.125;ICB=0.3;MQ0F=0;MQ=20;MQB=1;MQSB=1;RPB=0.0683657;SGB=-32.6469;VDB=0.580407	GT:PL	0/1:134,0,115
2	127855589	.	C	G	35.4984	PASS	AC=2;AN=2;BQB=1.01283;DP4=2,1,2,2;DP=11;HOB=0.5;ICB=0.5;MQ0F=0;MQ=20;MQB=1.01283;MQSB=1.01283;RPB=0.810265;SGB=1.27626;VDB=0.43429	GT:PL	1/1:73,12,0
2	127856085	.	G	A	79	PASS	AC=1;AN=2;BQB=0.72546;DP4=145,210,63,115;DP=536;HOB=0.125;ICB=0.3;MQ0F=0;MQ=20;MQB=1;MQSB=1;RPB=0.186127;SGB=-56.5815;VDB=0.573567	GT:PL	0/1:113,0,155
2	127860399	.	A	G	103	PASS	AC=1;AN=2;BQB=0.000378122;DP4=143,162,112,153;DP=588;HOB=0.125;ICB=0.3;MQ0F=0;MQ=20;MQB=1;MQSB=1;RPB=0.994839;SGB=-83.2777;VDB=0.00159789	GT:PL	0/1:138,0,66
2	127891817	.	C	T	82	PASS	AC=1;AN=2;BQB=0.623201;DP4=10,7,9,5;DP=40;HOB=0.125;ICB=0.3;MQ0F=0;MQ=20;MQB=1;MQSB=1;RPB=0.587098;SGB=8.15014;VDB=0.00517783	GT:PL	0/1:116,0,54
2	127893278	.	G	A	37.7771	PASS	AC=1;AN=2;BQB=0.764148;DP4=13,10,1,8;DP=37;HOB=0.125;ICB=0.3;MQ0F=0;MQ=20;MQB=1;MQSB=1;RPB=0.986045;SGB=-4.72062;VDB=0.180184	GT:PL	0/1:72,0,39
2	127893298	.	G	A	61	PASS	AC=1;AN=2;BQB=0.254521;DP4=10,10,2,10;DP=36;HOB=0.125;ICB=0.3;MQ0F=0;MQ=20;MQB=1;MQSB=1;RPB=0.180996;SGB=-5.64284;VDB=0.775148	GT:PL	0/1:96,0,19
2	127893351	.	T	A	46.0541	PASS	AC=1;AN=2;BQB=0.571617;DP4=7,12,3,6;DP=30;HOB=0.125;ICB=0.3;MQ0F=0;MQ=20;MQB=1;MQSB=1;RPB=0.840105;SGB=-4.72062;VDB=0.443437	GT:PL	0/1:80,0,40
2	127893826	.	C	T	102	PASS	AC=1;AN=2;BQB=0.837226;DP4=95,60,58,40;DP=257;HOB=0.125;ICB=0.3;MQ0F=0;MQ=20;MQB=1;MQSB=1;RPB=0.353257;SGB=-32.0332;VDB=0.833692	GT:PL	0/1:136,0,111
2	127902284	.	C	T	59	PASS	AC=1;AN=2;BQB=0.272074;DP4=1,3,5,3;DP=13;HOB=0.125;ICB=0.3;MQ0F=0;MQ=20;MQB=1;MQSB=0.982603;RPB=0.98568;SGB=4.00342;VDB=0.528538	GT:PL	0/1:92,0,10
2	127904100	.	A	G	30.5656	PASS	AC=1;AN=2;BQB=0.86274;DP4=7,4,6,1;DP=19;HOB=0.125;ICB=0.3;MQ0F=0;MQ=20;MQB=1;MQSB=1;RPB=0.500025;SGB=-4.09964;VDB=0.0637684	GT:PL	0/1:62,0,57
2	127904214	.	A	G	53	PASS	AC=1;AN=2;BQB=0.995381;DP4=6,3,5,3;DP=23;HOB=0.125;ICB=0.3;MQ0F=0;MQ=20;MQB=1;MQSB=1;RPB=0.715702;SGB=-4.40924;VDB=0.215483	GT:PL	0/1:86,0,11
2	127904676	.	G	A	31.0413	PASS	AC=2;AN=2;BQB=0.992367;DP4=4,0,3,1;DP=10;HOB=0.5;ICB=0.5;MQ0F=0;MQ=20;MQB=0.992367;MQSB=1;RPB=0.62023;SGB=1.27626;VDB=0.935868	GT:PL	1/1:69,12,0
2	127905840	.	G	T	47.2476	PASS	AC=2;AN=2;BQB=0.900802;DP4=1,2,3,2;DP=10;HOB=0.5;ICB=0.5;MQ0F=0;MQ=20;MQB=0.900802;MQSB=0.992367;RPB=0.750668;SGB=1.94933;VDB=0.845044	GT:PL	1/1:85,15,0
2	128084569	.	G	A	67	PASS	AC=1;AN=2;BQB=0.922119;DP4=14,10,7,5;DP=44;HOB=0.125;ICB=0.3;MQ0F=0;MQ=20;MQB=1;MQSB=1;RPB=0.92824;SGB=6.76576;VDB=0.505913	GT:PL	0/1:101,0,112
2	128085170	.	C	T	70	PASS	AC=1;AN=2;BQB=0.394195;DP4=21,12,11,5;DP=55;HOB=0.125;ICB=0.3;MQ0F=0;MQ=20;MQB=1;MQSB=1;RPB=0.417431;SGB=-6.87069;VDB=0.656585	GT:PL	0/1:104,0,107
2	128088320	.	G	C,T	247	PASS	AC=1,1;AN=2;DP4=0,0,22,12;DP=43;MQ0F=0;MQ=20;MQSB=1;SGB=0.494169;VDB=0.994392	GT:PL	1/2:222,138,90,159,0,123
2	128094263	.	T	G	47.7382	PASS	AC=1;AN=2;BQB=0.918888;DP4=12,11,5,5;DP=42;HOB=0.125;ICB=0.3;MQ0F=0;MQ=20;MQB=1;MQSB=1;RPB=0.559762;SGB=-5.02822;VDB=0.0797975	GT:PL	0/1:81,0,92
2	128098498	.	C	T	70	PASS	AC=1;AN=2;BQB=0.566419;DP4=4,4,5,5;DP=20;HOB=0.125;ICB=0.3;MQ0F=0;MQ=20;MQB=1;MQSB=1;RPB=0.923177;SGB=5.38303;VDB=0.861305	GT:PL	0/1:102,0,68
2	128256775	.	A	G	35.0393	PASS	AC=2;AN=2;BQB=0.992367;DP4=4,0,2,2;DP=12;HOB=0.5;ICB=0.5;MQ0F=0;MQ=20;MQB=0.992367;MQSB=1;RPB=0.62023;SGB=1.27626;VDB=0.421803	GT:PL	1/1:73,12,0
2	128256777	.	A	C	34.7895	PASS	AC=2;AN=2;BQB=0.649731;DP4=4,1,2,2;DP=13;HOB=0.5;ICB=0.5;MQ0F=0;MQ=20;MQB=0.974597;MQSB=0.924584;RPB=0.406082;SGB=1.27626;VDB=0.421803	GT:PL	1/1:73,12,0
2	129038200	.	G	A	50	PASS	AC=1;AN=2;BQB=0.265367;DP4=32,15,5,7;DP=79;HOB=0.125;ICB=0.3;MQ0F=0;MQ=20;MQB=1;MQSB=1;RPB=0.0488233;SGB=-5.64284;VDB=5.38585e-05	GT:PL	0/1:84,0,107
2	129396352	.	G	A	39.1741	PASS	AC=1;AN=2;BQB=0.0622422;DP4=664,559,285,270;DP=1779;HOB=0.125;ICB=0.3;MQ0F=0;MQ=20;MQB=1;MQSB=1;RPB=0.859384;SGB=-172.265;VDB=0.244426	GT:PL	0/1:73,0,131
2	129428169	.	A	G	117	PASS	AC=1;AN=2;BQB=0.981275;DP4=69,45,35,59;DP=245;HOB=0.125;ICB=0.3;MQ0F=0;MQ=20;MQB=1;MQSB=1;RPB=0.857006;SGB=-30.8058;VDB=0.00421134	GT:PL	0/1:151,0,107
2	129428207	.	A	G	108	PASS	AC=1;AN=2;BQB=0.441976;DP4=80,50,53,44;DP=263;HOB=0.125;ICB=0.3;MQ0F=0;MQ=20;MQB=1;MQSB=1;RPB=0.827204;SGB=-31.7264;VDB=0.969558	GT:PL	0/1:142,0,121
2	129428287	.	A	G	105	PASS	AC=1;AN=2;BQB=0.0478536;DP4=82,58,55,40;DP=291;HOB=0.125;ICB=0.3;MQ0F=0;MQ=20;MQB=1;MQSB=1;RPB=0.937661;SGB=-31.1127;VDB=0.371513	GT:PL	0/1:139,0,116
2	129428329	.	T	G	99	PASS	AC=1;AN=2;BQB=0.748207;DP4=96,54,30,30;DP=237;HOB=0.125;ICB=0.3;MQ0F=0;MQ=20;MQB=1;MQSB=1;RPB=4.96871e-05;SGB=-20.3728;VDB=0.00208529	GT:PL	0/1:133,0,136
2	129428731	.	C	G	66	PASS	AC=1;AN=2;BQB=0.0129533;DP4=87,22,82,12;DP=252;HOB=0.125;ICB=0.3;MQ0F=0;MQ=20;MQB=1;MQSB=1;RPB=0.994458;SGB=-30.8058;VDB=0.24637	GT:PL	0/1:101,0,77
2	129428876	.	C	T	92	PASS	AC=1;AN=2;BQB=0.23328;DP4=85,77,45,33;DP=294;HOB=0.125;ICB=0.3;MQ0F=0;MQ=20;MQB=1;MQSB=1;RPB=0.517765;SGB=-25.8962;VDB=0.125563	GT:PL	0/1:126,0,145
2	129433839	.	G	A	31.0936	PASS	AC=1;AN=2;BQB=0.962099;DP4=50,15,16,3;DP=103;HOB=0.125;ICB=0.3;MQ0F=0;MQ=20;MQB=1;MQSB=1;RPB=0.100489;SGB=-7.79162;VDB=0.00569466	GT:PL	0/1:65,0,105
2	129436420	.	G	A	42.3834	PASS	AC=1;AN=2;BQB=0.3597;DP4=15,11,11,2;DP=46;HOB=0.125;ICB=0.3;MQ0F=0;MQ=20;MQB=1;MQSB=1;RPB=0.996014;SGB=-5.94997;VDB=0.821212	GT:PL	0/1:74,0,118
2	129437412	.	G	A	30.2965	PASS	AC=1;AN=2;BQB=0.681426;DP4=1138,774,424,284;DP=3165;HOB=0.125;ICB=0.3;MQ0F=0;MQ=20;MQB=1;MQSB=1;RPB=0.982394;SGB=-219.213;VDB=0.000887537	GT:PL	0/1:64,0,129
2	129537298	.	T	C	72	PASS	AC=1;AN=2;BQB=0.253118;DP4=303,158,138,95;DP=850;HOB=0.125;ICB=0.3;MQ0F=0;MQ=20;MQB=1;MQSB=1;RPB=0.0631446;SGB=-73.4584;VDB=0.863931	GT:PL	0/1:106,0,139
2	129699327	.	G	A	112	PASS	AC=1;AN=2;BQB=2.75637e-05;DP4=397,360,213,163;DP=1136;HOB=0.125;ICB=0.3;MQ0F=0;MQ=20;MQB=1;MQSB=1;RPB=2.06801e-05;SGB=-117.338;VDB=2.06844e-05	GT:PL	0/1:146,0,144
2	129702275	.	G	A	30.4511	PASS	AC=1;AN=2;BQB=0.999305;DP4=9,5,4,3;DP=27;HOB=0.125;ICB=0.3;MQ0F=0;MQ=20;MQB=1;MQSB=1;RPB=0.468765;SGB=-4.09964;VDB=0.170074	GT:PL	0/1:63,0,73
2	129702480	.	C	T	103	PASS	AC=1;AN=2;BQB=0.60536;DP4=243,282,207,206;DP=984;HOB=0.125;ICB=0.3;MQ0F=0;MQ=20;MQB=1;MQSB=1;RPB=1.91407e-06;SGB=-128.692;VDB=0.100041	GT:PL	0/1:138,0,88
2	129720564	.	C	T	58	PASS	AC=1;AN=2;BQB=0.857143;DP4=1,1,4,3;DP=12;HOB=0.125;ICB=0.3;MQ0F=0;MQ=20;MQB=1;MQSB=0.974597;RPB=0.785714;SGB=2.55596;VDB=0.194875	GT:PL	0/1:91,4,0
2	129747473	.	G	A	37.0159	PASS	AC=1;AN=2;BQB=0.899815;DP4=3,4,2,4;DP=14;HOB=0.125;ICB=0.3;MQ0F=0;MQ=20;MQB=0.961166;MQSB=1;RPB=0.961166;SGB=2.63044;VDB=0.0769344	GT:PL	0/1:70,0,53
2	129758756	.	C	T	41.1398	PASS	AC=1;AN=2;BQB=0.981425;DP4=4,4,2,4;DP=16;HOB=0.125;ICB=0.3;MQ0F=0;MQ=20;MQB=1;MQSB=1;RPB=0.434598;SGB=2.63044;VDB=0.200927	GT:PL	0/1:75,0,30
2	129766531	.	G	A	42.5193	PASS	AC=1;AN=2;BQB=0.931779;DP4=4,2,3,3;DP=15;HOB=0.125;ICB=0.3;MQ0F=0;MQ=20;MQB=0.982603;MQSB=0.95494;RPB=0.813189;SGB=2.63044;VDB=0.700968	GT:PL	0/1:76,0,31
2	129775856	.	C	T	35.1654	PASS	AC=1;AN=2;BQB=0.935229;DP4=7,1,3,2;DP=20;HOB=0.125;ICB=0.3;MQ0F=0;MQ=20;MQB=1;MQSB=1;RPB=0.976181;SGB=1.94933;VDB=0.0615984	GT:PL	0/1:69,0,2
2	129790183	.	G	A	32.0203	PASS	AC=1;AN=2;BQB=0.952347;DP4=3,2,2,3;DP=13;HOB=0.125;ICB=0.3;MQ0F=0;MQ=20;MQB=0.952347;MQSB=0.952347;RPB=0.761877;SGB=1.94933;VDB=0.850373	GT:PL	0/1:65,0,33
2	129792388	.	G	A,C	207	PASS	AC=1,1;AN=2;BQB=0.998587;DP4=17,3,69,23;DP=126;HOB=0.625;ICB=0.36;MQ0F=0;MQ=20;MQB=1;MQSB=1;RPB=0.178156;SGB=-1.38628;VDB=0.00169162	GT:PL	1/2:152,99,61,86,0,90
2	130074571	.	T	C	59	PASS	AC=1;AN=2;BQB=0.420016;DP4=106,53,34,25;DP=254;HOB=0.125;ICB=0.3;MQ0F=0;MQ=20;MQB=1;MQSB=1;RPB=0.993432;SGB=-20.066;VDB=0.0231687	GT:PL	0/1:93,0,121
2	130085420	.	A	G	38.0793	PASS	AC=1;AN=2;BQB=0.999211;DP4=72,61,21,13;DP=205;HOB=0.125;ICB=0.3;MQ0F=0;MQ=20;MQB=1;MQSB=1;RPB=0.675195;SGB=-12.3947;VDB=0.291232	GT:PL	0/1:72,0,137
2	130149188	.	C	A	36.5526	PASS	AC=1;AN=2;BQB=0.485582;DP4=9,4,8,1;DP=31;HOB=0.125;ICB=0.3;MQ0F=0;MQ=20;MQB=1;MQSB=1;RPB=0.834768;SGB=-4.71804;VDB=0.552312	GT:PL	0/1:68,0,69
2	130364348	.	C	T	49.9242	PASS	AC=1;AN=2;BQB=0.99881;DP4=4,6,4,3;DP=22;HOB=0.125;ICB=0.3;MQ0F=0;MQ=20;MQB=1;MQSB=1;RPB=0.887766;SGB=3.31571;VDB=0.0476385	GT:PL	0/1:84,0,28
2	130379173	.	C	A	30.4544	PASS	AC=1;AN=2;BQB=0.994962;DP4=7,4,3,3;DP=20;HOB=0.125;ICB=0.3;MQ0F=0;MQ=20;MQB=1;MQSB=1;RPB=0.902783;SGB=-3.78882;VDB=0.996759	GT:PL	0/1:63,0,48
2	130775924	.	C	T	117	PASS	AC=1;AN=2;BQB=0.0354141;DP4=53,296,25,154;DP=542;HOB=0.125;ICB=0.3;MQ0F=0;MQ=20;MQB=1;MQSB=1;RPB=0.519758;SGB=-56.8883;VDB=1.61493e-08	GT:PL	0/1:151,0,169
2	130784354	.	G	A	57	PASS	AC=1;AN=2;BQB=0.0232759;DP4=1945,283,1358,98;DP=4686;HOB=0.125;ICB=0.3;MQ0F=0;MQ=20;MQB=1;MQSB=1;RPB=0.440302;SGB=-448.739;VDB=0.147942	GT:PL	0/1:91,0,78
2	130898098	.	G	C	313	PASS	AC=2;AN=2;DP4=0,0,27,20;DP=60;MQ0F=0;MQ=20;MQSB=1;SGB=-1.38551;VDB=0.996008	GT:PL	1/1:175,63,0
2	130898842	.	G	C	40.284	PASS	AC=1;AN=2;BQB=0.669638;DP4=264,101,92,36;DP=629;HOB=0.125;ICB=0.3;MQ0F=0;MQ=20;MQB=1;MQSB=1;RPB=0.059356;SGB=-41.2388;VDB=0.0111255	GT:PL	0/1:74,0,119
2	130899632	.	T	C	58	PASS	AC=1;AN=2;BQB=0.175049;DP4=110,57,16,30;DP=244;HOB=0.125;ICB=0.3;MQ0F=0;MQ=20;MQB=1;MQSB=1;RPB=0.987376;SGB=-16.0769;VDB=0.705873	GT:PL	0/1:92,0,130
2	130900184	.	G	A	95	PASS	AC=1;AN=2;BQB=0.760203;DP4=120,49,49,31;DP=292;HOB=0.125;ICB=0.3;MQ0F=0;MQ=20;MQB=1;MQSB=1;RPB=0.744161;SGB=-26.5099;VDB=0.177816	GT:PL	0/1:129,0,125
2	130900186	.	C	T	75	PASS	AC=1;AN=2;BQB=0.814663;DP4=128,57,39,25;DP=291;HOB=0.125;ICB=0.3;MQ0F=0;MQ=20;MQB=1;MQSB=1;RPB=0.459355;SGB=-21.6002;VDB=0.358357	GT:PL	0/1:109,0,126
2	130900555	.	G	A	66	PASS	AC=1;AN=2;BQB=0.960771;DP4=171,154,60,63;DP=514;HOB=0.125;ICB=0.3;MQ0F=0;MQ=20;MQB=1;MQSB=1;RPB=0.00800995;SGB=-39.7046;VDB=0.0863223	GT:PL	0/1:100,0,142
2	130900603	.	T	C	42.2855	PASS	AC=1;AN=2;BQB=0.999378;DP4=160,169,64,39;DP=447;HOB=0.125;ICB=0.3;MQ0F=0;MQ=20;MQB=1;MQSB=1;RPB=0.000822044;SGB=-33.5675;VDB=0.659052	GT:PL	0/1:76,0,135
2	130901100	.	G	A	75	PASS	AC=1;AN=2;BQB=0.654758;DP4=9,14,5,6;DP=43;HOB=0.125;ICB=0.3;MQ0F=0;MQ=20;MQB=1;MQSB=1;RPB=0.643651;SGB=6.07412;VDB=0.208712	GT:PL	0/1:109,0,64
2	130901159	.	G	A	57	PASS	AC=1;AN=2;BQB=0.898397;DP4=6,6,5,3;DP=24;HOB=0.125;ICB=0.3;MQ0F=0;MQ=20;MQB=1;MQSB=1;RPB=0.674623;SGB=4.00342;VDB=0.0840715	GT:PL	0/1:91,0,20
2	130902471	.	G	A	92	PASS	AC=1;AN=2;BQB=0.0546875;DP4=180,90,69,61;DP=489;HOB=0.125;ICB=0.3;MQ0F=0;MQ=20;MQB=1;MQSB=1;RPB=0.6141;SGB=-41.8525;VDB=0.123982	GT:PL	0/1:126,0,138
2	130904550	.	T	C	33.2763	PASS	AC=1;AN=2;BQB=0.0795207;DP4=227,164,58,64;DP=593;HOB=0.125;ICB=0.3;MQ0F=0;MQ=20;MQB=1;MQSB=1;RPB=0.46517;SGB=-39.3977;VDB=0.598795	GT:PL	0/1:67,0,124
2	130905182	.	G	A	73	PASS	AC=1;AN=2;BQB=0.999898;DP4=13,10,7,9;DP=47;HOB=0.125;ICB=0.3;MQ0F=0;MQ=20;MQB=1;MQSB=1;RPB=0.967523;SGB=-6.87115;VDB=0.543287	GT:PL	0/1:107,0,108
2	130906936	.	C	T	55	PASS	AC=1;AN=2;BQB=0.960846;DP4=16,10,8,4;DP=45;HOB=0.125;ICB=0.3;MQ0F=0;MQ=20;MQB=1;MQSB=1;RPB=0.102276;SGB=-5.64336;VDB=0.629855	GT:PL	0/1:87,0,92
2	130907631	.	G	A	45.3238	PASS	AC=1;AN=2;BQB=0.890409;DP4=19,7,7,4;DP=44;HOB=0.125;ICB=0.3;MQ0F=0;MQ=20;MQB=1;MQSB=1;RPB=0.792937;SGB=-5.33419;VDB=0.849243	GT:PL	0/1:79,0,106
2	130907974	.	C	G	58	PASS	AC=1;AN=2;BQB=0.938005;DP4=11,4,5,4;DP=33;HOB=0.125;ICB=0.3;MQ0F=0;MQ=20;MQB=1;MQSB=1;RPB=0.98895;SGB=-4.71804;VDB=0.317505	GT:PL	0/1:92,0,39
2	131534874	.	G	A	55	PASS	AC=1;AN=2;BQB=0.675312;DP4=268,213,162,103;DP=747;HOB=0.125;ICB=0.3;MQ0F=0;MQ=20;MQB=1;MQSB=1;RPB=0.708713;SGB=-83.2777;VDB=0.274585	GT:PL	0/1:89,0,139
2	131535032	.	T	C	85	PASS	AC=1;AN=2;BQB=0.0357791;DP4=243,280,163,166;DP=855;HOB=0.125;ICB=0.3;MQ0F=0;MQ=20;MQB=1;MQSB=1;RPB=0.488048;SGB=-102.916;VDB=0.815032	GT:PL	0/1:119,0,158
2	131557111	.	C	G	33.3268	PASS	AC=1;AN=2;BQB=0.41985;DP4=8,2,6,1;DP=19;HOB=0.125;ICB=0.3;MQ0F=0;MQ=20;MQB=1;MQSB=1;RPB=0.163537;SGB=3.31571;VDB=0.0943152	GT:PL	0/1:67,0,42
2	131563025	.	G	C	43.2915	PASS	AC=1;AN=2;BQB=0.970677;DP4=2,8,3,4;DP=19;HOB=0.125;ICB=0.3;MQ0F=0;MQ=20;MQB=1;MQSB=1;RPB=0.562035;SGB=-4.09964;VDB=0.125342	GT:PL	0/1:76,0,31
2	131567170	.	T	C	68	PASS	AC=1;AN=2;BQB=1;DP4=3,2,4,5;DP=16;HOB=0.125;ICB=0.3;MQ0F=0;MQ=20;MQB=1;MQSB=0.966012;RPB=0.341108;SGB=4.69269;VDB=0.380722	GT:PL	0/1:100,0,37
2	131581838	.	G	A	46.2009	PASS	AC=1;AN=2;BQB=0.571605;DP4=6,1,4,3;DP=17;HOB=0.125;ICB=0.3;MQ0F=0;MQ=20;MQB=0.966012;MQSB=1;RPB=0.640197;SGB=3.31571;VDB=0.0251849	GT:PL	0/1:80,0,23
2	131758301	.	C	T	43.9678	PASS	AC=1;AN=2;BQB=0.571888;DP4=52,49,12,8;DP=122;HOB=0.125;ICB=0.3;MQ0F=0;MQ=20;MQB=1;MQSB=1;RPB=0.458364;SGB=-8.09863;VDB=0.737188	GT:PL	0/1:78,0,143
2	131762779	.	C	T	33.0839	PASS	AC=1;AN=2;BQB=0.285912;DP4=22,30,7,5;DP=64;HOB=0.125;ICB=0.3;MQ0F=0;MQ=20;MQB=1;MQSB=1;RPB=0.158962;SGB=-5.64284;VDB=0.730534	GT:PL	0/1:67,0,144
2	131767976	.	C	T	61	PASS	AC=2;AN=2;BQB=0.666667;DP4=1,1,2,4;DP=10;HOB=0.5;ICB=0.5;MQ0F=0;MQ=20;MQB=1;MQSB=0.900802;RPB=1;SGB=1.97062;VDB=0.0137686	GT:PL	1/1:98,18,0
2	131774408	.	C	A	95	PASS	AC=1;AN=2;BQB=0.141398;DP4=42,53,18,16;DP=129;HOB=0.125;ICB=0.3;MQ0F=0;MQ=20;MQB=1;MQSB=1;RPB=0.968274;SGB=-12.3947;VDB=0.280935	GT:PL	0/1:129,0,149
2	131931212	.	G	A	32.4697	PASS	AC=1;AN=2;BQB=0.65377;DP4=5,5,4,2;DP=19;HOB=0.125;ICB=0.3;MQ0F=0;MQ=20;MQB=1;MQSB=1;RPB=0.490777;SGB=2.63044;VDB=0.177551	GT:PL	0/1:66,0,69
2	132059564	.	G	C	54	PASS	AC=1;AN=2;BQB=0.90238;DP4=58,80,10,26;DP=203;HOB=0.125;ICB=0.3;MQ0F=0;MQ=20;MQB=1;MQSB=1;RPB=0.884266;SGB=-13.0084;VDB=6.79189e-05	GT:PL	0/1:88,0,143
2	132593269	.	C	G	56	PASS	AC=1;AN=2;BQB=0.681373;DP4=33,24,7,6;DP=86;HOB=0.125;ICB=0.3;MQ0F=0;MQ=20;MQB=1;MQSB=1;RPB=0.71709;SGB=7.4578;VDB=0.146427	GT:PL	0/1:90,0,131
2	132593521	.	A	C	62	PASS	AC=1;AN=2;BQB=0.800024;DP4=40,38,34,6;DP=149;HOB=0.125;ICB=0.3;MQ0F=0;MQ=20;MQB=1;MQSB=1;RPB=0.221298;SGB=-14.2358;VDB=0.119179	GT:PL	0/1:95,0,139
2	132595708	.	C	T	75	PASS	AC=1;AN=2;BQB=0.384379;DP4=39,10,17,6;DP=83;HOB=0.125;ICB=0.3;MQ0F=0;MQ=20;MQB=1;MQSB=1;RPB=0.948223;SGB=-9.01926;VDB=0.991769	GT:PL	0/1:109,0,99
2	132595738	.	T	C	64	PASS	AC=1;AN=2;BQB=0.476153;DP4=37,13,19,5;DP=87;HOB=0.125;ICB=0.3;MQ0F=0;MQ=20;MQB=1;MQSB=1;RPB=0.225369;SGB=-9.32612;VDB=0.55558	GT:PL	0/1:96,0,107
2	132596098	.	G	A	52	PASS	AC=1;AN=2;BQB=0.993955;DP4=37,19,7,7;DP=92;HOB=0.125;ICB=0.3;MQ0F=0;MQ=20;MQB=1;MQSB=1;RPB=0.0512905;SGB=8.15014;VDB=0.431328	GT:PL	0/1:86,0,139
2	132598316	.	G	C	37.9743	PASS	AC=1;AN=2;BQB=0.317061;DP4=46,3,22,1;DP=73;HOB=0.125;ICB=0.3;MQ0F=0;MQ=20;MQB=1;MQSB=1;RPB=0.90741;SGB=-9.01927;VDB=2.86376e-10	GT:PL	0/1:71,0,72
2	132600137	.	A	G	36.2142	PASS	AC=1;AN=2;BQB=0.000450551;DP4=954,734,421,379;DP=2518;HOB=0.125;ICB=0.3;MQ0F=0;MQ=20;MQB=1;MQSB=1;RPB=4.55567e-05;SGB=-247.444;VDB=0.728544	GT:PL	0/1:69,0,127
2	132600182	.	T	C	70	PASS	AC=1;AN=2;BQB=2.85117e-05;DP4=974,728,497,327;DP=2615;HOB=0.125;ICB=0.3;MQ0F=0;MQ=20;MQB=1;MQSB=1;RPB=1.76636e-06;SGB=-254.808;VDB=0.150217	GT:PL	0/1:104,0,147
2	132601490	.	A	G	56	PASS	AC=2;AN=2;BQB=0.000163443;DP4=185,356,419,206;DP=1323;HOB=0.5;ICB=0.5;MQ0F=0;MQ=20;MQB=1;MQSB=1;RPB=9.82775e-40;SGB=-193.745;VDB=0.872486	GT:PL	1/1:95,66,0
2	132601597	.	C	T	52	PASS	AC=1;AN=2;BQB=0.00226188;DP4=640,546,168,193;DP=1908;HOB=0.125;ICB=0.3;MQ0F=0;MQ=20;MQB=1;MQSB=1;RPB=0.668961;SGB=-112.736;VDB=0.580767	GT:PL	0/1:86,0,135
2	132602295	.	T	C	34.2638	PASS	AC=1;AN=2;BQB=2.25543e-05;DP4=1612,1437,569,627;DP=5244;HOB=0.125;ICB=0.3;MQ0F=0;MQ=20;MQB=1;MQSB=1;RPB=0.973202;SGB=-368.958;VDB=0.341948	GT:PL	0/1:68,0,126
2	132608726	.	C	T	33.1808	PASS	AC=1;AN=2;BQB=1.94103e-32;DP4=1682,1817,441,495;DP=4511;HOB=0.125;ICB=0.3;MQ0F=0;MQ=20;MQB=1;MQSB=1;RPB=0.796367;SGB=-289.176;VDB=0.290357	GT:PL	0/1:67,0,133
2	132609957	.	C	T	32.2738	PASS	AC=1;AN=2;BQB=0.216347;DP4=8,11,3,3;DP=29;HOB=0.125;ICB=0.3;MQ0F=0;MQ=20;MQB=1;MQSB=1;RPB=0.326961;SGB=2.63044;VDB=0.0493998	GT:PL	0/1:66,0,79
2	132609998	.	G	A	49.1951	PASS	AC=1;AN=2;BQB=0.752432;DP4=6,14,6,3;DP=34;HOB=0.125;ICB=0.3;MQ0F=0;MQ=20;MQB=1;MQSB=1;RPB=0.626915;SGB=-4.71804;VDB=0.810426	GT:PL	0/1:83,0,74
2	132633192	.	T	C	71	PASS	AC=2;AN=2;BQB=0.994805;DP4=2,1,6,2;DP=13;HOB=0.5;ICB=0.5;MQ0F=0;MQ=20;MQB=1;MQSB=1;RPB=0.594025;SGB=3.16415;VDB=0.50952	GT:PL	1/1:109,24,0
2	133156959	.	G	C	67	PASS	AC=1;AN=2;BQB=0.75484;DP4=12,8,12,3;DP=44;HOB=0.125;ICB=0.3;MQ0F=0;MQ=20;MQB=1;MQSB=1;RPB=0.420292;SGB=-6.56424;VDB=0.769752	GT:PL	0/1:101,0,13
2	133157016	.	T	C	84	PASS	AC=2;AN=2;BQB=0.902354;DP4=16,6,17,3;DP=53;HOB=0.5;ICB=0.5;MQ0F=0;MQ=20;MQB=1;MQSB=1;RPB=0.594423;SGB=-8.09853;VDB=0.450479	GT:PL	1/1:123,40,0
2	133188911	.	G	A	30.896	PASS	AC=1;AN=2;BQB=0.344305;DP4=77,107,14,18;DP=281;HOB=0.125;ICB=0.3;MQ0F=0;MQ=20;MQB=1;MQSB=1;RPB=0.549639;SGB=-11.7809;VDB=0.323083	GT:PL	0/1:65,0,131
2	133384724	.	C	G	53	PASS	AC=1;AN=2;BQB=0.431708;DP4=131,30,34,10;DP=266;HOB=0.125;ICB=0.3;MQ0F=0;MQ=20;MQB=1;MQSB=1;RPB=0.288303;SGB=-15.4632;VDB=0.00428079	GT:PL	0/1:87,0,99
2	133385629	.	T	C	68	PASS	AC=1;AN=2;BQB=0.646249;DP4=49,61,11,19;DP=189;HOB=0.125;ICB=0.3;MQ0F=0;MQ=20;MQB=1;MQSB=1;RPB=0.256142;SGB=-11.1672;VDB=0.114849	GT:PL	0/1:102,0,151
2	133386003	.	A	G	32.2552	PASS	AC=1;AN=2;BQB=0.983875;DP4=131,30,27,23;DP=265;HOB=0.125;ICB=0.3;MQ0F=0;MQ=20;MQB=1;MQSB=1;RPB=0.303956;SGB=-17.3043;VDB=0.291766	GT:PL	0/1:66,0,96
2	133598614	.	G	A	53	PASS	AC=1;AN=2;BQB=0.562708;DP4=1,3,4,3;DP=12;HOB=0.125;ICB=0.3;MQ0F=0;MQ=20;MQB=0.964642;MQSB=0.950952;RPB=0.12058;SGB=3.31571;VDB=0.355905	GT:PL	0/1:86,0,11
2	133612086	.	C	T	60	PASS	AC=1;AN=2;BQB=0.785714;DP4=1,1,3,4;DP=13;HOB=0.125;ICB=0.3;MQ0F=0;MQ=20;MQB=1;MQSB=0.974597;RPB=0.857143;SGB=2.55596;VDB=0.211175	GT:PL	0/1:93,4,0
2	133628546	.	G	A	44.7652	PASS	AC=1;AN=2;BQB=0.924584;DP4=1,2,2,4;DP=11;HOB=0.125;ICB=0.3;MQ0F=0;MQ=20;MQB=0.924584;MQSB=0.924584;RPB=0.924584;SGB=1.97062;VDB=0.861911	GT:PL	0/1:77,0,16
2	133663511	.	A	T	43.8971	PASS	AC=1;AN=2;BQB=0.119735;DP4=5,1,7,4;DP=22;HOB=0.5;ICB=0.5;MQ0F=0;MQ=20;MQB=1;MQSB=1;RPB=0.194687;SGB=-5.33677;VDB=0.00126473	GT:PL	0/1:43,0,54
2	133669088	.	A	C	42.7702	PASS	AC=1;AN=2;BQB=0.990815;DP4=7,4,2,5;DP=24;HOB=0.125;ICB=0.3;MQ0F=0;MQ=20;MQB=1;MQSB=1;RPB=0.883327;SGB=-4.09964;VDB=0.319019	GT:PL	0/1:77,0,16
2	133893986	.	G	C	39.4071	PASS	AC=1;AN=2;BQB=0.883327;DP4=7,4,3,4;DP=22;HOB=0.125;ICB=0.3;MQ0F=0;MQ=20;MQB=1;MQSB=1;RPB=0.86274;SGB=-4.09964;VDB=0.596338	GT:PL	0/1:72,0,42
2	133935992	.	G	A	33.6516	PASS	AC=1;AN=2;BQB=0.901221;DP4=25,5,8,3;DP=52;HOB=0.125;ICB=0.3;MQ0F=0;MQ=20;MQB=1;MQSB=1;RPB=0.517657;SGB=-5.33677;VDB=0.00410926	GT:PL	0/1:67,0,16
2	133953675	.	T	C	30.5986	PASS	AC=1;AN=2;BQB=0.8618;DP4=3,3,3,2;DP=13;HOB=0.125;ICB=0.3;MQ0F=0;MQ=20;MQB=0.950952;MQSB=0.950952;RPB=0.8618;SGB=1.94933;VDB=0.0562849	GT:PL	0/1:64,0,33
2	133957409	.	C	G	33.1421	PASS	AC=1;AN=2;BQB=0.869686;DP4=61,48,12,16;DP=182;HOB=0.125;ICB=0.3;MQ0F=0;MQ=20;MQB=1;MQSB=1;RPB=0.987679;SGB=-10.5535;VDB=0.00118773	GT:PL	0/1:67,0,135
2	133964409	.	A	G	40.7782	PASS	AC=1;AN=2;BQB=0.895781;DP4=4,0,4,2;DP=13;HOB=0.125;ICB=0.3;MQ0F=0;MQ=20;MQB=1.00775;MQSB=1;RPB=0.783809;SGB=2.63044;VDB=0.317275	GT:PL	0/1:73,0,26
2	133973413	.	G	A	53	PASS	AC=1;AN=2;BQB=0.981267;DP4=47,36,13,14;DP=123;HOB=0.125;ICB=0.3;MQ0F=0;MQ=20;MQB=1;MQSB=1;RPB=0.710653;SGB=-10.2467;VDB=0.436799	GT:PL	0/1:87,0,141
2	133973839	.	A	C	102	PASS	AC=1;AN=2;BQB=0.982926;DP4=58,39,11,24;DP=167;HOB=0.125;ICB=0.3;MQ0F=0;MQ=20;MQB=1;MQSB=1;RPB=0.0213622;SGB=-12.7015;VDB=0.0825553	GT:PL	0/1:136,0,135
2	133973856	.	G	A	62	PASS	AC=1;AN=2;BQB=0.00213601;DP4=50,47,6,18;DP=156;HOB=0.125;ICB=0.3;MQ0F=0;MQ=20;MQB=1;MQSB=1;RPB=0.0512631;SGB=-9.3261;VDB=0.139812	GT:PL	0/1:96,0,149
2	133973902	.	G	A	72	PASS	AC=1;AN=2;BQB=0.28536;DP4=28,50,9,19;DP=129;HOB=0.125;ICB=0.3;MQ0F=0;MQ=20;MQB=1;MQSB=1;RPB=0.563353;SGB=-10.5535;VDB=3.63983e-05	GT:PL	0/1:106,0,149
2	133973932	.	C	T	40.29	PASS	AC=1;AN=2;BQB=0.620769;DP4=26,39,3,19;DP=98;HOB=0.125;ICB=0.3;MQ0F=0;MQ=20;MQB=1;MQSB=1;RPB=0.00315866;SGB=-8.71241;VDB=1.01812e-06	GT:PL	0/1:74,0,142
2	134021621	.	T	G	99	PASS	AC=1;AN=2;BQB=0.7983;DP4=271,139,168,76;DP=822;HOB=0.125;ICB=0.3;MQ0F=0;MQ=20;MQB=1;MQSB=1;RPB=0.338175;SGB=-76.8337;VDB=0.115047	GT:PL	0/1:133,0,143
2	134021770	.	G	A	40.0469	PASS	AC=1;AN=2;BQB=0.988271;DP4=232,125,129,42;DP=663;HOB=0.125;ICB=0.3;MQ0F=0;MQ=20;MQB=1;MQSB=1;RPB=0.957925;SGB=-54.4335;VDB=0.994853	GT:PL	0/1:74,0,128
2	134131211	.	G	C	61	PASS	AC=1;AN=2;BQB=0.754004;DP4=165,163,73,63;DP=504;HOB=0.125;ICB=0.3;MQ0F=0;MQ=20;MQB=1;MQSB=1;RPB=0.109105;SGB=-43.6936;VDB=0.38384	GT:PL	0/1:95,0,144
2	134165036	.	G	C	111	PASS	AC=1;AN=2;BQB=0.804764;DP4=189,131,83,94;DP=505;HOB=0.125;ICB=0.3;MQ0F=0;MQ=20;MQB=1;MQSB=1;RPB=7.61402e-14;SGB=-56.2746;VDB=0.195096	GT:PL	0/1:145,0,145
2	134165042	.	T	C	101	PASS	AC=1;AN=2;BQB=0.619482;DP4=190,135,79,87;DP=501;HOB=0.125;ICB=0.3;MQ0F=0;MQ=20;MQB=1;MQSB=1;RPB=3.68207e-08;SGB=-52.8992;VDB=0.798018	GT:PL	0/1:135,0,145
2	134339970	.	G	A	43.3177	PASS	AC=1;AN=2;BQB=0.8618;DP4=3,2,2,4;DP=12;HOB=0.125;ICB=0.3;MQ0F=0;MQ=20;MQB=0.950952;MQSB=0.950952;RPB=0.208021;SGB=2.63044;VDB=0.215799	GT:PL	0/1:77,0,16
2	134371493	.	A	T	37.4669	PASS	AC=1;AN=2;BQB=1;DP4=6,3,3,3;DP=21;HOB=0.125;ICB=0.3;MQ0F=0;MQ=20;MQB=1;MQSB=1;RPB=0.711573;SGB=2.63044;VDB=0.34548	GT:PL	0/1:71,0,57
2	135557156	.	C	A	38.9649	PASS	AC=1;AN=2;BQB=0.348463;DP4=223,52,124,19;DP=545;HOB=0.125;ICB=0.3;MQ0F=0;MQ=20;MQB=1;MQSB=1;RPB=0.548881;SGB=-45.8416;VDB=0.999989	GT:PL	0/1:73,0,124
2	135557241	.	A	G	49.2541	PASS	AC=1;AN=2;BQB=0.62955;DP4=148,144,51,33;DP=453;HOB=0.125;ICB=0.3;MQ0F=0;MQ=20;MQB=1;MQSB=1;RPB=0.936877;SGB=-27.7373;VDB=4.68899e-06	GT:PL	0/1:83,0,137
2	135560444	.	G	C	34.3014	PASS	AC=1;AN=2;BQB=0.612751;DP4=6,8,2,4;DP=24;HOB=0.125;ICB=0.3;MQ0F=0;MQ=20;MQB=1;MQSB=1;RPB=0.884751;SGB=2.63044;VDB=0.752618	GT:PL	0/1:68,0,69
2	135571641	.	A	G	47.5173	PASS	AC=1;AN=2;BQB=0.727822;DP4=4,0,3,3;DP=15;HOB=0.125;ICB=0.3;MQ0F=0;MQ=20;MQB=1.00775;MQSB=0.916482;RPB=0.559863;SGB=2.63044;VDB=0.0820477	GT:PL	0/1:81,1,0
2	135672021	.	G	C	67	PASS	AC=1;AN=2;BQB=0.571209;DP4=6,4,5,5;DP=22;HOB=0.125;ICB=0.3;MQ0F=0;MQ=20;MQB=1;MQSB=1;RPB=0.156007;SGB=5.38303;VDB=0.563606	GT:PL	0/1:100,0,71
2	135804469	.	G	A	44.2484	PASS	AC=1;AN=2;BQB=0.332527;DP4=17,5,8,2;DP=38;HOB=0.125;ICB=0.3;MQ0F=0;MQ=20;MQB=1;MQSB=1;RPB=0.753632;SGB=-5.0263;VDB=0.762398	GT:PL	0/1:78,0,83
2	135805388	.	A	G	43.4247	PASS	AC=1;AN=2;BQB=0.775446;DP4=8,5,4,3;DP=20;HOB=0.125;ICB=0.3;MQ0F=0;MQ=20;MQB=1;MQSB=1;RPB=0.0489347;SGB=-4.09964;VDB=0.0157135	GT:PL	0/1:78,0,16
2	136066919	.	C	T	34.3356	PASS	AC=1;AN=2;BQB=0.998904;DP4=2,10,2,4;DP=20;HOB=0.125;ICB=0.3;MQ0F=0;MQ=20;MQB=1;MQSB=1;RPB=0.995624;SGB=2.63044;VDB=0.252876	GT:PL	0/1:68,0,62
2	136081432	.	G	T	93	PASS	AC=1;AN=2;BQB=0.915188;DP4=20,6,13,7;DP=57;HOB=0.125;ICB=0.3;MQ0F=0;MQ=20;MQB=1;MQSB=1;RPB=0.841641;SGB=12.3071;VDB=0.914007	GT:PL	0/1:127,0,80
2	136083649	.	G	A	67	PASS	AC=2;AN=2;BQB=0.493254;DP4=3,1,4,4;DP=14;HOB=0.5;ICB=0.5;MQ0F=0;MQ=20;MQB=1;MQSB=0.95494;RPB=0.878264;SGB=4.00342;VDB=0.0831545	GT:PL	1/1:104,7,0
2	136083651	.	G	T	61	PASS	AC=1;AN=2;BQB=0.876998;DP4=3,2,4,4;DP=15;HOB=0.125;ICB=0.3;MQ0F=0;MQ=20;MQB=1;MQSB=0.961166;RPB=0.591555;SGB=4.00342;VDB=0.0804486	GT:PL	0/1:95,0,10
2	136083831	.	G	A	55	PASS	AC=1;AN=2;BQB=0.481221;DP4=14,10,4,6;DP=43;HOB=0.125;ICB=0.3;MQ0F=0;MQ=20;MQB=1;MQSB=1;RPB=0.772706;SGB=5.38303;VDB=0.0523151	GT:PL	0/1:89,0,110
2	136097958	.	G	A	64	PASS	AC=1;AN=2;BQB=0.955354;DP4=13,11,3,10;DP=43;HOB=0.125;ICB=0.3;MQ0F=0;MQ=20;MQB=1;MQSB=1;RPB=0.228617;SGB=7.4578;VDB=0.192647	GT:PL	0/1:98,0,112
2	136102378	.	C	T	37.2073	PASS	AC=1;AN=2;BQB=0.98917;DP4=10,9,6,3;DP=32;HOB=0.125;ICB=0.3;MQ0F=0;MQ=20;MQB=1;MQSB=1;RPB=0.374277;SGB=4.69269;VDB=0.0759488	GT:PL	0/1:71,0,126
2	136115126	.	C	T	36.5628	PASS	AC=1;AN=2;BQB=0.951002;DP4=6,5,5,2;DP=21;HOB=0.125;ICB=0.3;MQ0F=0;MQ=20;MQB=1;MQSB=1;RPB=0.86274;SGB=-4.09964;VDB=0.823644	GT:PL	0/1:68,0,53
2	136119758	.	C	A	41.7393	PASS	AC=1;AN=2;BQB=0.891517;DP4=2,3,3,3;DP=15;HOB=0.125;ICB=0.3;MQ0F=0;MQ=20;MQB=0.950952;MQSB=0.950952;RPB=0.742931;SGB=2.63044;VDB=0.0511907	GT:PL	0/1:74,0,45
2	136148730	.	A	G	30.0279	PASS	AC=1;AN=2;BQB=0.396638;DP4=26,17,16,2;DP=70;HOB=0.125;ICB=0.3;MQ0F=0;MQ=20;MQB=1;MQSB=1;RPB=0.703834;SGB=-7.48497;VDB=0.724391	GT:PL	0/1:63,0,113
2	136153263	.	G	C	80	PASS	AC=1;AN=2;BQB=0.951525;DP4=15,8,13,5;DP=47;HOB=0.5;ICB=0.5;MQ0F=0;MQ=20;MQB=1;MQSB=1;RPB=0.812918;SGB=-7.48501;VDB=0.179294	GT:PL	0/1:51,0,123
2	136154099	.	A	G	53	PASS	AC=1;AN=2;BQB=0.771081;DP4=21,14,5,6;DP=58;HOB=0.125;ICB=0.3;MQ0F=0;MQ=20;MQB=1;MQSB=1;RPB=0.681601;SGB=-5.3356;VDB=0.507556	GT:PL	0/1:87,0,82
2	136175992	.	G	A	41.4305	PASS	AC=1;AN=2;BQB=0.859445;DP4=10,3,10,1;DP=27;HOB=0.125;ICB=0.3;MQ0F=0;MQ=20;MQB=1;MQSB=1;RPB=0.966585;SGB=-5.33419;VDB=0.900033	GT:PL	0/1:76,0,19
2	136193501	.	C	T	70	PASS	AC=1;AN=2;BQB=0.627263;DP4=34,14,23,4;DP=90;HOB=0.125;ICB=0.3;MQ0F=0;MQ=20;MQB=1;MQSB=1;RPB=0.627263;SGB=-10.2467;VDB=0.248669	GT:PL	0/1:104,0,75
2	136214680	.	G	T	77	PASS	AC=1;AN=2;BQB=0.422537;DP4=66,53,26,13;DP=176;HOB=0.125;ICB=0.3;MQ0F=0;MQ=20;MQB=1;MQSB=1;RPB=0.0120043;SGB=-13.9289;VDB=0.26791	GT:PL	0/1:111,0,144
2	136223468	.	C	T	70	PASS	AC=1;AN=2;BQB=0.411501;DP4=30,22,5,20;DP=84;HOB=0.125;ICB=0.3;MQ0F=0;MQ=20;MQB=1;MQSB=1;RPB=0.259455;SGB=-9.63298;VDB=0.0105527	GT:PL	0/1:101,0,129
2	136223778	.	C	T	35.1911	PASS	AC=1;AN=2;BQB=0.915814;DP4=21,22,3,4;DP=54;HOB=0.125;ICB=0.3;MQ0F=0;MQ=20;MQB=1;MQSB=1;RPB=0.585623;SGB=3.31571;VDB=0.405339	GT:PL	0/1:69,0,102
2	136224131	.	G	A	41.2587	PASS	AC=1;AN=2;BQB=0.762744;DP4=18,8,6,3;DP=51;HOB=0.125;ICB=0.3;MQ0F=0;MQ=20;MQB=1;MQSB=1;RPB=0.74132;SGB=-4.71804;VDB=0.737297	GT:PL	0/1:75,0,83
2	136249808	.	T	C	61	PASS	AC=1;AN=2;BQB=0.50373;DP4=2,3,4,4;DP=15;HOB=0.125;ICB=0.3;MQ0F=0;MQ=20;MQB=1;MQSB=0.961166;RPB=0.989343;SGB=4.00342;VDB=0.796534	GT:PL	0/1:94,0,25
2	136253404	.	T	A	69	PASS	AC=1;AN=2;BQB=0.610259;DP4=301,94,138,55;DP=726;HOB=0.125;ICB=0.3;MQ0F=0;MQ=20;MQB=1;MQSB=1;RPB=0.0012772;SGB=-61.1843;VDB=0.10355	GT:PL	0/1:103,0,129
2	136253414	.	A	T	64	PASS	AC=1;AN=2;BQB=0.572097;DP4=308,99,129,63;DP=741;HOB=0.125;ICB=0.3;MQ0F=0;MQ=20;MQB=1;MQSB=1;RPB=0.00835925;SGB=-60.8774;VDB=0.0543077	GT:PL	0/1:98,0,134
2	136253541	.	G	A	65	PASS	AC=1;AN=2;BQB=0.968842;DP4=159,180,69,87;DP=567;HOB=0.125;ICB=0.3;MQ0F=0;MQ=20;MQB=1;MQSB=1;RPB=0.705675;SGB=-49.8307;VDB=0.0848692	GT:PL	0/1:99,0,145
2	136253576	.	A	G	33.2759	PASS	AC=1;AN=2;BQB=0.171576;DP4=199,173,70,63;DP=560;HOB=0.125;ICB=0.3;MQ0F=0;MQ=20;MQB=1;MQSB=1;RPB=0.0466635;SGB=-42.7731;VDB=0.86514	GT:PL	0/1:67,0,125
2	136253635	.	G	A	65	PASS	AC=1;AN=2;BQB=0.0455646;DP4=305,215,134,91;DP=749;HOB=0.125;ICB=0.3;MQ0F=0;MQ=20;MQB=1;MQSB=1;RPB=0.213214;SGB=-71.0035;VDB=0.018228	GT:PL	0/1:99,0,144
2	136258145	.	G	T	47.2715	PASS	AC=1;AN=2;BQB=0.901508;DP4=11,20,4,6;DP=49;HOB=0.125;ICB=0.3;MQ0F=0;MQ=20;MQB=1;MQSB=1;RPB=0.945766;SGB=-5.0263;VDB=0.218005	GT:PL	0/1:81,0,117
2	136258156	.	A	G	30.1067	PASS	AC=1;AN=2;BQB=0.808186;DP4=15,21,4,5;DP=55;HOB=0.125;ICB=0.3;MQ0F=0;MQ=20;MQB=1;MQSB=1;RPB=0.971333;SGB=-4.71804;VDB=0.305409	GT:PL	0/1:64,0,127
2	136258882	.	C	T	49.1718	PASS	AC=1;AN=2;BQB=0.288013;DP4=52,22,11,11;DP=111;HOB=0.125;ICB=0.3;MQ0F=0;MQ=20;MQB=1;MQSB=1;RPB=0.896954;SGB=-8.7124;VDB=0.979386	GT:PL	0/1:83,0,131
2	136259869	.	A	G	101	PASS	AC=1;AN=2;BQB=0.96042;DP4=49,14,15,11;DP=108;HOB=0.125;ICB=0.3;MQ0F=0;MQ=20;MQB=1;MQSB=1;RPB=0.844237;SGB=16.4657;VDB=0.138315	GT:PL	0/1:135,0,93
2	136260676	.	C	G	35.0393	PASS	AC=2;AN=2;BQB=0.868321;DP4=4,0,2,2;DP=10;HOB=0.5;ICB=0.5;MQ0F=0;MQ=20;MQB=0.992367;MQSB=1;RPB=0.868321;SGB=1.27626;VDB=0.292086	GT:PL	1/1:73,12,0
2	136313152	.	G	A	63	PASS	AC=1;AN=2;BQB=0.805047;DP4=10,7,7,4;DP=32;HOB=0.125;ICB=0.3;MQ0F=0;MQ=20;MQB=1;MQSB=1;RPB=0.986538;SGB=-5.33419;VDB=0.629918	GT:PL	0/1:97,0,34
2	136325806	.	G	A	49.3115	PASS	AC=1;AN=2;BQB=0.0899651;DP4=9,6,3,5;DP=27;HOB=0.125;ICB=0.3;MQ0F=0;MQ=20;MQB=1;MQSB=1;RPB=0.399018;SGB=4.00342;VDB=0.226103	GT:PL	0/1:83,0,84
2	136444723	.	C	G	105	PASS	AC=1;AN=2;BQB=0.0855817;DP4=52,26,15,27;DP=144;HOB=0.125;ICB=0.3;MQ0F=0;MQ=20;MQB=1;MQSB=1;RPB=0.351;SGB=-14.8495;VDB=0.28604	GT:PL	0/1:139,0,130
2	136453069	.	C	T	57	PASS	AC=2;AN=2;BQB=0.809011;DP4=3,0,4,2;DP=12;HOB=0.5;ICB=0.5;MQ0F=0;MQ=20;MQB=0.924584;MQSB=1;RPB=0.924584;SGB=1.97062;VDB=0.911206	GT:PL	1/1:95,18,0
2	136462854	.	G	A	43.8684	PASS	AC=1;AN=2;BQB=0.0204503;DP4=2,5,3,3;DP=14;HOB=0.125;ICB=0.3;MQ0F=0;MQ=20;MQB=0.961166;MQSB=1;RPB=0.143152;SGB=2.63044;VDB=0.510342	GT:PL	0/1:78,0,16
2	136469397	.	T	C	88	PASS	AC=1;AN=2;BQB=0.947656;DP4=29,16,8,8;DP=75;HOB=0.125;ICB=0.3;MQ0F=0;MQ=20;MQB=1;MQSB=1;RPB=0.738407;SGB=9.53539;VDB=0.773964	GT:PL	0/1:122,0,103
2	136469409	.	G	T	77	PASS	AC=1;AN=2;BQB=1;DP4=28,16,5,8;DP=70;HOB=0.125;ICB=0.3;MQ0F=0;MQ=20;MQB=1;MQSB=1;RPB=0.997787;SGB=7.4578;VDB=0.198193	GT:PL	0/1:111,0,96
2	136547000	.	A	G	34.2734	PASS	AC=1;AN=2;BQB=0.827496;DP4=19,6,1,6;DP=43;HOB=0.125;ICB=0.3;MQ0F=0;MQ=20;MQB=1;MQSB=1;RPB=0.753627;SGB=3.31571;VDB=0.697793	GT:PL	0/1:68,0,57
2	136618647	.	G	A	75	PASS	AC=1;AN=2;BQB=0.740534;DP4=29,32,14,11;DP=90;HOB=0.125;ICB=0.3;MQ0F=0;MQ=20;MQB=1;MQSB=1;RPB=0.323371;SGB=-9.63297;VDB=0.342195	GT:PL	0/1:109,0,149
3	329336	.	G	C	46.6903	PASS	AC=1;AN=2;BQB=0.998218;DP4=110,54,44,21;DP=316;HOB=0.125;ICB=0.3;MQ0F=0;MQ=20;MQB=1;MQSB=1;RPB=0.54902;SGB=-21.9071;VDB=0.110616	GT:PL	0/1:79,0,121
3	401978	.	T	C	62	PASS	AC=1;AN=2;BQB=0.374943;DP4=216,54,105,37;DP=540;HOB=0.125;ICB=0.3;MQ0F=0;MQ=20;MQB=1;MQSB=1;RPB=0.991845;SGB=-45.5348;VDB=0.796652	GT:PL	0/1:96,0,118
3	582033	.	T	G	96	PASS	AC=1;AN=2;BQB=0.0171339;DP4=27,9,11,12;DP=75;HOB=0.125;ICB=0.3;MQ0F=0;MQ=20;MQB=1;MQSB=1;RPB=0.380062;SGB=-9.01926;VDB=0.294584	GT:PL	0/1:130,0,96
3	584829	.	C	G	30.5724	PASS	AC=1;AN=2;BQB=0.930476;DP4=5,5,4,2;DP=18;HOB=0.125;ICB=0.3;MQ0F=0;MQ=20;MQB=1;MQSB=1;RPB=0.459351;SGB=-3.78882;VDB=0.00688729	GT:PL	0/1:62,0,48
3	634835	.	C	A	84	PASS	AC=2;AN=2;BQB=0.625;DP4=1,1,4,4;DP=12;HOB=0.5;ICB=0.5;MQ0F=0;MQ=20;MQB=1;MQSB=0.952347;RPB=0.125;SGB=3.16415;VDB=0.0956742	GT:PL	1/1:121,24,0
3	649944	.	G	A	55	PASS	AC=1;AN=2;BQB=0.805456;DP4=8,5,13,3;DP=35;HOB=0.125;ICB=0.3;MQ0F=0;MQ=20;MQB=1;MQSB=1;RPB=0.445457;SGB=-6.87069;VDB=0.00478342	GT:PL	0/1:89,0,19
3	931621	.	G	C	30.2894	PASS	AC=1;AN=2;BQB=0.796472;DP4=87,81,32,22;DP=314;HOB=0.125;ICB=0.3;MQ0F=0;MQ=20;MQB=1;MQSB=1;RPB=0.00175798;SGB=-18.5317;VDB=2.21726e-06	GT:PL	0/1:64,0,130
3	1058215	.	C	T	40.1157	PASS	AC=1;AN=2;BQB=0.979445;DP4=20,16,7,6;DP=61;HOB=0.125;ICB=0.3;MQ0F=0;MQ=20;MQB=1;MQSB=1;RPB=0.259823;SGB=-5.95055;VDB=0.294263	GT:PL	0/1:71,0,115
3	1058806	.	T	C	91	PASS	AC=1;AN=2;BQB=0.00494848;DP4=332,221,173,146;DP=1048;HOB=0.125;ICB=0.3;MQ0F=0;MQ=20;MQB=1;MQSB=1;RPB=0.923524;SGB=-99.8477;VDB=3.49873e-09	GT:PL	0/1:124,0,149
3	1059077	.	G	T	52	PASS	AC=1;AN=2;BQB=0.698974;DP4=501,253,227,142;DP=1350;HOB=0.125;ICB=0.3;MQ0F=0;MQ=20;MQB=1;MQSB=1;RPB=0.49696;SGB=-115.19;VDB=0.971323	GT:PL	0/1:86,0,129
3	1059192	.	G	A	79	PASS	AC=1;AN=2;BQB=0.00127442;DP4=593,348,330,180;DP=1766;HOB=0.125;ICB=0.3;MQ0F=0;MQ=20;MQB=1;MQSB=1;RPB=0.00043672;SGB=-158.457;VDB=0.00488551	GT:PL	0/1:113,0,142
3	1675242	.	T	A	71	PASS	AC=2;AN=2;BQB=0.877913;DP4=1,2,6,2;DP=12;HOB=0.5;ICB=0.5;MQ0F=0;MQ=20;MQB=1;MQSB=0.964642;RPB=0.829029;SGB=3.16415;VDB=0.817761	GT:PL	1/1:109,24,0
3	1677274	.	C	T	30.4535	PASS	AC=1;AN=2;BQB=0.300267;DP4=2,1,4,1;DP=10;HOB=0.125;ICB=0.3;MQ0F=0;MQ=20;MQB=0.900802;MQSB=1;RPB=0.900802;SGB=1.94933;VDB=0.904828	GT:PL	0/1:63,0,2
3	1683274	.	T	C	31.7418	PASS	AC=1;AN=2;BQB=0.564628;DP4=3,2,5,1;DP=15;HOB=0.125;ICB=0.3;MQ0F=0;MQ=20;MQB=0.950952;MQSB=1;RPB=0.475476;SGB=2.63044;VDB=0.374572	GT:PL	0/1:64,0,45
3	1689139	.	T	C	90	PASS	AC=1;AN=2;BQB=0.805208;DP4=18,8,7,10;DP=48;HOB=0.125;ICB=0.3;MQ0F=0;MQ=20;MQB=1;MQSB=1;RPB=0.811755;SGB=-7.17793;VDB=0.209099	GT:PL	0/1:124,0,64
3	1690740	.	T	C	76	PASS	AC=1;AN=2;BQB=0.50373;DP4=18,10,9,7;DP=52;HOB=0.125;ICB=0.3;MQ0F=0;MQ=20;MQB=1;MQSB=1;RPB=0.342519;SGB=-6.871;VDB=0.197212	GT:PL	0/1:109,0,120
3	3222392	.	C	T	40.9266	PASS	AC=1;AN=2;BQB=0.96606;DP4=289,69,146,40;DP=651;HOB=0.125;ICB=0.3;MQ0F=0;MQ=20;MQB=1;MQSB=1;RPB=0.777906;SGB=-59.0363;VDB=0.0838226	GT:PL	0/1:75,0,123
3	3223449	.	A	G	41.2891	PASS	AC=1;AN=2;BQB=0.996754;DP4=63,21,21,7;DP=149;HOB=0.125;ICB=0.3;MQ0F=0;MQ=20;MQB=1;MQSB=1;RPB=0.937427;SGB=-10.5535;VDB=0.902153	GT:PL	0/1:75,0,124
3	3223542	.	A	G	91	PASS	AC=1;AN=2;BQB=0.935837;DP4=56,32,24,17;DP=162;HOB=0.125;ICB=0.3;MQ0F=0;MQ=20;MQB=1;MQSB=1;RPB=0.745569;SGB=-14.5426;VDB=0.174859	GT:PL	0/1:125,0,137
3	3223580	.	C	T	79	PASS	AC=1;AN=2;BQB=0.996557;DP4=70,39,28,14;DP=191;HOB=0.125;ICB=0.3;MQ0F=0;MQ=20;MQB=1;MQSB=1;RPB=0.991748;SGB=-14.8495;VDB=0.85832	GT:PL	0/1:113,0,134
3	3227014	.	G	T	48.3005	PASS	AC=1;AN=2;BQB=0.693416;DP4=37,47,16,11;DP=139;HOB=0.125;ICB=0.3;MQ0F=0;MQ=20;MQB=1;MQSB=1;RPB=0.829362;SGB=-10.2467;VDB=0.0901532	GT:PL	0/1:82,0,150
3	3228262	.	A	G	34.0223	PASS	AC=1;AN=2;BQB=0.347308;DP4=17,32,4,12;DP=73;HOB=0.125;ICB=0.3;MQ0F=0;MQ=20;MQB=1;MQSB=1;RPB=0.00129243;SGB=-6.87123;VDB=1.40777e-05	GT:PL	0/1:67,0,146
3	3229039	.	T	C	56	PASS	AC=1;AN=2;BQB=0.653712;DP4=68,32,21,12;DP=179;HOB=0.125;ICB=0.3;MQ0F=0;MQ=20;MQB=1;MQSB=1;RPB=0.989791;SGB=-12.0878;VDB=0.64496	GT:PL	0/1:90,0,131
3	3229174	.	T	C	76	PASS	AC=1;AN=2;BQB=0.935347;DP4=64,51,23,16;DP=211;HOB=0.125;ICB=0.3;MQ0F=0;MQ=20;MQB=1;MQSB=1;RPB=0.449212;SGB=-13.9289;VDB=0.602737	GT:PL	0/1:110,0,148
3	3252921	.	C	T	38.3917	PASS	AC=1;AN=2;BQB=0.999215;DP4=9,4,3,4;DP=29;HOB=0.125;ICB=0.3;MQ0F=0;MQ=20;MQB=1;MQSB=1;RPB=0.636278;SGB=3.31571;VDB=0.659036	GT:PL	0/1:72,0,93
3	3253895	.	G	A	35.0123	PASS	AC=1;AN=2;BQB=0.928682;DP4=14,7,5,4;DP=38;HOB=0.125;ICB=0.3;MQ0F=0;MQ=20;MQB=1;MQSB=1;RPB=0.990826;SGB=-4.72062;VDB=0.819559	GT:PL	0/1:67,0,89
3	3254038	.	G	A	79	PASS	AC=1;AN=2;BQB=0.440655;DP4=13,9,4,9;DP=47;HOB=0.125;ICB=0.3;MQ0F=0;MQ=20;MQB=1;MQSB=1;RPB=0.999854;SGB=-5.9492;VDB=0.174361	GT:PL	0/1:113,0,53
3	3278209	.	T	C	57	PASS	AC=2;AN=2;BQB=0.924584;DP4=1,2,4,2;DP=12;HOB=0.5;ICB=0.5;MQ0F=0;MQ=20;MQB=0.924584;MQSB=0.974597;RPB=0.924584;SGB=1.97062;VDB=0.700968	GT:PL	1/1:95,18,0
3	3300314	.	T	C	31.9893	PASS	AC=1;AN=2;BQB=0.912676;DP4=20,7,7,3;DP=43;HOB=0.125;ICB=0.3;MQ0F=0;MQ=20;MQB=1;MQSB=1;RPB=0.844504;SGB=-5.02916;VDB=0.906564	GT:PL	0/1:64,0,85
3	3300412	.	G	T	62	PASS	AC=1;AN=2;BQB=0.446442;DP4=29,13,7,9;DP=83;HOB=0.125;ICB=0.3;MQ0F=0;MQ=20;MQB=1;MQSB=1;RPB=0.998148;SGB=-6.87126;VDB=0.230144	GT:PL	0/1:95,0,107
3	3315854	.	G	T	44.7863	PASS	AC=1;AN=2;BQB=0.924584;DP4=0,3,2,4;DP=10;HOB=0.125;ICB=0.3;MQ0F=0;MQ=20;MQB=0.924584;MQSB=1;RPB=0.924584;SGB=1.97062;VDB=0.831298	GT:PL	0/1:77,0,14
3	3629165	.	G	C	33.7789	PASS	AC=1;AN=2;BQB=0.900802;DP4=1,2,3,2;DP=10;HOB=0.125;ICB=0.3;MQ0F=0;MQ=20;MQB=0.900802;MQSB=0.992367;RPB=0.150134;SGB=1.94933;VDB=0.300397	GT:PL	0/1:66,0,19
3	4223730	.	G	A	32.337	PASS	AC=1;AN=2;BQB=0.921218;DP4=26,33,4,13;DP=88;HOB=0.125;ICB=0.3;MQ0F=0;MQ=20;MQB=1;MQSB=1;RPB=0.16811;SGB=-7.17814;VDB=1.90426e-06	GT:PL	0/1:66,0,144
3	6074881	.	A	G	36.8343	PASS	AC=1;AN=2;BQB=0.649731;DP4=2,2,2,3;DP=12;HOB=0.125;ICB=0.3;MQ0F=0;MQ=20;MQB=0.974597;MQSB=0.974597;RPB=0.649731;SGB=1.94933;VDB=0.732182	GT:PL	0/1:70,0,2
3	6285769	.	A	G	41.5566	PASS	AC=1;AN=2;BQB=0.997028;DP4=6,6,5,3;DP=25;HOB=0.125;ICB=0.3;MQ0F=0;MQ=20;MQB=1;MQSB=1;RPB=0.764448;SGB=-4.40924;VDB=0.44307	GT:PL	0/1:73,0,66
3	6366123	.	G	A	38.2107	PASS	AC=1;AN=2;BQB=0.601589;DP4=826,436,371,134;DP=2131;HOB=0.125;ICB=0.3;MQ0F=0;MQ=20;MQB=1;MQSB=1;RPB=0.0908889;SGB=-156.922;VDB=0.067919	GT:PL	0/1:72,0,128
3	6367875	.	T	A	86	PASS	AC=1;AN=2;BQB=0.108189;DP4=61,31,54,14;DP=203;HOB=0.125;ICB=0.3;MQ0F=0;MQ=20;MQB=1;MQSB=1;RPB=0.00144974;SGB=-22.8277;VDB=2.72339e-24	GT:PL	0/1:120,0,79
3	6367904	.	G	A	41.2847	PASS	AC=1;AN=2;BQB=0.803598;DP4=90,49,38,9;DP=269;HOB=0.125;ICB=0.3;MQ0F=0;MQ=20;MQB=1;MQSB=1;RPB=0.086769;SGB=-16.3837;VDB=5.85524e-07	GT:PL	0/1:75,0,125
3	6425943	.	A	C	52	PASS	AC=1;AN=2;BQB=0.999335;DP4=563,455,242,229;DP=1859;HOB=0.125;ICB=0.3;MQ0F=0;MQ=20;MQB=1;MQSB=1;RPB=0.804939;SGB=-146.489;VDB=0.000195952	GT:PL	0/1:86,0,142
3	6629798	.	T	C	84	PASS	AC=1;AN=2;BQB=0.957271;DP4=67,47,14,21;DP=289;HOB=0.125;ICB=0.3;MQ0F=0;MQ=20;MQB=1;MQSB=1;RPB=0.745916;SGB=-12.7015;VDB=0.000357523	GT:PL	0/1:118,0,132
3	6630135	.	C	A	33.2869	PASS	AC=1;AN=2;BQB=0.95742;DP4=132,91,45,38;DP=348;HOB=0.125;ICB=0.3;MQ0F=0;MQ=20;MQB=1;MQSB=1;RPB=0.874087;SGB=-27.4304;VDB=0.974642	GT:PL	0/1:67,0,112
3	6646921	.	C	A	33.3739	PASS	AC=1;AN=2;BQB=0.994135;DP4=6,4,2,4;DP=22;HOB=0.125;ICB=0.3;MQ0F=0;MQ=20;MQB=1;MQSB=1;RPB=0.221821;SGB=-3.78882;VDB=0.427991	GT:PL	0/1:67,0,19
3	6648515	.	A	C	33.7789	PASS	AC=1;AN=2;BQB=0.450401;DP4=2,1,3,2;DP=12;HOB=0.125;ICB=0.3;MQ0F=0;MQ=20;MQB=0.900802;MQSB=0.900802;RPB=0.450401;SGB=1.94933;VDB=0.387565	GT:PL	0/1:66,0,19
3	6652497	.	T	C	57	PASS	AC=2;AN=2;BQB=0.727822;DP4=4,0,4,2;DP=11;HOB=0.5;ICB=0.5;MQ0F=0;MQ=20;MQB=1.00775;MQSB=1;RPB=0.895781;SGB=2.63044;VDB=0.41447	GT:PL	1/1:95,18,0
3	6929910	.	T	C	31.7637	PASS	AC=1;AN=2;BQB=0.89338;DP4=1,3,3,2;DP=10;HOB=0.125;ICB=0.3;MQ0F=0;MQ=20;MQB=0.974597;MQSB=0.974597;RPB=0.487298;SGB=1.94933;VDB=0.374631	GT:PL	0/1:64,0,34
3	7104116	.	C	T	45.5808	PASS	AC=1;AN=2;BQB=0.0156604;DP4=33,16,15,5;DP=80;HOB=0.125;ICB=0.3;MQ0F=0;MQ=20;MQB=1;MQSB=1;RPB=1.55892e-06;SGB=-8.09869;VDB=1.47768e-05	GT:PL	0/1:79,0,123
3	7104769	.	A	G	32.0416	PASS	AC=1;AN=2;BQB=0.409872;DP4=19,13,5,3;DP=51;HOB=0.125;ICB=0.3;MQ0F=0;MQ=20;MQB=1;MQSB=1;RPB=0.0153157;SGB=4.00342;VDB=0.00276612	GT:PL	0/1:66,0,115
3	7108757	.	T	C	49.1111	PASS	AC=1;AN=2;BQB=0.996136;DP4=15,5,6,4;DP=42;HOB=0.125;ICB=0.3;MQ0F=0;MQ=20;MQB=1;MQSB=1;RPB=0.692128;SGB=-5.02822;VDB=0.0596288	GT:PL	0/1:81,0,75
3	7133047	.	C	T	36.2025	PASS	AC=1;AN=2;BQB=0.982958;DP4=32,21,9,4;DP=79;HOB=0.125;ICB=0.3;MQ0F=0;MQ=20;MQB=1;MQSB=1;RPB=0.909599;SGB=-5.95036;VDB=0.980549	GT:PL	0/1:70,0,136
3	7554065	.	G	A	39.7395	PASS	AC=1;AN=2;BQB=0.356607;DP4=2,3,2,4;DP=12;HOB=0.125;ICB=0.3;MQ0F=0;MQ=20;MQB=0.950952;MQSB=0.964642;RPB=0.208021;SGB=2.63044;VDB=0.789228	GT:PL	0/1:72,0,43
3	7576741	.	T	C	79	PASS	AC=1;AN=2;BQB=0.33855;DP4=75,97,22,35;DP=279;HOB=0.125;ICB=0.3;MQ0F=0;MQ=20;MQB=1;MQSB=1;RPB=0.82839;SGB=-19.4523;VDB=0.577147	GT:PL	0/1:113,0,141
3	7609452	.	C	A	55	PASS	AC=1;AN=2;BQB=0.981525;DP4=196,92,79,33;DP=511;HOB=0.125;ICB=0.3;MQ0F=0;MQ=20;MQB=1;MQSB=1;RPB=0.889677;SGB=-36.3292;VDB=0.263036	GT:PL	0/1:89,0,136
3	7610572	.	T	C	76	PASS	AC=1;AN=2;BQB=0.68072;DP4=137,113,49,37;DP=425;HOB=0.125;ICB=0.3;MQ0F=0;MQ=20;MQB=1;MQSB=1;RPB=0.99294;SGB=-28.351;VDB=0.424454	GT:PL	0/1:110,0,144
3	7765795	.	C	T	42.2864	PASS	AC=1;AN=2;BQB=0.541914;DP4=121,154,53,49;DP=388;HOB=0.125;ICB=0.3;MQ0F=0;MQ=20;MQB=1;MQSB=1;RPB=0.999205;SGB=-33.2606;VDB=0.0237627	GT:PL	0/1:76,0,136
3	7849883	.	T	A	98	PASS	AC=1;AN=2;BQB=0.985645;DP4=233,75,93,47;DP=600;HOB=0.125;ICB=0.3;MQ0F=0;MQ=20;MQB=1;MQSB=1;RPB=0.384164;SGB=-44.9211;VDB=9.3777e-07	GT:PL	0/1:132,0,133
3	7849887	.	G	A	102	PASS	AC=1;AN=2;BQB=0.851571;DP4=224,88,92,52;DP=598;HOB=0.125;ICB=0.3;MQ0F=0;MQ=20;MQB=1;MQSB=1;RPB=0.811474;SGB=-46.1485;VDB=1.56437e-07	GT:PL	0/1:136,0,133
3	8172539	.	C	G	40.2979	PASS	AC=1;AN=2;BQB=0.868815;DP4=5,4,3,3;DP=17;HOB=0.125;ICB=0.3;MQ0F=0;MQ=20;MQB=1;MQSB=1;RPB=0.23222;SGB=2.63044;VDB=0.132453	GT:PL	0/1:74,0,45
3	8172630	.	G	A	31.5717	PASS	AC=1;AN=2;BQB=0.779947;DP4=6,4,3,3;DP=24;HOB=0.125;ICB=0.3;MQ0F=0;MQ=20;MQB=1;MQSB=1;RPB=0.948436;SGB=-3.78882;VDB=0.302039	GT:PL	0/1:63,0,48
3	8181323	.	C	G	38.3848	PASS	AC=1;AN=2;BQB=0.981802;DP4=25,14,8,6;DP=63;HOB=0.125;ICB=0.3;MQ0F=0;MQ=20;MQB=1;MQSB=1;RPB=0.328123;SGB=-6.25703;VDB=0.613071	GT:PL	0/1:72,0,130
3	8183583	.	C	T	36.327	PASS	AC=1;AN=2;BQB=0.965525;DP4=17,9,6,4;DP=44;HOB=0.125;ICB=0.3;MQ0F=0;MQ=20;MQB=1;MQSB=1;RPB=0.237638;SGB=-5.02822;VDB=0.380974	GT:PL	0/1:69,0,120
3	8185323	.	T	C	82	PASS	AC=1;AN=2;BQB=0.104864;DP4=37,16,11,11;DP=90;HOB=0.125;ICB=0.3;MQ0F=0;MQ=20;MQB=1;MQSB=1;RPB=0.163657;SGB=-8.71241;VDB=0.00821637	GT:PL	0/1:116,0,127
3	8188012	.	A	C	35.7416	PASS	AC=1;AN=2;BQB=0.837699;DP4=29,10,11,3;DP=76;HOB=0.125;ICB=0.3;MQ0F=0;MQ=20;MQB=1;MQSB=1;RPB=0.977814;SGB=-6.25752;VDB=0.181278	GT:PL	0/1:67,0,118
3	8402996	.	A	G	43.8698	PASS	AC=2;AN=2;BQB=0.364827;DP4=5,1,7,1;DP=21;HOB=0.5;ICB=0.5;MQ0F=0;MQ=20;MQB=1;MQSB=1;RPB=0.218985;SGB=4.00342;VDB=0.698141	GT:PL	1/1:81,7,0
3	8843163	.	G	A	30.252	PASS	AC=2;AN=2;BQB=0.900802;DP4=3,0,5,0;DP=10;HOB=0.5;ICB=0.5;MQ0F=0;MQ=20;MQB=0.900802;RPB=0.450401;SGB=1.94933;VDB=0.200442	GT:PL	1/1:68,15,0
3	9291113	.	T	G	76	PASS	AC=2;AN=2;BQB=0.555556;DP4=1,1,7,2;DP=14;HOB=0.5;ICB=0.5;MQ0F=0;MQ=20;MQB=1;MQSB=1;RPB=0.833333;SGB=3.78914;VDB=0.13136	GT:PL	1/1:113,27,0
3	9762966	.	A	G	47.274	PASS	AC=1;AN=2;BQB=0.941048;DP4=106,26,41,10;DP=220;HOB=0.125;ICB=0.3;MQ0F=0;MQ=20;MQB=1;MQSB=1;RPB=0.107184;SGB=-17.6112;VDB=5.17344e-05	GT:PL	0/1:81,0,116
3	9763346	.	G	A	32.2818	PASS	AC=1;AN=2;BQB=0.99962;DP4=94,60,24,22;DP=245;HOB=0.125;ICB=0.3;MQ0F=0;MQ=20;MQB=1;MQSB=1;RPB=0.923957;SGB=-16.0769;VDB=0.23195	GT:PL	0/1:66,0,118
3	9763489	.	G	A	30.3534	PASS	AC=1;AN=2;BQB=0.945482;DP4=92,44,37,13;DP=258;HOB=0.125;ICB=0.3;MQ0F=0;MQ=20;MQB=1;MQSB=1;RPB=0.0218849;SGB=-17.3043;VDB=0.202549	GT:PL	0/1:64,0,124
3	9763675	.	T	C	86	PASS	AC=1;AN=2;BQB=0.675448;DP4=130,22,41,27;DP=273;HOB=0.125;ICB=0.3;MQ0F=0;MQ=20;MQB=1;MQSB=1;RPB=0.00375866;SGB=-22.8277;VDB=0.0267626	GT:PL	0/1:120,0,99
3	10099483	.	A	G	51	PASS	AC=1;AN=2;BQB=0.99428;DP4=43,16,18,2;DP=119;HOB=0.125;ICB=0.3;MQ0F=0;MQ=20;MQB=1;MQSB=1;RPB=0.807499;SGB=-8.0987;VDB=0.48759	GT:PL	0/1:85,0,69
3	10100498	.	G	C	69	PASS	AC=1;AN=2;BQB=4.44926e-13;DP4=4321,879,2678,497;DP=10252;HOB=0.125;ICB=0.3;MQ0F=0;MQ=20;MQB=1;MQSB=1;RPB=0.00236294;SGB=-976.219;VDB=0.296922	GT:PL	0/1:104,0,119
3	10102838	.	A	G	108	PASS	AC=1;AN=2;BQB=0.733058;DP4=2008,1349,1138,667;DP=6993;HOB=0.125;ICB=0.3;MQ0F=0;MQ=20;MQB=1;MQSB=1;RPB=0.89571;SGB=-555.831;VDB=0.0125661	GT:PL	0/1:142,0,142
3	10104491	.	C	T	59	PASS	AC=1;AN=2;BQB=0.239553;DP4=19,10,9,3;DP=53;HOB=0.125;ICB=0.3;MQ0F=0;MQ=20;MQB=1;MQSB=1;RPB=0.222558;SGB=6.76576;VDB=0.122175	GT:PL	0/1:93,0,98
3	10111873	.	A	G	75	PASS	AC=1;AN=2;BQB=0.52418;DP4=27,14,6,10;DP=64;HOB=0.125;ICB=0.3;MQ0F=0;MQ=20;MQB=1;MQSB=1;RPB=0.916597;SGB=-6.87115;VDB=0.309939	GT:PL	0/1:109,0,78
3	10120826	.	A	G	38.3602	PASS	AC=1;AN=2;BQB=0.920573;DP4=16,4,4,4;DP=33;HOB=0.125;ICB=0.3;MQ0F=0;MQ=20;MQB=1;MQSB=1;RPB=0.0648157;SGB=-4.40924;VDB=0.0241445	GT:PL	0/1:72,0,72
3	10123681	.	C	T	41.4533	PASS	AC=1;AN=2;BQB=0.993862;DP4=61,20,20,8;DP=141;HOB=0.125;ICB=0.3;MQ0F=0;MQ=20;MQB=1;MQSB=1;RPB=0.968467;SGB=-10.5535;VDB=0.0267732	GT:PL	0/1:75,0,117
3	10125182	.	C	T	68	PASS	AC=1;AN=2;BQB=0.859615;DP4=65,40,16,11;DP=157;HOB=0.125;ICB=0.3;MQ0F=0;MQ=20;MQB=1;MQSB=1;RPB=0.880324;SGB=17.1588;VDB=0.162761	GT:PL	0/1:102,0,138
3	10270947	.	C	T	35.1912	PASS	AC=1;AN=2;BQB=0.336838;DP4=14,12,3,4;DP=38;HOB=0.125;ICB=0.3;MQ0F=0;MQ=20;MQB=1;MQSB=1;RPB=0.730405;SGB=3.31571;VDB=0.677364	GT:PL	0/1:69,0,101
3	10654310	.	T	G	69	PASS	AC=1;AN=2;BQB=0.771945;DP4=39,46,14,19;DP=120;HOB=0.125;ICB=0.3;MQ0F=0;MQ=20;MQB=1;MQSB=1;RPB=0.425603;SGB=-12.0878;VDB=0.272238	GT:PL	0/1:103,0,151
3	10840486	.	A	G	106	PASS	AC=1;AN=2;BQB=0.677868;DP4=59,35,40,22;DP=167;HOB=0.125;ICB=0.3;MQ0F=0;MQ=20;MQB=1;MQSB=1;RPB=0.963311;SGB=-20.9865;VDB=0.526261	GT:PL	0/1:139,0,121
3	10844365	.	T	G	68	PASS	AC=1;AN=2;BQB=0.00226866;DP4=55,63,9,24;DP=152;HOB=0.125;ICB=0.3;MQ0F=0;MQ=20;MQB=1;MQSB=1;RPB=0.0163537;SGB=-12.0878;VDB=3.9083e-06	GT:PL	0/1:102,0,148
3	10844370	.	C	T	61	PASS	AC=1;AN=2;BQB=0.999347;DP4=52,68,8,24;DP=154;HOB=0.125;ICB=0.3;MQ0F=0;MQ=20;MQB=1;MQSB=1;RPB=0.00392831;SGB=-11.7809;VDB=1.07595e-06	GT:PL	0/1:95,0,151
3	10844433	.	T	C	37.2129	PASS	AC=1;AN=2;BQB=0.748225;DP4=46,44,19,3;DP=129;HOB=0.125;ICB=0.3;MQ0F=0;MQ=20;MQB=1;MQSB=1;RPB=0.00369539;SGB=-8.7124;VDB=0.000912722	GT:PL	0/1:71,0,145
3	10844461	.	T	C	100	PASS	AC=1;AN=2;BQB=0.0834428;DP4=58,54,37,18;DP=175;HOB=0.125;ICB=0.3;MQ0F=0;MQ=20;MQB=1;MQSB=1;RPB=0.104232;SGB=-18.8386;VDB=0.000300048	GT:PL	0/1:134,0,132
3	12186014	.	C	T	101	PASS	AC=1;AN=2;BQB=0.0116181;DP4=217,111,77,81;DP=577;HOB=0.125;ICB=0.3;MQ0F=0;MQ=20;MQB=1;MQSB=1;RPB=0.0162756;SGB=-50.4444;VDB=0.00758531	GT:PL	0/1:135,0,142
3	12186876	.	G	A	40.2844	PASS	AC=1;AN=2;BQB=0.00363877;DP4=119,159,48,54;DP=383;HOB=0.125;ICB=0.3;MQ0F=0;MQ=20;MQB=1;MQSB=1;RPB=0.313353;SGB=-33.2606;VDB=2.35235e-11	GT:PL	0/1:74,0,134
3	12189618	.	G	C	61	PASS	AC=1;AN=2;BQB=0.609697;DP4=79,82,27,22;DP=265;HOB=0.125;ICB=0.3;MQ0F=0;MQ=20;MQB=1;MQSB=1;RPB=0.643848;SGB=-16.9974;VDB=0.00828091	GT:PL	0/1:95,0,141
3	12189815	.	C	A	54	PASS	AC=1;AN=2;BQB=0.180092;DP4=29,20,15,5;DP=93;HOB=0.125;ICB=0.3;MQ0F=0;MQ=20;MQB=1;MQSB=1;RPB=0.0798427;SGB=-8.09871;VDB=0.0505402	GT:PL	0/1:87,0,125
3	12304225	.	C	T	92	PASS	AC=1;AN=2;BQB=0.990545;DP4=30,17,21,10;DP=100;HOB=0.125;ICB=0.3;MQ0F=0;MQ=20;MQB=1;MQSB=1;RPB=0.891233;SGB=-11.4741;VDB=0.19957	GT:PL	0/1:126,0,78
3	12304511	.	G	A	58	PASS	AC=1;AN=2;BQB=0.735298;DP4=31,33,13,5;DP=100;HOB=0.125;ICB=0.3;MQ0F=0;MQ=20;MQB=1;MQSB=1;RPB=0.999608;SGB=-7.48493;VDB=0.537071	GT:PL	0/1:92,0,136
3	12305024	.	G	A	61	PASS	AC=1;AN=2;BQB=0.904929;DP4=34,3,14,3;DP=62;HOB=0.125;ICB=0.3;MQ0F=0;MQ=20;MQB=1;MQSB=1;RPB=0.574848;SGB=-7.1781;VDB=0.0458676	GT:PL	0/1:95,0,57
3	12305287	.	G	A	97	PASS	AC=1;AN=2;BQB=0.277799;DP4=32,20,11,15;DP=90;HOB=0.125;ICB=0.3;MQ0F=0;MQ=20;MQB=1;MQSB=1;RPB=0.935323;SGB=-9.93983;VDB=0.00123503	GT:PL	0/1:131,0,109
3	12305673	.	T	C	33.2567	PASS	AC=1;AN=2;BQB=0.877353;DP4=26,24,10,4;DP=77;HOB=0.125;ICB=0.3;MQ0F=0;MQ=20;MQB=1;MQSB=1;RPB=0.194093;SGB=-6.25745;VDB=0.472475	GT:PL	0/1:67,0,141
3	12305907	.	G	C	32.3485	PASS	AC=1;AN=2;BQB=0.76516;DP4=37,9,16,2;DP=87;HOB=0.125;ICB=0.3;MQ0F=0;MQ=20;MQB=1;MQSB=1;RPB=0.259515;SGB=-7.48493;VDB=0.487151	GT:PL	0/1:66,0,91
3	12306188	.	C	T	38.7441	PASS	AC=1;AN=2;BQB=0.826086;DP4=15,10,9,2;DP=42;HOB=0.125;ICB=0.3;MQ0F=0;MQ=20;MQB=1;MQSB=1;RPB=0.780506;SGB=-5.3363;VDB=0.0253843	GT:PL	0/1:73,0,37
3	12307765	.	C	T	68	PASS	AC=1;AN=2;BQB=0.98769;DP4=22,17,13,6;DP=71;HOB=0.125;ICB=0.3;MQ0F=0;MQ=20;MQB=1;MQSB=1;RPB=0.704691;SGB=-7.7918;VDB=0.831394	GT:PL	0/1:101,0,133
3	12564587	.	A	G	88	PASS	AC=1;AN=2;BQB=0.198349;DP4=545,965,200,602;DP=2934;HOB=0.125;ICB=0.3;MQ0F=0;MQ=20;MQB=1;MQSB=1;RPB=0.911339;SGB=-248.058;VDB=0	GT:PL	0/1:121,0,158
3	12599851	.	C	T	103	PASS	AC=1;AN=2;BQB=0.177023;DP4=169,347,80,185;DP=802;HOB=0.125;ICB=0.3;MQ0F=0;MQ=20;MQB=1;MQSB=1;RPB=0.4225;SGB=-83.2777;VDB=0.645927	GT:PL	0/1:137,0,163
3	13085552	.	G	T	72	PASS	AC=1;AN=2;BQB=0.992421;DP4=157,74,62,24;DP=396;HOB=0.125;ICB=0.3;MQ0F=0;MQ=20;MQB=1;MQSB=1;RPB=0.469687;SGB=-28.351;VDB=0.837267	GT:PL	0/1:106,0,135
3	13085611	.	A	C	96	PASS	AC=1;AN=2;BQB=0.944207;DP4=193,98,79,44;DP=498;HOB=0.125;ICB=0.3;MQ0F=0;MQ=20;MQB=1;MQSB=1;RPB=0.516457;SGB=-39.7046;VDB=4.12925e-05	GT:PL	0/1:130,0,133
3	13086833	.	T	C	69	PASS	AC=1;AN=2;BQB=0.978523;DP4=33,5,7,9;DP=55;HOB=0.125;ICB=0.3;MQ0F=0;MQ=20;MQB=1;MQSB=1;RPB=0.0482048;SGB=-6.87115;VDB=0.876905	GT:PL	0/1:103,0,73
3	13818940	.	G	A	43.2938	PASS	AC=1;AN=2;BQB=0.830264;DP4=29,6,9,3;DP=48;HOB=0.125;ICB=0.3;MQ0F=0;MQ=20;MQB=1;MQSB=1;RPB=0.771821;SGB=-5.64284;VDB=0.00346435	GT:PL	0/1:77,0,76
3	14157856	.	G	C	35.0392	PASS	AC=2;AN=2;BQB=0.868321;DP4=2,2,2,2;DP=10;HOB=0.5;ICB=0.5;MQ0F=0;MQ=20;MQB=0.992367;MQSB=0.992367;RPB=0.62023;SGB=1.27626;VDB=0.314313	GT:PL	1/1:73,12,0
3	14288268	.	T	G	104	PASS	AC=1;AN=2;BQB=0.99771;DP4=447,436,294,227;DP=1434;HOB=0.125;ICB=0.3;MQ0F=0;MQ=20;MQB=1;MQSB=1;RPB=0.0458945;SGB=-161.832;VDB=0.22511	GT:PL	0/1:138,0,156
3	14319866	.	A	G	33.4147	PASS	AC=1;AN=2;BQB=0.904729;DP4=2,3,2,3;DP=10;HOB=0.125;ICB=0.3;MQ0F=0;MQ=20;MQB=0.952347;MQSB=1.00775;RPB=0.666643;SGB=1.94933;VDB=0.870455	GT:PL	0/1:67,0,19
3	14404675	.	A	C	33.2822	PASS	AC=1;AN=2;BQB=0.822795;DP4=23,2,8,1;DP=41;HOB=0.125;ICB=0.3;MQ0F=0;MQ=20;MQB=1;MQSB=1;RPB=0.987884;SGB=4.69269;VDB=0.300288	GT:PL	0/1:67,0,60
3	14562705	.	A	G	69	PASS	AC=1;AN=2;BQB=0.936342;DP4=29,21,7,12;DP=86;HOB=0.125;ICB=0.3;MQ0F=0;MQ=20;MQB=1;MQSB=1;RPB=0.745916;SGB=-7.79183;VDB=0.0618393	GT:PL	0/1:103,0,134
3	14576037	.	C	T	32.3031	PASS	AC=2;AN=2;BQB=0.5;DP4=2,0,3,1;DP=10;HOB=0.5;ICB=0.5;MQ0F=0;MQ=20;MQB=1;MQSB=1;RPB=0.5;SGB=1.27626;VDB=0.215949	GT:PL	1/1:69,12,0
3	14582145	.	A	G	40.5906	PASS	AC=2;AN=2;BQB=0.924449;DP4=1,3,0,7;DP=11;HOB=0.5;ICB=0.5;MQ0F=0;MQ=20;MQB=0.964642;MQSB=1;RPB=0.200967;SGB=3.31571;VDB=0.339906	GT:PL	1/1:79,21,0
3	14631196	.	T	C	33.3384	PASS	AC=1;AN=2;BQB=0.356607;DP4=3,2,5,1;DP=16;HOB=0.125;ICB=0.3;MQ0F=0;MQ=20;MQB=0.950952;MQSB=1;RPB=0.950952;SGB=2.63044;VDB=0.00794932	GT:PL	0/1:67,0,14
3	14697101	.	A	G	38.003	PASS	AC=1;AN=2;BQB=0.401549;DP4=15,12,6,4;DP=53;HOB=0.125;ICB=0.3;MQ0F=0;MQ=20;MQB=1;MQSB=1;RPB=0.231775;SGB=-5.02958;VDB=0.262342	GT:PL	0/1:69,0,59
3	14778606	.	G	C	32.2505	PASS	AC=1;AN=2;BQB=0.999451;DP4=21,7,5,5;DP=43;HOB=0.125;ICB=0.3;MQ0F=0;MQ=20;MQB=1;MQSB=1;RPB=0.784815;SGB=-5.02822;VDB=0.727693	GT:PL	0/1:66,0,116
3	14902409	.	G	A	67	PASS	AC=1;AN=2;BQB=0.442277;DP4=28,12,12,6;DP=72;HOB=0.125;ICB=0.3;MQ0F=0;MQ=20;MQB=1;MQSB=1;RPB=0.997743;SGB=-7.48499;VDB=0.202155	GT:PL	0/1:98,0,84
3	14905831	.	G	A	78	PASS	AC=1;AN=2;BQB=0.203219;DP4=204,125,106,73;DP=669;HOB=0.125;ICB=0.3;MQ0F=0;MQ=20;MQB=1;MQSB=1;RPB=0.986509;SGB=-56.8883;VDB=0.784086	GT:PL	0/1:111,0,144
3	14906213	.	C	A	58	PASS	AC=1;AN=2;BQB=0.994763;DP4=164,117,85,48;DP=518;HOB=0.125;ICB=0.3;MQ0F=0;MQ=20;MQB=1;MQSB=1;RPB=0.994985;SGB=-42.7731;VDB=0.00344833	GT:PL	0/1:92,0,138
3	14907468	.	A	T	39.5823	PASS	AC=1;AN=2;BQB=0.295511;DP4=7,3,5,2;DP=22;HOB=0.125;ICB=0.3;MQ0F=0;MQ=20;MQB=1;MQSB=1;RPB=0.737299;SGB=-4.09964;VDB=0.188964	GT:PL	0/1:71,0,42
3	14927711	.	G	T	55	PASS	AC=1;AN=2;BQB=0.676862;DP4=15,8,5,6;DP=43;HOB=0.125;ICB=0.3;MQ0F=0;MQ=20;MQB=1;MQSB=1;RPB=0.971778;SGB=-5.33419;VDB=0.547427	GT:PL	0/1:89,0,106
3	14928389	.	T	G	32.0388	PASS	AC=1;AN=2;BQB=0.551238;DP4=18,6,6,3;DP=45;HOB=0.125;ICB=0.3;MQ0F=0;MQ=20;MQB=1;MQSB=1;RPB=0.992674;SGB=-4.72185;VDB=0.0869892	GT:PL	0/1:64,0,79
3	14928390	.	A	G	32.886	PASS	AC=1;AN=2;BQB=0.478385;DP4=18,5,6,4;DP=45;HOB=0.125;ICB=0.3;MQ0F=0;MQ=20;MQB=1;MQSB=1;RPB=0.895399;SGB=-5.02958;VDB=0.315489	GT:PL	0/1:64,0,79
3	14929115	.	G	C,T	207	PASS	AC=1,1;AN=2;DP4=0,0,18,7;DP=35;MQ0F=0;MQ=20;MQSB=1;SGB=-1.32512;VDB=0.0715485	GT:PL	1/2:145,85,61,98,0,77
3	14970312	.	C	G	55	PASS	AC=1;AN=2;BQB=0.331306;DP4=2,3,4,3;DP=16;HOB=0.125;ICB=0.3;MQ0F=0;MQ=20;MQB=0.95494;MQSB=0.982603;RPB=0.40926;SGB=3.31571;VDB=0.211175	GT:PL	0/1:91,4,0
3	15002312	.	G	C	70	PASS	AC=1;AN=2;BQB=0.911648;DP4=29,13,15,6;DP=76;HOB=0.125;ICB=0.3;MQ0F=0;MQ=20;MQB=1;MQSB=1;RPB=0.821573;SGB=-8.40555;VDB=0.153135	GT:PL	0/1:101,0,117
3	15079267	.	A	G	32.0563	PASS	AC=1;AN=2;BQB=0.752203;DP4=75,64,21,10;DP=215;HOB=0.125;ICB=0.3;MQ0F=0;MQ=20;MQB=1;MQSB=1;RPB=0.504182;SGB=-11.4741;VDB=0.136786	GT:PL	0/1:66,0,134
3	15091677	.	T	C	41.2747	PASS	AC=1;AN=2;BQB=0.995953;DP4=72,63,23,20;DP=187;HOB=0.125;ICB=0.3;MQ0F=0;MQ=20;MQB=1;MQSB=1;RPB=0.249974;SGB=-15.1563;VDB=0.0414268	GT:PL	0/1:75,0,132
3	15094847	.	C	A	41.186	PASS	AC=1;AN=2;BQB=0.959514;DP4=60,60,22,12;DP=160;HOB=0.125;ICB=0.3;MQ0F=0;MQ=20;MQB=1;MQSB=1;RPB=0.601418;SGB=-12.3947;VDB=0.441932	GT:PL	0/1:75,0,137
3	15099526	.	C	A	57	PASS	AC=2;AN=2;BQB=0.924584;DP4=1,2,4,2;DP=14;HOB=0.5;ICB=0.5;MQ0F=0;MQ=20;MQB=0.924584;MQSB=0.974597;RPB=0.924584;SGB=1.97062;VDB=0.0820477	GT:PL	1/1:95,18,0
3	15101366	.	G	A	80	PASS	AC=1;AN=2;BQB=0.97509;DP4=14,7,7,8;DP=45;HOB=0.125;ICB=0.3;MQ0F=0;MQ=20;MQB=1;MQSB=1;RPB=0.830404;SGB=-6.56362;VDB=0.0534588	GT:PL	0/1:113,0,111
3	15115861	.	G	A	40.3025	PASS	AC=1;AN=2;BQB=0.539407;DP4=13,5,3,5;DP=39;HOB=0.125;ICB=0.3;MQ0F=0;MQ=20;MQB=1;MQSB=1;RPB=0.996534;SGB=-4.40924;VDB=0.683425	GT:PL	0/1:74,0,76
3	15362090	.	G	C	44.8753	PASS	AC=1;AN=2;BQB=0.122456;DP4=2,3,1,7;DP=13;HOB=0.125;ICB=0.3;MQ0F=0;MQ=20;MQB=1;MQSB=1;RPB=0.0137638;SGB=4.00342;VDB=0.0178597	GT:PL	0/1:78,0,25
3	15368501	.	C	T	55	PASS	AC=1;AN=2;BQB=0.920361;DP4=478,366,168,145;DP=1163;HOB=0.125;ICB=0.3;MQ0F=0;MQ=20;MQB=1;MQSB=1;RPB=0.613921;SGB=-98.0066;VDB=0.999897	GT:PL	0/1:89,0,143
3	15407892	.	C	A	40.2875	PASS	AC=1;AN=2;BQB=0.808793;DP4=135,17,41,10;DP=244;HOB=0.125;ICB=0.3;MQ0F=0;MQ=20;MQB=1;MQSB=1;RPB=0.981581;SGB=-17.6112;VDB=0.524814	GT:PL	0/1:74,0,103
3	15408040	.	A	C	90	PASS	AC=1;AN=2;BQB=0.783608;DP4=122,68,40,31;DP=336;HOB=0.125;ICB=0.3;MQ0F=0;MQ=20;MQB=1;MQSB=1;RPB=0.474691;SGB=-23.7482;VDB=0.554921	GT:PL	0/1:124,0,138
3	15408075	.	T	C	65	PASS	AC=1;AN=2;BQB=0.19826;DP4=105,94,26,37;DP=317;HOB=0.125;ICB=0.3;MQ0F=0;MQ=20;MQB=1;MQSB=1;RPB=0.972188;SGB=-21.2934;VDB=0.159296	GT:PL	0/1:99,0,134
3	15408187	.	T	C	39.1149	PASS	AC=1;AN=2;BQB=0.821375;DP4=50,58,6,20;DP=157;HOB=0.125;ICB=0.3;MQ0F=0;MQ=20;MQB=1;MQSB=1;RPB=0.26906;SGB=-9.93983;VDB=0.00429028	GT:PL	0/1:73,0,140
3	15408708	.	A	G	50	PASS	AC=1;AN=2;BQB=0.616034;DP4=67,65,14,20;DP=179;HOB=0.125;ICB=0.3;MQ0F=0;MQ=20;MQB=1;MQSB=1;RPB=0.768192;SGB=-12.3947;VDB=0.71515	GT:PL	0/1:84,0,136
3	15460424	.	A	T	64	PASS	AC=1;AN=2;BQB=0.014598;DP4=167,109,40,40;DP=375;HOB=0.125;ICB=0.3;MQ0F=0;MQ=20;MQB=1;MQSB=1;RPB=0.900533;SGB=-26.5099;VDB=0.91669	GT:PL	0/1:98,0,136
3	15464292	.	T	C	61	PASS	AC=1;AN=2;BQB=0.00763122;DP4=164,58,45,26;DP=415;HOB=0.125;ICB=0.3;MQ0F=0;MQ=20;MQB=1;MQSB=1;RPB=0.282194;SGB=-23.7482;VDB=5.7105e-06	GT:PL	0/1:95,0,118
3	15468468	.	C	A	42.1398	PASS	AC=1;AN=2;BQB=0.364827;DP4=6,2,3,3;DP=18;HOB=0.125;ICB=0.3;MQ0F=0;MQ=20;MQB=1;MQSB=1;RPB=0.875173;SGB=2.63044;VDB=0.789228	GT:PL	0/1:76,0,30
3	15596798	.	G	A	57	PASS	AC=1;AN=2;BQB=0.870561;DP4=215,208,75,80;DP=595;HOB=0.125;ICB=0.3;MQ0F=0;MQ=20;MQB=1;MQSB=1;RPB=0.956654;SGB=-49.5238;VDB=0.148006	GT:PL	0/1:91,0,145
3	15596844	.	A	G	37.288	PASS	AC=1;AN=2;BQB=0.505945;DP4=291,142,81,65;DP=673;HOB=0.125;ICB=0.3;MQ0F=0;MQ=20;MQB=1;MQSB=1;RPB=0.872882;SGB=-46.7622;VDB=0.0820656	GT:PL	0/1:71,0,123
3	15598756	.	G	C	59	PASS	AC=1;AN=2;BQB=0.499063;DP4=13,7,10,3;DP=39;HOB=0.125;ICB=0.3;MQ0F=0;MQ=20;MQB=1;MQSB=1;RPB=0.967289;SGB=7.4578;VDB=0.289336	GT:PL	0/1:93,0,101
3	15601909	.	A	G	39.2869	PASS	AC=1;AN=2;BQB=0.745503;DP4=213,275,65,92;DP=652;HOB=0.125;ICB=0.3;MQ0F=0;MQ=20;MQB=1;MQSB=1;RPB=0.18481;SGB=-50.1376;VDB=0.0570705	GT:PL	0/1:73,0,137
3	15636959	.	C	T	76	PASS	AC=1;AN=2;BQB=0.518388;DP4=6,10,10,5;DP=36;HOB=0.125;ICB=0.3;MQ0F=0;MQ=20;MQB=1;MQSB=1;RPB=0.685145;SGB=8.84268;VDB=0.981143	GT:PL	0/1:110,0,99
3	15725966	.	A	G	42.4169	PASS	AC=1;AN=2;BQB=0.962403;DP4=41,22,10,10;DP=95;HOB=0.125;ICB=0.3;MQ0F=0;MQ=20;MQB=1;MQSB=1;RPB=0.994897;SGB=-8.09871;VDB=0.438189	GT:PL	0/1:74,0,141
3	15729232	.	C	T	75	PASS	AC=1;AN=2;BQB=0.62854;DP4=68,36,29,12;DP=180;HOB=0.125;ICB=0.3;MQ0F=0;MQ=20;MQB=1;MQSB=1;RPB=0.336864;SGB=-14.5426;VDB=0.0051755	GT:PL	0/1:109,0,136
3	15729315	.	G	A	58	PASS	AC=1;AN=2;BQB=0.662464;DP4=56,47,13,18;DP=192;HOB=0.125;ICB=0.3;MQ0F=0;MQ=20;MQB=1;MQSB=1;RPB=0.996218;SGB=-11.4741;VDB=0.22369	GT:PL	0/1:92,0,142
3	15936914	.	A	G	45.9026	PASS	AC=1;AN=2;BQB=0.803979;DP4=8,3,5,3;DP=23;HOB=0.125;ICB=0.3;MQ0F=0;MQ=20;MQB=1;MQSB=1;RPB=0.986456;SGB=4.00342;VDB=0.598931	GT:PL	0/1:79,0,87
3	16139372	.	C	T	50	PASS	AC=1;AN=2;BQB=0.961166;DP4=4,2,4,3;DP=14;HOB=0.125;ICB=0.3;MQ0F=0;MQ=20;MQB=0.961166;MQSB=1;RPB=0.31698;SGB=3.31571;VDB=0.909978	GT:PL	0/1:84,0,28
3	16177396	.	G	A	39.1969	PASS	AC=1;AN=2;BQB=0.654985;DP4=433,314,183,146;DP=1328;HOB=0.125;ICB=0.3;MQ0F=0;MQ=20;MQB=1;MQSB=1;RPB=0.821407;SGB=-102.916;VDB=0.999631	GT:PL	0/1:73,0,131
3	16269196	.	G	A	43.0761	PASS	AC=1;AN=2;BQB=0.839378;DP4=48,32,13,5;DP=122;HOB=0.125;ICB=0.3;MQ0F=0;MQ=20;MQB=1;MQSB=1;RPB=0.064781;SGB=-7.48484;VDB=0.506425	GT:PL	0/1:77,0,143
3	16269657	.	C	A	84	PASS	AC=1;AN=2;BQB=0.590519;DP4=27,38,9,10;DP=102;HOB=0.125;ICB=0.3;MQ0F=0;MQ=20;MQB=1;MQSB=1;RPB=0.587279;SGB=11.6141;VDB=0.00773253	GT:PL	0/1:118,0,138
3	16354539	.	T	C	30.6711	PASS	AC=1;AN=2;BQB=0.214373;DP4=32,13,6,8;DP=72;HOB=0.125;ICB=0.3;MQ0F=0;MQ=20;MQB=1;MQSB=1;RPB=0.624085;SGB=-6.25745;VDB=0.757462	GT:PL	0/1:62,0,100
3	16381473	.	T	A	98	PASS	AC=1;AN=2;BQB=0.97936;DP4=64,44,37,22;DP=205;HOB=0.125;ICB=0.3;MQ0F=0;MQ=20;MQB=1;MQSB=1;RPB=0.291459;SGB=-20.066;VDB=0.591575	GT:PL	0/1:132,0,121
3	16381530	.	A	C	54	PASS	AC=1;AN=2;BQB=0.880019;DP4=77,30,67,12;DP=219;HOB=0.125;ICB=0.3;MQ0F=0;MQ=20;MQB=1;MQSB=1;RPB=0.999658;SGB=-26.203;VDB=0.00852464	GT:PL	0/1:89,0,66
3	16381788	.	C	T	83	PASS	AC=1;AN=2;BQB=0.391461;DP4=52,74,61,61;DP=290;HOB=0.125;ICB=0.3;MQ0F=0;MQ=20;MQB=1;MQSB=1;RPB=0.488023;SGB=-39.3977;VDB=0.0518223	GT:PL	0/1:118,0,56
3	16381809	.	T	C	109	PASS	AC=1;AN=2;BQB=0.0518692;DP4=79,78,59,45;DP=293;HOB=0.125;ICB=0.3;MQ0F=0;MQ=20;MQB=1;MQSB=1;RPB=0.425071;SGB=-33.8744;VDB=0.193838	GT:PL	0/1:143,0,135
3	16382339	.	C	T	48.2874	PASS	AC=1;AN=2;BQB=0.866849;DP4=36,124,7,51;DP=229;HOB=0.125;ICB=0.3;MQ0F=0;MQ=20;MQB=1;MQSB=1;RPB=0.320879;SGB=-19.7591;VDB=0.0274229	GT:PL	0/1:82,0,150
3	16382380	.	C	T	42.04	PASS	AC=1;AN=2;BQB=0.967706;DP4=125,68,38,12;DP=261;HOB=0.125;ICB=0.3;MQ0F=0;MQ=20;MQB=1;MQSB=1;RPB=0.591422;SGB=33.1012;VDB=0.137436	GT:PL	0/1:76,0,125
3	16383088	.	C	T	102	PASS	AC=1;AN=2;BQB=0.960255;DP4=119,66,65,42;DP=367;HOB=0.125;ICB=0.3;MQ0F=0;MQ=20;MQB=1;MQSB=1;RPB=0.821105;SGB=-34.7949;VDB=0.00126786	GT:PL	0/1:136,0,134
3	16383212	.	A	G	84	PASS	AC=1;AN=2;BQB=0.879344;DP4=69,43,23,19;DP=173;HOB=0.125;ICB=0.3;MQ0F=0;MQ=20;MQB=1;MQSB=1;RPB=0.386245;SGB=-14.8495;VDB=0.537983	GT:PL	0/1:118,0,143
3	16384741	.	G	A	75	PASS	AC=1;AN=2;BQB=0.3871;DP4=79,75,40,16;DP=252;HOB=0.125;ICB=0.3;MQ0F=0;MQ=20;MQB=1;MQSB=1;RPB=0.00576372;SGB=-19.1454;VDB=0.998699	GT:PL	0/1:109,0,151
3	16385034	.	A	G	87	PASS	AC=1;AN=2;BQB=0.978106;DP4=134,52,91,29;DP=364;HOB=0.125;ICB=0.3;MQ0F=0;MQ=20;MQB=1;MQSB=1;RPB=0.821411;SGB=-38.784;VDB=6.20444e-06	GT:PL	0/1:121,0,86
3	16385118	.	T	C	106	PASS	AC=1;AN=2;BQB=0.0392682;DP4=116,74,82,49;DP=386;HOB=0.125;ICB=0.3;MQ0F=0;MQ=20;MQB=1;MQSB=1;RPB=0.797021;SGB=-42.1594;VDB=0.0125728	GT:PL	0/1:140,0,115
3	16385381	.	C	T	102	PASS	AC=1;AN=2;BQB=0.979115;DP4=93,56,51,33;DP=272;HOB=0.125;ICB=0.3;MQ0F=0;MQ=20;MQB=1;MQSB=1;RPB=0.331633;SGB=-27.7373;VDB=0.0453606	GT:PL	0/1:136,0,128
3	16385468	.	G	A	104	PASS	AC=1;AN=2;BQB=0.860073;DP4=139,68,75,46;DP=361;HOB=0.125;ICB=0.3;MQ0F=0;MQ=20;MQB=1;MQSB=1;RPB=0.432445;SGB=-39.0909;VDB=0.998253	GT:PL	0/1:138,0,124
3	16385727	.	C	T	31.0287	PASS	AC=1;AN=2;BQB=0.553158;DP4=39,65,9,10;DP=164;HOB=0.125;ICB=0.3;MQ0F=0;MQ=20;MQB=1;MQSB=1;RPB=0.2959;SGB=-7.79185;VDB=0.0273165	GT:PL	0/1:65,0,148
3	16385967	.	A	G	113	PASS	AC=1;AN=2;BQB=0.838441;DP4=112,95,64,59;DP=413;HOB=0.125;ICB=0.3;MQ0F=0;MQ=20;MQB=1;MQSB=1;RPB=0.920548;SGB=-39.7046;VDB=0.85406	GT:PL	0/1:147,0,130
3	16386136	.	T	C	108	PASS	AC=1;AN=2;BQB=0.395052;DP4=134,95,91,76;DP=473;HOB=0.125;ICB=0.3;MQ0F=0;MQ=20;MQB=1;MQSB=1;RPB=0.949802;SGB=-53.2061;VDB=0.253684	GT:PL	0/1:142,0,100
3	16386187	.	T	C	111	PASS	AC=1;AN=2;BQB=0.173775;DP4=146,86,84,57;DP=440;HOB=0.125;ICB=0.3;MQ0F=0;MQ=20;MQB=1;MQSB=1;RPB=0.760032;SGB=-45.2279;VDB=0.0188622	GT:PL	0/1:145,0,113
3	16386366	.	G	A	119	PASS	AC=1;AN=2;BQB=0.0234834;DP4=151,119,89,78;DP=482;HOB=0.125;ICB=0.3;MQ0F=0;MQ=20;MQB=1;MQSB=1;RPB=0.587097;SGB=-53.2061;VDB=0.282742	GT:PL	0/1:153,0,135
3	16386927	.	T	C	112	PASS	AC=1;AN=2;BQB=0.994339;DP4=119,83,64,63;DP=410;HOB=0.125;ICB=0.3;MQ0F=0;MQ=20;MQB=1;MQSB=1;RPB=0.702045;SGB=-40.932;VDB=0.14843	GT:PL	0/1:146,0,112
[truncated: 2,292,768 more chars]
