# Supplementary material for: Development and comparison of RNA-sequencing pipelines for more accurate SNP identification: practical example of functional SNP detection associated with feed efficiency in Nellore beef cattle
Source: BMC Genomics. 2020 Oct 8;21:703. doi: 10.1186/s12864-020-07107-7 (PMC7545862; doi:10.1186/s12864-020-07107-7)
Supplement: Supplementary file 8 — Additional file 8. [file 12864_2020_7107_MOESM8_ESM.txt]

#Uploaded_variation	Location	Allele	RFI	Consequence	IMPACT	SYMBOL	Gene	Feature_type	Feature	BIOTYPE	EXON	INTRON	HGVSc	HGVSp	cDNA_position	CDS_position	Protein_position	Amino_acids	Codons	Existing_variation	DISTANCE	STRAND	FLAGS	SYMBOL_SOURCE	HGNC_ID	TSL	APPRIS	SIFT	CLIN_SIG	SOMATIC	PHENO
.	1:359651-359651	C	LOW	intergenic_variant	MODIFIER	-	-	-	-	-	-	-	-	-	-	-	-	-	-	-	-	-	-	-	-	-	-	-	-	-	-
.	1:360396-360396	A	LOW	intergenic_variant	MODIFIER	-	-	-	-	-	-	-	-	-	-	-	-	-	-	-	-	-	-	-	-	-	-	-	-	-	-
.	1:360619-360619	T	LOW	intergenic_variant	MODIFIER	-	-	-	-	-	-	-	-	-	-	-	-	-	-	-	-	-	-	-	-	-	-	-	-	-	-
.	1:362090-362090	T	LOW	intergenic_variant	MODIFIER	-	-	-	-	-	-	-	-	-	-	-	-	-	-	-	-	-	-	-	-	-	-	-	-	-	-
.	1:701151-701151	T	LOW	intergenic_variant	MODIFIER	-	-	-	-	-	-	-	-	-	-	-	-	-	-	-	-	-	-	-	-	-	-	-	-	-	-
.	1:926901-926901	G	LOW	intron_variant	MODIFIER	RCAN1	ENSBTAG00000020035	Transcript	ENSBTAT00000074355	protein_coding	-	03-Jan	-	-	-	-	-	-	-	-	-	1	-	VGNC	-	-	-	-	-	-	-
.	1:926901-926901	T	LOW	intron_variant	MODIFIER	RCAN1	ENSBTAG00000020035	Transcript	ENSBTAT00000074355	protein_coding	-	03-Jan	-	-	-	-	-	-	-	-	-	1	-	VGNC	-	-	-	-	-	-	-
.	1:940619-940619	T	LOW	intron_variant	MODIFIER	RCAN1	ENSBTAG00000020035	Transcript	ENSBTAT00000074355	protein_coding	-	03-Jan	-	-	-	-	-	-	-	-	-	1	-	VGNC	-	-	-	-	-	-	-
.	1:999270-999270	C	LOW	intron_variant	MODIFIER	RCAN1	ENSBTAG00000020035	Transcript	ENSBTAT00000037243	protein_coding	-	03-Mar	-	-	-	-	-	-	-	-	-	1	-	VGNC	-	-	-	-	-	-	-
.	1:999270-999270	C	LOW	intron_variant	MODIFIER	RCAN1	ENSBTAG00000020035	Transcript	ENSBTAT00000074355	protein_coding	-	03-Mar	-	-	-	-	-	-	-	-	-	1	-	VGNC	-	-	-	-	-	-	-
.	1:1004561-1004561	T	LOW	downstream_gene_variant	MODIFIER	RCAN1	ENSBTAG00000020035	Transcript	ENSBTAT00000037243	protein_coding	-	-	-	-	-	-	-	-	-	-	2338	1	-	VGNC	-	-	-	-	-	-	-
.	1:1004561-1004561	T	LOW	downstream_gene_variant	MODIFIER	RCAN1	ENSBTAG00000020035	Transcript	ENSBTAT00000074355	protein_coding	-	-	-	-	-	-	-	-	-	-	2912	1	-	VGNC	-	-	-	-	-	-	-
.	1:1217740-1217740	C	LOW	intergenic_variant	MODIFIER	-	-	-	-	-	-	-	-	-	-	-	-	-	-	-	-	-	-	-	-	-	-	-	-	-	-
.	1:1230915-1230915	G	LOW	intergenic_variant	MODIFIER	-	-	-	-	-	-	-	-	-	-	-	-	-	-	-	-	-	-	-	-	-	-	-	-	-	-
.	1:1246957-1246957	T	LOW	intergenic_variant	MODIFIER	-	-	-	-	-	-	-	-	-	-	-	-	-	-	-	-	-	-	-	-	-	-	-	-	-	-
.	1:1247684-1247684	C	LOW	intergenic_variant	MODIFIER	-	-	-	-	-	-	-	-	-	-	-	-	-	-	-	-	-	-	-	-	-	-	-	-	-	-
.	1:1249351-1249351	C	LOW	intergenic_variant	MODIFIER	-	-	-	-	-	-	-	-	-	-	-	-	-	-	-	-	-	-	-	-	-	-	-	-	-	-
.	1:1256231-1256231	G	LOW	intergenic_variant	MODIFIER	-	-	-	-	-	-	-	-	-	-	-	-	-	-	-	-	-	-	-	-	-	-	-	-	-	-
.	1:1381112-1381112	T	LOW	upstream_gene_variant	MODIFIER	-	ENSBTAG00000054497	Transcript	ENSBTAT00000073763	lncRNA	-	-	-	-	-	-	-	-	-	-	1143	-1	-	-	-	-	-	-	-	-	-
.	1:1381112-1381112	T	LOW	upstream_gene_variant	MODIFIER	-	ENSBTAG00000054497	Transcript	ENSBTAT00000086326	lncRNA	-	-	-	-	-	-	-	-	-	-	1969	-1	-	-	-	-	-	-	-	-	-
.	1:3110520-3110520	C	LOW	intron_variant	MODIFIER	URB1	ENSBTAG00000012412	Transcript	ENSBTAT00000016473	protein_coding	-	4/38	-	-	-	-	-	-	-	-	-	1	-	VGNC	-	-	-	-	-	-	-
.	1:3111276-3111276	G	LOW	intron_variant	MODIFIER	URB1	ENSBTAG00000012412	Transcript	ENSBTAT00000016473	protein_coding	-	4/38	-	-	-	-	-	-	-	-	-	1	-	VGNC	-	-	-	-	-	-	-
.	1:5378316-5378316	C	LOW	intergenic_variant	MODIFIER	-	-	-	-	-	-	-	-	-	-	-	-	-	-	-	-	-	-	-	-	-	-	-	-	-	-
.	1:5378334-5378334	C	LOW	intergenic_variant	MODIFIER	-	-	-	-	-	-	-	-	-	-	-	-	-	-	-	-	-	-	-	-	-	-	-	-	-	-
.	1:6486241-6486241	T	LOW	intron_variant	MODIFIER	GRIK1	ENSBTAG00000034854	Transcript	ENSBTAT00000026817	protein_coding	-	13-Jun	-	-	-	-	-	-	-	-	-	1	-	VGNC	-	-	-	-	-	-	-
.	1:6486241-6486241	T	LOW	intron_variant	MODIFIER	GRIK1	ENSBTAG00000034854	Transcript	ENSBTAT00000026819	protein_coding	-	16-Aug	-	-	-	-	-	-	-	-	-	1	-	VGNC	-	-	-	-	-	-	-
.	1:6486241-6486241	T	LOW	intron_variant	MODIFIER	GRIK1	ENSBTAG00000034854	Transcript	ENSBTAT00000070796	protein_coding	-	15-Jul	-	-	-	-	-	-	-	-	-	1	-	VGNC	-	-	-	-	-	-	-
.	1:6486377-6486377	C	LOW	intron_variant	MODIFIER	GRIK1	ENSBTAG00000034854	Transcript	ENSBTAT00000026817	protein_coding	-	13-Jun	-	-	-	-	-	-	-	-	-	1	-	VGNC	-	-	-	-	-	-	-
.	1:6486377-6486377	C	LOW	intron_variant	MODIFIER	GRIK1	ENSBTAG00000034854	Transcript	ENSBTAT00000026819	protein_coding	-	16-Aug	-	-	-	-	-	-	-	-	-	1	-	VGNC	-	-	-	-	-	-	-
.	1:6486377-6486377	C	LOW	intron_variant	MODIFIER	GRIK1	ENSBTAG00000034854	Transcript	ENSBTAT00000070796	protein_coding	-	15-Jul	-	-	-	-	-	-	-	-	-	1	-	VGNC	-	-	-	-	-	-	-
.	1:6487704-6487704	T	LOW	intron_variant	MODIFIER	GRIK1	ENSBTAG00000034854	Transcript	ENSBTAT00000026817	protein_coding	-	13-Jun	-	-	-	-	-	-	-	-	-	1	-	VGNC	-	-	-	-	-	-	-
.	1:6487704-6487704	T	LOW	intron_variant	MODIFIER	GRIK1	ENSBTAG00000034854	Transcript	ENSBTAT00000026819	protein_coding	-	16-Aug	-	-	-	-	-	-	-	-	-	1	-	VGNC	-	-	-	-	-	-	-
.	1:6487704-6487704	T	LOW	intron_variant	MODIFIER	GRIK1	ENSBTAG00000034854	Transcript	ENSBTAT00000070796	protein_coding	-	15-Jul	-	-	-	-	-	-	-	-	-	1	-	VGNC	-	-	-	-	-	-	-
.	1:6488323-6488323	C	LOW	intron_variant	MODIFIER	GRIK1	ENSBTAG00000034854	Transcript	ENSBTAT00000026817	protein_coding	-	13-Jun	-	-	-	-	-	-	-	-	-	1	-	VGNC	-	-	-	-	-	-	-
.	1:6488323-6488323	C	LOW	intron_variant	MODIFIER	GRIK1	ENSBTAG00000034854	Transcript	ENSBTAT00000026819	protein_coding	-	16-Aug	-	-	-	-	-	-	-	-	-	1	-	VGNC	-	-	-	-	-	-	-
.	1:6488323-6488323	C	LOW	intron_variant	MODIFIER	GRIK1	ENSBTAG00000034854	Transcript	ENSBTAT00000070796	protein_coding	-	15-Jul	-	-	-	-	-	-	-	-	-	1	-	VGNC	-	-	-	-	-	-	-
.	1:6532149-6532149	A	LOW	intron_variant	MODIFIER	GRIK1	ENSBTAG00000034854	Transcript	ENSBTAT00000026817	protein_coding	-	13-Oct	-	-	-	-	-	-	-	-	-	1	-	VGNC	-	-	-	-	-	-	-
.	1:6532149-6532149	A	LOW	intron_variant	MODIFIER	GRIK1	ENSBTAG00000034854	Transcript	ENSBTAT00000026819	protein_coding	-	13/16	-	-	-	-	-	-	-	-	-	1	-	VGNC	-	-	-	-	-	-	-
.	1:6532149-6532149	A	LOW	intron_variant	MODIFIER	GRIK1	ENSBTAG00000034854	Transcript	ENSBTAT00000070796	protein_coding	-	15-Dec	-	-	-	-	-	-	-	-	-	1	-	VGNC	-	-	-	-	-	-	-
.	1:6533293-6533293	G	LOW	intron_variant	MODIFIER	GRIK1	ENSBTAG00000034854	Transcript	ENSBTAT00000026817	protein_coding	-	13-Oct	-	-	-	-	-	-	-	-	-	1	-	VGNC	-	-	-	-	-	-	-
.	1:6533293-6533293	G	LOW	intron_variant	MODIFIER	GRIK1	ENSBTAG00000034854	Transcript	ENSBTAT00000026819	protein_coding	-	13/16	-	-	-	-	-	-	-	-	-	1	-	VGNC	-	-	-	-	-	-	-
.	1:6533293-6533293	G	LOW	intron_variant	MODIFIER	GRIK1	ENSBTAG00000034854	Transcript	ENSBTAT00000070796	protein_coding	-	15-Dec	-	-	-	-	-	-	-	-	-	1	-	VGNC	-	-	-	-	-	-	-
.	1:6533548-6533548	T	LOW	intron_variant	MODIFIER	GRIK1	ENSBTAG00000034854	Transcript	ENSBTAT00000026817	protein_coding	-	13-Oct	-	-	-	-	-	-	-	-	-	1	-	VGNC	-	-	-	-	-	-	-
.	1:6533548-6533548	T	LOW	intron_variant	MODIFIER	GRIK1	ENSBTAG00000034854	Transcript	ENSBTAT00000026819	protein_coding	-	13/16	-	-	-	-	-	-	-	-	-	1	-	VGNC	-	-	-	-	-	-	-
.	1:6533548-6533548	T	LOW	intron_variant	MODIFIER	GRIK1	ENSBTAG00000034854	Transcript	ENSBTAT00000070796	protein_coding	-	15-Dec	-	-	-	-	-	-	-	-	-	1	-	VGNC	-	-	-	-	-	-	-
.	1:6533955-6533955	C	LOW	intron_variant	MODIFIER	GRIK1	ENSBTAG00000034854	Transcript	ENSBTAT00000026817	protein_coding	-	13-Oct	-	-	-	-	-	-	-	-	-	1	-	VGNC	-	-	-	-	-	-	-
.	1:6533955-6533955	C	LOW	intron_variant	MODIFIER	GRIK1	ENSBTAG00000034854	Transcript	ENSBTAT00000026819	protein_coding	-	13/16	-	-	-	-	-	-	-	-	-	1	-	VGNC	-	-	-	-	-	-	-
.	1:6533955-6533955	C	LOW	intron_variant	MODIFIER	GRIK1	ENSBTAG00000034854	Transcript	ENSBTAT00000070796	protein_coding	-	15-Dec	-	-	-	-	-	-	-	-	-	1	-	VGNC	-	-	-	-	-	-	-
.	1:6534082-6534082	T	LOW	intron_variant	MODIFIER	GRIK1	ENSBTAG00000034854	Transcript	ENSBTAT00000026817	protein_coding	-	13-Oct	-	-	-	-	-	-	-	-	-	1	-	VGNC	-	-	-	-	-	-	-
.	1:6534082-6534082	T	LOW	intron_variant	MODIFIER	GRIK1	ENSBTAG00000034854	Transcript	ENSBTAT00000026819	protein_coding	-	13/16	-	-	-	-	-	-	-	-	-	1	-	VGNC	-	-	-	-	-	-	-
.	1:6534082-6534082	T	LOW	intron_variant	MODIFIER	GRIK1	ENSBTAG00000034854	Transcript	ENSBTAT00000070796	protein_coding	-	15-Dec	-	-	-	-	-	-	-	-	-	1	-	VGNC	-	-	-	-	-	-	-
.	1:6535125-6535125	T	LOW	intron_variant	MODIFIER	GRIK1	ENSBTAG00000034854	Transcript	ENSBTAT00000026817	protein_coding	-	13-Nov	-	-	-	-	-	-	-	-	-	1	-	VGNC	-	-	-	-	-	-	-
.	1:6535125-6535125	T	LOW	intron_variant	MODIFIER	GRIK1	ENSBTAG00000034854	Transcript	ENSBTAT00000026819	protein_coding	-	14/16	-	-	-	-	-	-	-	-	-	1	-	VGNC	-	-	-	-	-	-	-
.	1:6535125-6535125	T	LOW	intron_variant	MODIFIER	GRIK1	ENSBTAG00000034854	Transcript	ENSBTAT00000070796	protein_coding	-	13/15	-	-	-	-	-	-	-	-	-	1	-	VGNC	-	-	-	-	-	-	-
.	1:8812340-8812340	C	LOW	intergenic_variant	MODIFIER	-	-	-	-	-	-	-	-	-	-	-	-	-	-	-	-	-	-	-	-	-	-	-	-	-	-
.	1:8955455-8955455	A	LOW	upstream_gene_variant	MODIFIER	H4	ENSBTAG00000052332	Transcript	ENSBTAT00000054510	protein_coding	-	-	-	-	-	-	-	-	-	-	4819	1	-	EntrezGene	-	-	-	-	-	-	-
.	1:8961688-8961688	C	LOW	downstream_gene_variant	MODIFIER	H4	ENSBTAG00000052332	Transcript	ENSBTAT00000054510	protein_coding	-	-	-	-	-	-	-	-	-	-	1103	1	-	EntrezGene	-	-	-	-	-	-	-
.	1:9903728-9903728	G	LOW	intron_variant	MODIFIER	CYYR1	ENSBTAG00000050914	Transcript	ENSBTAT00000049039	protein_coding	-	02-Feb	-	-	-	-	-	-	-	-	-	1	-	EntrezGene	-	-	-	-	-	-	-
.	1:9903728-9903728	G	LOW	intron_variant	MODIFIER	CYYR1	ENSBTAG00000050914	Transcript	ENSBTAT00000066972	protein_coding	-	04-Feb	-	-	-	-	-	-	-	-	-	1	-	EntrezGene	-	-	-	-	-	-	-
.	1:9903728-9903728	G	LOW	intron_variant	MODIFIER	CYYR1	ENSBTAG00000050914	Transcript	ENSBTAT00000067905	protein_coding	-	03-Feb	-	-	-	-	-	-	-	-	-	1	-	EntrezGene	-	-	-	-	-	-	-
.	1:9903728-9903728	G	LOW	intron_variant	MODIFIER	CYYR1	ENSBTAG00000050914	Transcript	ENSBTAT00000073027	protein_coding	-	03-Feb	-	-	-	-	-	-	-	-	-	1	-	EntrezGene	-	-	-	-	-	-	-
.	1:9921235-9921235	A	LOW	intron_variant	MODIFIER	CYYR1	ENSBTAG00000050914	Transcript	ENSBTAT00000049039	protein_coding	-	02-Feb	-	-	-	-	-	-	-	-	-	1	-	EntrezGene	-	-	-	-	-	-	-
.	1:9921235-9921235	A	LOW	intron_variant	MODIFIER	CYYR1	ENSBTAG00000050914	Transcript	ENSBTAT00000066972	protein_coding	-	04-Feb	-	-	-	-	-	-	-	-	-	1	-	EntrezGene	-	-	-	-	-	-	-
.	1:9921235-9921235	A	LOW	intron_variant	MODIFIER	CYYR1	ENSBTAG00000050914	Transcript	ENSBTAT00000067905	protein_coding	-	03-Feb	-	-	-	-	-	-	-	-	-	1	-	EntrezGene	-	-	-	-	-	-	-
.	1:9921235-9921235	A	LOW	intron_variant	MODIFIER	CYYR1	ENSBTAG00000050914	Transcript	ENSBTAT00000073027	protein_coding	-	03-Feb	-	-	-	-	-	-	-	-	-	1	-	EntrezGene	-	-	-	-	-	-	-
.	1:10082172-10082172	A	LOW	intergenic_variant	MODIFIER	-	-	-	-	-	-	-	-	-	-	-	-	-	-	-	-	-	-	-	-	-	-	-	-	-	-
.	1:10089422-10089422	C	LOW	intergenic_variant	MODIFIER	-	-	-	-	-	-	-	-	-	-	-	-	-	-	-	-	-	-	-	-	-	-	-	-	-	-
.	1:18221661-18221661	T	LOW	intergenic_variant	MODIFIER	-	-	-	-	-	-	-	-	-	-	-	-	-	-	-	-	-	-	-	-	-	-	-	-	-	-
.	1:18719699-18719699	T	LOW	intron_variant	MODIFIER	CHODL	ENSBTAG00000000588	Transcript	ENSBTAT00000000782	protein_coding	-	05-Mar	-	-	-	-	-	-	-	-	-	-1	-	VGNC	-	-	-	-	-	-	-
.	1:18719699-18719699	T	LOW	intron_variant	MODIFIER	CHODL	ENSBTAG00000000588	Transcript	ENSBTAT00000076152	protein_coding	-	04-Mar	-	-	-	-	-	-	-	-	-	-1	-	VGNC	-	-	-	-	-	-	-
.	1:20659222-20659222	C	LOW	intron_variant,non_coding_transcript_variant	MODIFIER	-	ENSBTAG00000053883	Transcript	ENSBTAT00000069981	lncRNA	-	01-Jan	-	-	-	-	-	-	-	-	-	-1	-	-	-	-	-	-	-	-	-
.	1:20659222-20659222	C	LOW	intron_variant,non_coding_transcript_variant	MODIFIER	-	ENSBTAG00000053883	Transcript	ENSBTAT00000077302	lncRNA	-	04-Apr	-	-	-	-	-	-	-	-	-	-1	-	-	-	-	-	-	-	-	-
.	1:20661637-20661637	C	LOW	intron_variant,non_coding_transcript_variant	MODIFIER	-	ENSBTAG00000053883	Transcript	ENSBTAT00000069981	lncRNA	-	01-Jan	-	-	-	-	-	-	-	-	-	-1	-	-	-	-	-	-	-	-	-
.	1:20661637-20661637	C	LOW	intron_variant,non_coding_transcript_variant	MODIFIER	-	ENSBTAG00000053883	Transcript	ENSBTAT00000077302	lncRNA	-	04-Apr	-	-	-	-	-	-	-	-	-	-1	-	-	-	-	-	-	-	-	-
.	1:20664502-20664502	C	LOW	intron_variant,non_coding_transcript_variant	MODIFIER	-	ENSBTAG00000053883	Transcript	ENSBTAT00000069981	lncRNA	-	01-Jan	-	-	-	-	-	-	-	-	-	-1	-	-	-	-	-	-	-	-	-
.	1:20664502-20664502	C	LOW	intron_variant,non_coding_transcript_variant	MODIFIER	-	ENSBTAG00000053883	Transcript	ENSBTAT00000077302	lncRNA	-	04-Apr	-	-	-	-	-	-	-	-	-	-1	-	-	-	-	-	-	-	-	-
.	1:20687114-20687114	T	LOW	intron_variant,non_coding_transcript_variant	MODIFIER	-	ENSBTAG00000053883	Transcript	ENSBTAT00000069981	lncRNA	-	01-Jan	-	-	-	-	-	-	-	-	-	-1	-	-	-	-	-	-	-	-	-
.	1:20687114-20687114	T	LOW	intron_variant,non_coding_transcript_variant	MODIFIER	-	ENSBTAG00000053883	Transcript	ENSBTAT00000072208	lncRNA	-	03-Mar	-	-	-	-	-	-	-	-	-	-1	-	-	-	-	-	-	-	-	-
.	1:20687114-20687114	T	LOW	intron_variant,non_coding_transcript_variant	MODIFIER	-	ENSBTAG00000053883	Transcript	ENSBTAT00000077302	lncRNA	-	04-Mar	-	-	-	-	-	-	-	-	-	-1	-	-	-	-	-	-	-	-	-
.	1:20687781-20687781	T	LOW	intron_variant,non_coding_transcript_variant	MODIFIER	-	ENSBTAG00000053883	Transcript	ENSBTAT00000069981	lncRNA	-	01-Jan	-	-	-	-	-	-	-	-	-	-1	-	-	-	-	-	-	-	-	-
.	1:20687781-20687781	T	LOW	intron_variant,non_coding_transcript_variant	MODIFIER	-	ENSBTAG00000053883	Transcript	ENSBTAT00000072208	lncRNA	-	03-Mar	-	-	-	-	-	-	-	-	-	-1	-	-	-	-	-	-	-	-	-
.	1:20687781-20687781	T	LOW	intron_variant,non_coding_transcript_variant	MODIFIER	-	ENSBTAG00000053883	Transcript	ENSBTAT00000077302	lncRNA	-	04-Mar	-	-	-	-	-	-	-	-	-	-1	-	-	-	-	-	-	-	-	-
.	1:21699580-21699580	C	LOW	intergenic_variant	MODIFIER	-	-	-	-	-	-	-	-	-	-	-	-	-	-	-	-	-	-	-	-	-	-	-	-	-	-
.	1:21700768-21700768	G	LOW	intergenic_variant	MODIFIER	-	-	-	-	-	-	-	-	-	-	-	-	-	-	-	-	-	-	-	-	-	-	-	-	-	-
.	1:22299211-22299211	T	LOW	downstream_gene_variant	MODIFIER	-	ENSBTAG00000054742	Transcript	ENSBTAT00000078117	lncRNA	-	-	-	-	-	-	-	-	-	-	2666	1	-	-	-	-	-	-	-	-	-
.	1:22300398-22300398	T	LOW	downstream_gene_variant	MODIFIER	-	ENSBTAG00000054742	Transcript	ENSBTAT00000078117	lncRNA	-	-	-	-	-	-	-	-	-	-	3853	1	-	-	-	-	-	-	-	-	-
.	1:22300399-22300399	G	LOW	downstream_gene_variant	MODIFIER	-	ENSBTAG00000054742	Transcript	ENSBTAT00000078117	lncRNA	-	-	-	-	-	-	-	-	-	-	3854	1	-	-	-	-	-	-	-	-	-
.	1:22300488-22300488	G	LOW	downstream_gene_variant	MODIFIER	-	ENSBTAG00000054742	Transcript	ENSBTAT00000078117	lncRNA	-	-	-	-	-	-	-	-	-	-	3943	1	-	-	-	-	-	-	-	-	-
.	1:22300789-22300789	G	LOW	downstream_gene_variant	MODIFIER	-	ENSBTAG00000054742	Transcript	ENSBTAT00000078117	lncRNA	-	-	-	-	-	-	-	-	-	-	4244	1	-	-	-	-	-	-	-	-	-
.	1:22300838-22300838	G	LOW	downstream_gene_variant	MODIFIER	-	ENSBTAG00000054742	Transcript	ENSBTAT00000078117	lncRNA	-	-	-	-	-	-	-	-	-	-	4293	1	-	-	-	-	-	-	-	-	-
.	1:22301260-22301260	T	LOW	downstream_gene_variant	MODIFIER	-	ENSBTAG00000054742	Transcript	ENSBTAT00000078117	lncRNA	-	-	-	-	-	-	-	-	-	-	4715	1	-	-	-	-	-	-	-	-	-
.	1:22301272-22301272	T	LOW	downstream_gene_variant	MODIFIER	-	ENSBTAG00000054742	Transcript	ENSBTAT00000078117	lncRNA	-	-	-	-	-	-	-	-	-	-	4727	1	-	-	-	-	-	-	-	-	-
.	1:22301380-22301380	A	LOW	downstream_gene_variant	MODIFIER	-	ENSBTAG00000054742	Transcript	ENSBTAT00000078117	lncRNA	-	-	-	-	-	-	-	-	-	-	4835	1	-	-	-	-	-	-	-	-	-
.	1:22301450-22301450	T	LOW	downstream_gene_variant	MODIFIER	-	ENSBTAG00000054742	Transcript	ENSBTAT00000078117	lncRNA	-	-	-	-	-	-	-	-	-	-	4905	1	-	-	-	-	-	-	-	-	-
.	1:22301492-22301492	C	LOW	downstream_gene_variant	MODIFIER	-	ENSBTAG00000054742	Transcript	ENSBTAT00000078117	lncRNA	-	-	-	-	-	-	-	-	-	-	4947	1	-	-	-	-	-	-	-	-	-
.	1:22301844-22301844	C	LOW	intergenic_variant	MODIFIER	-	-	-	-	-	-	-	-	-	-	-	-	-	-	-	-	-	-	-	-	-	-	-	-	-	-
.	1:22301858-22301858	A	LOW	intergenic_variant	MODIFIER	-	-	-	-	-	-	-	-	-	-	-	-	-	-	-	-	-	-	-	-	-	-	-	-	-	-
.	1:22302000-22302000	G	LOW	intergenic_variant	MODIFIER	-	-	-	-	-	-	-	-	-	-	-	-	-	-	-	-	-	-	-	-	-	-	-	-	-	-
.	1:22302079-22302079	G	LOW	intergenic_variant	MODIFIER	-	-	-	-	-	-	-	-	-	-	-	-	-	-	-	-	-	-	-	-	-	-	-	-	-	-
.	1:23927814-23927814	G	LOW	intergenic_variant	MODIFIER	-	-	-	-	-	-	-	-	-	-	-	-	-	-	-	-	-	-	-	-	-	-	-	-	-	-
.	1:25655093-25655093	G	LOW	intergenic_variant	MODIFIER	-	-	-	-	-	-	-	-	-	-	-	-	-	-	-	-	-	-	-	-	-	-	-	-	-	-
.	1:28658711-28658711	G	LOW	intergenic_variant	MODIFIER	-	-	-	-	-	-	-	-	-	-	-	-	-	-	-	-	-	-	-	-	-	-	-	-	-	-
.	1:28667858-28667858	G	LOW	intergenic_variant	MODIFIER	-	-	-	-	-	-	-	-	-	-	-	-	-	-	-	-	-	-	-	-	-	-	-	-	-	-
.	1:28669044-28669044	A	LOW	intergenic_variant	MODIFIER	-	-	-	-	-	-	-	-	-	-	-	-	-	-	-	-	-	-	-	-	-	-	-	-	-	-
.	1:28669046-28669046	C	LOW	intergenic_variant	MODIFIER	-	-	-	-	-	-	-	-	-	-	-	-	-	-	-	-	-	-	-	-	-	-	-	-	-	-
.	1:28862202-28862202	C	LOW	intergenic_variant	MODIFIER	-	-	-	-	-	-	-	-	-	-	-	-	-	-	-	-	-	-	-	-	-	-	-	-	-	-
.	1:29158687-29158687	G	LOW	intron_variant	MODIFIER	GBE1	ENSBTAG00000036262	Transcript	ENSBTAT00000050765	protein_coding	-	14-Nov	-	-	-	-	-	-	-	-	-	-1	-	VGNC	-	-	-	-	-	-	-
.	1:29158687-29158687	G	LOW	intron_variant	MODIFIER	GBE1	ENSBTAG00000036262	Transcript	ENSBTAT00000083071	protein_coding	-	15-Dec	-	-	-	-	-	-	-	-	-	-1	-	VGNC	-	-	-	-	-	-	-
.	1:29172777-29172777	T	LOW	intron_variant	MODIFIER	GBE1	ENSBTAG00000036262	Transcript	ENSBTAT00000050765	protein_coding	-	14-Nov	-	-	-	-	-	-	-	-	-	-1	-	VGNC	-	-	-	-	-	-	-
.	1:29172777-29172777	T	LOW	intron_variant	MODIFIER	GBE1	ENSBTAG00000036262	Transcript	ENSBTAT00000083071	protein_coding	-	15-Dec	-	-	-	-	-	-	-	-	-	-1	-	VGNC	-	-	-	-	-	-	-
.	1:30300713-30300713	T	LOW	intergenic_variant	MODIFIER	-	-	-	-	-	-	-	-	-	-	-	-	-	-	-	-	-	-	-	-	-	-	-	-	-	-
.	1:35002681-35002681	T	LOW	intergenic_variant	MODIFIER	-	-	-	-	-	-	-	-	-	-	-	-	-	-	-	-	-	-	-	-	-	-	-	-	-	-
.	1:35654705-35654705	G	LOW	intergenic_variant	MODIFIER	-	-	-	-	-	-	-	-	-	-	-	-	-	-	-	-	-	-	-	-	-	-	-	-	-	-
.	1:37803314-37803314	A	LOW	intergenic_variant	MODIFIER	-	-	-	-	-	-	-	-	-	-	-	-	-	-	-	-	-	-	-	-	-	-	-	-	-	-
.	1:37808442-37808442	C	LOW	intergenic_variant	MODIFIER	-	-	-	-	-	-	-	-	-	-	-	-	-	-	-	-	-	-	-	-	-	-	-	-	-	-
.	1:37868748-37868748	C	LOW	intergenic_variant	MODIFIER	-	-	-	-	-	-	-	-	-	-	-	-	-	-	-	-	-	-	-	-	-	-	-	-	-	-
.	1:37887837-37887837	T	LOW	intergenic_variant	MODIFIER	-	-	-	-	-	-	-	-	-	-	-	-	-	-	-	-	-	-	-	-	-	-	-	-	-	-
.	1:41990082-41990082	C	LOW	intron_variant	MODIFIER	EPHA6	ENSBTAG00000044111	Transcript	ENSBTAT00000061591	protein_coding	-	14/15	-	-	-	-	-	-	-	-	-	1	-	VGNC	-	-	-	-	-	-	-
.	1:41990082-41990082	C	LOW	intron_variant	MODIFIER	EPHA6	ENSBTAG00000044111	Transcript	ENSBTAT00000067384	protein_coding	-	14/15	-	-	-	-	-	-	-	-	-	1	-	VGNC	-	-	-	-	-	-	-
.	1:41990082-41990082	C	LOW	intron_variant	MODIFIER	EPHA6	ENSBTAG00000044111	Transcript	ENSBTAT00000068392	protein_coding	-	15/16	-	-	-	-	-	-	-	-	-	1	-	VGNC	-	-	-	-	-	-	-
.	1:41990086-41990086	T	LOW	intron_variant	MODIFIER	EPHA6	ENSBTAG00000044111	Transcript	ENSBTAT00000061591	protein_coding	-	14/15	-	-	-	-	-	-	-	-	-	1	-	VGNC	-	-	-	-	-	-	-
.	1:41990086-41990086	T	LOW	intron_variant	MODIFIER	EPHA6	ENSBTAG00000044111	Transcript	ENSBTAT00000067384	protein_coding	-	14/15	-	-	-	-	-	-	-	-	-	1	-	VGNC	-	-	-	-	-	-	-
.	1:41990086-41990086	T	LOW	intron_variant	MODIFIER	EPHA6	ENSBTAG00000044111	Transcript	ENSBTAT00000068392	protein_coding	-	15/16	-	-	-	-	-	-	-	-	-	1	-	VGNC	-	-	-	-	-	-	-
.	1:41990136-41990136	C	LOW	intron_variant	MODIFIER	EPHA6	ENSBTAG00000044111	Transcript	ENSBTAT00000061591	protein_coding	-	14/15	-	-	-	-	-	-	-	-	-	1	-	VGNC	-	-	-	-	-	-	-
.	1:41990136-41990136	C	LOW	intron_variant	MODIFIER	EPHA6	ENSBTAG00000044111	Transcript	ENSBTAT00000067384	protein_coding	-	14/15	-	-	-	-	-	-	-	-	-	1	-	VGNC	-	-	-	-	-	-	-
.	1:41990136-41990136	C	LOW	intron_variant	MODIFIER	EPHA6	ENSBTAG00000044111	Transcript	ENSBTAT00000068392	protein_coding	-	15/16	-	-	-	-	-	-	-	-	-	1	-	VGNC	-	-	-	-	-	-	-
.	1:42453083-42453083	C	LOW	intergenic_variant	MODIFIER	-	-	-	-	-	-	-	-	-	-	-	-	-	-	-	-	-	-	-	-	-	-	-	-	-	-
.	1:42641106-42641106	T	LOW	intergenic_variant	MODIFIER	-	-	-	-	-	-	-	-	-	-	-	-	-	-	-	-	-	-	-	-	-	-	-	-	-	-
.	1:42767125-42767125	G	LOW	intergenic_variant	MODIFIER	-	-	-	-	-	-	-	-	-	-	-	-	-	-	-	-	-	-	-	-	-	-	-	-	-	-
.	1:42950596-42950596	G	LOW	intergenic_variant	MODIFIER	-	-	-	-	-	-	-	-	-	-	-	-	-	-	-	-	-	-	-	-	-	-	-	-	-	-
.	1:44124239-44124239	G	LOW	intron_variant	MODIFIER	CMSS1	ENSBTAG00000013663	Transcript	ENSBTAT00000018160	protein_coding	-	09-Jan	-	-	-	-	-	-	-	-	-	1	-	HGNC	HGNC:28666	-	-	-	-	-	-
.	1:44124239-44124239	G	LOW	intron_variant	MODIFIER	FILIP1L	ENSBTAG00000013664	Transcript	ENSBTAT00000018161	protein_coding	-	05-Apr	-	-	-	-	-	-	-	-	-	-1	-	VGNC	-	-	-	-	-	-	-
.	1:44199284-44199284	C	LOW	intron_variant	MODIFIER	CMSS1	ENSBTAG00000013663	Transcript	ENSBTAT00000018160	protein_coding	-	09-Jan	-	-	-	-	-	-	-	-	-	1	-	HGNC	HGNC:28666	-	-	-	-	-	-
.	1:44199284-44199284	C	LOW	intron_variant	MODIFIER	FILIP1L	ENSBTAG00000013664	Transcript	ENSBTAT00000018161	protein_coding	-	05-Apr	-	-	-	-	-	-	-	-	-	-1	-	VGNC	-	-	-	-	-	-	-
.	1:44236922-44236922	T	LOW	intron_variant	MODIFIER	CMSS1	ENSBTAG00000013663	Transcript	ENSBTAT00000018160	protein_coding	-	09-Jan	-	-	-	-	-	-	-	-	-	1	-	HGNC	HGNC:28666	-	-	-	-	-	-
.	1:44236922-44236922	T	LOW	intron_variant	MODIFIER	FILIP1L	ENSBTAG00000013664	Transcript	ENSBTAT00000018161	protein_coding	-	05-Jan	-	-	-	-	-	-	-	-	-	-1	-	VGNC	-	-	-	-	-	-	-
.	1:44250191-44250191	A	LOW	intron_variant	MODIFIER	CMSS1	ENSBTAG00000013663	Transcript	ENSBTAT00000018160	protein_coding	-	09-Jan	-	-	-	-	-	-	-	-	-	1	-	HGNC	HGNC:28666	-	-	-	-	-	-
.	1:44250191-44250191	A	LOW	intron_variant	MODIFIER	FILIP1L	ENSBTAG00000013664	Transcript	ENSBTAT00000018161	protein_coding	-	05-Jan	-	-	-	-	-	-	-	-	-	-1	-	VGNC	-	-	-	-	-	-	-
.	1:44250629-44250629	C	LOW	intron_variant	MODIFIER	CMSS1	ENSBTAG00000013663	Transcript	ENSBTAT00000018160	protein_coding	-	09-Jan	-	-	-	-	-	-	-	-	-	1	-	HGNC	HGNC:28666	-	-	-	-	-	-
.	1:44250629-44250629	C	LOW	intron_variant	MODIFIER	FILIP1L	ENSBTAG00000013664	Transcript	ENSBTAT00000018161	protein_coding	-	05-Jan	-	-	-	-	-	-	-	-	-	-1	-	VGNC	-	-	-	-	-	-	-
.	1:44250630-44250630	A	LOW	intron_variant	MODIFIER	CMSS1	ENSBTAG00000013663	Transcript	ENSBTAT00000018160	protein_coding	-	09-Jan	-	-	-	-	-	-	-	-	-	1	-	HGNC	HGNC:28666	-	-	-	-	-	-
.	1:44250630-44250630	A	LOW	intron_variant	MODIFIER	FILIP1L	ENSBTAG00000013664	Transcript	ENSBTAT00000018161	protein_coding	-	05-Jan	-	-	-	-	-	-	-	-	-	-1	-	VGNC	-	-	-	-	-	-	-
.	1:44250636-44250636	C	LOW	intron_variant	MODIFIER	CMSS1	ENSBTAG00000013663	Transcript	ENSBTAT00000018160	protein_coding	-	09-Jan	-	-	-	-	-	-	-	-	-	1	-	HGNC	HGNC:28666	-	-	-	-	-	-
.	1:44250636-44250636	C	LOW	intron_variant	MODIFIER	FILIP1L	ENSBTAG00000013664	Transcript	ENSBTAT00000018161	protein_coding	-	05-Jan	-	-	-	-	-	-	-	-	-	-1	-	VGNC	-	-	-	-	-	-	-
.	1:44253132-44253132	A	LOW	intron_variant	MODIFIER	CMSS1	ENSBTAG00000013663	Transcript	ENSBTAT00000018160	protein_coding	-	09-Jan	-	-	-	-	-	-	-	-	-	1	-	HGNC	HGNC:28666	-	-	-	-	-	-
.	1:44253132-44253132	A	LOW	intron_variant	MODIFIER	FILIP1L	ENSBTAG00000013664	Transcript	ENSBTAT00000018161	protein_coding	-	05-Jan	-	-	-	-	-	-	-	-	-	-1	-	VGNC	-	-	-	-	-	-	-
.	1:44253839-44253839	C	LOW	intron_variant	MODIFIER	CMSS1	ENSBTAG00000013663	Transcript	ENSBTAT00000018160	protein_coding	-	09-Jan	-	-	-	-	-	-	-	-	-	1	-	HGNC	HGNC:28666	-	-	-	-	-	-
.	1:44253839-44253839	C	LOW	intron_variant	MODIFIER	FILIP1L	ENSBTAG00000013664	Transcript	ENSBTAT00000018161	protein_coding	-	05-Jan	-	-	-	-	-	-	-	-	-	-1	-	VGNC	-	-	-	-	-	-	-
.	1:44253918-44253918	C	LOW	intron_variant	MODIFIER	CMSS1	ENSBTAG00000013663	Transcript	ENSBTAT00000018160	protein_coding	-	09-Jan	-	-	-	-	-	-	-	-	-	1	-	HGNC	HGNC:28666	-	-	-	-	-	-
.	1:44253918-44253918	C	LOW	intron_variant	MODIFIER	FILIP1L	ENSBTAG00000013664	Transcript	ENSBTAT00000018161	protein_coding	-	05-Jan	-	-	-	-	-	-	-	-	-	-1	-	VGNC	-	-	-	-	-	-	-
.	1:44253930-44253930	G	LOW	intron_variant	MODIFIER	CMSS1	ENSBTAG00000013663	Transcript	ENSBTAT00000018160	protein_coding	-	09-Jan	-	-	-	-	-	-	-	-	-	1	-	HGNC	HGNC:28666	-	-	-	-	-	-
.	1:44253930-44253930	G	LOW	intron_variant	MODIFIER	FILIP1L	ENSBTAG00000013664	Transcript	ENSBTAT00000018161	protein_coding	-	05-Jan	-	-	-	-	-	-	-	-	-	-1	-	VGNC	-	-	-	-	-	-	-
.	1:44254590-44254590	C	LOW	intron_variant	MODIFIER	CMSS1	ENSBTAG00000013663	Transcript	ENSBTAT00000018160	protein_coding	-	09-Jan	-	-	-	-	-	-	-	-	-	1	-	HGNC	HGNC:28666	-	-	-	-	-	-
.	1:44254590-44254590	C	LOW	intron_variant	MODIFIER	FILIP1L	ENSBTAG00000013664	Transcript	ENSBTAT00000018161	protein_coding	-	05-Jan	-	-	-	-	-	-	-	-	-	-1	-	VGNC	-	-	-	-	-	-	-
.	1:44254974-44254974	G	LOW	intron_variant	MODIFIER	CMSS1	ENSBTAG00000013663	Transcript	ENSBTAT00000018160	protein_coding	-	09-Jan	-	-	-	-	-	-	-	-	-	1	-	HGNC	HGNC:28666	-	-	-	-	-	-
.	1:44254974-44254974	G	LOW	intron_variant	MODIFIER	FILIP1L	ENSBTAG00000013664	Transcript	ENSBTAT00000018161	protein_coding	-	05-Jan	-	-	-	-	-	-	-	-	-	-1	-	VGNC	-	-	-	-	-	-	-
.	1:44255008-44255008	G	LOW	intron_variant	MODIFIER	CMSS1	ENSBTAG00000013663	Transcript	ENSBTAT00000018160	protein_coding	-	09-Jan	-	-	-	-	-	-	-	-	-	1	-	HGNC	HGNC:28666	-	-	-	-	-	-
.	1:44255008-44255008	G	LOW	intron_variant	MODIFIER	FILIP1L	ENSBTAG00000013664	Transcript	ENSBTAT00000018161	protein_coding	-	05-Jan	-	-	-	-	-	-	-	-	-	-1	-	VGNC	-	-	-	-	-	-	-
.	1:44255412-44255412	A	LOW	intron_variant	MODIFIER	CMSS1	ENSBTAG00000013663	Transcript	ENSBTAT00000018160	protein_coding	-	09-Jan	-	-	-	-	-	-	-	-	-	1	-	HGNC	HGNC:28666	-	-	-	-	-	-
.	1:44255412-44255412	A	LOW	intron_variant	MODIFIER	FILIP1L	ENSBTAG00000013664	Transcript	ENSBTAT00000018161	protein_coding	-	05-Jan	-	-	-	-	-	-	-	-	-	-1	-	VGNC	-	-	-	-	-	-	-
.	1:44255577-44255577	T	LOW	intron_variant	MODIFIER	CMSS1	ENSBTAG00000013663	Transcript	ENSBTAT00000018160	protein_coding	-	09-Jan	-	-	-	-	-	-	-	-	-	1	-	HGNC	HGNC:28666	-	-	-	-	-	-
.	1:44255577-44255577	T	LOW	intron_variant	MODIFIER	FILIP1L	ENSBTAG00000013664	Transcript	ENSBTAT00000018161	protein_coding	-	05-Jan	-	-	-	-	-	-	-	-	-	-1	-	VGNC	-	-	-	-	-	-	-
.	1:44283556-44283556	A	LOW	intron_variant	MODIFIER	CMSS1	ENSBTAG00000013663	Transcript	ENSBTAT00000018160	protein_coding	-	09-Jan	-	-	-	-	-	-	-	rs1116123696	-	1	-	HGNC	HGNC:28666	-	-	-	-	-	-
.	1:44283556-44283556	A	LOW	intron_variant	MODIFIER	FILIP1L	ENSBTAG00000013664	Transcript	ENSBTAT00000018161	protein_coding	-	05-Jan	-	-	-	-	-	-	-	rs1116123696	-	-1	-	VGNC	-	-	-	-	-	-	-
.	1:44284082-44284082	A	LOW	intron_variant	MODIFIER	CMSS1	ENSBTAG00000013663	Transcript	ENSBTAT00000018160	protein_coding	-	09-Jan	-	-	-	-	-	-	-	-	-	1	-	HGNC	HGNC:28666	-	-	-	-	-	-
.	1:44284082-44284082	A	LOW	intron_variant	MODIFIER	FILIP1L	ENSBTAG00000013664	Transcript	ENSBTAT00000018161	protein_coding	-	05-Jan	-	-	-	-	-	-	-	-	-	-1	-	VGNC	-	-	-	-	-	-	-
.	1:44720298-44720298	C	LOW	intron_variant	MODIFIER	LNP1	ENSBTAG00000034442	Transcript	ENSBTAT00000064152	protein_coding	-	03-Mar	-	-	-	-	-	-	-	-	-	1	-	EntrezGene	-	-	-	-	-	-	-
.	1:44720298-44720298	C	LOW	intron_variant	MODIFIER	LNP1	ENSBTAG00000034442	Transcript	ENSBTAT00000085137	protein_coding	-	04-Mar	-	-	-	-	-	-	-	-	-	1	-	EntrezGene	-	-	-	-	-	-	-
.	1:45395892-45395892	C	LOW	intron_variant	MODIFIER	-	ENSBTAG00000026836	Transcript	ENSBTAT00000057490	protein_coding	-	09-Feb	-	-	-	-	-	-	-	-	-	-1	-	-	-	-	-	-	-	-	-
.	1:45395892-45395892	C	LOW	intron_variant	MODIFIER	-	ENSBTAG00000026836	Transcript	ENSBTAT00000079424	protein_coding	-	08-Feb	-	-	-	-	-	-	-	-	-	-1	-	-	-	-	-	-	-	-	-
.	1:45395892-45395892	C	LOW	intron_variant	MODIFIER	-	ENSBTAG00000026836	Transcript	ENSBTAT00000081397	protein_coding	-	09-Jan	-	-	-	-	-	-	-	-	-	-1	-	-	-	-	-	-	-	-	-
.	1:45395892-45395892	C	LOW	intron_variant	MODIFIER	-	ENSBTAG00000026836	Transcript	ENSBTAT00000086169	protein_coding	-	09-Jan	-	-	-	-	-	-	-	-	-	-1	-	-	-	-	-	-	-	-	-
.	1:45395892-45395892	C	LOW	intron_variant	MODIFIER	-	ENSBTAG00000026836	Transcript	ENSBTAT00000086863	protein_coding	-	10-Jan	-	-	-	-	-	-	-	-	-	-1	-	-	-	-	-	-	-	-	-
.	1:45395892-45395892	C	LOW	intron_variant	MODIFIER	-	ENSBTAG00000026836	Transcript	ENSBTAT00000087366	protein_coding	-	09-Jan	-	-	-	-	-	-	-	-	-	-1	-	-	-	-	-	-	-	-	-
.	1:45489158-45489158	C	LOW	intergenic_variant	MODIFIER	-	-	-	-	-	-	-	-	-	-	-	-	-	-	-	-	-	-	-	-	-	-	-	-	-	-
.	1:45494714-45494714	A	LOW	intergenic_variant	MODIFIER	-	-	-	-	-	-	-	-	-	-	-	-	-	-	-	-	-	-	-	-	-	-	-	-	-	-
.	1:45705933-45705933	A	LOW	intergenic_variant	MODIFIER	-	-	-	-	-	-	-	-	-	-	-	-	-	-	-	-	-	-	-	-	-	-	-	-	-	-
.	1:46163064-46163064	A	LOW	intron_variant	MODIFIER	NXPE3	ENSBTAG00000013465	Transcript	ENSBTAT00000017908	protein_coding	-	04-Apr	-	-	-	-	-	-	-	-	-	1	-	VGNC	-	-	-	-	-	-	-
.	1:46163064-46163064	A	LOW	intron_variant	MODIFIER	NXPE3	ENSBTAG00000013465	Transcript	ENSBTAT00000078164	protein_coding	-	05-May	-	-	-	-	-	-	-	-	-	1	-	VGNC	-	-	-	-	-	-	-
.	1:46452503-46452503	C	LOW	intergenic_variant	MODIFIER	-	-	-	-	-	-	-	-	-	-	-	-	-	-	-	-	-	-	-	-	-	-	-	-	-	-
.	1:55265241-55265241	C	LOW	intergenic_variant	MODIFIER	-	-	-	-	-	-	-	-	-	-	-	-	-	-	-	-	-	-	-	-	-	-	-	-	-	-
.	1:56448996-56448996	C	LOW	intron_variant	MODIFIER	PLCXD2	ENSBTAG00000012646	Transcript	ENSBTAT00000016779	protein_coding	-	03-Jan	-	-	-	-	-	-	-	-	-	1	-	VGNC	-	-	-	-	-	-	-
.	1:56450031-56450031	T	LOW	intron_variant	MODIFIER	PLCXD2	ENSBTAG00000012646	Transcript	ENSBTAT00000016779	protein_coding	-	03-Jan	-	-	-	-	-	-	-	-	-	1	-	VGNC	-	-	-	-	-	-	-
.	1:56450238-56450238	C	LOW	intron_variant	MODIFIER	PLCXD2	ENSBTAG00000012646	Transcript	ENSBTAT00000016779	protein_coding	-	03-Jan	-	-	-	-	-	-	-	-	-	1	-	VGNC	-	-	-	-	-	-	-
.	1:56450471-56450471	A	LOW	intron_variant	MODIFIER	PLCXD2	ENSBTAG00000012646	Transcript	ENSBTAT00000016779	protein_coding	-	03-Jan	-	-	-	-	-	-	-	-	-	1	-	VGNC	-	-	-	-	-	-	-
.	1:56450925-56450925	A	LOW	intron_variant	MODIFIER	PLCXD2	ENSBTAG00000012646	Transcript	ENSBTAT00000016779	protein_coding	-	03-Jan	-	-	-	-	-	-	-	-	-	1	-	VGNC	-	-	-	-	-	-	-
.	1:57188086-57188086	T	LOW	intergenic_variant	MODIFIER	-	-	-	-	-	-	-	-	-	-	-	-	-	-	-	-	-	-	-	-	-	-	-	-	-	-
.	1:57795241-57795241	C	LOW	downstream_gene_variant	MODIFIER	-	ENSBTAG00000000242	Transcript	ENSBTAT00000000299	protein_coding	-	-	-	-	-	-	-	-	-	-	3376	-1	-	-	-	-	-	-	-	-	-
.	1:58243857-58243857	G	LOW	intron_variant	MODIFIER	SIDT1	ENSBTAG00000013292	Transcript	ENSBTAT00000017678	protein_coding	-	24-Jan	-	-	-	-	-	-	-	-	-	1	-	VGNC	-	-	-	-	-	-	-
.	1:58244109-58244109	T	LOW	intron_variant	MODIFIER	SIDT1	ENSBTAG00000013292	Transcript	ENSBTAT00000017678	protein_coding	-	24-Jan	-	-	-	-	-	-	-	-	-	1	-	VGNC	-	-	-	-	-	-	-
.	1:58456934-58456934	G	LOW	intron_variant	MODIFIER	ATP6V1A	ENSBTAG00000002703	Transcript	ENSBTAT00000055158	protein_coding	-	14-Jan	-	-	-	-	-	-	-	-	-	1	-	VGNC	-	-	-	-	-	-	-
.	1:58456934-58456934	G	LOW	intron_variant	MODIFIER	ATP6V1A	ENSBTAG00000002703	Transcript	ENSBTAT00000068126	protein_coding	-	14-Jan	-	-	-	-	-	-	-	-	-	1	-	VGNC	-	-	-	-	-	-	-
.	1:58593684-58593684	C	LOW	intron_variant	MODIFIER	GRAMD1C	ENSBTAG00000004971	Transcript	ENSBTAT00000006545	protein_coding	-	14-May	-	-	-	-	-	-	-	-	-	1	-	VGNC	-	-	-	-	-	-	-
.	1:58593684-58593684	C	LOW	upstream_gene_variant	MODIFIER	RF00026	ENSBTAG00000044668	Transcript	ENSBTAT00000062101	snRNA	-	-	-	-	-	-	-	-	-	-	4007	1	-	RFAM	-	-	-	-	-	-	-
.	1:58593684-58593684	C	LOW	intron_variant	MODIFIER	GRAMD1C	ENSBTAG00000004971	Transcript	ENSBTAT00000065613	protein_coding	-	10-Feb	-	-	-	-	-	-	-	-	-	1	-	VGNC	-	-	-	-	-	-	-
.	1:58786550-58786550	G	LOW	downstream_gene_variant	MODIFIER	DRD3	ENSBTAG00000002132	Transcript	ENSBTAT00000002768	protein_coding	-	-	-	-	-	-	-	-	-	-	4541	-1	-	VGNC	-	-	-	-	-	-	-
.	1:58847432-58847432	A	LOW	intergenic_variant	MODIFIER	-	-	-	-	-	-	-	-	-	-	-	-	-	-	-	-	-	-	-	-	-	-	-	-	-	-
.	1:58855409-58855409	T	LOW	intergenic_variant	MODIFIER	-	-	-	-	-	-	-	-	-	-	-	-	-	-	-	-	-	-	-	-	-	-	-	-	-	-
.	1:59401437-59401437	G	LOW	intergenic_variant	MODIFIER	-	-	-	-	-	-	-	-	-	-	-	-	-	-	-	-	-	-	-	-	-	-	-	-	-	-
.	1:59401622-59401622	C	LOW	intergenic_variant	MODIFIER	-	-	-	-	-	-	-	-	-	-	-	-	-	-	-	-	-	-	-	-	-	-	-	-	-	-
.	1:59403165-59403165	G	LOW	intergenic_variant	MODIFIER	-	-	-	-	-	-	-	-	-	-	-	-	-	-	-	-	-	-	-	-	-	-	-	-	-	-
.	1:59403576-59403576	C	LOW	intergenic_variant	MODIFIER	-	-	-	-	-	-	-	-	-	-	-	-	-	-	-	-	-	-	-	-	-	-	-	-	-	-
.	1:59409387-59409387	T	LOW	intergenic_variant	MODIFIER	-	-	-	-	-	-	-	-	-	-	-	-	-	-	-	-	-	-	-	-	-	-	-	-	-	-
.	1:59678155-59678155	G	LOW	intergenic_variant	MODIFIER	-	-	-	-	-	-	-	-	-	-	-	-	-	-	-	-	-	-	-	-	-	-	-	-	-	-
.	1:64633124-64633124	C	LOW	intron_variant	MODIFIER	NR1I2	ENSBTAG00000019557	Transcript	ENSBTAT00000026059	protein_coding	-	08-Apr	-	-	-	-	-	-	-	-	-	1	-	VGNC	-	-	-	-	-	-	-
.	1:64794765-64794765	A	LOW	intron_variant	MODIFIER	GSK3beta	ENSBTAG00000048057	Transcript	ENSBTAT00000056446	protein_coding	-	12-Jan	-	-	-	-	-	-	-	-	-	-1	-	Uniprot_gn	-	-	-	-	-	-	-
.	1:64794765-64794765	A	LOW	intron_variant	MODIFIER	GSK3beta	ENSBTAG00000048057	Transcript	ENSBTAT00000065045	protein_coding	-	10-Jan	-	-	-	-	-	-	-	-	-	-1	-	Uniprot_gn	-	-	-	-	-	-	-
.	1:64794765-64794765	A	LOW	intron_variant	MODIFIER	GSK3beta	ENSBTAG00000048057	Transcript	ENSBTAT00000073437	protein_coding	-	10-Jan	-	-	-	-	-	-	-	-	-	-1	-	Uniprot_gn	-	-	-	-	-	-	-
.	1:64794765-64794765	A	LOW	intron_variant	MODIFIER	GSK3beta	ENSBTAG00000048057	Transcript	ENSBTAT00000080114	protein_coding	-	10-Jan	-	-	-	-	-	-	-	-	-	-1	-	Uniprot_gn	-	-	-	-	-	-	-
.	1:64794765-64794765	A	LOW	intron_variant	MODIFIER	GSK3beta	ENSBTAG00000048057	Transcript	ENSBTAT00000084422	protein_coding	-	11-Jan	-	-	-	-	-	-	-	-	-	-1	-	Uniprot_gn	-	-	-	-	-	-	-
.	1:64871813-64871813	A	LOW	intergenic_variant	MODIFIER	-	-	-	-	-	-	-	-	-	-	-	-	-	-	rs385194988	-	-	-	-	-	-	-	-	-	-	-
.	1:64977766-64977766	C	LOW	intron_variant	MODIFIER	GPR156	ENSBTAG00000001464	Transcript	ENSBTAT00000001918	protein_coding	-	09-Mar	-	-	-	-	-	-	-	-	-	-1	-	VGNC	-	-	-	-	-	-	-
.	1:64978865-64978865	G	LOW	intron_variant	MODIFIER	GPR156	ENSBTAG00000001464	Transcript	ENSBTAT00000001918	protein_coding	-	09-Mar	-	-	-	-	-	-	-	-	-	-1	-	VGNC	-	-	-	-	-	-	-
.	1:64980068-64980068	T	LOW	intron_variant	MODIFIER	GPR156	ENSBTAG00000001464	Transcript	ENSBTAT00000001918	protein_coding	-	09-Mar	-	-	-	-	-	-	-	-	-	-1	-	VGNC	-	-	-	-	-	-	-
.	1:64980174-64980174	G	LOW	intron_variant	MODIFIER	GPR156	ENSBTAG00000001464	Transcript	ENSBTAT00000001918	protein_coding	-	09-Mar	-	-	-	-	-	-	-	-	-	-1	-	VGNC	-	-	-	-	-	-	-
.	1:65026106-65026106	C	LOW	intergenic_variant	MODIFIER	-	-	-	-	-	-	-	-	-	-	-	-	-	-	-	-	-	-	-	-	-	-	-	-	-	-
.	1:65031883-65031883	T	LOW	intergenic_variant	MODIFIER	-	-	-	-	-	-	-	-	-	-	-	-	-	-	-	-	-	-	-	-	-	-	-	-	-	-
.	1:65031883-65031883	G	LOW	intergenic_variant	MODIFIER	-	-	-	-	-	-	-	-	-	-	-	-	-	-	-	-	-	-	-	-	-	-	-	-	-	-
.	1:65095052-65095052	T	LOW	intron_variant	MODIFIER	LRRC58	ENSBTAG00000033170	Transcript	ENSBTAT00000047119	protein_coding	-	03-Jan	-	-	-	-	-	-	-	-	-	-1	-	VGNC	-	-	-	-	-	-	-
.	1:65230578-65230578	T	LOW	downstream_gene_variant	MODIFIER	-	ENSBTAG00000048370	Transcript	ENSBTAT00000067579	protein_coding	-	-	-	-	-	-	-	-	-	-	4781	-1	-	-	-	-	-	-	-	-	-
.	1:65230616-65230616	A	LOW	downstream_gene_variant	MODIFIER	-	ENSBTAG00000048370	Transcript	ENSBTAT00000067579	protein_coding	-	-	-	-	-	-	-	-	-	-	4743	-1	-	-	-	-	-	-	-	-	-
.	1:65230863-65230863	T	LOW	downstream_gene_variant	MODIFIER	-	ENSBTAG00000048370	Transcript	ENSBTAT00000067579	protein_coding	-	-	-	-	-	-	-	-	-	-	4496	-1	-	-	-	-	-	-	-	-	-
.	1:65231082-65231082	T	LOW	downstream_gene_variant	MODIFIER	-	ENSBTAG00000048370	Transcript	ENSBTAT00000067579	protein_coding	-	-	-	-	-	-	-	-	-	-	4277	-1	-	-	-	-	-	-	-	-	-
.	1:65231296-65231296	A	LOW	downstream_gene_variant	MODIFIER	-	ENSBTAG00000048370	Transcript	ENSBTAT00000067579	protein_coding	-	-	-	-	-	-	-	-	-	-	4063	-1	-	-	-	-	-	-	-	-	-
.	1:65238801-65238801	T	LOW	upstream_gene_variant	MODIFIER	-	ENSBTAG00000048370	Transcript	ENSBTAT00000067579	protein_coding	-	-	-	-	-	-	-	-	-	-	3057	-1	-	-	-	-	-	-	-	-	-
.	1:65242953-65242953	A	LOW	intergenic_variant	MODIFIER	-	-	-	-	-	-	-	-	-	-	-	-	-	-	-	-	-	-	-	-	-	-	-	-	-	-
.	1:65244002-65244002	G	LOW	intergenic_variant	MODIFIER	-	-	-	-	-	-	-	-	-	-	-	-	-	-	-	-	-	-	-	-	-	-	-	-	-	-
.	1:65246240-65246240	C	LOW	intergenic_variant	MODIFIER	-	-	-	-	-	-	-	-	-	-	-	-	-	-	-	-	-	-	-	-	-	-	-	-	-	-
.	1:65253392-65253392	C	LOW	intergenic_variant	MODIFIER	-	-	-	-	-	-	-	-	-	-	-	-	-	-	-	-	-	-	-	-	-	-	-	-	-	-
.	1:65463553-65463553	A	LOW	intron_variant	MODIFIER	GTF2E1	ENSBTAG00000016848	Transcript	ENSBTAT00000055844	protein_coding	-	04-Apr	-	-	-	-	-	-	-	-	-	1	-	EntrezGene	-	-	-	-	-	-	-
.	1:65463553-65463553	A	LOW	intron_variant	MODIFIER	GTF2E1	ENSBTAG00000016848	Transcript	ENSBTAT00000070754	protein_coding	-	05-Apr	-	-	-	-	-	-	-	-	-	1	-	EntrezGene	-	-	-	-	-	-	-
.	1:65673636-65673636	T	LOW	intron_variant	MODIFIER	STXBP5L	ENSBTAG00000001918	Transcript	ENSBTAT00000002496	protein_coding	-	26-Feb	-	-	-	-	-	-	-	-	-	1	-	VGNC	-	-	-	-	-	-	-
.	1:65673636-65673636	T	LOW	intron_variant	MODIFIER	STXBP5L	ENSBTAG00000001918	Transcript	ENSBTAT00000075379	protein_coding	-	28-Mar	-	-	-	-	-	-	-	-	-	1	-	VGNC	-	-	-	-	-	-	-
.	1:65673636-65673636	T	LOW	intron_variant	MODIFIER	STXBP5L	ENSBTAG00000001918	Transcript	ENSBTAT00000076054	protein_coding	-	27-Mar	-	-	-	-	-	-	-	-	-	1	-	VGNC	-	-	-	-	-	-	-
.	1:65673636-65673636	T	LOW	intron_variant	MODIFIER	STXBP5L	ENSBTAG00000001918	Transcript	ENSBTAT00000076580	protein_coding	-	28-Mar	-	-	-	-	-	-	-	-	-	1	-	VGNC	-	-	-	-	-	-	-
.	1:65673636-65673636	T	LOW	intron_variant	MODIFIER	STXBP5L	ENSBTAG00000001918	Transcript	ENSBTAT00000078858	protein_coding	-	26-Mar	-	-	-	-	-	-	-	-	-	1	-	VGNC	-	-	-	-	-	-	-
.	1:65673636-65673636	T	LOW	intron_variant	MODIFIER	STXBP5L	ENSBTAG00000001918	Transcript	ENSBTAT00000079183	protein_coding	-	28-Mar	-	-	-	-	-	-	-	-	-	1	-	VGNC	-	-	-	-	-	-	-
.	1:65677222-65677222	C	LOW	intron_variant	MODIFIER	STXBP5L	ENSBTAG00000001918	Transcript	ENSBTAT00000002496	protein_coding	-	26-Feb	-	-	-	-	-	-	-	-	-	1	-	VGNC	-	-	-	-	-	-	-
.	1:65677222-65677222	C	LOW	intron_variant	MODIFIER	STXBP5L	ENSBTAG00000001918	Transcript	ENSBTAT00000075379	protein_coding	-	28-Mar	-	-	-	-	-	-	-	-	-	1	-	VGNC	-	-	-	-	-	-	-
.	1:65677222-65677222	C	LOW	intron_variant	MODIFIER	STXBP5L	ENSBTAG00000001918	Transcript	ENSBTAT00000076054	protein_coding	-	27-Mar	-	-	-	-	-	-	-	-	-	1	-	VGNC	-	-	-	-	-	-	-
.	1:65677222-65677222	C	LOW	intron_variant	MODIFIER	STXBP5L	ENSBTAG00000001918	Transcript	ENSBTAT00000076580	protein_coding	-	28-Mar	-	-	-	-	-	-	-	-	-	1	-	VGNC	-	-	-	-	-	-	-
.	1:65677222-65677222	C	LOW	intron_variant	MODIFIER	STXBP5L	ENSBTAG00000001918	Transcript	ENSBTAT00000078858	protein_coding	-	26-Mar	-	-	-	-	-	-	-	-	-	1	-	VGNC	-	-	-	-	-	-	-
.	1:65677222-65677222	C	LOW	intron_variant	MODIFIER	STXBP5L	ENSBTAG00000001918	Transcript	ENSBTAT00000079183	protein_coding	-	28-Mar	-	-	-	-	-	-	-	-	-	1	-	VGNC	-	-	-	-	-	-	-
.	1:65700374-65700374	A	LOW	intron_variant	MODIFIER	STXBP5L	ENSBTAG00000001918	Transcript	ENSBTAT00000002496	protein_coding	-	26-Apr	-	-	-	-	-	-	-	-	-	1	-	VGNC	-	-	-	-	-	-	-
.	1:65700374-65700374	A	LOW	intron_variant	MODIFIER	STXBP5L	ENSBTAG00000001918	Transcript	ENSBTAT00000075379	protein_coding	-	28-May	-	-	-	-	-	-	-	-	-	1	-	VGNC	-	-	-	-	-	-	-
.	1:65700374-65700374	A	LOW	intron_variant	MODIFIER	STXBP5L	ENSBTAG00000001918	Transcript	ENSBTAT00000076054	protein_coding	-	27-May	-	-	-	-	-	-	-	-	-	1	-	VGNC	-	-	-	-	-	-	-
.	1:65700374-65700374	A	LOW	intron_variant	MODIFIER	STXBP5L	ENSBTAG00000001918	Transcript	ENSBTAT00000076580	protein_coding	-	28-May	-	-	-	-	-	-	-	-	-	1	-	VGNC	-	-	-	-	-	-	-
.	1:65700374-65700374	A	LOW	intron_variant	MODIFIER	STXBP5L	ENSBTAG00000001918	Transcript	ENSBTAT00000078858	protein_coding	-	26-May	-	-	-	-	-	-	-	-	-	1	-	VGNC	-	-	-	-	-	-	-
.	1:65700374-65700374	A	LOW	intron_variant	MODIFIER	STXBP5L	ENSBTAG00000001918	Transcript	ENSBTAT00000079183	protein_coding	-	28-May	-	-	-	-	-	-	-	-	-	1	-	VGNC	-	-	-	-	-	-	-
.	1:65940904-65940904	G	LOW	downstream_gene_variant	MODIFIER	POLQ	ENSBTAG00000001920	Transcript	ENSBTAT00000002501	protein_coding	-	-	-	-	-	-	-	-	-	-	3795	-1	-	VGNC	-	-	-	-	-	-	-
.	1:65940904-65940904	G	LOW	downstream_gene_variant	MODIFIER	POLQ	ENSBTAG00000001920	Transcript	ENSBTAT00000069697	protein_coding	-	-	-	-	-	-	-	-	-	-	3795	-1	-	VGNC	-	-	-	-	-	-	-
.	1:65940904-65940904	G	LOW	downstream_gene_variant	MODIFIER	POLQ	ENSBTAG00000001920	Transcript	ENSBTAT00000084905	protein_coding	-	-	-	-	-	-	-	-	-	-	3795	-1	-	VGNC	-	-	-	-	-	-	-
.	1:65940904-65940904	G	LOW	downstream_gene_variant	MODIFIER	POLQ	ENSBTAG00000001920	Transcript	ENSBTAT00000085647	protein_coding	-	-	-	-	-	-	-	-	-	-	3795	-1	-	VGNC	-	-	-	-	-	-	-
.	1:65941060-65941060	T	LOW	downstream_gene_variant	MODIFIER	POLQ	ENSBTAG00000001920	Transcript	ENSBTAT00000002501	protein_coding	-	-	-	-	-	-	-	-	-	-	3639	-1	-	VGNC	-	-	-	-	-	-	-
.	1:65941060-65941060	T	LOW	downstream_gene_variant	MODIFIER	POLQ	ENSBTAG00000001920	Transcript	ENSBTAT00000069697	protein_coding	-	-	-	-	-	-	-	-	-	-	3639	-1	-	VGNC	-	-	-	-	-	-	-
.	1:65941060-65941060	T	LOW	downstream_gene_variant	MODIFIER	POLQ	ENSBTAG00000001920	Transcript	ENSBTAT00000084905	protein_coding	-	-	-	-	-	-	-	-	-	-	3639	-1	-	VGNC	-	-	-	-	-	-	-
.	1:65941060-65941060	T	LOW	downstream_gene_variant	MODIFIER	POLQ	ENSBTAG00000001920	Transcript	ENSBTAT00000085647	protein_coding	-	-	-	-	-	-	-	-	-	-	3639	-1	-	VGNC	-	-	-	-	-	-	-
.	1:65942184-65942184	T	LOW	downstream_gene_variant	MODIFIER	POLQ	ENSBTAG00000001920	Transcript	ENSBTAT00000002501	protein_coding	-	-	-	-	-	-	-	-	-	-	2515	-1	-	VGNC	-	-	-	-	-	-	-
.	1:65942184-65942184	T	LOW	downstream_gene_variant	MODIFIER	POLQ	ENSBTAG00000001920	Transcript	ENSBTAT00000069697	protein_coding	-	-	-	-	-	-	-	-	-	-	2515	-1	-	VGNC	-	-	-	-	-	-	-
.	1:65942184-65942184	T	LOW	downstream_gene_variant	MODIFIER	POLQ	ENSBTAG00000001920	Transcript	ENSBTAT00000084905	protein_coding	-	-	-	-	-	-	-	-	-	-	2515	-1	-	VGNC	-	-	-	-	-	-	-
.	1:65942184-65942184	T	LOW	downstream_gene_variant	MODIFIER	POLQ	ENSBTAG00000001920	Transcript	ENSBTAT00000085647	protein_coding	-	-	-	-	-	-	-	-	-	-	2515	-1	-	VGNC	-	-	-	-	-	-	-
.	1:65942244-65942244	G	LOW	downstream_gene_variant	MODIFIER	POLQ	ENSBTAG00000001920	Transcript	ENSBTAT00000002501	protein_coding	-	-	-	-	-	-	-	-	-	-	2455	-1	-	VGNC	-	-	-	-	-	-	-
.	1:65942244-65942244	G	LOW	downstream_gene_variant	MODIFIER	POLQ	ENSBTAG00000001920	Transcript	ENSBTAT00000069697	protein_coding	-	-	-	-	-	-	-	-	-	-	2455	-1	-	VGNC	-	-	-	-	-	-	-
.	1:65942244-65942244	G	LOW	downstream_gene_variant	MODIFIER	POLQ	ENSBTAG00000001920	Transcript	ENSBTAT00000084905	protein_coding	-	-	-	-	-	-	-	-	-	-	2455	-1	-	VGNC	-	-	-	-	-	-	-
.	1:65942244-65942244	G	LOW	downstream_gene_variant	MODIFIER	POLQ	ENSBTAG00000001920	Transcript	ENSBTAT00000085647	protein_coding	-	-	-	-	-	-	-	-	-	-	2455	-1	-	VGNC	-	-	-	-	-	-	-
.	1:65942278-65942278	C	LOW	downstream_gene_variant	MODIFIER	POLQ	ENSBTAG00000001920	Transcript	ENSBTAT00000002501	protein_coding	-	-	-	-	-	-	-	-	-	-	2421	-1	-	VGNC	-	-	-	-	-	-	-
.	1:65942278-65942278	C	LOW	downstream_gene_variant	MODIFIER	POLQ	ENSBTAG00000001920	Transcript	ENSBTAT00000069697	protein_coding	-	-	-	-	-	-	-	-	-	-	2421	-1	-	VGNC	-	-	-	-	-	-	-
.	1:65942278-65942278	C	LOW	downstream_gene_variant	MODIFIER	POLQ	ENSBTAG00000001920	Transcript	ENSBTAT00000084905	protein_coding	-	-	-	-	-	-	-	-	-	-	2421	-1	-	VGNC	-	-	-	-	-	-	-
.	1:65942278-65942278	C	LOW	downstream_gene_variant	MODIFIER	POLQ	ENSBTAG00000001920	Transcript	ENSBTAT00000085647	protein_coding	-	-	-	-	-	-	-	-	-	-	2421	-1	-	VGNC	-	-	-	-	-	-	-
.	1:65942364-65942364	G	LOW	downstream_gene_variant	MODIFIER	POLQ	ENSBTAG00000001920	Transcript	ENSBTAT00000002501	protein_coding	-	-	-	-	-	-	-	-	-	-	2335	-1	-	VGNC	-	-	-	-	-	-	-
.	1:65942364-65942364	G	LOW	downstream_gene_variant	MODIFIER	POLQ	ENSBTAG00000001920	Transcript	ENSBTAT00000069697	protein_coding	-	-	-	-	-	-	-	-	-	-	2335	-1	-	VGNC	-	-	-	-	-	-	-
.	1:65942364-65942364	G	LOW	downstream_gene_variant	MODIFIER	POLQ	ENSBTAG00000001920	Transcript	ENSBTAT00000084905	protein_coding	-	-	-	-	-	-	-	-	-	-	2335	-1	-	VGNC	-	-	-	-	-	-	-
.	1:65942364-65942364	G	LOW	downstream_gene_variant	MODIFIER	POLQ	ENSBTAG00000001920	Transcript	ENSBTAT00000085647	protein_coding	-	-	-	-	-	-	-	-	-	-	2335	-1	-	VGNC	-	-	-	-	-	-	-
.	1:65942405-65942405	A	LOW	downstream_gene_variant	MODIFIER	POLQ	ENSBTAG00000001920	Transcript	ENSBTAT00000002501	protein_coding	-	-	-	-	-	-	-	-	-	-	2294	-1	-	VGNC	-	-	-	-	-	-	-
.	1:65942405-65942405	A	LOW	downstream_gene_variant	MODIFIER	POLQ	ENSBTAG00000001920	Transcript	ENSBTAT00000069697	protein_coding	-	-	-	-	-	-	-	-	-	-	2294	-1	-	VGNC	-	-	-	-	-	-	-
.	1:65942405-65942405	A	LOW	downstream_gene_variant	MODIFIER	POLQ	ENSBTAG00000001920	Transcript	ENSBTAT00000084905	protein_coding	-	-	-	-	-	-	-	-	-	-	2294	-1	-	VGNC	-	-	-	-	-	-	-
.	1:65942405-65942405	A	LOW	downstream_gene_variant	MODIFIER	POLQ	ENSBTAG00000001920	Transcript	ENSBTAT00000085647	protein_coding	-	-	-	-	-	-	-	-	-	-	2294	-1	-	VGNC	-	-	-	-	-	-	-
.	1:65951388-65951388	T	LOW	intron_variant	MODIFIER	POLQ	ENSBTAG00000001920	Transcript	ENSBTAT00000002501	protein_coding	-	31/33	-	-	-	-	-	-	-	-	-	-1	-	VGNC	-	-	-	-	-	-	-
.	1:65951388-65951388	T	LOW	intron_variant	MODIFIER	POLQ	ENSBTAG00000001920	Transcript	ENSBTAT00000069697	protein_coding	-	30/32	-	-	-	-	-	-	-	-	-	-1	-	VGNC	-	-	-	-	-	-	-
.	1:65951388-65951388	T	LOW	intron_variant	MODIFIER	POLQ	ENSBTAG00000001920	Transcript	ENSBTAT00000084905	protein_coding	-	28/30	-	-	-	-	-	-	-	-	-	-1	-	VGNC	-	-	-	-	-	-	-
.	1:65951388-65951388	T	LOW	intron_variant	MODIFIER	POLQ	ENSBTAG00000001920	Transcript	ENSBTAT00000085647	protein_coding	-	28/30	-	-	-	-	-	-	-	-	-	-1	-	VGNC	-	-	-	-	-	-	-
.	1:65951429-65951429	G	LOW	intron_variant	MODIFIER	POLQ	ENSBTAG00000001920	Transcript	ENSBTAT00000002501	protein_coding	-	31/33	-	-	-	-	-	-	-	-	-	-1	-	VGNC	-	-	-	-	-	-	-
.	1:65951429-65951429	G	LOW	intron_variant	MODIFIER	POLQ	ENSBTAG00000001920	Transcript	ENSBTAT00000069697	protein_coding	-	30/32	-	-	-	-	-	-	-	-	-	-1	-	VGNC	-	-	-	-	-	-	-
.	1:65951429-65951429	G	LOW	intron_variant	MODIFIER	POLQ	ENSBTAG00000001920	Transcript	ENSBTAT00000084905	protein_coding	-	28/30	-	-	-	-	-	-	-	-	-	-1	-	VGNC	-	-	-	-	-	-	-
.	1:65951429-65951429	G	LOW	intron_variant	MODIFIER	POLQ	ENSBTAG00000001920	Transcript	ENSBTAT00000085647	protein_coding	-	28/30	-	-	-	-	-	-	-	-	-	-1	-	VGNC	-	-	-	-	-	-	-
.	1:65951740-65951740	G	LOW	intron_variant	MODIFIER	POLQ	ENSBTAG00000001920	Transcript	ENSBTAT00000002501	protein_coding	-	31/33	-	-	-	-	-	-	-	-	-	-1	-	VGNC	-	-	-	-	-	-	-
.	1:65951740-65951740	G	LOW	intron_variant	MODIFIER	POLQ	ENSBTAG00000001920	Transcript	ENSBTAT00000069697	protein_coding	-	30/32	-	-	-	-	-	-	-	-	-	-1	-	VGNC	-	-	-	-	-	-	-
.	1:65951740-65951740	G	LOW	intron_variant	MODIFIER	POLQ	ENSBTAG00000001920	Transcript	ENSBTAT00000084905	protein_coding	-	28/30	-	-	-	-	-	-	-	-	-	-1	-	VGNC	-	-	-	-	-	-	-
.	1:65951740-65951740	G	LOW	intron_variant	MODIFIER	POLQ	ENSBTAG00000001920	Transcript	ENSBTAT00000085647	protein_coding	-	28/30	-	-	-	-	-	-	-	-	-	-1	-	VGNC	-	-	-	-	-	-	-
.	1:65952074-65952074	A	LOW	intron_variant	MODIFIER	POLQ	ENSBTAG00000001920	Transcript	ENSBTAT00000002501	protein_coding	-	31/33	-	-	-	-	-	-	-	-	-	-1	-	VGNC	-	-	-	-	-	-	-
.	1:65952074-65952074	A	LOW	intron_variant	MODIFIER	POLQ	ENSBTAG00000001920	Transcript	ENSBTAT00000069697	protein_coding	-	30/32	-	-	-	-	-	-	-	-	-	-1	-	VGNC	-	-	-	-	-	-	-
.	1:65952074-65952074	A	LOW	intron_variant	MODIFIER	POLQ	ENSBTAG00000001920	Transcript	ENSBTAT00000084905	protein_coding	-	28/30	-	-	-	-	-	-	-	-	-	-1	-	VGNC	-	-	-	-	-	-	-
.	1:65952074-65952074	A	LOW	intron_variant	MODIFIER	POLQ	ENSBTAG00000001920	Transcript	ENSBTAT00000085647	protein_coding	-	28/30	-	-	-	-	-	-	-	-	-	-1	-	VGNC	-	-	-	-	-	-	-
.	1:65954866-65954866	G	LOW	intron_variant	MODIFIER	POLQ	ENSBTAG00000001920	Transcript	ENSBTAT00000002501	protein_coding	-	31/33	-	-	-	-	-	-	-	-	-	-1	-	VGNC	-	-	-	-	-	-	-
.	1:65954866-65954866	G	LOW	intron_variant	MODIFIER	POLQ	ENSBTAG00000001920	Transcript	ENSBTAT00000069697	protein_coding	-	30/32	-	-	-	-	-	-	-	-	-	-1	-	VGNC	-	-	-	-	-	-	-
.	1:65954866-65954866	G	LOW	intron_variant	MODIFIER	POLQ	ENSBTAG00000001920	Transcript	ENSBTAT00000084905	protein_coding	-	28/30	-	-	-	-	-	-	-	-	-	-1	-	VGNC	-	-	-	-	-	-	-
.	1:65954866-65954866	G	LOW	intron_variant	MODIFIER	POLQ	ENSBTAG00000001920	Transcript	ENSBTAT00000085647	protein_coding	-	28/30	-	-	-	-	-	-	-	-	-	-1	-	VGNC	-	-	-	-	-	-	-
.	1:65984706-65984706	T	LOW	intron_variant	MODIFIER	POLQ	ENSBTAG00000001920	Transcript	ENSBTAT00000002501	protein_coding	-	22/33	-	-	-	-	-	-	-	-	-	-1	-	VGNC	-	-	-	-	-	-	-
.	1:65984706-65984706	T	LOW	intron_variant	MODIFIER	POLQ	ENSBTAG00000001920	Transcript	ENSBTAT00000069697	protein_coding	-	21/32	-	-	-	-	-	-	-	-	-	-1	-	VGNC	-	-	-	-	-	-	-
.	1:65984706-65984706	T	LOW	intron_variant	MODIFIER	POLQ	ENSBTAG00000001920	Transcript	ENSBTAT00000084905	protein_coding	-	19/30	-	-	-	-	-	-	-	-	-	-1	-	VGNC	-	-	-	-	-	-	-
.	1:65984706-65984706	T	LOW	intron_variant	MODIFIER	POLQ	ENSBTAG00000001920	Transcript	ENSBTAT00000085647	protein_coding	-	19/30	-	-	-	-	-	-	-	-	-	-1	-	VGNC	-	-	-	-	-	-	-
.	1:66078329-66078329	C	LOW	intergenic_variant	MODIFIER	-	-	-	-	-	-	-	-	-	-	-	-	-	-	-	-	-	-	-	-	-	-	-	-	-	-
.	1:66705779-66705779	G	LOW	intron_variant	MODIFIER	CASR	ENSBTAG00000003865	Transcript	ENSBTAT00000005042	protein_coding	-	06-Jan	-	-	-	-	-	-	-	-	-	1	-	VGNC	-	-	-	-	-	-	-
.	1:66705779-66705779	G	LOW	intron_variant	MODIFIER	CASR	ENSBTAG00000003865	Transcript	ENSBTAT00000084319	protein_coding	-	06-Jan	-	-	-	-	-	-	-	-	-	1	-	VGNC	-	-	-	-	-	-	-
.	1:66855156-66855156	C	LOW	intron_variant	MODIFIER	FAM162A	ENSBTAG00000011140	Transcript	ENSBTAT00000014796	protein_coding	-	04-Mar	-	-	-	-	-	-	-	-	-	1	-	VGNC	-	-	-	-	-	-	-
.	1:66858039-66858039	T	LOW	intron_variant	MODIFIER	FAM162A	ENSBTAG00000011140	Transcript	ENSBTAT00000014796	protein_coding	-	04-Mar	-	-	-	-	-	-	-	-	-	1	-	VGNC	-	-	-	-	-	-	-
.	1:67475173-67475173	T	LOW	intron_variant	MODIFIER	PDIA5	ENSBTAG00000018877	Transcript	ENSBTAT00000025128	protein_coding	-	16-Nov	-	-	-	-	-	-	-	-	-	1	-	VGNC	-	-	-	-	-	-	-
.	1:67571486-67571486	C	LOW	intron_variant	MODIFIER	SEC22A	ENSBTAG00000014797	Transcript	ENSBTAT00000019691	protein_coding	-	06-Jan	-	-	-	-	-	-	-	-	-	1	-	VGNC	-	-	-	-	-	-	-
.	1:67631706-67631706	T	LOW	intron_variant	MODIFIER	SEC22A	ENSBTAG00000014797	Transcript	ENSBTAT00000019691	protein_coding	-	06-Jun	-	-	-	-	-	-	-	-	-	1	-	VGNC	-	-	-	-	-	-	-
.	1:67632341-67632341	T	LOW	intron_variant	MODIFIER	SEC22A	ENSBTAG00000014797	Transcript	ENSBTAT00000019691	protein_coding	-	06-Jun	-	-	-	-	-	-	-	-	-	1	-	VGNC	-	-	-	-	-	-	-
.	1:67632954-67632954	A	LOW	intron_variant	MODIFIER	SEC22A	ENSBTAG00000014797	Transcript	ENSBTAT00000019691	protein_coding	-	06-Jun	-	-	-	-	-	-	-	-	-	1	-	VGNC	-	-	-	-	-	-	-
.	1:67642851-67642851	C	LOW	intergenic_variant	MODIFIER	-	-	-	-	-	-	-	-	-	-	-	-	-	-	-	-	-	-	-	-	-	-	-	-	-	-
.	1:67753686-67753686	C	LOW	intron_variant	MODIFIER	ADCY5	ENSBTAG00000018777	Transcript	ENSBTAT00000032274	protein_coding	-	20-Jan	-	-	-	-	-	-	-	-	-	-1	-	VGNC	-	-	-	-	-	-	-
.	1:67753686-67753686	C	LOW	intron_variant	MODIFIER	ADCY5	ENSBTAG00000018777	Transcript	ENSBTAT00000071654	protein_coding	-	16-Jan	-	-	-	-	-	-	-	-	-	-1	-	VGNC	-	-	-	-	-	-	-
.	1:68048694-68048694	G	LOW	intron_variant	MODIFIER	MYLK	ENSBTAG00000014567	Transcript	ENSBTAT00000019385	protein_coding	-	15-Mar	-	-	-	-	-	-	-	-	-	-1	-	EntrezGene	-	-	-	-	-	-	-
.	1:68048694-68048694	G	LOW	intron_variant	MODIFIER	MYLK	ENSBTAG00000014567	Transcript	ENSBTAT00000086177	protein_coding	-	16-Mar	-	-	-	-	-	-	-	-	-	-1	-	EntrezGene	-	-	-	-	-	-	-
.	1:68088848-68088848	T	LOW	intergenic_variant	MODIFIER	-	-	-	-	-	-	-	-	-	-	-	-	-	-	-	-	-	-	-	-	-	-	-	-	-	-
.	1:69803107-69803107	G	LOW	intergenic_variant	MODIFIER	-	-	-	-	-	-	-	-	-	-	-	-	-	-	-	-	-	-	-	-	-	-	-	-	-	-
.	1:70069302-70069302	T	LOW	intergenic_variant	MODIFIER	-	-	-	-	-	-	-	-	-	-	-	-	-	-	-	-	-	-	-	-	-	-	-	-	-	-
.	1:70069572-70069572	A	LOW	intergenic_variant	MODIFIER	-	-	-	-	-	-	-	-	-	-	-	-	-	-	-	-	-	-	-	-	-	-	-	-	-	-
.	1:71217690-71217690	G	LOW	intergenic_variant	MODIFIER	-	-	-	-	-	-	-	-	-	-	-	-	-	-	-	-	-	-	-	-	-	-	-	-	-	-
.	1:71277265-71277265	A	LOW	intron_variant	MODIFIER	PAK2	ENSBTAG00000047856	Transcript	ENSBTAT00000082239	protein_coding	-	14-Jan	-	-	-	-	-	-	-	-	-	1	-	VGNC	-	-	-	-	-	-	-
.	1:71277280-71277280	T	LOW	intron_variant	MODIFIER	PAK2	ENSBTAG00000047856	Transcript	ENSBTAT00000082239	protein_coding	-	14-Jan	-	-	-	-	-	-	-	-	-	1	-	VGNC	-	-	-	-	-	-	-
.	1:71384600-71384600	A	LOW	intron_variant	MODIFIER	SENP5	ENSBTAG00000032674	Transcript	ENSBTAT00000046389	protein_coding	-	08-Apr	-	-	-	-	-	-	-	-	-	1	-	VGNC	-	-	-	-	-	-	-
.	1:71384600-71384600	A	LOW	intron_variant	MODIFIER	SENP5	ENSBTAG00000032674	Transcript	ENSBTAT00000080021	protein_coding	-	06-Apr	-	-	-	-	-	-	-	-	-	1	-	VGNC	-	-	-	-	-	-	-
.	1:71384600-71384600	A	LOW	intron_variant	MODIFIER	SENP5	ENSBTAG00000032674	Transcript	ENSBTAT00000080821	protein_coding	-	07-Apr	-	-	-	-	-	-	-	-	-	1	-	VGNC	-	-	-	-	-	-	-
.	1:71384600-71384600	A	LOW	intron_variant	MODIFIER	SENP5	ENSBTAG00000032674	Transcript	ENSBTAT00000084398	protein_coding	-	07-Apr	-	-	-	-	-	-	-	-	-	1	-	VGNC	-	-	-	-	-	-	-
.	1:71384600-71384600	A	LOW	intron_variant	MODIFIER	SENP5	ENSBTAG00000032674	Transcript	ENSBTAT00000086705	protein_coding	-	07-Apr	-	-	-	-	-	-	-	-	-	1	-	VGNC	-	-	-	-	-	-	-
.	1:71396956-71396956	G	LOW	intron_variant	MODIFIER	SENP5	ENSBTAG00000032674	Transcript	ENSBTAT00000046389	protein_coding	-	08-Jun	-	-	-	-	-	-	-	-	-	1	-	VGNC	-	-	-	-	-	-	-
.	1:71396956-71396956	G	LOW	intron_variant	MODIFIER	SENP5	ENSBTAG00000032674	Transcript	ENSBTAT00000080021	protein_coding	-	06-May	-	-	-	-	-	-	-	-	-	1	-	VGNC	-	-	-	-	-	-	-
.	1:71396956-71396956	G	LOW	intron_variant	MODIFIER	SENP5	ENSBTAG00000032674	Transcript	ENSBTAT00000080821	protein_coding	-	07-Jun	-	-	-	-	-	-	-	-	-	1	-	VGNC	-	-	-	-	-	-	-
.	1:71396956-71396956	G	LOW	intron_variant	MODIFIER	SENP5	ENSBTAG00000032674	Transcript	ENSBTAT00000084398	protein_coding	-	07-May	-	-	-	-	-	-	-	-	-	1	-	VGNC	-	-	-	-	-	-	-
.	1:71396956-71396956	G	LOW	intron_variant	MODIFIER	SENP5	ENSBTAG00000032674	Transcript	ENSBTAT00000086705	protein_coding	-	07-Jun	-	-	-	-	-	-	-	-	-	1	-	VGNC	-	-	-	-	-	-	-
.	1:71406704-71406704	T	LOW	intron_variant	MODIFIER	NCBP2	ENSBTAG00000008873	Transcript	ENSBTAT00000011684	protein_coding	-	03-Feb	-	-	-	-	-	-	-	-	-	-1	-	VGNC	-	-	-	-	-	-	-
.	1:71406704-71406704	T	LOW	upstream_gene_variant	MODIFIER	NCBP2-AS2	ENSBTAG00000048390	Transcript	ENSBTAT00000082932	protein_coding	-	-	-	-	-	-	-	-	-	-	4059	1	-	HGNC	HGNC:25121	-	-	-	-	-	-
.	1:71721914-71721914	A	LOW	intron_variant	MODIFIER	DLG1	ENSBTAG00000020378	Transcript	ENSBTAT00000067511	protein_coding	-	20-Feb	-	-	-	-	-	-	-	-	-	-1	-	VGNC	-	-	-	-	-	-	-
.	1:71721914-71721914	A	LOW	intron_variant	MODIFIER	DLG1	ENSBTAG00000020378	Transcript	ENSBTAT00000074092	protein_coding	-	19-Mar	-	-	-	-	-	-	-	-	-	-1	-	VGNC	-	-	-	-	-	-	-
.	1:71721914-71721914	A	LOW	intron_variant	MODIFIER	DLG1	ENSBTAG00000020378	Transcript	ENSBTAT00000077778	protein_coding	-	21-Mar	-	-	-	-	-	-	-	-	-	-1	-	VGNC	-	-	-	-	-	-	-
.	1:71721914-71721914	A	LOW	intron_variant	MODIFIER	DLG1	ENSBTAG00000020378	Transcript	ENSBTAT00000078423	protein_coding	-	22-Mar	-	-	-	-	-	-	-	-	-	-1	-	VGNC	-	-	-	-	-	-	-
.	1:71721914-71721914	A	LOW	intron_variant	MODIFIER	DLG1	ENSBTAG00000020378	Transcript	ENSBTAT00000081599	protein_coding	-	21-Mar	-	-	-	-	-	-	-	-	-	-1	-	VGNC	-	-	-	-	-	-	-
.	1:71721914-71721914	A	LOW	intron_variant	MODIFIER	DLG1	ENSBTAG00000020378	Transcript	ENSBTAT00000085878	protein_coding	-	20-Mar	-	-	-	-	-	-	-	-	-	-1	-	VGNC	-	-	-	-	-	-	-
.	1:71721914-71721914	A	LOW	intron_variant	MODIFIER	DLG1	ENSBTAG00000020378	Transcript	ENSBTAT00000086072	protein_coding	-	20-Mar	-	-	-	-	-	-	-	-	-	-1	-	VGNC	-	-	-	-	-	-	-
.	1:71781544-71781544	G	LOW	upstream_gene_variant	MODIFIER	DLG1	ENSBTAG00000020378	Transcript	ENSBTAT00000074092	protein_coding	-	-	-	-	-	-	-	-	-	-	689	-1	-	VGNC	-	-	-	-	-	-	-
.	1:71781544-71781544	G	LOW	upstream_gene_variant	MODIFIER	DLG1	ENSBTAG00000020378	Transcript	ENSBTAT00000077778	protein_coding	-	-	-	-	-	-	-	-	-	-	689	-1	-	VGNC	-	-	-	-	-	-	-
.	1:71781544-71781544	G	LOW	upstream_gene_variant	MODIFIER	DLG1	ENSBTAG00000020378	Transcript	ENSBTAT00000078423	protein_coding	-	-	-	-	-	-	-	-	-	-	689	-1	-	VGNC	-	-	-	-	-	-	-
.	1:71781544-71781544	G	LOW	upstream_gene_variant	MODIFIER	DLG1	ENSBTAG00000020378	Transcript	ENSBTAT00000081599	protein_coding	-	-	-	-	-	-	-	-	-	-	689	-1	-	VGNC	-	-	-	-	-	-	-
.	1:71781544-71781544	G	LOW	upstream_gene_variant	MODIFIER	DLG1	ENSBTAG00000020378	Transcript	ENSBTAT00000085878	protein_coding	-	-	-	-	-	-	-	-	-	-	689	-1	-	VGNC	-	-	-	-	-	-	-
.	1:71781544-71781544	G	LOW	upstream_gene_variant	MODIFIER	DLG1	ENSBTAG00000020378	Transcript	ENSBTAT00000086072	protein_coding	-	-	-	-	-	-	-	-	-	-	689	-1	-	VGNC	-	-	-	-	-	-	-
.	1:71834330-71834330	A	LOW	intergenic_variant	MODIFIER	-	-	-	-	-	-	-	-	-	-	-	-	-	-	-	-	-	-	-	-	-	-	-	-	-	-
.	1:71834398-71834398	A	LOW	intergenic_variant	MODIFIER	-	-	-	-	-	-	-	-	-	-	-	-	-	-	-	-	-	-	-	-	-	-	-	-	-	-
.	1:71834399-71834399	A	LOW	intergenic_variant	MODIFIER	-	-	-	-	-	-	-	-	-	-	-	-	-	-	-	-	-	-	-	-	-	-	-	-	-	-
.	1:71834579-71834579	G	LOW	intergenic_variant	MODIFIER	-	-	-	-	-	-	-	-	-	-	-	-	-	-	-	-	-	-	-	-	-	-	-	-	-	-
.	1:71835286-71835286	G	LOW	intergenic_variant	MODIFIER	-	-	-	-	-	-	-	-	-	-	-	-	-	-	-	-	-	-	-	-	-	-	-	-	-	-
.	1:71952239-71952239	G	LOW	intergenic_variant	MODIFIER	-	-	-	-	-	-	-	-	-	-	-	-	-	-	-	-	-	-	-	-	-	-	-	-	-	-
.	1:71953896-71953896	T	LOW	intergenic_variant	MODIFIER	-	-	-	-	-	-	-	-	-	-	-	-	-	-	-	-	-	-	-	-	-	-	-	-	-	-
.	1:71959485-71959485	T	LOW	intergenic_variant	MODIFIER	-	-	-	-	-	-	-	-	-	-	-	-	-	-	-	-	-	-	-	-	-	-	-	-	-	-
.	1:72026174-72026174	G	LOW	intergenic_variant	MODIFIER	-	-	-	-	-	-	-	-	-	-	-	-	-	-	-	-	-	-	-	-	-	-	-	-	-	-
.	1:72029888-72029888	T	LOW	intergenic_variant	MODIFIER	-	-	-	-	-	-	-	-	-	-	-	-	-	-	-	-	-	-	-	-	-	-	-	-	-	-
.	1:72582451-72582451	A	LOW	intergenic_variant	MODIFIER	-	-	-	-	-	-	-	-	-	-	-	-	-	-	-	-	-	-	-	-	-	-	-	-	-	-
.	1:72662710-72662710	A	LOW	intergenic_variant	MODIFIER	-	-	-	-	-	-	-	-	-	-	-	-	-	-	-	-	-	-	-	-	-	-	-	-	-	-
.	1:72662715-72662715	A	LOW	intergenic_variant	MODIFIER	-	-	-	-	-	-	-	-	-	-	-	-	-	-	-	-	-	-	-	-	-	-	-	-	-	-
.	1:72662834-72662834	A	LOW	intergenic_variant	MODIFIER	-	-	-	-	-	-	-	-	-	-	-	-	-	-	-	-	-	-	-	-	-	-	-	-	-	-
.	1:72662891-72662891	T	LOW	intergenic_variant	MODIFIER	-	-	-	-	-	-	-	-	-	-	-	-	-	-	-	-	-	-	-	-	-	-	-	-	-	-
.	1:72662915-72662915	A	LOW	intergenic_variant	MODIFIER	-	-	-	-	-	-	-	-	-	-	-	-	-	-	-	-	-	-	-	-	-	-	-	-	-	-
.	1:72674456-72674456	T	LOW	intergenic_variant	MODIFIER	-	-	-	-	-	-	-	-	-	-	-	-	-	-	-	-	-	-	-	-	-	-	-	-	-	-
.	1:72682057-72682057	T	LOW	intergenic_variant	MODIFIER	-	-	-	-	-	-	-	-	-	-	-	-	-	-	-	-	-	-	-	-	-	-	-	-	-	-
.	1:72684453-72684453	A	LOW	intergenic_variant	MODIFIER	-	-	-	-	-	-	-	-	-	-	-	-	-	-	-	-	-	-	-	-	-	-	-	-	-	-
.	1:72684698-72684698	G	LOW	intergenic_variant	MODIFIER	-	-	-	-	-	-	-	-	-	-	-	-	-	-	-	-	-	-	-	-	-	-	-	-	-	-
.	1:72915724-72915724	G	LOW	intron_variant	MODIFIER	TMEM44	ENSBTAG00000002394	Transcript	ENSBTAT00000032260	protein_coding	-	10-May	-	-	-	-	-	-	-	-	-	1	-	VGNC	-	-	-	-	-	-	-
.	1:72915724-72915724	G	LOW	intron_variant	MODIFIER	TMEM44	ENSBTAG00000002394	Transcript	ENSBTAT00000074094	protein_coding	-	09-Apr	-	-	-	-	-	-	-	-	-	1	-	VGNC	-	-	-	-	-	-	-
.	1:72915724-72915724	G	LOW	intron_variant	MODIFIER	TMEM44	ENSBTAG00000002394	Transcript	ENSBTAT00000083917	protein_coding	-	09-May	-	-	-	-	-	-	-	-	-	1	-	VGNC	-	-	-	-	-	-	-
.	1:72915724-72915724	G	LOW	intron_variant	MODIFIER	TMEM44	ENSBTAG00000002394	Transcript	ENSBTAT00000084053	protein_coding	-	10-May	-	-	-	-	-	-	-	-	-	1	-	VGNC	-	-	-	-	-	-	-
.	1:73105193-73105193	T	LOW	intron_variant	MODIFIER	ATP13A3	ENSBTAG00000013204	Transcript	ENSBTAT00000017579	protein_coding	-	30/32	-	-	-	-	-	-	-	-	-	1	-	VGNC	-	-	-	-	-	-	-
.	1:73105193-73105193	T	LOW	intron_variant	MODIFIER	ATP13A3	ENSBTAG00000013204	Transcript	ENSBTAT00000069477	protein_coding	-	30/34	-	-	-	-	-	-	-	-	-	1	-	VGNC	-	-	-	-	-	-	-
.	1:73105193-73105193	T	LOW	intron_variant	MODIFIER	ATP13A3	ENSBTAG00000013204	Transcript	ENSBTAT00000074807	protein_coding	-	29/32	-	-	-	-	-	-	-	-	-	1	-	VGNC	-	-	-	-	-	-	-
.	1:73105193-73105193	T	LOW	intron_variant	MODIFIER	ATP13A3	ENSBTAG00000013204	Transcript	ENSBTAT00000074963	protein_coding	-	30/30	-	-	-	-	-	-	-	-	-	1	-	VGNC	-	-	-	-	-	-	-
.	1:73105193-73105193	T	LOW	intron_variant	MODIFIER	ATP13A3	ENSBTAG00000013204	Transcript	ENSBTAT00000077077	protein_coding	-	29/32	-	-	-	-	-	-	-	-	-	1	-	VGNC	-	-	-	-	-	-	-
.	1:73105193-73105193	T	LOW	intron_variant	MODIFIER	ATP13A3	ENSBTAG00000013204	Transcript	ENSBTAT00000079011	protein_coding	-	30/33	-	-	-	-	-	-	-	-	-	1	-	VGNC	-	-	-	-	-	-	-
.	1:73105193-73105193	T	LOW	intron_variant	MODIFIER	ATP13A3	ENSBTAG00000013204	Transcript	ENSBTAT00000079971	protein_coding	-	29/32	-	-	-	-	-	-	-	-	-	1	-	VGNC	-	-	-	-	-	-	-
.	1:73106685-73106685	C	LOW	intron_variant	MODIFIER	ATP13A3	ENSBTAG00000013204	Transcript	ENSBTAT00000017579	protein_coding	-	30/32	-	-	-	-	-	-	-	-	-	1	-	VGNC	-	-	-	-	-	-	-
.	1:73106685-73106685	C	LOW	intron_variant	MODIFIER	ATP13A3	ENSBTAG00000013204	Transcript	ENSBTAT00000069477	protein_coding	-	30/34	-	-	-	-	-	-	-	-	-	1	-	VGNC	-	-	-	-	-	-	-
.	1:73106685-73106685	C	LOW	intron_variant	MODIFIER	ATP13A3	ENSBTAG00000013204	Transcript	ENSBTAT00000074807	protein_coding	-	29/32	-	-	-	-	-	-	-	-	-	1	-	VGNC	-	-	-	-	-	-	-
.	1:73106685-73106685	C	LOW	downstream_gene_variant	MODIFIER	ATP13A3	ENSBTAG00000013204	Transcript	ENSBTAT00000074963	protein_coding	-	-	-	-	-	-	-	-	-	-	141	1	-	VGNC	-	-	-	-	-	-	-
.	1:73106685-73106685	C	LOW	intron_variant	MODIFIER	ATP13A3	ENSBTAG00000013204	Transcript	ENSBTAT00000077077	protein_coding	-	29/32	-	-	-	-	-	-	-	-	-	1	-	VGNC	-	-	-	-	-	-	-
.	1:73106685-73106685	C	LOW	intron_variant	MODIFIER	ATP13A3	ENSBTAG00000013204	Transcript	ENSBTAT00000079011	protein_coding	-	30/33	-	-	-	-	-	-	-	-	-	1	-	VGNC	-	-	-	-	-	-	-
.	1:73106685-73106685	C	LOW	intron_variant	MODIFIER	ATP13A3	ENSBTAG00000013204	Transcript	ENSBTAT00000079971	protein_coding	-	29/32	-	-	-	-	-	-	-	-	-	1	-	VGNC	-	-	-	-	-	-	-
.	1:73709767-73709767	G	LOW	intergenic_variant	MODIFIER	-	-	-	-	-	-	-	-	-	-	-	-	-	-	-	-	-	-	-	-	-	-	-	-	-	-
.	1:74781158-74781158	T	LOW	intergenic_variant	MODIFIER	-	-	-	-	-	-	-	-	-	-	-	-	-	-	-	-	-	-	-	-	-	-	-	-	-	-
.	1:74788332-74788332	A	LOW	intergenic_variant	MODIFIER	-	-	-	-	-	-	-	-	-	-	-	-	-	-	-	-	-	-	-	-	-	-	-	-	-	-
.	1:76540536-76540536	C	LOW	intergenic_variant	MODIFIER	-	-	-	-	-	-	-	-	-	-	-	-	-	-	-	-	-	-	-	-	-	-	-	-	-	-
.	1:76540642-76540642	A	LOW	intergenic_variant	MODIFIER	-	-	-	-	-	-	-	-	-	-	-	-	-	-	-	-	-	-	-	-	-	-	-	-	-	-
.	1:76544248-76544248	A	LOW	intergenic_variant	MODIFIER	-	-	-	-	-	-	-	-	-	-	-	-	-	-	-	-	-	-	-	-	-	-	-	-	-	-
.	1:76562766-76562766	T	LOW	intergenic_variant	MODIFIER	-	-	-	-	-	-	-	-	-	-	-	-	-	-	-	-	-	-	-	-	-	-	-	-	-	-
.	1:76563600-76563600	A	LOW	intergenic_variant	MODIFIER	-	-	-	-	-	-	-	-	-	-	-	-	-	-	-	-	-	-	-	-	-	-	-	-	-	-
.	1:76566150-76566150	A	LOW	intergenic_variant	MODIFIER	-	-	-	-	-	-	-	-	-	-	-	-	-	-	-	-	-	-	-	-	-	-	-	-	-	-
.	1:76566169-76566169	T	LOW	intergenic_variant	MODIFIER	-	-	-	-	-	-	-	-	-	-	-	-	-	-	-	-	-	-	-	-	-	-	-	-	-	-
.	1:76567386-76567386	C	LOW	intergenic_variant	MODIFIER	-	-	-	-	-	-	-	-	-	-	-	-	-	-	-	-	-	-	-	-	-	-	-	-	-	-
.	1:76569338-76569338	C	LOW	intergenic_variant	MODIFIER	-	-	-	-	-	-	-	-	-	-	-	-	-	-	-	-	-	-	-	-	-	-	-	-	-	-
.	1:76569703-76569703	T	LOW	intergenic_variant	MODIFIER	-	-	-	-	-	-	-	-	-	-	-	-	-	-	-	-	-	-	-	-	-	-	-	-	-	-
.	1:77239030-77239030	C	LOW	intron_variant	MODIFIER	P3H2	ENSBTAG00000021025	Transcript	ENSBTAT00000027999	protein_coding	-	14-Jan	-	-	-	-	-	-	-	-	-	1	-	VGNC	-	-	-	-	-	-	-
.	1:77612144-77612144	G	LOW	intron_variant	MODIFIER	TP63	ENSBTAG00000015460	Transcript	ENSBTAT00000020544	protein_coding	-	13-Jan	-	-	-	-	-	-	-	-	-	-1	-	VGNC	-	-	-	-	-	-	-
.	1:77612144-77612144	G	LOW	intron_variant	MODIFIER	TP63	ENSBTAG00000015460	Transcript	ENSBTAT00000072111	protein_coding	-	10-Jan	-	-	-	-	-	-	-	-	-	-1	-	VGNC	-	-	-	-	-	-	-
.	1:77787019-77787019	T	LOW	intergenic_variant	MODIFIER	-	-	-	-	-	-	-	-	-	-	-	-	-	-	-	-	-	-	-	-	-	-	-	-	-	-
.	1:78026775-78026775	C	LOW	intron_variant	MODIFIER	TPRG1	ENSBTAG00000032538	Transcript	ENSBTAT00000046168	protein_coding	-	05-May	-	-	-	-	-	-	-	-	-	-1	-	VGNC	-	-	-	-	-	-	-
.	1:78026775-78026775	C	LOW	intron_variant	MODIFIER	TPRG1	ENSBTAG00000032538	Transcript	ENSBTAT00000076895	protein_coding	-	06-Jun	-	-	-	-	-	-	-	-	-	-1	-	VGNC	-	-	-	-	-	-	-
.	1:78026775-78026775	C	LOW	intron_variant	MODIFIER	TPRG1	ENSBTAG00000032538	Transcript	ENSBTAT00000077615	protein_coding	-	05-May	-	-	-	-	-	-	-	-	-	-1	-	VGNC	-	-	-	-	-	-	-
.	1:78026868-78026868	A	LOW	intron_variant	MODIFIER	TPRG1	ENSBTAG00000032538	Transcript	ENSBTAT00000046168	protein_coding	-	05-May	-	-	-	-	-	-	-	-	-	-1	-	VGNC	-	-	-	-	-	-	-
.	1:78026868-78026868	A	LOW	intron_variant	MODIFIER	TPRG1	ENSBTAG00000032538	Transcript	ENSBTAT00000076895	protein_coding	-	06-Jun	-	-	-	-	-	-	-	-	-	-1	-	VGNC	-	-	-	-	-	-	-
.	1:78026868-78026868	A	LOW	intron_variant	MODIFIER	TPRG1	ENSBTAG00000032538	Transcript	ENSBTAT00000077615	protein_coding	-	05-May	-	-	-	-	-	-	-	-	-	-1	-	VGNC	-	-	-	-	-	-	-
.	1:78026958-78026958	A	LOW	intron_variant	MODIFIER	TPRG1	ENSBTAG00000032538	Transcript	ENSBTAT00000046168	protein_coding	-	05-May	-	-	-	-	-	-	-	-	-	-1	-	VGNC	-	-	-	-	-	-	-
.	1:78026958-78026958	A	LOW	intron_variant	MODIFIER	TPRG1	ENSBTAG00000032538	Transcript	ENSBTAT00000076895	protein_coding	-	06-Jun	-	-	-	-	-	-	-	-	-	-1	-	VGNC	-	-	-	-	-	-	-
.	1:78026958-78026958	A	LOW	intron_variant	MODIFIER	TPRG1	ENSBTAG00000032538	Transcript	ENSBTAT00000077615	protein_coding	-	05-May	-	-	-	-	-	-	-	-	-	-1	-	VGNC	-	-	-	-	-	-	-
.	1:79034274-79034274	T	LOW	intron_variant	MODIFIER	LPP	ENSBTAG00000044001	Transcript	ENSBTAT00000061134	protein_coding	-	11-Feb	-	-	-	-	-	-	-	-	-	-1	-	EntrezGene	-	-	-	-	-	-	-
.	1:79034274-79034274	T	LOW	intron_variant	MODIFIER	LPP	ENSBTAG00000044001	Transcript	ENSBTAT00000070743	protein_coding	-	10-Jan	-	-	-	-	-	-	-	-	-	-1	-	EntrezGene	-	-	-	-	-	-	-
.	1:79034827-79034827	A	LOW	intron_variant	MODIFIER	LPP	ENSBTAG00000044001	Transcript	ENSBTAT00000061134	protein_coding	-	11-Feb	-	-	-	-	-	-	-	-	-	-1	-	EntrezGene	-	-	-	-	-	-	-
.	1:79034827-79034827	A	LOW	intron_variant	MODIFIER	LPP	ENSBTAG00000044001	Transcript	ENSBTAT00000070743	protein_coding	-	10-Jan	-	-	-	-	-	-	-	-	-	-1	-	EntrezGene	-	-	-	-	-	-	-
.	1:79783416-79783416	A	LOW	intergenic_variant	MODIFIER	-	-	-	-	-	-	-	-	-	-	-	-	-	-	-	-	-	-	-	-	-	-	-	-	-	-
.	1:79783979-79783979	T	LOW	intergenic_variant	MODIFIER	-	-	-	-	-	-	-	-	-	-	-	-	-	-	-	-	-	-	-	-	-	-	-	-	-	-
.	1:80173263-80173263	A	LOW	intergenic_variant	MODIFIER	-	-	-	-	-	-	-	-	-	-	-	-	-	-	-	-	-	-	-	-	-	-	-	-	-	-
.	1:80637329-80637329	G	LOW	intergenic_variant	MODIFIER	-	-	-	-	-	-	-	-	-	-	-	-	-	-	-	-	-	-	-	-	-	-	-	-	-	-
.	1:80638711-80638711	C	LOW	intergenic_variant	MODIFIER	-	-	-	-	-	-	-	-	-	-	-	-	-	-	-	-	-	-	-	-	-	-	-	-	-	-
.	1:80638724-80638724	G	LOW	intergenic_variant	MODIFIER	-	-	-	-	-	-	-	-	-	-	-	-	-	-	-	-	-	-	-	-	-	-	-	-	-	-
.	1:80651476-80651476	C	LOW	intron_variant	MODIFIER	DNAJB11	ENSBTAG00000003151	Transcript	ENSBTAT00000004094	protein_coding	-	09-Mar	-	-	-	-	-	-	-	-	-	-1	-	EntrezGene	-	-	-	-	-	-	-
.	1:80657254-80657254	T	LOW	intron_variant	MODIFIER	DNAJB11	ENSBTAG00000003151	Transcript	ENSBTAT00000004094	protein_coding	-	09-Feb	-	-	-	-	-	-	-	-	-	-1	-	EntrezGene	-	-	-	-	-	-	-
.	1:80786803-80786803	T	LOW	intergenic_variant	MODIFIER	-	-	-	-	-	-	-	-	-	-	-	-	-	-	-	-	-	-	-	-	-	-	-	-	-	-
.	1:80787999-80787999	T	LOW	intergenic_variant	MODIFIER	-	-	-	-	-	-	-	-	-	-	-	-	-	-	-	-	-	-	-	-	-	-	-	-	-	-
.	1:80788046-80788046	A	LOW	intergenic_variant	MODIFIER	-	-	-	-	-	-	-	-	-	-	-	-	-	-	-	-	-	-	-	-	-	-	-	-	-	-
.	1:80788165-80788165	A	LOW	intergenic_variant	MODIFIER	-	-	-	-	-	-	-	-	-	-	-	-	-	-	-	-	-	-	-	-	-	-	-	-	-	-
.	1:80792627-80792627	C	LOW	intergenic_variant	MODIFIER	-	-	-	-	-	-	-	-	-	-	-	-	-	-	-	-	-	-	-	-	-	-	-	-	-	-
.	1:80798718-80798718	C	LOW	intergenic_variant	MODIFIER	-	-	-	-	-	-	-	-	-	-	-	-	-	-	-	-	-	-	-	-	-	-	-	-	-	-
.	1:80798732-80798732	C	LOW	intergenic_variant	MODIFIER	-	-	-	-	-	-	-	-	-	-	-	-	-	-	-	-	-	-	-	-	-	-	-	-	-	-
.	1:80798890-80798890	T	LOW	intergenic_variant	MODIFIER	-	-	-	-	-	-	-	-	-	-	-	-	-	-	-	-	-	-	-	-	-	-	-	-	-	-
.	1:80808889-80808889	A	LOW	intergenic_variant	MODIFIER	-	-	-	-	-	-	-	-	-	-	-	-	-	-	-	-	-	-	-	-	-	-	-	-	-	-
.	1:80812291-80812291	T	LOW	intergenic_variant	MODIFIER	-	-	-	-	-	-	-	-	-	-	-	-	-	-	-	-	-	-	-	-	-	-	-	-	-	-
.	1:80823659-80823659	G	LOW	intergenic_variant	MODIFIER	-	-	-	-	-	-	-	-	-	-	-	-	-	-	-	-	-	-	-	-	-	-	-	-	-	-
.	1:80823659-80823659	T	LOW	intergenic_variant	MODIFIER	-	-	-	-	-	-	-	-	-	-	-	-	-	-	-	-	-	-	-	-	-	-	-	-	-	-
.	1:80997539-80997539	C	LOW	intron_variant	MODIFIER	DGKG	ENSBTAG00000005091	Transcript	ENSBTAT00000006711	protein_coding	-	19/24	-	-	-	-	-	-	-	-	-	1	-	VGNC	-	-	-	-	-	-	-
.	1:80997539-80997539	C	LOW	intron_variant	MODIFIER	DGKG	ENSBTAG00000005091	Transcript	ENSBTAT00000075199	protein_coding	-	18/23	-	-	-	-	-	-	-	-	-	1	-	VGNC	-	-	-	-	-	-	-
.	1:80997539-80997539	C	LOW	intron_variant	MODIFIER	DGKG	ENSBTAG00000005091	Transcript	ENSBTAT00000075621	protein_coding	-	19/22	-	-	-	-	-	-	-	-	-	1	-	VGNC	-	-	-	-	-	-	-
.	1:80997539-80997539	C	LOW	intron_variant	MODIFIER	DGKG	ENSBTAG00000005091	Transcript	ENSBTAT00000082612	protein_coding	-	18/23	-	-	-	-	-	-	-	-	-	1	-	VGNC	-	-	-	-	-	-	-
.	1:80999636-80999636	G	LOW	intron_variant	MODIFIER	DGKG	ENSBTAG00000005091	Transcript	ENSBTAT00000006711	protein_coding	-	19/24	-	-	-	-	-	-	-	-	-	1	-	VGNC	-	-	-	-	-	-	-
.	1:80999636-80999636	G	LOW	intron_variant	MODIFIER	DGKG	ENSBTAG00000005091	Transcript	ENSBTAT00000075199	protein_coding	-	18/23	-	-	-	-	-	-	-	-	-	1	-	VGNC	-	-	-	-	-	-	-
.	1:80999636-80999636	G	LOW	intron_variant	MODIFIER	DGKG	ENSBTAG00000005091	Transcript	ENSBTAT00000075621	protein_coding	-	19/22	-	-	-	-	-	-	-	-	-	1	-	VGNC	-	-	-	-	-	-	-
.	1:80999636-80999636	G	LOW	intron_variant	MODIFIER	DGKG	ENSBTAG00000005091	Transcript	ENSBTAT00000082612	protein_coding	-	18/23	-	-	-	-	-	-	-	-	-	1	-	VGNC	-	-	-	-	-	-	-
.	1:81006838-81006838	G	LOW	intron_variant	MODIFIER	DGKG	ENSBTAG00000005091	Transcript	ENSBTAT00000006711	protein_coding	-	20/24	-	-	-	-	-	-	-	-	-	1	-	VGNC	-	-	-	-	-	-	-
.	1:81006838-81006838	G	LOW	intron_variant	MODIFIER	DGKG	ENSBTAG00000005091	Transcript	ENSBTAT00000075199	protein_coding	-	19/23	-	-	-	-	-	-	-	-	-	1	-	VGNC	-	-	-	-	-	-	-
.	1:81006838-81006838	G	LOW	intron_variant	MODIFIER	DGKG	ENSBTAG00000005091	Transcript	ENSBTAT00000075621	protein_coding	-	20/22	-	-	-	-	-	-	-	-	-	1	-	VGNC	-	-	-	-	-	-	-
.	1:81006838-81006838	G	LOW	intron_variant	MODIFIER	DGKG	ENSBTAG00000005091	Transcript	ENSBTAT00000082612	protein_coding	-	19/23	-	-	-	-	-	-	-	-	-	1	-	VGNC	-	-	-	-	-	-	-
.	1:81043783-81043783	A	LOW	intron_variant	MODIFIER	DGKG	ENSBTAG00000005091	Transcript	ENSBTAT00000006711	protein_coding	-	21/24	-	-	-	-	-	-	-	-	-	1	-	VGNC	-	-	-	-	-	-	-
.	1:81043783-81043783	A	LOW	intron_variant	MODIFIER	DGKG	ENSBTAG00000005091	Transcript	ENSBTAT00000075199	protein_coding	-	20/23	-	-	-	-	-	-	-	-	-	1	-	VGNC	-	-	-	-	-	-	-
.	1:81043783-81043783	A	LOW	intron_variant	MODIFIER	DGKG	ENSBTAG00000005091	Transcript	ENSBTAT00000075621	protein_coding	-	21/22	-	-	-	-	-	-	-	-	-	1	-	VGNC	-	-	-	-	-	-	-
.	1:81043783-81043783	A	LOW	intron_variant	MODIFIER	DGKG	ENSBTAG00000005091	Transcript	ENSBTAT00000082612	protein_coding	-	20/23	-	-	-	-	-	-	-	-	-	1	-	VGNC	-	-	-	-	-	-	-
.	1:81060213-81060213	A	LOW	intron_variant	MODIFIER	DGKG	ENSBTAG00000005091	Transcript	ENSBTAT00000006711	protein_coding	-	22/24	-	-	-	-	-	-	-	-	-	1	-	VGNC	-	-	-	-	-	-	-
.	1:81060213-81060213	A	LOW	intron_variant	MODIFIER	DGKG	ENSBTAG00000005091	Transcript	ENSBTAT00000075199	protein_coding	-	21/23	-	-	-	-	-	-	-	-	-	1	-	VGNC	-	-	-	-	-	-	-
.	1:81060213-81060213	A	LOW	intron_variant	MODIFIER	DGKG	ENSBTAG00000005091	Transcript	ENSBTAT00000075621	protein_coding	-	22/22	-	-	-	-	-	-	-	-	-	1	-	VGNC	-	-	-	-	-	-	-
.	1:81060213-81060213	A	LOW	intron_variant	MODIFIER	DGKG	ENSBTAG00000005091	Transcript	ENSBTAT00000082612	protein_coding	-	21/23	-	-	-	-	-	-	-	-	-	1	-	VGNC	-	-	-	-	-	-	-
.	1:81061698-81061698	G	LOW	intron_variant	MODIFIER	DGKG	ENSBTAG00000005091	Transcript	ENSBTAT00000006711	protein_coding	-	22/24	-	-	-	-	-	-	-	-	-	1	-	VGNC	-	-	-	-	-	-	-
.	1:81061698-81061698	G	LOW	intron_variant	MODIFIER	DGKG	ENSBTAG00000005091	Transcript	ENSBTAT00000075199	protein_coding	-	21/23	-	-	-	-	-	-	-	-	-	1	-	VGNC	-	-	-	-	-	-	-
.	1:81061698-81061698	G	LOW	intron_variant	MODIFIER	DGKG	ENSBTAG00000005091	Transcript	ENSBTAT00000075621	protein_coding	-	22/22	-	-	-	-	-	-	-	-	-	1	-	VGNC	-	-	-	-	-	-	-
.	1:81061698-81061698	G	LOW	intron_variant	MODIFIER	DGKG	ENSBTAG00000005091	Transcript	ENSBTAT00000082612	protein_coding	-	21/23	-	-	-	-	-	-	-	-	-	1	-	VGNC	-	-	-	-	-	-	-
.	1:81879819-81879819	C	LOW	intron_variant	MODIFIER	EHHADH	ENSBTAG00000019625	Transcript	ENSBTAT00000036047	protein_coding	-	05-Jan	-	-	-	-	-	-	-	-	-	1	-	VGNC	-	-	-	-	-	-	-
.	1:81879819-81879819	C	LOW	intron_variant	MODIFIER	EHHADH	ENSBTAG00000019625	Transcript	ENSBTAT00000061513	protein_coding	-	06-Jan	-	-	-	-	-	-	-	-	-	1	-	VGNC	-	-	-	-	-	-	-
.	1:81879819-81879819	C	LOW	intron_variant	MODIFIER	EHHADH	ENSBTAG00000019625	Transcript	ENSBTAT00000085824	protein_coding	-	05-Jan	-	-	-	-	-	-	-	-	-	1	-	VGNC	-	-	-	-	-	-	-
.	1:81884434-81884434	A	LOW	intron_variant	MODIFIER	EHHADH	ENSBTAG00000019625	Transcript	ENSBTAT00000036047	protein_coding	-	05-Jan	-	-	-	-	-	-	-	-	-	1	-	VGNC	-	-	-	-	-	-	-
.	1:81884434-81884434	A	LOW	intron_variant	MODIFIER	EHHADH	ENSBTAG00000019625	Transcript	ENSBTAT00000061513	protein_coding	-	06-Jan	-	-	-	-	-	-	-	-	-	1	-	VGNC	-	-	-	-	-	-	-
.	1:81884434-81884434	A	LOW	intron_variant	MODIFIER	EHHADH	ENSBTAG00000019625	Transcript	ENSBTAT00000085824	protein_coding	-	05-Jan	-	-	-	-	-	-	-	-	-	1	-	VGNC	-	-	-	-	-	-	-
.	1:81885746-81885746	C	LOW	missense_variant	MODERATE	EHHADH	ENSBTAG00000019625	Transcript	ENSBTAT00000036047	protein_coding	06-Feb	-	-	-	129	106	36	V/L	Gtg/Ctg	-	-	1	-	VGNC	-	-	-	-	-	-	-
.	1:81885746-81885746	C	LOW	missense_variant	MODERATE	EHHADH	ENSBTAG00000019625	Transcript	ENSBTAT00000061513	protein_coding	07-Feb	-	-	-	337	106	36	V/L	Gtg/Ctg	-	-	1	-	VGNC	-	-	-	-	-	-	-
.	1:81885746-81885746	C	LOW	missense_variant	MODERATE	EHHADH	ENSBTAG00000019625	Transcript	ENSBTAT00000085824	protein_coding	06-Feb	-	-	-	337	106	36	V/L	Gtg/Ctg	-	-	1	-	VGNC	-	-	-	-	-	-	-
.	1:81886879-81886879	G	LOW	intron_variant	MODIFIER	EHHADH	ENSBTAG00000019625	Transcript	ENSBTAT00000036047	protein_coding	-	05-Feb	-	-	-	-	-	-	-	-	-	1	-	VGNC	-	-	-	-	-	-	-
.	1:81886879-81886879	G	LOW	intron_variant	MODIFIER	EHHADH	ENSBTAG00000019625	Transcript	ENSBTAT00000061513	protein_coding	-	06-Feb	-	-	-	-	-	-	-	-	-	1	-	VGNC	-	-	-	-	-	-	-
.	1:81886879-81886879	G	LOW	intron_variant	MODIFIER	EHHADH	ENSBTAG00000019625	Transcript	ENSBTAT00000085824	protein_coding	-	05-Feb	-	-	-	-	-	-	-	-	-	1	-	VGNC	-	-	-	-	-	-	-
.	1:81887029-81887029	G	LOW	intron_variant	MODIFIER	EHHADH	ENSBTAG00000019625	Transcript	ENSBTAT00000036047	protein_coding	-	05-Feb	-	-	-	-	-	-	-	-	-	1	-	VGNC	-	-	-	-	-	-	-
.	1:81887029-81887029	G	LOW	intron_variant	MODIFIER	EHHADH	ENSBTAG00000019625	Transcript	ENSBTAT00000061513	protein_coding	-	06-Feb	-	-	-	-	-	-	-	-	-	1	-	VGNC	-	-	-	-	-	-	-
.	1:81887029-81887029	G	LOW	intron_variant	MODIFIER	EHHADH	ENSBTAG00000019625	Transcript	ENSBTAT00000085824	protein_coding	-	05-Feb	-	-	-	-	-	-	-	-	-	1	-	VGNC	-	-	-	-	-	-	-
.	1:81887807-81887807	G	LOW	intron_variant	MODIFIER	EHHADH	ENSBTAG00000019625	Transcript	ENSBTAT00000036047	protein_coding	-	05-Feb	-	-	-	-	-	-	-	-	-	1	-	VGNC	-	-	-	-	-	-	-
.	1:81887807-81887807	G	LOW	intron_variant	MODIFIER	EHHADH	ENSBTAG00000019625	Transcript	ENSBTAT00000061513	protein_coding	-	06-Feb	-	-	-	-	-	-	-	-	-	1	-	VGNC	-	-	-	-	-	-	-
.	1:81887807-81887807	G	LOW	intron_variant	MODIFIER	EHHADH	ENSBTAG00000019625	Transcript	ENSBTAT00000085824	protein_coding	-	05-Feb	-	-	-	-	-	-	-	-	-	1	-	VGNC	-	-	-	-	-	-	-
.	1:81889595-81889595	T	LOW	intron_variant	MODIFIER	EHHADH	ENSBTAG00000019625	Transcript	ENSBTAT00000036047	protein_coding	-	05-Feb	-	-	-	-	-	-	-	-	-	1	-	VGNC	-	-	-	-	-	-	-
.	1:81889595-81889595	T	LOW	intron_variant	MODIFIER	EHHADH	ENSBTAG00000019625	Transcript	ENSBTAT00000061513	protein_coding	-	06-Feb	-	-	-	-	-	-	-	-	-	1	-	VGNC	-	-	-	-	-	-	-
.	1:81889595-81889595	T	LOW	intron_variant	MODIFIER	EHHADH	ENSBTAG00000019625	Transcript	ENSBTAT00000085824	protein_coding	-	05-Feb	-	-	-	-	-	-	-	-	-	1	-	VGNC	-	-	-	-	-	-	-
.	1:82279053-82279053	G	LOW	intron_variant	MODIFIER	VPS8	ENSBTAG00000005209	Transcript	ENSBTAT00000061266	protein_coding	-	21/39	-	-	-	-	-	-	-	-	-	-1	-	VGNC	-	-	-	-	-	-	-
.	1:82279053-82279053	G	LOW	intron_variant	MODIFIER	VPS8	ENSBTAG00000005209	Transcript	ENSBTAT00000087329	protein_coding	-	22-Apr	-	-	-	-	-	-	-	-	-	-1	-	VGNC	-	-	-	-	-	-	-
.	1:82279053-82279053	G	LOW	intron_variant	MODIFIER	VPS8	ENSBTAG00000005209	Transcript	ENSBTAT00000087429	protein_coding	-	13/30	-	-	-	-	-	-	-	-	-	-1	-	VGNC	-	-	-	-	-	-	-
.	1:82520431-82520431	C	LOW	intron_variant,non_coding_transcript_variant	MODIFIER	-	ENSBTAG00000050833	Transcript	ENSBTAT00000070247	lncRNA	-	03-Jan	-	-	-	-	-	-	-	-	-	-1	-	-	-	-	-	-	-	-	-
.	1:82521886-82521886	T	LOW	intron_variant,non_coding_transcript_variant	MODIFIER	-	ENSBTAG00000050833	Transcript	ENSBTAT00000070247	lncRNA	-	03-Jan	-	-	-	-	-	-	-	-	-	-1	-	-	-	-	-	-	-	-	-
.	1:82707212-82707212	A	LOW	downstream_gene_variant	MODIFIER	-	ENSBTAG00000008343	Transcript	ENSBTAT00000010991	protein_coding	-	-	-	-	-	-	-	-	-	-	1760	1	-	-	-	-	-	-	-	-	-
.	1:82863564-82863564	T	LOW	missense_variant,splice_region_variant	MODERATE	EIF4G1	ENSBTAG00000012881	Transcript	ENSBTAT00000032213	protein_coding	19/34	-	-	-	2892	2642	881	G/E	gGa/gAa	-	-	-1	-	VGNC	-	-	-	tolerated(0.49)	-	-	-
.	1:82863564-82863564	T	LOW	upstream_gene_variant	MODIFIER	RF00572	ENSBTAG00000042094	Transcript	ENSBTAT00000059086	snoRNA	-	-	-	-	-	-	-	-	-	-	859	-1	-	RFAM	-	-	-	-	-	-	-
.	1:82863564-82863564	T	LOW	missense_variant,splice_region_variant	MODERATE	EIF4G1	ENSBTAG00000012881	Transcript	ENSBTAT00000067441	protein_coding	18/33	-	-	-	2871	2621	874	G/E	gGa/gAa	-	-	-1	-	VGNC	-	-	-	tolerated(0.48)	-	-	-
.	1:82863564-82863564	T	LOW	missense_variant,splice_region_variant	MODERATE	EIF4G1	ENSBTAG00000012881	Transcript	ENSBTAT00000071226	protein_coding	17/32	-	-	-	2784	2534	845	G/E	gGa/gAa	-	-	-1	-	VGNC	-	-	-	tolerated(0.5)	-	-	-
.	1:82863564-82863564	T	LOW	missense_variant,splice_region_variant	MODERATE	EIF4G1	ENSBTAG00000012881	Transcript	ENSBTAT00000073754	protein_coding	16/33	-	-	-	2675	2675	892	G/E	gGa/gAa	-	-	-1	-	VGNC	-	-	-	tolerated(0.48)	-	-	-
.	1:82863564-82863564	T	LOW	missense_variant,splice_region_variant	MODERATE	EIF4G1	ENSBTAG00000012881	Transcript	ENSBTAT00000084594	protein_coding	17/32	-	-	-	2694	2444	815	G/E	gGa/gAa	-	-	-1	-	VGNC	-	-	-	tolerated(0.44)	-	-	-
.	1:83417712-83417712	C	LOW	upstream_gene_variant	MODIFIER	-	ENSBTAG00000014449	Transcript	ENSBTAT00000019214	protein_coding	-	-	-	-	-	-	-	-	-	-	1825	1	-	-	-	-	-	-	-	-	-
.	1:83417712-83417712	C	LOW	upstream_gene_variant	MODIFIER	YEATS2	ENSBTAG00000014451	Transcript	ENSBTAT00000019219	protein_coding	-	-	-	-	-	-	-	-	-	-	1161	-1	-	VGNC	-	-	-	-	-	-	-
.	1:83421147-83421147	A	LOW	downstream_gene_variant	MODIFIER	-	ENSBTAG00000014449	Transcript	ENSBTAT00000019214	protein_coding	-	-	-	-	-	-	-	-	-	-	781	1	-	-	-	-	-	-	-	-	-
.	1:83421147-83421147	A	LOW	upstream_gene_variant	MODIFIER	YEATS2	ENSBTAG00000014451	Transcript	ENSBTAT00000019219	protein_coding	-	-	-	-	-	-	-	-	-	-	4596	-1	-	VGNC	-	-	-	-	-	-	-
.	1:83427475-83427475	T	LOW	intergenic_variant	MODIFIER	-	-	-	-	-	-	-	-	-	-	-	-	-	-	-	-	-	-	-	-	-	-	-	-	-	-
.	1:83433386-83433386	A	LOW	intergenic_variant	MODIFIER	-	-	-	-	-	-	-	-	-	-	-	-	-	-	-	-	-	-	-	-	-	-	-	-	-	-
.	1:83433439-83433439	A	LOW	intergenic_variant	MODIFIER	-	-	-	-	-	-	-	-	-	-	-	-	-	-	-	-	-	-	-	-	-	-	-	-	-	-
.	1:83438083-83438083	G	LOW	intergenic_variant	MODIFIER	-	-	-	-	-	-	-	-	-	-	-	-	-	-	-	-	-	-	-	-	-	-	-	-	-	-
.	1:83439531-83439531	C	LOW	intergenic_variant	MODIFIER	-	-	-	-	-	-	-	-	-	-	-	-	-	-	-	-	-	-	-	-	-	-	-	-	-	-
.	1:83440733-83440733	C	LOW	intergenic_variant	MODIFIER	-	-	-	-	-	-	-	-	-	-	-	-	-	-	-	-	-	-	-	-	-	-	-	-	-	-
.	1:83465143-83465143	T	LOW	intron_variant	MODIFIER	KLHL24	ENSBTAG00000017450	Transcript	ENSBTAT00000023192	protein_coding	-	07-Mar	-	-	-	-	-	-	-	-	-	-1	-	VGNC	-	-	-	-	-	-	-
.	1:83465143-83465143	T	LOW	intron_variant	MODIFIER	KLHL24	ENSBTAG00000017450	Transcript	ENSBTAT00000082957	protein_coding	-	07-Mar	-	-	-	-	-	-	-	-	-	-1	-	VGNC	-	-	-	-	-	-	-
.	1:83493627-83493627	G	LOW	intergenic_variant	MODIFIER	-	-	-	-	-	-	-	-	-	-	-	-	-	-	-	-	-	-	-	-	-	-	-	-	-	-
.	1:83543668-83543668	C	LOW	upstream_gene_variant	MODIFIER	KLHL6	ENSBTAG00000037951	Transcript	ENSBTAT00000057293	protein_coding	-	-	-	-	-	-	-	-	-	-	1534	1	-	VGNC	-	-	-	-	-	-	-
.	1:83543782-83543782	A	LOW	upstream_gene_variant	MODIFIER	KLHL6	ENSBTAG00000037951	Transcript	ENSBTAT00000057293	protein_coding	-	-	-	-	-	-	-	-	-	-	1420	1	-	VGNC	-	-	-	-	-	-	-
.	1:83569563-83569563	G	LOW	intron_variant	MODIFIER	KLHL6	ENSBTAG00000037951	Transcript	ENSBTAT00000057293	protein_coding	-	06-Feb	-	-	-	-	-	-	-	-	-	1	-	VGNC	-	-	-	-	-	-	-
.	1:83571276-83571276	A	LOW	intron_variant	MODIFIER	KLHL6	ENSBTAG00000037951	Transcript	ENSBTAT00000057293	protein_coding	-	06-Feb	-	-	-	-	-	-	-	-	-	1	-	VGNC	-	-	-	-	-	-	-
.	1:83593994-83593994	C	LOW	intron_variant	MODIFIER	KLHL6	ENSBTAG00000037951	Transcript	ENSBTAT00000057293	protein_coding	-	06-Apr	-	-	-	-	-	-	-	-	-	1	-	VGNC	-	-	-	-	-	-	-
.	1:83594003-83594003	G	LOW	intron_variant	MODIFIER	KLHL6	ENSBTAG00000037951	Transcript	ENSBTAT00000057293	protein_coding	-	06-Apr	-	-	-	-	-	-	-	-	-	1	-	VGNC	-	-	-	-	-	-	-
.	1:83605929-83605929	G	LOW	intergenic_variant	MODIFIER	-	-	-	-	-	-	-	-	-	-	-	-	-	-	-	-	-	-	-	-	-	-	-	-	-	-
.	1:83761587-83761587	G	LOW	intron_variant	MODIFIER	MCF2L2	ENSBTAG00000010394	Transcript	ENSBTAT00000013720	protein_coding	-	28-Oct	-	-	-	-	-	-	-	-	-	1	-	VGNC	-	-	-	-	-	-	-
.	1:83761587-83761587	G	LOW	intron_variant	MODIFIER	B3GNT5	ENSBTAG00000010397	Transcript	ENSBTAT00000052404	protein_coding	-	02-Jan	-	-	-	-	-	-	-	-	-	-1	-	VGNC	-	-	-	-	-	-	-
.	1:83761587-83761587	G	LOW	intron_variant	MODIFIER	B3GNT5	ENSBTAG00000010397	Transcript	ENSBTAT00000078680	protein_coding	-	04-Feb	-	-	-	-	-	-	-	-	-	-1	-	VGNC	-	-	-	-	-	-	-
.	1:83761780-83761780	A	LOW	intron_variant	MODIFIER	MCF2L2	ENSBTAG00000010394	Transcript	ENSBTAT00000013720	protein_coding	-	28-Oct	-	-	-	-	-	-	-	-	-	1	-	VGNC	-	-	-	-	-	-	-
.	1:83761780-83761780	A	LOW	intron_variant	MODIFIER	B3GNT5	ENSBTAG00000010397	Transcript	ENSBTAT00000052404	protein_coding	-	02-Jan	-	-	-	-	-	-	-	-	-	-1	-	VGNC	-	-	-	-	-	-	-
.	1:83761780-83761780	A	LOW	intron_variant	MODIFIER	B3GNT5	ENSBTAG00000010397	Transcript	ENSBTAT00000078680	protein_coding	-	04-Feb	-	-	-	-	-	-	-	-	-	-1	-	VGNC	-	-	-	-	-	-	-
.	1:83936993-83936993	A	LOW	intron_variant	MODIFIER	LAMP3	ENSBTAG00000006552	Transcript	ENSBTAT00000008608	protein_coding	-	05-Mar	-	-	-	-	-	-	-	-	-	1	-	VGNC	-	-	-	-	-	-	-
.	1:83936993-83936993	A	LOW	intron_variant	MODIFIER	LAMP3	ENSBTAG00000006552	Transcript	ENSBTAT00000072147	protein_coding	-	05-Mar	-	-	-	-	-	-	-	-	-	1	-	VGNC	-	-	-	-	-	-	-
.	1:83936993-83936993	A	LOW	intron_variant	MODIFIER	LAMP3	ENSBTAG00000006552	Transcript	ENSBTAT00000082490	protein_coding	-	05-Mar	-	-	-	-	-	-	-	-	-	1	-	VGNC	-	-	-	-	-	-	-
.	1:84053604-84053604	A	LOW	intron_variant	MODIFIER	DCUN1D1	ENSBTAG00000012797	Transcript	ENSBTAT00000017002	protein_coding	-	06-Jan	-	-	-	-	-	-	-	-	-	1	-	VGNC	-	-	-	-	-	-	-
.	1:84053604-84053604	A	LOW	intron_variant	MODIFIER	DCUN1D1	ENSBTAG00000012797	Transcript	ENSBTAT00000073816	protein_coding	-	07-Jan	-	-	-	-	-	-	-	-	-	1	-	VGNC	-	-	-	-	-	-	-
.	1:84053604-84053604	A	LOW	intron_variant	MODIFIER	DCUN1D1	ENSBTAG00000012797	Transcript	ENSBTAT00000077057	protein_coding	-	06-Jan	-	-	-	-	-	-	-	-	-	1	-	VGNC	-	-	-	-	-	-	-
.	1:84053604-84053604	A	LOW	intron_variant	MODIFIER	DCUN1D1	ENSBTAG00000012797	Transcript	ENSBTAT00000083292	protein_coding	-	06-Jan	-	-	-	-	-	-	-	-	-	1	-	VGNC	-	-	-	-	-	-	-
.	1:84053604-84053604	A	LOW	intron_variant	MODIFIER	DCUN1D1	ENSBTAG00000012797	Transcript	ENSBTAT00000083735	protein_coding	-	06-Jan	-	-	-	-	-	-	-	-	-	1	-	VGNC	-	-	-	-	-	-	-
.	1:84053604-84053604	A	LOW	intron_variant	MODIFIER	DCUN1D1	ENSBTAG00000012797	Transcript	ENSBTAT00000087337	protein_coding	-	06-Jan	-	-	-	-	-	-	-	-	-	1	-	VGNC	-	-	-	-	-	-	-
.	1:84543033-84543033	T	LOW	intergenic_variant	MODIFIER	-	-	-	-	-	-	-	-	-	-	-	-	-	-	-	-	-	-	-	-	-	-	-	-	-	-
.	1:84544723-84544723	C	LOW	intergenic_variant	MODIFIER	-	-	-	-	-	-	-	-	-	-	-	-	-	-	-	-	-	-	-	-	-	-	-	-	-	-
.	1:84559914-84559914	T	LOW	intergenic_variant	MODIFIER	-	-	-	-	-	-	-	-	-	-	-	-	-	-	-	-	-	-	-	-	-	-	-	-	-	-
.	1:84582430-84582430	T	LOW	intergenic_variant	MODIFIER	-	-	-	-	-	-	-	-	-	-	-	-	-	-	-	-	-	-	-	-	-	-	-	-	-	-
.	1:84633222-84633222	T	LOW	intergenic_variant	MODIFIER	-	-	-	-	-	-	-	-	-	-	-	-	-	-	-	-	-	-	-	-	-	-	-	-	-	-
.	1:84633258-84633258	T	LOW	intergenic_variant	MODIFIER	-	-	-	-	-	-	-	-	-	-	-	-	-	-	-	-	-	-	-	-	-	-	-	-	-	-
.	1:84719628-84719628	A	LOW	intergenic_variant	MODIFIER	-	-	-	-	-	-	-	-	-	-	-	-	-	-	-	-	-	-	-	-	-	-	-	-	-	-
.	1:84788437-84788437	C	LOW	intergenic_variant	MODIFIER	-	-	-	-	-	-	-	-	-	-	-	-	-	-	-	-	-	-	-	-	-	-	-	-	-	-
.	1:87001631-87001631	A	LOW	intergenic_variant	MODIFIER	-	-	-	-	-	-	-	-	-	-	-	-	-	-	-	-	-	-	-	-	-	-	-	-	-	-
.	1:87007161-87007161	G	LOW	intergenic_variant	MODIFIER	-	-	-	-	-	-	-	-	-	-	-	-	-	-	-	-	-	-	-	-	-	-	-	-	-	-
.	1:87008378-87008378	G	LOW	intergenic_variant	MODIFIER	-	-	-	-	-	-	-	-	-	-	-	-	-	-	-	-	-	-	-	-	-	-	-	-	-	-
.	1:87008447-87008447	C	LOW	intergenic_variant	MODIFIER	-	-	-	-	-	-	-	-	-	-	-	-	-	-	-	-	-	-	-	-	-	-	-	-	-	-
.	1:87008843-87008843	A	LOW	intergenic_variant	MODIFIER	-	-	-	-	-	-	-	-	-	-	-	-	-	-	-	-	-	-	-	-	-	-	-	-	-	-
.	1:87008934-87008934	T	LOW	intergenic_variant	MODIFIER	-	-	-	-	-	-	-	-	-	-	-	-	-	-	-	-	-	-	-	-	-	-	-	-	-	-
.	1:87009412-87009412	C	LOW	intergenic_variant	MODIFIER	-	-	-	-	-	-	-	-	-	-	-	-	-	-	-	-	-	-	-	-	-	-	-	-	-	-
.	1:87009423-87009423	C	LOW	intergenic_variant	MODIFIER	-	-	-	-	-	-	-	-	-	-	-	-	-	-	-	-	-	-	-	-	-	-	-	-	-	-
.	1:87013186-87013186	A	LOW	intergenic_variant	MODIFIER	-	-	-	-	-	-	-	-	-	-	-	-	-	-	-	-	-	-	-	-	-	-	-	-	-	-
.	1:87946658-87946658	T	LOW	intron_variant	MODIFIER	PIK3CA	ENSBTAG00000009232	Transcript	ENSBTAT00000072391	protein_coding	-	20-Jan	-	-	-	-	-	-	-	-	-	-1	-	VGNC	-	-	-	-	-	-	-
.	1:87948185-87948185	T	LOW	intron_variant	MODIFIER	PIK3CA	ENSBTAG00000009232	Transcript	ENSBTAT00000072391	protein_coding	-	20-Jan	-	-	-	-	-	-	-	-	-	-1	-	VGNC	-	-	-	-	-	-	-
.	1:87948854-87948854	G	LOW	intron_variant	MODIFIER	PIK3CA	ENSBTAG00000009232	Transcript	ENSBTAT00000072391	protein_coding	-	20-Jan	-	-	-	-	-	-	-	-	-	-1	-	VGNC	-	-	-	-	-	-	-
.	1:87949034-87949034	C	LOW	intron_variant	MODIFIER	PIK3CA	ENSBTAG00000009232	Transcript	ENSBTAT00000072391	protein_coding	-	20-Jan	-	-	-	-	-	-	-	-	-	-1	-	VGNC	-	-	-	-	-	-	-
.	1:88100432-88100432	C	LOW	intergenic_variant	MODIFIER	-	-	-	-	-	-	-	-	-	-	-	-	-	-	-	-	-	-	-	-	-	-	-	-	-	-
.	1:88100456-88100456	T	LOW	intergenic_variant	MODIFIER	-	-	-	-	-	-	-	-	-	-	-	-	-	-	-	-	-	-	-	-	-	-	-	-	-	-
.	1:88129152-88129152	T	LOW	intergenic_variant	MODIFIER	-	-	-	-	-	-	-	-	-	-	-	-	-	-	-	-	-	-	-	-	-	-	-	-	-	-
.	1:88144151-88144151	T	LOW	intergenic_variant	MODIFIER	-	-	-	-	-	-	-	-	-	-	-	-	-	-	-	-	-	-	-	-	-	-	-	-	-	-
.	1:88262534-88262534	A	LOW	intergenic_variant	MODIFIER	-	-	-	-	-	-	-	-	-	-	-	-	-	-	-	-	-	-	-	-	-	-	-	-	-	-
.	1:88366211-88366211	C	LOW	upstream_gene_variant	MODIFIER	GTPBP6	ENSBTAG00000054315	Transcript	ENSBTAT00000077286	protein_coding	-	-	-	-	-	-	-	-	-	-	3822	-1	-	HGNC	HGNC:30189	-	-	-	-	-	-
.	1:88366211-88366211	C	LOW	upstream_gene_variant	MODIFIER	GTPBP6	ENSBTAG00000054315	Transcript	ENSBTAT00000078196	protein_coding	-	-	-	-	-	-	-	-	-	-	3822	-1	-	HGNC	HGNC:30189	-	-	-	-	-	-
.	1:88366211-88366211	C	LOW	upstream_gene_variant	MODIFIER	GTPBP6	ENSBTAG00000054315	Transcript	ENSBTAT00000084874	protein_coding	-	-	-	-	-	-	-	-	-	-	3822	-1	-	HGNC	HGNC:30189	-	-	-	-	-	-
.	1:88366211-88366211	C	LOW	downstream_gene_variant	MODIFIER	-	ENSBTAG00000052803	Transcript	ENSBTAT00000085324	protein_coding	-	-	-	-	-	-	-	-	-	-	1333	-1	-	-	-	-	-	-	-	-	-
.	1:88366269-88366269	C	LOW	upstream_gene_variant	MODIFIER	GTPBP6	ENSBTAG00000054315	Transcript	ENSBTAT00000077286	protein_coding	-	-	-	-	-	-	-	-	-	-	3880	-1	-	HGNC	HGNC:30189	-	-	-	-	-	-
.	1:88366269-88366269	C	LOW	upstream_gene_variant	MODIFIER	GTPBP6	ENSBTAG00000054315	Transcript	ENSBTAT00000078196	protein_coding	-	-	-	-	-	-	-	-	-	-	3880	-1	-	HGNC	HGNC:30189	-	-	-	-	-	-
.	1:88366269-88366269	C	LOW	upstream_gene_variant	MODIFIER	GTPBP6	ENSBTAG00000054315	Transcript	ENSBTAT00000084874	protein_coding	-	-	-	-	-	-	-	-	-	-	3880	-1	-	HGNC	HGNC:30189	-	-	-	-	-	-
.	1:88366269-88366269	C	LOW	downstream_gene_variant	MODIFIER	-	ENSBTAG00000052803	Transcript	ENSBTAT00000085324	protein_coding	-	-	-	-	-	-	-	-	-	-	1275	-1	-	-	-	-	-	-	-	-	-
.	1:88368562-88368562	C	LOW	intron_variant	MODIFIER	-	ENSBTAG00000052803	Transcript	ENSBTAT00000085324	protein_coding	-	13-Dec	-	-	-	-	-	-	-	-	-	-1	-	-	-	-	-	-	-	-	-
.	1:88372803-88372803	C	LOW	intron_variant	MODIFIER	-	ENSBTAG00000052803	Transcript	ENSBTAT00000085324	protein_coding	-	13-Aug	-	-	-	-	-	-	-	-	-	-1	-	-	-	-	-	-	-	-	-
.	1:88398604-88398604	C	LOW	intron_variant	MODIFIER	-	ENSBTAG00000052803	Transcript	ENSBTAT00000085324	protein_coding	-	13-Feb	-	-	-	-	-	-	-	-	-	-1	-	-	-	-	-	-	-	-	-
.	1:88399852-88399852	G	LOW	intron_variant	MODIFIER	-	ENSBTAG00000052803	Transcript	ENSBTAT00000085324	protein_coding	-	13-Feb	-	-	-	-	-	-	-	-	-	-1	-	-	-	-	-	-	-	-	-
.	1:88412915-88412915	G	LOW	intergenic_variant	MODIFIER	-	-	-	-	-	-	-	-	-	-	-	-	-	-	-	-	-	-	-	-	-	-	-	-	-	-
.	1:88499559-88499559	T	LOW	intergenic_variant	MODIFIER	-	-	-	-	-	-	-	-	-	-	-	-	-	-	-	-	-	-	-	-	-	-	-	-	-	-
.	1:89693637-89693637	C	LOW	intergenic_variant	MODIFIER	-	-	-	-	-	-	-	-	-	-	-	-	-	-	-	-	-	-	-	-	-	-	-	-	-	-
.	1:93814905-93814905	T	LOW	intron_variant	MODIFIER	NLGN1	ENSBTAG00000031891	Transcript	ENSBTAT00000045228	protein_coding	-	04-Jan	-	-	-	-	-	-	-	-	-	-1	-	EntrezGene	-	-	-	-	-	-	-
.	1:95648115-95648115	A	LOW	intron_variant	MODIFIER	TMEM212	ENSBTAG00000006174	Transcript	ENSBTAT00000045217	protein_coding	-	02-Jan	-	-	-	-	-	-	-	-	-	-1	-	VGNC	-	-	-	-	-	-	-
.	1:95767263-95767263	C	LOW	intron_variant	MODIFIER	PLD1	ENSBTAG00000017490	Transcript	ENSBTAT00000045023	protein_coding	-	25-Jan	-	-	-	-	-	-	-	-	-	1	-	VGNC	-	-	-	-	-	-	-
.	1:95767263-95767263	C	LOW	intron_variant	MODIFIER	PLD1	ENSBTAG00000017490	Transcript	ENSBTAT00000068010	protein_coding	-	26-Jan	-	-	-	-	-	-	-	-	-	1	-	VGNC	-	-	-	-	-	-	-
.	1:95767536-95767536	A	LOW	intron_variant	MODIFIER	PLD1	ENSBTAG00000017490	Transcript	ENSBTAT00000045023	protein_coding	-	25-Jan	-	-	-	-	-	-	-	-	-	1	-	VGNC	-	-	-	-	-	-	-
.	1:95767536-95767536	A	LOW	intron_variant	MODIFIER	PLD1	ENSBTAG00000017490	Transcript	ENSBTAT00000068010	protein_coding	-	26-Jan	-	-	-	-	-	-	-	-	-	1	-	VGNC	-	-	-	-	-	-	-
.	1:95767949-95767949	A	LOW	intron_variant	MODIFIER	PLD1	ENSBTAG00000017490	Transcript	ENSBTAT00000045023	protein_coding	-	25-Jan	-	-	-	-	-	-	-	-	-	1	-	VGNC	-	-	-	-	-	-	-
.	1:95767949-95767949	A	LOW	intron_variant	MODIFIER	PLD1	ENSBTAG00000017490	Transcript	ENSBTAT00000068010	protein_coding	-	26-Jan	-	-	-	-	-	-	-	-	-	1	-	VGNC	-	-	-	-	-	-	-
.	1:95768410-95768410	A	LOW	intron_variant	MODIFIER	PLD1	ENSBTAG00000017490	Transcript	ENSBTAT00000045023	protein_coding	-	25-Jan	-	-	-	-	-	-	-	-	-	1	-	VGNC	-	-	-	-	-	-	-
.	1:95768410-95768410	A	LOW	intron_variant	MODIFIER	PLD1	ENSBTAG00000017490	Transcript	ENSBTAT00000068010	protein_coding	-	26-Jan	-	-	-	-	-	-	-	-	-	1	-	VGNC	-	-	-	-	-	-	-
.	1:95769327-95769327	A	LOW	intron_variant	MODIFIER	PLD1	ENSBTAG00000017490	Transcript	ENSBTAT00000045023	protein_coding	-	25-Jan	-	-	-	-	-	-	-	-	-	1	-	VGNC	-	-	-	-	-	-	-
.	1:95769327-95769327	A	LOW	intron_variant	MODIFIER	PLD1	ENSBTAG00000017490	Transcript	ENSBTAT00000068010	protein_coding	-	26-Jan	-	-	-	-	-	-	-	-	-	1	-	VGNC	-	-	-	-	-	-	-
.	1:95769420-95769420	T	LOW	intron_variant	MODIFIER	PLD1	ENSBTAG00000017490	Transcript	ENSBTAT00000045023	protein_coding	-	25-Jan	-	-	-	-	-	-	-	-	-	1	-	VGNC	-	-	-	-	-	-	-
.	1:95769420-95769420	T	LOW	intron_variant	MODIFIER	PLD1	ENSBTAG00000017490	Transcript	ENSBTAT00000068010	protein_coding	-	26-Jan	-	-	-	-	-	-	-	-	-	1	-	VGNC	-	-	-	-	-	-	-
.	1:95771503-95771503	A	LOW	intron_variant	MODIFIER	PLD1	ENSBTAG00000017490	Transcript	ENSBTAT00000045023	protein_coding	-	25-Jan	-	-	-	-	-	-	-	-	-	1	-	VGNC	-	-	-	-	-	-	-
.	1:95771503-95771503	A	LOW	intron_variant	MODIFIER	PLD1	ENSBTAG00000017490	Transcript	ENSBTAT00000068010	protein_coding	-	26-Jan	-	-	-	-	-	-	-	-	-	1	-	VGNC	-	-	-	-	-	-	-
.	1:95771622-95771622	T	LOW	intron_variant	MODIFIER	PLD1	ENSBTAG00000017490	Transcript	ENSBTAT00000045023	protein_coding	-	25-Jan	-	-	-	-	-	-	-	-	-	1	-	VGNC	-	-	-	-	-	-	-
.	1:95771622-95771622	T	LOW	intron_variant	MODIFIER	PLD1	ENSBTAG00000017490	Transcript	ENSBTAT00000068010	protein_coding	-	26-Jan	-	-	-	-	-	-	-	-	-	1	-	VGNC	-	-	-	-	-	-	-
.	1:95771624-95771624	A	LOW	intron_variant	MODIFIER	PLD1	ENSBTAG00000017490	Transcript	ENSBTAT00000045023	protein_coding	-	25-Jan	-	-	-	-	-	-	-	-	-	1	-	VGNC	-	-	-	-	-	-	-
.	1:95771624-95771624	A	LOW	intron_variant	MODIFIER	PLD1	ENSBTAG00000017490	Transcript	ENSBTAT00000068010	protein_coding	-	26-Jan	-	-	-	-	-	-	-	-	-	1	-	VGNC	-	-	-	-	-	-	-
.	1:95771633-95771633	C	LOW	intron_variant	MODIFIER	PLD1	ENSBTAG00000017490	Transcript	ENSBTAT00000045023	protein_coding	-	25-Jan	-	-	-	-	-	-	-	-	-	1	-	VGNC	-	-	-	-	-	-	-
.	1:95771633-95771633	C	LOW	intron_variant	MODIFIER	PLD1	ENSBTAG00000017490	Transcript	ENSBTAT00000068010	protein_coding	-	26-Jan	-	-	-	-	-	-	-	-	-	1	-	VGNC	-	-	-	-	-	-	-
.	1:96220388-96220388	A	LOW	intron_variant	MODIFIER	-	ENSBTAG00000049814	Transcript	ENSBTAT00000084760	protein_coding	-	07-Feb	-	-	-	-	-	-	-	-	-	1	-	-	-	-	-	-	-	-	-
.	1:96548298-96548298	C	LOW	intron_variant	MODIFIER	EIF5A2	ENSBTAG00000010550	Transcript	ENSBTAT00000013947	protein_coding	-	04-Mar	-	-	-	-	-	-	-	-	-	1	-	VGNC	-	-	-	-	-	-	-
.	1:96548298-96548298	C	LOW	intron_variant	MODIFIER	EIF5A2	ENSBTAG00000010550	Transcript	ENSBTAT00000079770	protein_coding	-	03-Feb	-	-	-	-	-	-	-	-	-	1	-	VGNC	-	-	-	-	-	-	-
.	1:96679974-96679974	T	LOW	intergenic_variant	MODIFIER	-	-	-	-	-	-	-	-	-	-	-	-	-	-	-	-	-	-	-	-	-	-	-	-	-	-
.	1:96682810-96682810	T	LOW	intergenic_variant	MODIFIER	-	-	-	-	-	-	-	-	-	-	-	-	-	-	-	-	-	-	-	-	-	-	-	-	-	-
.	1:97196326-97196326	T	LOW	intron_variant	MODIFIER	PHC3	ENSBTAG00000013938	Transcript	ENSBTAT00000018519	protein_coding	-	14-Jan	-	-	-	-	-	-	-	-	-	1	-	VGNC	-	-	-	-	-	-	-
.	1:97196326-97196326	T	LOW	upstream_gene_variant	MODIFIER	PHC3	ENSBTAG00000013938	Transcript	ENSBTAT00000066397	protein_coding	-	-	-	-	-	-	-	-	-	-	2414	1	-	VGNC	-	-	-	-	-	-	-
.	1:97196326-97196326	T	LOW	intron_variant	MODIFIER	PHC3	ENSBTAG00000013938	Transcript	ENSBTAT00000066794	protein_coding	-	15-Jan	-	-	-	-	-	-	-	-	-	1	-	VGNC	-	-	-	-	-	-	-
.	1:97196326-97196326	T	LOW	upstream_gene_variant	MODIFIER	PHC3	ENSBTAG00000013938	Transcript	ENSBTAT00000068381	protein_coding	-	-	-	-	-	-	-	-	-	-	2414	1	-	VGNC	-	-	-	-	-	-	-
.	1:97196326-97196326	T	LOW	upstream_gene_variant	MODIFIER	PHC3	ENSBTAG00000013938	Transcript	ENSBTAT00000069915	protein_coding	-	-	-	-	-	-	-	-	-	-	2414	1	-	VGNC	-	-	-	-	-	-	-
.	1:97196326-97196326	T	LOW	intron_variant	MODIFIER	PHC3	ENSBTAG00000013938	Transcript	ENSBTAT00000071538	protein_coding	-	14-Jan	-	-	-	-	-	-	-	-	-	1	-	VGNC	-	-	-	-	-	-	-
.	1:97196326-97196326	T	LOW	intron_variant	MODIFIER	PHC3	ENSBTAG00000013938	Transcript	ENSBTAT00000073548	protein_coding	-	15-Jan	-	-	-	-	-	-	-	-	-	1	-	VGNC	-	-	-	-	-	-	-
.	1:97196789-97196789	C	LOW	intron_variant	MODIFIER	PHC3	ENSBTAG00000013938	Transcript	ENSBTAT00000018519	protein_coding	-	14-Jan	-	-	-	-	-	-	-	-	-	1	-	VGNC	-	-	-	-	-	-	-
.	1:97196789-97196789	C	LOW	upstream_gene_variant	MODIFIER	PHC3	ENSBTAG00000013938	Transcript	ENSBTAT00000066397	protein_coding	-	-	-	-	-	-	-	-	-	-	1951	1	-	VGNC	-	-	-	-	-	-	-
.	1:97196789-97196789	C	LOW	intron_variant	MODIFIER	PHC3	ENSBTAG00000013938	Transcript	ENSBTAT00000066794	protein_coding	-	15-Jan	-	-	-	-	-	-	-	-	-	1	-	VGNC	-	-	-	-	-	-	-
.	1:97196789-97196789	C	LOW	upstream_gene_variant	MODIFIER	PHC3	ENSBTAG00000013938	Transcript	ENSBTAT00000068381	protein_coding	-	-	-	-	-	-	-	-	-	-	1951	1	-	VGNC	-	-	-	-	-	-	-
.	1:97196789-97196789	C	LOW	upstream_gene_variant	MODIFIER	PHC3	ENSBTAG00000013938	Transcript	ENSBTAT00000069915	protein_coding	-	-	-	-	-	-	-	-	-	-	1951	1	-	VGNC	-	-	-	-	-	-	-
.	1:97196789-97196789	C	LOW	intron_variant	MODIFIER	PHC3	ENSBTAG00000013938	Transcript	ENSBTAT00000071538	protein_coding	-	14-Jan	-	-	-	-	-	-	-	-	-	1	-	VGNC	-	-	-	-	-	-	-
.	1:97196789-97196789	C	LOW	intron_variant	MODIFIER	PHC3	ENSBTAG00000013938	Transcript	ENSBTAT00000073548	protein_coding	-	15-Jan	-	-	-	-	-	-	-	-	-	1	-	VGNC	-	-	-	-	-	-	-
.	1:97197139-97197139	A	LOW	intron_variant	MODIFIER	PHC3	ENSBTAG00000013938	Transcript	ENSBTAT00000018519	protein_coding	-	14-Jan	-	-	-	-	-	-	-	-	-	1	-	VGNC	-	-	-	-	-	-	-
.	1:97197139-97197139	A	LOW	upstream_gene_variant	MODIFIER	PHC3	ENSBTAG00000013938	Transcript	ENSBTAT00000066397	protein_coding	-	-	-	-	-	-	-	-	-	-	1601	1	-	VGNC	-	-	-	-	-	-	-
.	1:97197139-97197139	A	LOW	intron_variant	MODIFIER	PHC3	ENSBTAG00000013938	Transcript	ENSBTAT00000066794	protein_coding	-	15-Jan	-	-	-	-	-	-	-	-	-	1	-	VGNC	-	-	-	-	-	-	-
.	1:97197139-97197139	A	LOW	upstream_gene_variant	MODIFIER	PHC3	ENSBTAG00000013938	Transcript	ENSBTAT00000068381	protein_coding	-	-	-	-	-	-	-	-	-	-	1601	1	-	VGNC	-	-	-	-	-	-	-
.	1:97197139-97197139	A	LOW	upstream_gene_variant	MODIFIER	PHC3	ENSBTAG00000013938	Transcript	ENSBTAT00000069915	protein_coding	-	-	-	-	-	-	-	-	-	-	1601	1	-	VGNC	-	-	-	-	-	-	-
.	1:97197139-97197139	A	LOW	intron_variant	MODIFIER	PHC3	ENSBTAG00000013938	Transcript	ENSBTAT00000071538	protein_coding	-	14-Jan	-	-	-	-	-	-	-	-	-	1	-	VGNC	-	-	-	-	-	-	-
.	1:97197139-97197139	A	LOW	intron_variant	MODIFIER	PHC3	ENSBTAG00000013938	Transcript	ENSBTAT00000073548	protein_coding	-	15-Jan	-	-	-	-	-	-	-	-	-	1	-	VGNC	-	-	-	-	-	-	-
.	1:97198110-97198110	T	LOW	intron_variant	MODIFIER	PHC3	ENSBTAG00000013938	Transcript	ENSBTAT00000018519	protein_coding	-	14-Jan	-	-	-	-	-	-	-	-	-	1	-	VGNC	-	-	-	-	-	-	-
.	1:97198110-97198110	T	LOW	upstream_gene_variant	MODIFIER	PHC3	ENSBTAG00000013938	Transcript	ENSBTAT00000066397	protein_coding	-	-	-	-	-	-	-	-	-	-	630	1	-	VGNC	-	-	-	-	-	-	-
.	1:97198110-97198110	T	LOW	intron_variant	MODIFIER	PHC3	ENSBTAG00000013938	Transcript	ENSBTAT00000066794	protein_coding	-	15-Jan	-	-	-	-	-	-	-	-	-	1	-	VGNC	-	-	-	-	-	-	-
.	1:97198110-97198110	T	LOW	upstream_gene_variant	MODIFIER	PHC3	ENSBTAG00000013938	Transcript	ENSBTAT00000068381	protein_coding	-	-	-	-	-	-	-	-	-	-	630	1	-	VGNC	-	-	-	-	-	-	-
.	1:97198110-97198110	T	LOW	upstream_gene_variant	MODIFIER	PHC3	ENSBTAG00000013938	Transcript	ENSBTAT00000069915	protein_coding	-	-	-	-	-	-	-	-	-	-	630	1	-	VGNC	-	-	-	-	-	-	-
.	1:97198110-97198110	T	LOW	intron_variant	MODIFIER	PHC3	ENSBTAG00000013938	Transcript	ENSBTAT00000071538	protein_coding	-	14-Jan	-	-	-	-	-	-	-	-	-	1	-	VGNC	-	-	-	-	-	-	-
.	1:97198110-97198110	T	LOW	intron_variant	MODIFIER	PHC3	ENSBTAG00000013938	Transcript	ENSBTAT00000073548	protein_coding	-	15-Jan	-	-	-	-	-	-	-	-	-	1	-	VGNC	-	-	-	-	-	-	-
.	1:97198330-97198330	G	LOW	intron_variant	MODIFIER	PHC3	ENSBTAG00000013938	Transcript	ENSBTAT00000018519	protein_coding	-	14-Jan	-	-	-	-	-	-	-	-	-	1	-	VGNC	-	-	-	-	-	-	-
.	1:97198330-97198330	G	LOW	upstream_gene_variant	MODIFIER	PHC3	ENSBTAG00000013938	Transcript	ENSBTAT00000066397	protein_coding	-	-	-	-	-	-	-	-	-	-	410	1	-	VGNC	-	-	-	-	-	-	-
.	1:97198330-97198330	G	LOW	intron_variant	MODIFIER	PHC3	ENSBTAG00000013938	Transcript	ENSBTAT00000066794	protein_coding	-	15-Jan	-	-	-	-	-	-	-	-	-	1	-	VGNC	-	-	-	-	-	-	-
.	1:97198330-97198330	G	LOW	upstream_gene_variant	MODIFIER	PHC3	ENSBTAG00000013938	Transcript	ENSBTAT00000068381	protein_coding	-	-	-	-	-	-	-	-	-	-	410	1	-	VGNC	-	-	-	-	-	-	-
.	1:97198330-97198330	G	LOW	upstream_gene_variant	MODIFIER	PHC3	ENSBTAG00000013938	Transcript	ENSBTAT00000069915	protein_coding	-	-	-	-	-	-	-	-	-	-	410	1	-	VGNC	-	-	-	-	-	-	-
.	1:97198330-97198330	G	LOW	intron_variant	MODIFIER	PHC3	ENSBTAG00000013938	Transcript	ENSBTAT00000071538	protein_coding	-	14-Jan	-	-	-	-	-	-	-	-	-	1	-	VGNC	-	-	-	-	-	-	-
.	1:97198330-97198330	G	LOW	intron_variant	MODIFIER	PHC3	ENSBTAG00000013938	Transcript	ENSBTAT00000073548	protein_coding	-	15-Jan	-	-	-	-	-	-	-	-	-	1	-	VGNC	-	-	-	-	-	-	-
.	1:97199324-97199324	T	LOW	intron_variant	MODIFIER	PHC3	ENSBTAG00000013938	Transcript	ENSBTAT00000018519	protein_coding	-	14-Feb	-	-	-	-	-	-	-	-	-	1	-	VGNC	-	-	-	-	-	-	-
.	1:97199324-97199324	T	LOW	intron_variant	MODIFIER	PHC3	ENSBTAG00000013938	Transcript	ENSBTAT00000066397	protein_coding	-	13-Jan	-	-	-	-	-	-	-	-	-	1	-	VGNC	-	-	-	-	-	-	-
.	1:97199324-97199324	T	LOW	intron_variant	MODIFIER	PHC3	ENSBTAG00000013938	Transcript	ENSBTAT00000066794	protein_coding	-	15-Feb	-	-	-	-	-	-	-	-	-	1	-	VGNC	-	-	-	-	-	-	-
.	1:97199324-97199324	T	LOW	intron_variant	MODIFIER	PHC3	ENSBTAG00000013938	Transcript	ENSBTAT00000068381	protein_coding	-	11-Jan	-	-	-	-	-	-	-	-	-	1	-	VGNC	-	-	-	-	-	-	-
.	1:97199324-97199324	T	LOW	intron_variant	MODIFIER	PHC3	ENSBTAG00000013938	Transcript	ENSBTAT00000069915	protein_coding	-	11-Jan	-	-	-	-	-	-	-	-	-	1	-	VGNC	-	-	-	-	-	-	-
.	1:97199324-97199324	T	LOW	intron_variant	MODIFIER	PHC3	ENSBTAG00000013938	Transcript	ENSBTAT00000071538	protein_coding	-	14-Feb	-	-	-	-	-	-	-	-	-	1	-	VGNC	-	-	-	-	-	-	-
.	1:97199324-97199324	T	LOW	intron_variant	MODIFIER	PHC3	ENSBTAG00000013938	Transcript	ENSBTAT00000073548	protein_coding	-	15-Feb	-	-	-	-	-	-	-	-	-	1	-	VGNC	-	-	-	-	-	-	-
.	1:97249992-97249992	C	LOW	intron_variant	MODIFIER	PHC3	ENSBTAG00000013938	Transcript	ENSBTAT00000018519	protein_coding	-	14-Sep	-	-	-	-	-	-	-	-	-	1	-	VGNC	-	-	-	-	-	-	-
.	1:97249992-97249992	C	LOW	intron_variant	MODIFIER	PHC3	ENSBTAG00000013938	Transcript	ENSBTAT00000066397	protein_coding	-	13-Aug	-	-	-	-	-	-	-	-	-	1	-	VGNC	-	-	-	-	-	-	-
.	1:97249992-97249992	C	LOW	intron_variant	MODIFIER	PHC3	ENSBTAG00000013938	Transcript	ENSBTAT00000066794	protein_coding	-	15-Oct	-	-	-	-	-	-	-	-	-	1	-	VGNC	-	-	-	-	-	-	-
.	1:97249992-97249992	C	LOW	intron_variant	MODIFIER	PHC3	ENSBTAG00000013938	Transcript	ENSBTAT00000068381	protein_coding	-	11-Jun	-	-	-	-	-	-	-	-	-	1	-	VGNC	-	-	-	-	-	-	-
.	1:97249992-97249992	C	LOW	intron_variant	MODIFIER	PHC3	ENSBTAG00000013938	Transcript	ENSBTAT00000069915	protein_coding	-	11-Jun	-	-	-	-	-	-	-	-	-	1	-	VGNC	-	-	-	-	-	-	-
.	1:97249992-97249992	C	LOW	intron_variant	MODIFIER	PHC3	ENSBTAG00000013938	Transcript	ENSBTAT00000071538	protein_coding	-	14-Sep	-	-	-	-	-	-	-	-	-	1	-	VGNC	-	-	-	-	-	-	-
.	1:97249992-97249992	C	LOW	intron_variant	MODIFIER	PHC3	ENSBTAG00000013938	Transcript	ENSBTAT00000073548	protein_coding	-	15-Oct	-	-	-	-	-	-	-	-	-	1	-	VGNC	-	-	-	-	-	-	-
.	1:97250472-97250472	T	LOW	intron_variant	MODIFIER	PHC3	ENSBTAG00000013938	Transcript	ENSBTAT00000018519	protein_coding	-	14-Sep	-	-	-	-	-	-	-	-	-	1	-	VGNC	-	-	-	-	-	-	-
.	1:97250472-97250472	T	LOW	intron_variant	MODIFIER	PHC3	ENSBTAG00000013938	Transcript	ENSBTAT00000066397	protein_coding	-	13-Aug	-	-	-	-	-	-	-	-	-	1	-	VGNC	-	-	-	-	-	-	-
.	1:97250472-97250472	T	LOW	intron_variant	MODIFIER	PHC3	ENSBTAG00000013938	Transcript	ENSBTAT00000066794	protein_coding	-	15-Oct	-	-	-	-	-	-	-	-	-	1	-	VGNC	-	-	-	-	-	-	-
.	1:97250472-97250472	T	LOW	intron_variant	MODIFIER	PHC3	ENSBTAG00000013938	Transcript	ENSBTAT00000068381	protein_coding	-	11-Jun	-	-	-	-	-	-	-	-	-	1	-	VGNC	-	-	-	-	-	-	-
.	1:97250472-97250472	T	LOW	intron_variant	MODIFIER	PHC3	ENSBTAG00000013938	Transcript	ENSBTAT00000069915	protein_coding	-	11-Jun	-	-	-	-	-	-	-	-	-	1	-	VGNC	-	-	-	-	-	-	-
.	1:97250472-97250472	T	LOW	intron_variant	MODIFIER	PHC3	ENSBTAG00000013938	Transcript	ENSBTAT00000071538	protein_coding	-	14-Sep	-	-	-	-	-	-	-	-	-	1	-	VGNC	-	-	-	-	-	-	-
.	1:97250472-97250472	T	LOW	intron_variant	MODIFIER	PHC3	ENSBTAG00000013938	Transcript	ENSBTAT00000073548	protein_coding	-	15-Oct	-	-	-	-	-	-	-	-	-	1	-	VGNC	-	-	-	-	-	-	-
.	1:97250993-97250993	T	LOW	intron_variant	MODIFIER	PHC3	ENSBTAG00000013938	Transcript	ENSBTAT00000018519	protein_coding	-	14-Sep	-	-	-	-	-	-	-	-	-	1	-	VGNC	-	-	-	-	-	-	-
.	1:97250993-97250993	T	LOW	intron_variant	MODIFIER	PHC3	ENSBTAG00000013938	Transcript	ENSBTAT00000066397	protein_coding	-	13-Aug	-	-	-	-	-	-	-	-	-	1	-	VGNC	-	-	-	-	-	-	-
.	1:97250993-97250993	T	LOW	intron_variant	MODIFIER	PHC3	ENSBTAG00000013938	Transcript	ENSBTAT00000066794	protein_coding	-	15-Oct	-	-	-	-	-	-	-	-	-	1	-	VGNC	-	-	-	-	-	-	-
.	1:97250993-97250993	T	LOW	intron_variant	MODIFIER	PHC3	ENSBTAG00000013938	Transcript	ENSBTAT00000068381	protein_coding	-	11-Jun	-	-	-	-	-	-	-	-	-	1	-	VGNC	-	-	-	-	-	-	-
.	1:97250993-97250993	T	LOW	intron_variant	MODIFIER	PHC3	ENSBTAG00000013938	Transcript	ENSBTAT00000069915	protein_coding	-	11-Jun	-	-	-	-	-	-	-	-	-	1	-	VGNC	-	-	-	-	-	-	-
.	1:97250993-97250993	T	LOW	intron_variant	MODIFIER	PHC3	ENSBTAG00000013938	Transcript	ENSBTAT00000071538	protein_coding	-	14-Sep	-	-	-	-	-	-	-	-	-	1	-	VGNC	-	-	-	-	-	-	-
.	1:97250993-97250993	T	LOW	intron_variant	MODIFIER	PHC3	ENSBTAG00000013938	Transcript	ENSBTAT00000073548	protein_coding	-	15-Oct	-	-	-	-	-	-	-	-	-	1	-	VGNC	-	-	-	-	-	-	-
.	1:97251210-97251210	T	LOW	intron_variant	MODIFIER	PHC3	ENSBTAG00000013938	Transcript	ENSBTAT00000018519	protein_coding	-	14-Sep	-	-	-	-	-	-	-	-	-	1	-	VGNC	-	-	-	-	-	-	-
.	1:97251210-97251210	T	LOW	intron_variant	MODIFIER	PHC3	ENSBTAG00000013938	Transcript	ENSBTAT00000066397	protein_coding	-	13-Aug	-	-	-	-	-	-	-	-	-	1	-	VGNC	-	-	-	-	-	-	-
.	1:97251210-97251210	T	LOW	intron_variant	MODIFIER	PHC3	ENSBTAG00000013938	Transcript	ENSBTAT00000066794	protein_coding	-	15-Oct	-	-	-	-	-	-	-	-	-	1	-	VGNC	-	-	-	-	-	-	-
.	1:97251210-97251210	T	LOW	intron_variant	MODIFIER	PHC3	ENSBTAG00000013938	Transcript	ENSBTAT00000068381	protein_coding	-	11-Jun	-	-	-	-	-	-	-	-	-	1	-	VGNC	-	-	-	-	-	-	-
.	1:97251210-97251210	T	LOW	intron_variant	MODIFIER	PHC3	ENSBTAG00000013938	Transcript	ENSBTAT00000069915	protein_coding	-	11-Jun	-	-	-	-	-	-	-	-	-	1	-	VGNC	-	-	-	-	-	-	-
.	1:97251210-97251210	T	LOW	intron_variant	MODIFIER	PHC3	ENSBTAG00000013938	Transcript	ENSBTAT00000071538	protein_coding	-	14-Sep	-	-	-	-	-	-	-	-	-	1	-	VGNC	-	-	-	-	-	-	-
.	1:97251210-97251210	T	LOW	intron_variant	MODIFIER	PHC3	ENSBTAG00000013938	Transcript	ENSBTAT00000073548	protein_coding	-	15-Oct	-	-	-	-	-	-	-	-	-	1	-	VGNC	-	-	-	-	-	-	-
.	1:97252523-97252523	G	LOW	intron_variant	MODIFIER	PHC3	ENSBTAG00000013938	Transcript	ENSBTAT00000018519	protein_coding	-	14-Oct	-	-	-	-	-	-	-	-	-	1	-	VGNC	-	-	-	-	-	-	-
.	1:97252523-97252523	G	LOW	intron_variant	MODIFIER	PHC3	ENSBTAG00000013938	Transcript	ENSBTAT00000066397	protein_coding	-	13-Sep	-	-	-	-	-	-	-	-	-	1	-	VGNC	-	-	-	-	-	-	-
.	1:97252523-97252523	G	LOW	intron_variant	MODIFIER	PHC3	ENSBTAG00000013938	Transcript	ENSBTAT00000066794	protein_coding	-	15-Nov	-	-	-	-	-	-	-	-	-	1	-	VGNC	-	-	-	-	-	-	-
.	1:97252523-97252523	G	LOW	intron_variant	MODIFIER	PHC3	ENSBTAG00000013938	Transcript	ENSBTAT00000068381	protein_coding	-	11-Jul	-	-	-	-	-	-	-	-	-	1	-	VGNC	-	-	-	-	-	-	-
.	1:97252523-97252523	G	LOW	intron_variant	MODIFIER	PHC3	ENSBTAG00000013938	Transcript	ENSBTAT00000069915	protein_coding	-	11-Jul	-	-	-	-	-	-	-	-	-	1	-	VGNC	-	-	-	-	-	-	-
.	1:97252523-97252523	G	LOW	intron_variant	MODIFIER	PHC3	ENSBTAG00000013938	Transcript	ENSBTAT00000071538	protein_coding	-	14-Oct	-	-	-	-	-	-	-	-	-	1	-	VGNC	-	-	-	-	-	-	-
.	1:97252523-97252523	G	LOW	intron_variant	MODIFIER	PHC3	ENSBTAG00000013938	Transcript	ENSBTAT00000073548	protein_coding	-	15-Nov	-	-	-	-	-	-	-	-	-	1	-	VGNC	-	-	-	-	-	-	-
.	1:97325699-97325699	T	LOW	intergenic_variant	MODIFIER	-	-	-	-	-	-	-	-	-	-	-	-	-	-	-	-	-	-	-	-	-	-	-	-	-	-
.	1:97821445-97821445	T	LOW	intergenic_variant	MODIFIER	-	-	-	-	-	-	-	-	-	-	-	-	-	-	-	-	-	-	-	-	-	-	-	-	-	-
.	1:97826095-97826095	A	LOW	intergenic_variant	MODIFIER	-	-	-	-	-	-	-	-	-	-	-	-	-	-	-	-	-	-	-	-	-	-	-	-	-	-
.	1:97827405-97827405	G	LOW	intergenic_variant	MODIFIER	-	-	-	-	-	-	-	-	-	-	-	-	-	-	-	-	-	-	-	-	-	-	-	-	-	-
.	1:97902194-97902194	A	LOW	intergenic_variant	MODIFIER	-	-	-	-	-	-	-	-	-	-	-	-	-	-	-	-	-	-	-	-	-	-	-	-	-	-
.	1:98178058-98178058	T	LOW	intergenic_variant	MODIFIER	-	-	-	-	-	-	-	-	-	-	-	-	-	-	-	-	-	-	-	-	-	-	-	-	-	-
.	1:98178091-98178091	T	LOW	intergenic_variant	MODIFIER	-	-	-	-	-	-	-	-	-	-	-	-	-	-	-	-	-	-	-	-	-	-	-	-	-	-
.	1:98179166-98179166	C	LOW	intergenic_variant	MODIFIER	-	-	-	-	-	-	-	-	-	-	-	-	-	-	-	-	-	-	-	-	-	-	-	-	-	-
.	1:98179246-98179246	G	LOW	intergenic_variant	MODIFIER	-	-	-	-	-	-	-	-	-	-	-	-	-	-	-	-	-	-	-	-	-	-	-	-	-	-
.	1:98191742-98191742	T	LOW	intergenic_variant	MODIFIER	-	-	-	-	-	-	-	-	-	-	-	-	-	-	-	-	-	-	-	-	-	-	-	-	-	-
.	1:100241112-100241112	C	LOW	intergenic_variant	MODIFIER	-	-	-	-	-	-	-	-	-	-	-	-	-	-	-	-	-	-	-	-	-	-	-	-	-	-
.	1:100794258-100794258	T	LOW	intergenic_variant	MODIFIER	-	-	-	-	-	-	-	-	-	-	-	-	-	-	-	-	-	-	-	-	-	-	-	-	-	-
.	1:100823025-100823025	A	LOW	intergenic_variant	MODIFIER	-	-	-	-	-	-	-	-	-	-	-	-	-	-	-	-	-	-	-	-	-	-	-	-	-	-
.	1:102338282-102338282	T	LOW	missense_variant	MODERATE	SI	ENSBTAG00000006975	Transcript	ENSBTAT00000023366	protein_coding	26/47	-	-	-	3149	3149	1050	A/V	gCt/gTt	-	-	1	-	VGNC	-	-	-	-	-	-	-
.	1:106988784-106988784	A	LOW	intron_variant	MODIFIER	KPNA4	ENSBTAG00000017416	Transcript	ENSBTAT00000023150	protein_coding	-	17/17	-	-	-	-	-	-	-	-	-	1	-	VGNC	-	-	-	-	-	-	-
.	1:107232064-107232064	G	LOW	downstream_gene_variant	MODIFIER	C1H3orf80	ENSBTAG00000047247	Transcript	ENSBTAT00000064087	protein_coding	-	-	-	-	-	-	-	-	-	-	4966	-1	-	VGNC	-	-	-	-	-	-	-
.	1:107237287-107237287	A	LOW	missense_variant	MODERATE	C1H3orf80	ENSBTAG00000047247	Transcript	ENSBTAT00000064087	protein_coding	01-Jan	-	-	-	484	484	162	R/C	Cgc/Tgc	-	-	-1	-	VGNC	-	-	-	tolerated_low_confidence(0.1)	-	-	-
.	1:107536807-107536807	A	LOW	intergenic_variant	MODIFIER	-	-	-	-	-	-	-	-	-	-	-	-	-	-	-	-	-	-	-	-	-	-	-	-	-	-
.	1:107894799-107894799	A	LOW	intergenic_variant	MODIFIER	-	-	-	-	-	-	-	-	-	-	-	-	-	-	-	-	-	-	-	-	-	-	-	-	-	-
.	1:107917432-107917432	T	LOW	intergenic_variant	MODIFIER	-	-	-	-	-	-	-	-	-	-	-	-	-	-	-	-	-	-	-	-	-	-	-	-	-	-
.	1:108386928-108386928	A	LOW	intergenic_variant	MODIFIER	-	-	-	-	-	-	-	-	-	-	-	-	-	-	-	-	-	-	-	-	-	-	-	-	-	-
.	1:109564933-109564933	C	LOW	intergenic_variant	MODIFIER	-	-	-	-	-	-	-	-	-	-	-	-	-	-	-	-	-	-	-	-	-	-	-	-	-	-
.	1:109689983-109689983	C	LOW	intergenic_variant	MODIFIER	-	-	-	-	-	-	-	-	-	-	-	-	-	-	-	-	-	-	-	-	-	-	-	-	-	-
.	1:109689984-109689984	A	LOW	intergenic_variant	MODIFIER	-	-	-	-	-	-	-	-	-	-	-	-	-	-	-	-	-	-	-	-	-	-	-	-	-	-
.	1:109763580-109763580	G	LOW	intergenic_variant	MODIFIER	-	-	-	-	-	-	-	-	-	-	-	-	-	-	-	-	-	-	-	-	-	-	-	-	-	-
.	1:109777576-109777576	T	LOW	intergenic_variant	MODIFIER	-	-	-	-	-	-	-	-	-	-	-	-	-	-	-	-	-	-	-	-	-	-	-	-	-	-
.	1:109787665-109787665	T	LOW	intergenic_variant	MODIFIER	-	-	-	-	-	-	-	-	-	-	-	-	-	-	-	-	-	-	-	-	-	-	-	-	-	-
.	1:110026142-110026142	T	LOW	intergenic_variant	MODIFIER	-	-	-	-	-	-	-	-	-	-	-	-	-	-	-	-	-	-	-	-	-	-	-	-	-	-
.	1:111212578-111212578	G	LOW	intron_variant	MODIFIER	KCNAB1	ENSBTAG00000018465	Transcript	ENSBTAT00000024576	protein_coding	-	13-Feb	-	-	-	-	-	-	-	-	-	-1	-	VGNC	-	-	-	-	-	-	-
.	1:111212578-111212578	G	LOW	intron_variant	MODIFIER	KCNAB1	ENSBTAG00000018465	Transcript	ENSBTAT00000065699	protein_coding	-	13-Feb	-	-	-	-	-	-	-	-	-	-1	-	VGNC	-	-	-	-	-	-	-
.	1:111318913-111318913	A	LOW	intron_variant	MODIFIER	KCNAB1	ENSBTAG00000018465	Transcript	ENSBTAT00000024576	protein_coding	-	13-Jan	-	-	-	-	-	-	-	-	-	-1	-	VGNC	-	-	-	-	-	-	-
.	1:111318913-111318913	A	LOW	intron_variant	MODIFIER	KCNAB1	ENSBTAG00000018465	Transcript	ENSBTAT00000065699	protein_coding	-	13-Jan	-	-	-	-	-	-	-	-	-	-1	-	VGNC	-	-	-	-	-	-	-
.	1:111327918-111327918	C	LOW	intron_variant	MODIFIER	KCNAB1	ENSBTAG00000018465	Transcript	ENSBTAT00000024576	protein_coding	-	13-Jan	-	-	-	-	-	-	-	-	-	-1	-	VGNC	-	-	-	-	-	-	-
.	1:111327918-111327918	C	LOW	intron_variant	MODIFIER	KCNAB1	ENSBTAG00000018465	Transcript	ENSBTAT00000065699	protein_coding	-	13-Jan	-	-	-	-	-	-	-	-	-	-1	-	VGNC	-	-	-	-	-	-	-
.	1:112011340-112011340	G	LOW	intron_variant	MODIFIER	PLCH1	ENSBTAG00000008307	Transcript	ENSBTAT00000065611	protein_coding	-	21-Jan	-	-	-	-	-	-	-	-	-	1	-	VGNC	-	-	-	-	-	-	-
.	1:112011340-112011340	G	LOW	intron_variant	MODIFIER	PLCH1	ENSBTAG00000008307	Transcript	ENSBTAT00000079453	protein_coding	-	20-Jan	-	-	-	-	-	-	-	-	-	1	-	VGNC	-	-	-	-	-	-	-
.	1:112011368-112011368	G	LOW	intron_variant	MODIFIER	PLCH1	ENSBTAG00000008307	Transcript	ENSBTAT00000065611	protein_coding	-	21-Jan	-	-	-	-	-	-	-	-	-	1	-	VGNC	-	-	-	-	-	-	-
.	1:112011368-112011368	G	LOW	intron_variant	MODIFIER	PLCH1	ENSBTAG00000008307	Transcript	ENSBTAT00000079453	protein_coding	-	20-Jan	-	-	-	-	-	-	-	-	-	1	-	VGNC	-	-	-	-	-	-	-
.	1:112729670-112729670	C	LOW	intergenic_variant	MODIFIER	-	-	-	-	-	-	-	-	-	-	-	-	-	-	-	-	-	-	-	-	-	-	-	-	-	-
.	1:113279686-113279686	G	LOW	intron_variant	MODIFIER	GPR149	ENSBTAG00000006147	Transcript	ENSBTAT00000008088	protein_coding	-	04-Apr	-	-	-	-	-	-	-	-	-	1	-	VGNC	-	-	-	-	-	-	-
.	1:113464938-113464938	T	LOW	intron_variant	MODIFIER	ARHGEF26	ENSBTAG00000013439	Transcript	ENSBTAT00000017878	protein_coding	-	13-May	-	-	-	-	-	-	-	-	-	-1	-	VGNC	-	-	-	-	-	-	-
.	1:113464938-113464938	T	LOW	intron_variant	MODIFIER	ARHGEF26	ENSBTAG00000013439	Transcript	ENSBTAT00000067495	protein_coding	-	12-Apr	-	-	-	-	-	-	-	-	-	-1	-	VGNC	-	-	-	-	-	-	-
.	1:115831026-115831026	T	LOW	intergenic_variant	MODIFIER	-	-	-	-	-	-	-	-	-	-	-	-	-	-	-	-	-	-	-	-	-	-	-	-	-	-
.	1:115831858-115831858	A	LOW	intergenic_variant	MODIFIER	-	-	-	-	-	-	-	-	-	-	-	-	-	-	-	-	-	-	-	-	-	-	-	-	-	-
.	1:116247545-116247545	A	LOW	intergenic_variant	MODIFIER	-	-	-	-	-	-	-	-	-	-	-	-	-	-	-	-	-	-	-	-	-	-	-	-	-	-
.	1:116249888-116249888	C	LOW	intergenic_variant	MODIFIER	-	-	-	-	-	-	-	-	-	-	-	-	-	-	-	-	-	-	-	-	-	-	-	-	-	-
.	1:116366451-116366451	G	LOW	intergenic_variant	MODIFIER	-	-	-	-	-	-	-	-	-	-	-	-	-	-	-	-	-	-	-	-	-	-	-	-	-	-
.	1:116366625-116366625	G	LOW	intergenic_variant	MODIFIER	-	-	-	-	-	-	-	-	-	-	-	-	-	-	-	-	-	-	-	-	-	-	-	-	-	-
.	1:116378046-116378046	A	LOW	intergenic_variant	MODIFIER	-	-	-	-	-	-	-	-	-	-	-	-	-	-	-	-	-	-	-	-	-	-	-	-	-	-
.	1:116431539-116431539	C	LOW	intergenic_variant	MODIFIER	-	-	-	-	-	-	-	-	-	-	-	-	-	-	-	-	-	-	-	-	-	-	-	-	-	-
.	1:116972238-116972238	C	LOW	intron_variant	MODIFIER	MED12L	ENSBTAG00000021703	Transcript	ENSBTAT00000010239	protein_coding	-	5/44	-	-	-	-	-	-	-	-	-	-1	-	VGNC	-	-	-	-	-	-	-
.	1:116972238-116972238	C	LOW	intron_variant	MODIFIER	MED12L	ENSBTAG00000021703	Transcript	ENSBTAT00000067981	protein_coding	-	5/43	-	-	-	-	-	-	-	-	-	-1	-	VGNC	-	-	-	-	-	-	-
.	1:116972238-116972238	C	LOW	intron_variant	MODIFIER	MED12L	ENSBTAG00000021703	Transcript	ENSBTAT00000076387	protein_coding	-	5/42	-	-	-	-	-	-	-	-	-	-1	-	VGNC	-	-	-	-	-	-	-
.	1:116972238-116972238	C	LOW	intron_variant	MODIFIER	MED12L	ENSBTAG00000021703	Transcript	ENSBTAT00000081635	protein_coding	-	5/42	-	-	-	-	-	-	-	-	-	-1	-	VGNC	-	-	-	-	-	-	-
.	1:116972238-116972238	C	LOW	intron_variant	MODIFIER	MED12L	ENSBTAG00000021703	Transcript	ENSBTAT00000081968	protein_coding	-	4/41	-	-	-	-	-	-	-	-	-	-1	-	VGNC	-	-	-	-	-	-	-
.	1:118440386-118440386	C	LOW	intergenic_variant	MODIFIER	-	-	-	-	-	-	-	-	-	-	-	-	-	-	-	-	-	-	-	-	-	-	-	-	-	-
.	1:118445035-118445035	T	LOW	intergenic_variant	MODIFIER	-	-	-	-	-	-	-	-	-	-	-	-	-	-	-	-	-	-	-	-	-	-	-	-	-	-
.	1:119166931-119166931	T	LOW	intron_variant	MODIFIER	GYG1	ENSBTAG00000001721	Transcript	ENSBTAT00000002261	protein_coding	-	06-May	-	-	-	-	-	-	-	-	-	-1	-	VGNC	-	-	-	-	-	-	-
.	1:119166931-119166931	T	LOW	intron_variant	MODIFIER	GYG1	ENSBTAG00000001721	Transcript	ENSBTAT00000075393	protein_coding	-	06-May	-	-	-	-	-	-	-	-	-	-1	-	VGNC	-	-	-	-	-	-	-
.	1:119166931-119166931	T	LOW	intron_variant	MODIFIER	GYG1	ENSBTAG00000001721	Transcript	ENSBTAT00000077965	protein_coding	-	06-May	-	-	-	-	-	-	-	-	-	-1	-	VGNC	-	-	-	-	-	-	-
.	1:119291156-119291156	G	LOW	intergenic_variant	MODIFIER	-	-	-	-	-	-	-	-	-	-	-	-	-	-	-	-	-	-	-	-	-	-	-	-	-	-
.	1:119583056-119583056	A	LOW	intergenic_variant	MODIFIER	-	-	-	-	-	-	-	-	-	-	-	-	-	-	-	-	-	-	-	-	-	-	-	-	-	-
.	1:119584372-119584372	G	LOW	intergenic_variant	MODIFIER	-	-	-	-	-	-	-	-	-	-	-	-	-	-	-	-	-	-	-	-	-	-	-	-	-	-
.	1:119585837-119585837	G	LOW	intergenic_variant	MODIFIER	-	-	-	-	-	-	-	-	-	-	-	-	-	-	-	-	-	-	-	-	-	-	-	-	-	-
.	1:119615469-119615469	A	LOW	intergenic_variant	MODIFIER	-	-	-	-	-	-	-	-	-	-	-	-	-	-	-	-	-	-	-	-	-	-	-	-	-	-
.	1:119757994-119757994	G	LOW	intergenic_variant	MODIFIER	-	-	-	-	-	-	-	-	-	-	-	-	-	-	-	-	-	-	-	-	-	-	-	-	-	-
.	1:119906961-119906961	C	LOW	intergenic_variant	MODIFIER	-	-	-	-	-	-	-	-	-	-	-	-	-	-	-	-	-	-	-	-	-	-	-	-	-	-
.	1:119910152-119910152	A	LOW	intergenic_variant	MODIFIER	-	-	-	-	-	-	-	-	-	-	-	-	-	-	-	-	-	-	-	-	-	-	-	-	-	-
.	1:119910713-119910713	G	LOW	intergenic_variant	MODIFIER	-	-	-	-	-	-	-	-	-	-	-	-	-	-	-	-	-	-	-	-	-	-	-	-	-	-
.	1:119911574-119911574	T	LOW	intergenic_variant	MODIFIER	-	-	-	-	-	-	-	-	-	-	-	-	-	-	-	-	-	-	-	-	-	-	-	-	-	-
.	1:119911839-119911839	T	LOW	intergenic_variant	MODIFIER	-	-	-	-	-	-	-	-	-	-	-	-	-	-	-	-	-	-	-	-	-	-	-	-	-	-
.	1:119912393-119912393	A	LOW	intergenic_variant	MODIFIER	-	-	-	-	-	-	-	-	-	-	-	-	-	-	-	-	-	-	-	-	-	-	-	-	-	-
.	1:119912442-119912442	A	LOW	intergenic_variant	MODIFIER	-	-	-	-	-	-	-	-	-	-	-	-	-	-	-	-	-	-	-	-	-	-	-	-	-	-
.	1:119913061-119913061	C	LOW	intergenic_variant	MODIFIER	-	-	-	-	-	-	-	-	-	-	-	-	-	-	-	-	-	-	-	-	-	-	-	-	-	-
.	1:119914233-119914233	C	LOW	intergenic_variant	MODIFIER	-	-	-	-	-	-	-	-	-	-	-	-	-	-	-	-	-	-	-	-	-	-	-	-	-	-
.	1:119914300-119914300	C	LOW	intergenic_variant	MODIFIER	-	-	-	-	-	-	-	-	-	-	-	-	-	-	-	-	-	-	-	-	-	-	-	-	-	-
.	1:119914721-119914721	A	LOW	intergenic_variant	MODIFIER	-	-	-	-	-	-	-	-	-	-	-	-	-	-	-	-	-	-	-	-	-	-	-	-	-	-
.	1:119914732-119914732	G	LOW	intergenic_variant	MODIFIER	-	-	-	-	-	-	-	-	-	-	-	-	-	-	-	-	-	-	-	-	-	-	-	-	-	-
.	1:119914789-119914789	G	LOW	intergenic_variant	MODIFIER	-	-	-	-	-	-	-	-	-	-	-	-	-	-	-	-	-	-	-	-	-	-	-	-	-	-
.	1:119914836-119914836	C	LOW	intergenic_variant	MODIFIER	-	-	-	-	-	-	-	-	-	-	-	-	-	-	-	-	-	-	-	-	-	-	-	-	-	-
.	1:119914999-119914999	G	LOW	intergenic_variant	MODIFIER	-	-	-	-	-	-	-	-	-	-	-	-	-	-	-	-	-	-	-	-	-	-	-	-	-	-
.	1:119915258-119915258	T	LOW	intergenic_variant	MODIFIER	-	-	-	-	-	-	-	-	-	-	-	-	-	-	-	-	-	-	-	-	-	-	-	-	-	-
.	1:119916106-119916106	A	LOW	intergenic_variant	MODIFIER	-	-	-	-	-	-	-	-	-	-	-	-	-	-	-	-	-	-	-	-	-	-	-	-	-	-
.	1:119916549-119916549	T	LOW	intergenic_variant	MODIFIER	-	-	-	-	-	-	-	-	-	-	-	-	-	-	-	-	-	-	-	-	-	-	-	-	-	-
.	1:119917187-119917187	C	LOW	intergenic_variant	MODIFIER	-	-	-	-	-	-	-	-	-	-	-	-	-	-	-	-	-	-	-	-	-	-	-	-	-	-
.	1:119917459-119917459	G	LOW	intergenic_variant	MODIFIER	-	-	-	-	-	-	-	-	-	-	-	-	-	-	-	-	-	-	-	-	-	-	-	-	-	-
.	1:119924871-119924871	G	LOW	intergenic_variant	MODIFIER	-	-	-	-	-	-	-	-	-	-	-	-	-	-	-	-	-	-	-	-	-	-	-	-	-	-
.	1:120015150-120015150	A	LOW	intergenic_variant	MODIFIER	-	-	-	-	-	-	-	-	-	-	-	-	-	-	-	-	-	-	-	-	-	-	-	-	-	-
.	1:120401893-120401893	A	LOW	intergenic_variant	MODIFIER	-	-	-	-	-	-	-	-	-	-	-	-	-	-	-	-	-	-	-	-	-	-	-	-	-	-
.	1:120401931-120401931	T	LOW	intergenic_variant	MODIFIER	-	-	-	-	-	-	-	-	-	-	-	-	-	-	-	-	-	-	-	-	-	-	-	-	-	-
.	1:120402282-120402282	G	LOW	intergenic_variant	MODIFIER	-	-	-	-	-	-	-	-	-	-	-	-	-	-	-	-	-	-	-	-	-	-	-	-	-	-
.	1:120405565-120405565	T	LOW	intergenic_variant	MODIFIER	-	-	-	-	-	-	-	-	-	-	-	-	-	-	-	-	-	-	-	-	-	-	-	-	-	-
.	1:121433812-121433812	C	LOW	intergenic_variant	MODIFIER	-	-	-	-	-	-	-	-	-	-	-	-	-	-	-	-	-	-	-	-	-	-	-	-	-	-
.	1:121434639-121434639	A	LOW	intergenic_variant	MODIFIER	-	-	-	-	-	-	-	-	-	-	-	-	-	-	-	-	-	-	-	-	-	-	-	-	-	-
.	1:121891451-121891451	G	LOW	intergenic_variant	MODIFIER	-	-	-	-	-	-	-	-	-	-	-	-	-	-	-	-	-	-	-	-	-	-	-	-	-	-
.	1:123262551-123262551	G	LOW	intergenic_variant	MODIFIER	-	-	-	-	-	-	-	-	-	-	-	-	-	-	-	-	-	-	-	-	-	-	-	-	-	-
.	1:125885500-125885500	C	LOW	intergenic_variant	MODIFIER	-	-	-	-	-	-	-	-	-	-	-	-	-	-	-	-	-	-	-	-	-	-	-	-	-	-
.	1:125894672-125894672	C	LOW	intergenic_variant	MODIFIER	-	-	-	-	-	-	-	-	-	-	-	-	-	-	-	-	-	-	-	-	-	-	-	-	-	-
.	1:126489377-126489377	A	LOW	missense_variant	MODERATE	ATR	ENSBTAG00000011529	Transcript	ENSBTAT00000015321	protein_coding	3/47	-	-	-	151	151	51	V/I	Gtt/Att	-	-	1	-	VGNC	-	-	-	deleterious_low_confidence(0.01)	-	-	-
.	1:126489377-126489377	A	LOW	missense_variant	MODERATE	ATR	ENSBTAG00000011529	Transcript	ENSBTAT00000066572	protein_coding	3/48	-	-	-	253	253	85	V/I	Gtt/Att	-	-	1	-	VGNC	-	-	-	deleterious_low_confidence(0.01)	-	-	-
.	1:126489377-126489377	A	LOW	missense_variant	MODERATE	ATR	ENSBTAG00000011529	Transcript	ENSBTAT00000071223	protein_coding	3/45	-	-	-	253	253	85	V/I	Gtt/Att	-	-	1	-	VGNC	-	-	-	deleterious_low_confidence(0.02)	-	-	-
.	1:126489377-126489377	A	LOW	missense_variant	MODERATE	ATR	ENSBTAG00000011529	Transcript	ENSBTAT00000073981	protein_coding	06-Mar	-	-	-	253	253	85	V/I	Gtt/Att	-	-	1	-	VGNC	-	-	-	deleterious(0)	-	-	-
.	1:126489377-126489377	A	LOW	missense_variant	MODERATE	ATR	ENSBTAG00000011529	Transcript	ENSBTAT00000081463	protein_coding	03-Mar	-	-	-	274	163	55	V/I	Gtt/Att	-	-	1	-	VGNC	-	-	-	deleterious_low_confidence(0)	-	-	-
.	1:126489377-126489377	A	LOW	missense_variant	MODERATE	ATR	ENSBTAG00000011529	Transcript	ENSBTAT00000084436	protein_coding	2/42	-	-	-	55	55	19	V/I	Gtt/Att	-	-	1	-	VGNC	-	-	-	deleterious_low_confidence(0.01)	-	-	-
.	1:126704094-126704094	C	LOW	downstream_gene_variant	MODIFIER	XRN1	ENSBTAG00000011524	Transcript	ENSBTAT00000015318	protein_coding	-	-	-	-	-	-	-	-	-	-	3136	1	-	VGNC	-	-	-	-	-	-	-
.	1:127321983-127321983	G	LOW	intergenic_variant	MODIFIER	-	-	-	-	-	-	-	-	-	-	-	-	-	-	-	-	-	-	-	-	-	-	-	-	-	-
.	1:127759399-127759399	A	LOW	intron_variant	MODIFIER	PXYLP1	ENSBTAG00000050763	Transcript	ENSBTAT00000069884	protein_coding	-	05-Jan	-	-	-	-	-	-	-	-	-	-1	-	HGNC	HGNC:26303	-	-	-	-	-	-
.	1:127759399-127759399	A	LOW	intron_variant	MODIFIER	PXYLP1	ENSBTAG00000050763	Transcript	ENSBTAT00000081879	protein_coding	-	06-Feb	-	-	-	-	-	-	-	-	-	-1	-	HGNC	HGNC:26303	-	-	-	-	-	-
.	1:127759399-127759399	A	LOW	intron_variant	MODIFIER	PXYLP1	ENSBTAG00000050763	Transcript	ENSBTAT00000086302	protein_coding	-	05-Jan	-	-	-	-	-	-	-	-	-	-1	-	HGNC	HGNC:26303	-	-	-	-	-	-
.	1:127787422-127787422	C	LOW	intergenic_variant	MODIFIER	-	-	-	-	-	-	-	-	-	-	-	-	-	-	-	-	-	-	-	-	-	-	-	-	-	-
.	1:127787580-127787580	G	LOW	intergenic_variant	MODIFIER	-	-	-	-	-	-	-	-	-	-	-	-	-	-	-	-	-	-	-	-	-	-	-	-	-	-
.	1:127828030-127828030	T	LOW	downstream_gene_variant	MODIFIER	SPSB4	ENSBTAG00000009115	Transcript	ENSBTAT00000012013	protein_coding	-	-	-	-	-	-	-	-	-	-	3447	-1	-	VGNC	-	-	-	-	-	-	-
.	1:127828030-127828030	T	LOW	downstream_gene_variant	MODIFIER	SPSB4	ENSBTAG00000009115	Transcript	ENSBTAT00000069213	protein_coding	-	-	-	-	-	-	-	-	-	-	4447	-1	-	VGNC	-	-	-	-	-	-	-
.	1:128031638-128031638	C	LOW	intron_variant	MODIFIER	SLC25A36	ENSBTAG00000015310	Transcript	ENSBTAT00000020353	protein_coding	-	06-Jan	-	-	-	-	-	-	-	-	-	-1	-	VGNC	-	-	-	-	-	-	-
.	1:128031638-128031638	C	LOW	intron_variant	MODIFIER	SLC25A36	ENSBTAG00000015310	Transcript	ENSBTAT00000080638	protein_coding	-	05-Jan	-	-	-	-	-	-	-	-	-	-1	-	VGNC	-	-	-	-	-	-	-
.	1:128066301-128066301	C	LOW	downstream_gene_variant	MODIFIER	-	ENSBTAG00000052041	Transcript	ENSBTAT00000079803	protein_coding	-	-	-	-	-	-	-	-	-	-	9	1	-	-	-	-	-	-	-	-	-
.	1:128530788-128530788	T	LOW	intron_variant	MODIFIER	CLSTN2	ENSBTAG00000008714	Transcript	ENSBTAT00000011480	protein_coding	-	14-Mar	-	-	-	-	-	-	-	-	-	-1	-	VGNC	-	-	-	-	-	-	-
.	1:128531649-128531649	C	LOW	intron_variant	MODIFIER	CLSTN2	ENSBTAG00000008714	Transcript	ENSBTAT00000011480	protein_coding	-	14-Mar	-	-	-	-	-	-	-	-	-	-1	-	VGNC	-	-	-	-	-	-	-
.	1:128531665-128531665	T	LOW	intron_variant	MODIFIER	CLSTN2	ENSBTAG00000008714	Transcript	ENSBTAT00000011480	protein_coding	-	14-Mar	-	-	-	-	-	-	-	-	-	-1	-	VGNC	-	-	-	-	-	-	-
.	1:128533615-128533615	T	LOW	intron_variant	MODIFIER	CLSTN2	ENSBTAG00000008714	Transcript	ENSBTAT00000011480	protein_coding	-	14-Mar	-	-	-	-	-	-	-	-	-	-1	-	VGNC	-	-	-	-	-	-	-
.	1:128536207-128536207	A	LOW	intron_variant	MODIFIER	CLSTN2	ENSBTAG00000008714	Transcript	ENSBTAT00000011480	protein_coding	-	14-Mar	-	-	-	-	-	-	-	-	-	-1	-	VGNC	-	-	-	-	-	-	-
.	1:128687847-128687847	A	LOW	intergenic_variant	MODIFIER	-	-	-	-	-	-	-	-	-	-	-	-	-	-	-	-	-	-	-	-	-	-	-	-	-	-
.	1:129007389-129007389	C	LOW	intergenic_variant	MODIFIER	-	-	-	-	-	-	-	-	-	-	-	-	-	-	-	-	-	-	-	-	-	-	-	-	-	-
.	1:129008986-129008986	C	LOW	intergenic_variant	MODIFIER	-	-	-	-	-	-	-	-	-	-	-	-	-	-	-	-	-	-	-	-	-	-	-	-	-	-
.	1:129015531-129015531	G	LOW	intergenic_variant	MODIFIER	-	-	-	-	-	-	-	-	-	-	-	-	-	-	-	-	-	-	-	-	-	-	-	-	-	-
.	1:129018245-129018245	A	LOW	intergenic_variant	MODIFIER	-	-	-	-	-	-	-	-	-	-	-	-	-	-	-	-	-	-	-	-	-	-	-	-	-	-
.	1:129021261-129021261	A	LOW	intergenic_variant	MODIFIER	-	-	-	-	-	-	-	-	-	-	-	-	-	-	-	-	-	-	-	-	-	-	-	-	-	-
.	1:129022908-129022908	G	LOW	intergenic_variant	MODIFIER	-	-	-	-	-	-	-	-	-	-	-	-	-	-	-	-	-	-	-	-	-	-	-	-	-	-
.	1:129024046-129024046	A	LOW	intergenic_variant	MODIFIER	-	-	-	-	-	-	-	-	-	-	-	-	-	-	-	-	-	-	-	-	-	-	-	-	-	-
.	1:129025971-129025971	G	LOW	intergenic_variant	MODIFIER	-	-	-	-	-	-	-	-	-	-	-	-	-	-	-	-	-	-	-	-	-	-	-	-	-	-
.	1:129536013-129536013	A	LOW	downstream_gene_variant	MODIFIER	NMNAT3	ENSBTAG00000051936	Transcript	ENSBTAT00000065556	protein_coding	-	-	-	-	-	-	-	-	-	-	113	1	-	HGNC	HGNC:20989	-	-	-	-	-	-
.	1:129536013-129536013	A	LOW	downstream_gene_variant	MODIFIER	NMNAT3	ENSBTAG00000051936	Transcript	ENSBTAT00000074137	protein_coding	-	-	-	-	-	-	-	-	-	-	113	1	-	HGNC	HGNC:20989	-	-	-	-	-	-
.	1:129536013-129536013	A	LOW	downstream_gene_variant	MODIFIER	NMNAT3	ENSBTAG00000051936	Transcript	ENSBTAT00000084836	protein_coding	-	-	-	-	-	-	-	-	-	-	113	1	-	HGNC	HGNC:20989	-	-	-	-	-	-
.	1:129559784-129559784	C	LOW	intron_variant	MODIFIER	RBP1	ENSBTAG00000020028	Transcript	ENSBTAT00000015936	protein_coding	-	02-Feb	-	-	-	-	-	-	-	-	-	1	-	VGNC	-	-	-	-	-	-	-
.	1:130665487-130665487	A	LOW	upstream_gene_variant	MODIFIER	ESYT3	ENSBTAG00000008111	Transcript	ENSBTAT00000010667	protein_coding	-	-	-	-	-	-	-	-	-	-	1142	-1	-	VGNC	-	-	-	-	-	-	-
.	1:130665487-130665487	A	LOW	upstream_gene_variant	MODIFIER	ESYT3	ENSBTAG00000008111	Transcript	ENSBTAT00000082902	protein_coding	-	-	-	-	-	-	-	-	-	-	1142	-1	-	VGNC	-	-	-	-	-	-	-
.	1:131778098-131778098	A	LOW	intergenic_variant	MODIFIER	-	-	-	-	-	-	-	-	-	-	-	-	-	-	-	-	-	-	-	-	-	-	-	-	-	-
.	1:131935225-131935225	C	LOW	intergenic_variant	MODIFIER	-	-	-	-	-	-	-	-	-	-	-	-	-	-	-	-	-	-	-	-	-	-	-	-	-	-
.	1:131936658-131936658	G	LOW	intergenic_variant	MODIFIER	-	-	-	-	-	-	-	-	-	-	-	-	-	-	-	-	-	-	-	-	-	-	-	-	-	-
.	1:133315689-133315689	T	LOW	intron_variant	MODIFIER	PPP2R3A	ENSBTAG00000023416	Transcript	ENSBTAT00000011215	protein_coding	-	14-Jan	-	-	-	-	-	-	-	-	-	-1	-	VGNC	-	-	-	-	-	-	-
.	1:134393326-134393326	A	LOW	intron_variant	MODIFIER	EPHB1	ENSBTAG00000015377	Transcript	ENSBTAT00000020455	protein_coding	-	15-Feb	-	-	-	-	-	-	-	-	-	-1	-	VGNC	-	-	-	-	-	-	-
.	1:134393797-134393797	C	LOW	intron_variant	MODIFIER	EPHB1	ENSBTAG00000015377	Transcript	ENSBTAT00000020455	protein_coding	-	15-Feb	-	-	-	-	-	-	-	-	-	-1	-	VGNC	-	-	-	-	-	-	-
.	1:135848795-135848795	T	LOW	intergenic_variant	MODIFIER	-	-	-	-	-	-	-	-	-	-	-	-	-	-	-	-	-	-	-	-	-	-	-	-	-	-
.	1:135850276-135850276	T	LOW	intergenic_variant	MODIFIER	-	-	-	-	-	-	-	-	-	-	-	-	-	-	-	-	-	-	-	-	-	-	-	-	-	-
.	1:135850711-135850711	T	LOW	intergenic_variant	MODIFIER	-	-	-	-	-	-	-	-	-	-	-	-	-	-	-	-	-	-	-	-	-	-	-	-	-	-
.	1:135946425-135946425	C	LOW	downstream_gene_variant	MODIFIER	BFSP2	ENSBTAG00000017659	Transcript	ENSBTAT00000024638	protein_coding	-	-	-	-	-	-	-	-	-	-	4373	-1	-	VGNC	-	-	-	-	-	-	-
.	1:136692059-136692059	G	LOW	upstream_gene_variant	MODIFIER	-	ENSBTAG00000049044	Transcript	ENSBTAT00000073135	protein_coding	-	-	-	-	-	-	-	-	-	-	4192	1	-	-	-	-	-	-	-	-	-
.	1:136696638-136696638	A	LOW	downstream_gene_variant	MODIFIER	-	ENSBTAG00000049044	Transcript	ENSBTAT00000073135	protein_coding	-	-	-	-	-	-	-	-	-	-	46	1	-	-	-	-	-	-	-	-	-
.	1:136753280-136753280	A	LOW	intergenic_variant	MODIFIER	-	-	-	-	-	-	-	-	-	-	-	-	-	-	-	-	-	-	-	-	-	-	-	-	-	-
.	1:136762251-136762251	G	LOW	intergenic_variant	MODIFIER	-	-	-	-	-	-	-	-	-	-	-	-	-	-	-	-	-	-	-	-	-	-	-	-	-	-
.	1:136766955-136766955	G	LOW	intergenic_variant	MODIFIER	-	-	-	-	-	-	-	-	-	-	-	-	-	-	-	-	-	-	-	-	-	-	-	-	-	-
.	1:136768531-136768531	T	LOW	intergenic_variant	MODIFIER	-	-	-	-	-	-	-	-	-	-	-	-	-	-	-	-	-	-	-	-	-	-	-	-	-	-
.	1:136770105-136770105	G	LOW	intergenic_variant	MODIFIER	-	-	-	-	-	-	-	-	-	-	-	-	-	-	-	-	-	-	-	-	-	-	-	-	-	-
.	1:136903139-136903139	T	LOW	intron_variant	MODIFIER	UBA5	ENSBTAG00000004495	Transcript	ENSBTAT00000005894	protein_coding	-	11-Jan	-	-	-	-	-	-	-	-	-	-1	-	VGNC	-	-	-	-	-	-	-
.	1:136903139-136903139	T	LOW	upstream_gene_variant	MODIFIER	ACAD11	ENSBTAG00000031010	Transcript	ENSBTAT00000054042	protein_coding	-	-	-	-	-	-	-	-	-	-	2938	1	-	VGNC	-	-	-	-	-	-	-
.	1:136903139-136903139	T	LOW	upstream_gene_variant	MODIFIER	ACAD11	ENSBTAG00000031010	Transcript	ENSBTAT00000073087	protein_coding	-	-	-	-	-	-	-	-	-	-	2637	1	-	VGNC	-	-	-	-	-	-	-
.	1:139909434-139909434	G	LOW	intergenic_variant	MODIFIER	-	-	-	-	-	-	-	-	-	-	-	-	-	-	-	-	-	-	-	-	-	-	-	-	-	-
.	1:139940187-139940187	T	LOW	intron_variant	MODIFIER	PCP4	ENSBTAG00000051421	Transcript	ENSBTAT00000078431	protein_coding	-	02-Jan	-	-	-	-	-	-	-	-	-	1	-	EntrezGene	-	-	-	-	-	-	-
.	1:139940368-139940368	G	LOW	intron_variant	MODIFIER	PCP4	ENSBTAG00000051421	Transcript	ENSBTAT00000078431	protein_coding	-	02-Jan	-	-	-	-	-	-	-	-	-	1	-	EntrezGene	-	-	-	-	-	-	-
.	1:139940450-139940450	A	LOW	intron_variant	MODIFIER	PCP4	ENSBTAG00000051421	Transcript	ENSBTAT00000078431	protein_coding	-	02-Jan	-	-	-	-	-	-	-	-	-	1	-	EntrezGene	-	-	-	-	-	-	-
.	1:140377384-140377384	C	LOW	intron_variant	MODIFIER	DSCAM	ENSBTAG00000004754	Transcript	ENSBTAT00000006240	protein_coding	-	30-Aug	-	-	-	-	-	-	-	-	-	-1	-	VGNC	-	-	-	-	-	-	-
.	1:140377384-140377384	C	LOW	intron_variant	MODIFIER	DSCAM	ENSBTAG00000004754	Transcript	ENSBTAT00000067064	protein_coding	-	28-Aug	-	-	-	-	-	-	-	-	-	-1	-	VGNC	-	-	-	-	-	-	-
.	1:140377384-140377384	C	LOW	intron_variant	MODIFIER	DSCAM	ENSBTAG00000004754	Transcript	ENSBTAT00000067642	protein_coding	-	28-Aug	-	-	-	-	-	-	-	-	-	-1	-	VGNC	-	-	-	-	-	-	-
.	1:140377384-140377384	C	LOW	intron_variant	MODIFIER	DSCAM	ENSBTAG00000004754	Transcript	ENSBTAT00000079005	protein_coding	-	27-Jul	-	-	-	-	-	-	-	-	-	-1	-	VGNC	-	-	-	-	-	-	-
.	1:140377384-140377384	C	LOW	intron_variant	MODIFIER	DSCAM	ENSBTAG00000004754	Transcript	ENSBTAT00000082055	protein_coding	-	29-Aug	-	-	-	-	-	-	-	-	-	-1	-	VGNC	-	-	-	-	-	-	-
.	1:140380608-140380608	A	LOW	intron_variant	MODIFIER	DSCAM	ENSBTAG00000004754	Transcript	ENSBTAT00000006240	protein_coding	-	30-Aug	-	-	-	-	-	-	-	-	-	-1	-	VGNC	-	-	-	-	-	-	-
.	1:140380608-140380608	A	LOW	intron_variant	MODIFIER	DSCAM	ENSBTAG00000004754	Transcript	ENSBTAT00000067064	protein_coding	-	28-Aug	-	-	-	-	-	-	-	-	-	-1	-	VGNC	-	-	-	-	-	-	-
.	1:140380608-140380608	A	LOW	intron_variant	MODIFIER	DSCAM	ENSBTAG00000004754	Transcript	ENSBTAT00000067642	protein_coding	-	28-Aug	-	-	-	-	-	-	-	-	-	-1	-	VGNC	-	-	-	-	-	-	-
.	1:140380608-140380608	A	LOW	intron_variant	MODIFIER	DSCAM	ENSBTAG00000004754	Transcript	ENSBTAT00000079005	protein_coding	-	27-Jul	-	-	-	-	-	-	-	-	-	-1	-	VGNC	-	-	-	-	-	-	-
.	1:140380608-140380608	A	LOW	intron_variant	MODIFIER	DSCAM	ENSBTAG00000004754	Transcript	ENSBTAT00000082055	protein_coding	-	29-Aug	-	-	-	-	-	-	-	-	-	-1	-	VGNC	-	-	-	-	-	-	-
.	1:140522757-140522757	C	LOW	intergenic_variant	MODIFIER	-	-	-	-	-	-	-	-	-	-	-	-	-	-	-	-	-	-	-	-	-	-	-	-	-	-
.	1:140727545-140727545	T	LOW	intergenic_variant	MODIFIER	-	-	-	-	-	-	-	-	-	-	-	-	-	-	-	-	-	-	-	-	-	-	-	-	-	-
.	1:142953207-142953207	C	LOW	intron_variant	MODIFIER	PDE9A	ENSBTAG00000021899	Transcript	ENSBTAT00000029195	protein_coding	-	18-Jan	-	-	-	-	-	-	-	-	-	1	-	VGNC	-	-	-	-	-	-	-
.	1:142953207-142953207	A	LOW	intron_variant	MODIFIER	PDE9A	ENSBTAG00000021899	Transcript	ENSBTAT00000029195	protein_coding	-	18-Jan	-	-	-	-	-	-	-	-	-	1	-	VGNC	-	-	-	-	-	-	-
.	1:142953207-142953207	C	LOW	intron_variant	MODIFIER	PDE9A	ENSBTAG00000021899	Transcript	ENSBTAT00000072103	protein_coding	-	16-Jan	-	-	-	-	-	-	-	-	-	1	-	VGNC	-	-	-	-	-	-	-
.	1:142953207-142953207	A	LOW	intron_variant	MODIFIER	PDE9A	ENSBTAG00000021899	Transcript	ENSBTAT00000072103	protein_coding	-	16-Jan	-	-	-	-	-	-	-	-	-	1	-	VGNC	-	-	-	-	-	-	-
.	1:142953207-142953207	C	LOW	intron_variant	MODIFIER	PDE9A	ENSBTAG00000021899	Transcript	ENSBTAT00000077222	protein_coding	-	17-Jan	-	-	-	-	-	-	-	-	-	1	-	VGNC	-	-	-	-	-	-	-
.	1:142953207-142953207	A	LOW	intron_variant	MODIFIER	PDE9A	ENSBTAG00000021899	Transcript	ENSBTAT00000077222	protein_coding	-	17-Jan	-	-	-	-	-	-	-	-	-	1	-	VGNC	-	-	-	-	-	-	-
.	1:143179050-143179050	A	LOW	upstream_gene_variant	MODIFIER	PKNOX1	ENSBTAG00000014153	Transcript	ENSBTAT00000018809	protein_coding	-	-	-	-	-	-	-	-	-	-	2967	1	-	VGNC	-	-	-	-	-	-	-
.	1:143189365-143189365	C	LOW	intron_variant	MODIFIER	PKNOX1	ENSBTAG00000014153	Transcript	ENSBTAT00000018809	protein_coding	-	09-Apr	-	-	-	-	-	-	-	-	-	1	-	VGNC	-	-	-	-	-	-	-
.	1:144033447-144033447	T	LOW	intergenic_variant	MODIFIER	-	-	-	-	-	-	-	-	-	-	-	-	-	-	-	-	-	-	-	-	-	-	-	-	-	-
.	1:144626807-144626807	G	LOW	intergenic_variant	MODIFIER	-	-	-	-	-	-	-	-	-	-	-	-	-	-	-	-	-	-	-	-	-	-	-	-	-	-
.	1:144653686-144653686	C	LOW	intergenic_variant	MODIFIER	-	-	-	-	-	-	-	-	-	-	-	-	-	-	-	-	-	-	-	-	-	-	-	-	-	-
.	1:144667408-144667408	A	LOW	intron_variant	MODIFIER	UBE2G2	ENSBTAG00000048090	Transcript	ENSBTAT00000063929	protein_coding	-	05-Mar	-	-	-	-	-	-	-	-	-	-1	-	VGNC	-	-	-	-	-	-	-
.	1:144667408-144667408	A	LOW	intron_variant	MODIFIER	UBE2G2	ENSBTAG00000048090	Transcript	ENSBTAT00000068490	protein_coding	-	05-Mar	-	-	-	-	-	-	-	-	-	-1	-	VGNC	-	-	-	-	-	-	-
.	1:144669463-144669463	A	LOW	intron_variant	MODIFIER	UBE2G2	ENSBTAG00000048090	Transcript	ENSBTAT00000063929	protein_coding	-	05-Mar	-	-	-	-	-	-	-	-	-	-1	-	VGNC	-	-	-	-	-	-	-
.	1:144669463-144669463	A	LOW	intron_variant	MODIFIER	UBE2G2	ENSBTAG00000048090	Transcript	ENSBTAT00000068490	protein_coding	-	05-Mar	-	-	-	-	-	-	-	-	-	-1	-	VGNC	-	-	-	-	-	-	-
.	1:144694645-144694645	A	LOW	intron_variant	MODIFIER	SUMO3	ENSBTAG00000017321	Transcript	ENSBTAT00000023029	protein_coding	-	03-Jan	-	-	-	-	-	-	-	-	-	-1	-	VGNC	-	-	-	-	-	-	-
.	1:144694645-144694645	C	LOW	intron_variant	MODIFIER	SUMO3	ENSBTAG00000017321	Transcript	ENSBTAT00000023029	protein_coding	-	03-Jan	-	-	-	-	-	-	-	-	-	-1	-	VGNC	-	-	-	-	-	-	-
.	1:144734125-144734125	C	LOW	upstream_gene_variant	MODIFIER	PTTG1IP	ENSBTAG00000021771	Transcript	ENSBTAT00000029020	protein_coding	-	-	-	-	-	-	-	-	-	-	3550	-1	-	VGNC	-	-	-	-	-	-	-
.	1:144743128-144743128	T	LOW	intergenic_variant	MODIFIER	-	-	-	-	-	-	-	-	-	-	-	-	-	-	-	-	-	-	-	-	-	-	-	-	-	-
.	1:144774582-144774582	A	LOW	intron_variant	MODIFIER	ITGB2	ENSBTAG00000017060	Transcript	ENSBTAT00000022687	protein_coding	-	15-Mar	-	-	-	-	-	-	-	-	-	-1	-	VGNC	-	-	-	-	-	-	-
.	1:144774582-144774582	A	LOW	intron_variant	MODIFIER	ITGB2	ENSBTAG00000017060	Transcript	ENSBTAT00000076413	protein_coding	-	15-Mar	-	-	-	-	-	-	-	-	-	-1	-	VGNC	-	-	-	-	-	-	-
.	1:144774582-144774582	A	LOW	intron_variant	MODIFIER	ITGB2	ENSBTAG00000017060	Transcript	ENSBTAT00000081335	protein_coding	-	15-Feb	-	-	-	-	-	-	-	-	-	-1	-	VGNC	-	-	-	-	-	-	-
.	1:144774582-144774582	A	LOW	intron_variant	MODIFIER	ITGB2	ENSBTAG00000017060	Transcript	ENSBTAT00000081854	protein_coding	-	14-Feb	-	-	-	-	-	-	-	-	-	-1	-	VGNC	-	-	-	-	-	-	-
.	1:144793761-144793761	G	LOW	upstream_gene_variant	MODIFIER	ITGB2	ENSBTAG00000017060	Transcript	ENSBTAT00000076413	protein_coding	-	-	-	-	-	-	-	-	-	-	4282	-1	-	VGNC	-	-	-	-	-	-	-
.	1:144793761-144793761	G	LOW	upstream_gene_variant	MODIFIER	ITGB2	ENSBTAG00000017060	Transcript	ENSBTAT00000081854	protein_coding	-	-	-	-	-	-	-	-	-	-	4282	-1	-	VGNC	-	-	-	-	-	-	-
.	1:144793764-144793764	A	LOW	upstream_gene_variant	MODIFIER	ITGB2	ENSBTAG00000017060	Transcript	ENSBTAT00000076413	protein_coding	-	-	-	-	-	-	-	-	-	-	4285	-1	-	VGNC	-	-	-	-	-	-	-
.	1:144793764-144793764	A	LOW	upstream_gene_variant	MODIFIER	ITGB2	ENSBTAG00000017060	Transcript	ENSBTAT00000081854	protein_coding	-	-	-	-	-	-	-	-	-	-	4285	-1	-	VGNC	-	-	-	-	-	-	-
.	1:144793881-144793881	T	LOW	upstream_gene_variant	MODIFIER	ITGB2	ENSBTAG00000017060	Transcript	ENSBTAT00000076413	protein_coding	-	-	-	-	-	-	-	-	-	-	4402	-1	-	VGNC	-	-	-	-	-	-	-
.	1:144793881-144793881	T	LOW	upstream_gene_variant	MODIFIER	ITGB2	ENSBTAG00000017060	Transcript	ENSBTAT00000081854	protein_coding	-	-	-	-	-	-	-	-	-	-	4402	-1	-	VGNC	-	-	-	-	-	-	-
.	1:144799752-144799752	A	LOW	intergenic_variant	MODIFIER	-	-	-	-	-	-	-	-	-	-	-	-	-	-	-	-	-	-	-	-	-	-	-	-	-	-
.	1:145110913-145110913	C	LOW	intergenic_variant	MODIFIER	-	-	-	-	-	-	-	-	-	-	-	-	-	-	-	-	-	-	-	-	-	-	-	-	-	-
.	1:145133482-145133482	T	LOW	intergenic_variant	MODIFIER	-	-	-	-	-	-	-	-	-	-	-	-	-	-	-	-	-	-	-	-	-	-	-	-	-	-
.	1:145133567-145133567	T	LOW	intergenic_variant	MODIFIER	-	-	-	-	-	-	-	-	-	-	-	-	-	-	-	-	-	-	-	-	-	-	-	-	-	-
.	1:145557831-145557831	A	LOW	intron_variant	MODIFIER	PCBP3	ENSBTAG00000030775	Transcript	ENSBTAT00000074608	protein_coding	-	13-Jan	-	-	-	-	-	-	-	-	-	1	-	VGNC	-	-	-	-	-	-	-
.	1:145557831-145557831	A	LOW	intron_variant	MODIFIER	PCBP3	ENSBTAG00000030775	Transcript	ENSBTAT00000075987	protein_coding	-	13-Jan	-	-	-	-	-	-	-	-	-	1	-	VGNC	-	-	-	-	-	-	-
.	1:145600095-145600095	T	LOW	intron_variant	MODIFIER	PCBP3	ENSBTAG00000030775	Transcript	ENSBTAT00000043482	protein_coding	-	12-Jan	-	-	-	-	-	-	-	-	-	1	-	VGNC	-	-	-	-	-	-	-
.	1:145600095-145600095	T	LOW	intron_variant	MODIFIER	PCBP3	ENSBTAG00000030775	Transcript	ENSBTAT00000074608	protein_coding	-	13-Mar	-	-	-	-	-	-	-	-	-	1	-	VGNC	-	-	-	-	-	-	-
.	1:145600095-145600095	T	LOW	intron_variant	MODIFIER	PCBP3	ENSBTAG00000030775	Transcript	ENSBTAT00000075987	protein_coding	-	13-Mar	-	-	-	-	-	-	-	-	-	1	-	VGNC	-	-	-	-	-	-	-
.	1:145600095-145600095	T	LOW	intron_variant	MODIFIER	PCBP3	ENSBTAG00000030775	Transcript	ENSBTAT00000084390	protein_coding	-	11-Jan	-	-	-	-	-	-	-	-	-	1	-	VGNC	-	-	-	-	-	-	-
.	1:145793305-145793305	T	LOW	intergenic_variant	MODIFIER	-	-	-	-	-	-	-	-	-	-	-	-	-	-	-	-	-	-	-	-	-	-	-	-	-	-
.	1:145857042-145857042	A	LOW	intron_variant	MODIFIER	FTCD	ENSBTAG00000020404	Transcript	ENSBTAT00000027193	protein_coding	-	13-Jul	-	-	-	-	-	-	-	-	-	-1	-	VGNC	-	-	-	-	-	-	-
.	1:145857042-145857042	A	LOW	intron_variant	MODIFIER	FTCD	ENSBTAG00000020404	Transcript	ENSBTAT00000074746	protein_coding	-	10-Apr	-	-	-	-	-	-	-	-	-	-1	-	VGNC	-	-	-	-	-	-	-
.	1:145857042-145857042	A	LOW	intron_variant	MODIFIER	FTCD	ENSBTAG00000020404	Transcript	ENSBTAT00000075457	protein_coding	-	14-Jul	-	-	-	-	-	-	-	-	-	-1	-	VGNC	-	-	-	-	-	-	-
.	1:145857042-145857042	A	LOW	intron_variant	MODIFIER	FTCD	ENSBTAG00000020404	Transcript	ENSBTAT00000075792	protein_coding	-	12-Jun	-	-	-	-	-	-	-	-	-	-1	-	VGNC	-	-	-	-	-	-	-
.	1:145886845-145886845	T	LOW	downstream_gene_variant	MODIFIER	LSS	ENSBTAG00000018936	Transcript	ENSBTAT00000025201	protein_coding	-	-	-	-	-	-	-	-	-	-	4212	-1	-	VGNC	-	-	-	-	-	-	-
.	1:145886845-145886845	T	LOW	downstream_gene_variant	MODIFIER	LSS	ENSBTAG00000018936	Transcript	ENSBTAT00000054230	protein_coding	-	-	-	-	-	-	-	-	-	-	2257	-1	-	VGNC	-	-	-	-	-	-	-
.	1:145886845-145886845	T	LOW	downstream_gene_variant	MODIFIER	LSS	ENSBTAG00000018936	Transcript	ENSBTAT00000069007	protein_coding	-	-	-	-	-	-	-	-	-	-	4234	-1	-	VGNC	-	-	-	-	-	-	-
.	1:145886845-145886845	T	LOW	downstream_gene_variant	MODIFIER	LSS	ENSBTAG00000018936	Transcript	ENSBTAT00000071806	protein_coding	-	-	-	-	-	-	-	-	-	-	4234	-1	-	VGNC	-	-	-	-	-	-	-
.	1:145888454-145888454	A	LOW	downstream_gene_variant	MODIFIER	LSS	ENSBTAG00000018936	Transcript	ENSBTAT00000025201	protein_coding	-	-	-	-	-	-	-	-	-	-	2603	-1	-	VGNC	-	-	-	-	-	-	-
.	1:145888454-145888454	A	LOW	downstream_gene_variant	MODIFIER	LSS	ENSBTAG00000018936	Transcript	ENSBTAT00000054230	protein_coding	-	-	-	-	-	-	-	-	-	-	648	-1	-	VGNC	-	-	-	-	-	-	-
.	1:145888454-145888454	A	LOW	downstream_gene_variant	MODIFIER	LSS	ENSBTAG00000018936	Transcript	ENSBTAT00000069007	protein_coding	-	-	-	-	-	-	-	-	-	-	2625	-1	-	VGNC	-	-	-	-	-	-	-
.	1:145888454-145888454	A	LOW	downstream_gene_variant	MODIFIER	LSS	ENSBTAG00000018936	Transcript	ENSBTAT00000071806	protein_coding	-	-	-	-	-	-	-	-	-	-	2625	-1	-	VGNC	-	-	-	-	-	-	-
.	1:145889238-145889238	T	LOW	downstream_gene_variant	MODIFIER	LSS	ENSBTAG00000018936	Transcript	ENSBTAT00000025201	protein_coding	-	-	-	-	-	-	-	-	-	-	1819	-1	-	VGNC	-	-	-	-	-	-	-
.	1:145889238-145889238	T	LOW	3_prime_UTR_variant	MODIFIER	LSS	ENSBTAG00000018936	Transcript	ENSBTAT00000054230	protein_coding	21/21	-	-	-	3943	-	-	-	-	-	-	-1	-	VGNC	-	-	-	-	-	-	-
.	1:145889238-145889238	T	LOW	downstream_gene_variant	MODIFIER	LSS	ENSBTAG00000018936	Transcript	ENSBTAT00000069007	protein_coding	-	-	-	-	-	-	-	-	-	-	1841	-1	-	VGNC	-	-	-	-	-	-	-
.	1:145889238-145889238	T	LOW	downstream_gene_variant	MODIFIER	LSS	ENSBTAG00000018936	Transcript	ENSBTAT00000071806	protein_coding	-	-	-	-	-	-	-	-	-	-	1841	-1	-	VGNC	-	-	-	-	-	-	-
.	1:145889692-145889692	T	LOW	downstream_gene_variant	MODIFIER	LSS	ENSBTAG00000018936	Transcript	ENSBTAT00000025201	protein_coding	-	-	-	-	-	-	-	-	-	-	1365	-1	-	VGNC	-	-	-	-	-	-	-
.	1:145889692-145889692	T	LOW	3_prime_UTR_variant	MODIFIER	LSS	ENSBTAG00000018936	Transcript	ENSBTAT00000054230	protein_coding	21/21	-	-	-	3489	-	-	-	-	-	-	-1	-	VGNC	-	-	-	-	-	-	-
.	1:145889692-145889692	T	LOW	downstream_gene_variant	MODIFIER	LSS	ENSBTAG00000018936	Transcript	ENSBTAT00000069007	protein_coding	-	-	-	-	-	-	-	-	-	-	1387	-1	-	VGNC	-	-	-	-	-	-	-
.	1:145889692-145889692	T	LOW	downstream_gene_variant	MODIFIER	LSS	ENSBTAG00000018936	Transcript	ENSBTAT00000071806	protein_coding	-	-	-	-	-	-	-	-	-	-	1387	-1	-	VGNC	-	-	-	-	-	-	-
.	1:145890034-145890034	T	LOW	downstream_gene_variant	MODIFIER	LSS	ENSBTAG00000018936	Transcript	ENSBTAT00000025201	protein_coding	-	-	-	-	-	-	-	-	-	-	1023	-1	-	VGNC	-	-	-	-	-	-	-
.	1:145890034-145890034	T	LOW	3_prime_UTR_variant	MODIFIER	LSS	ENSBTAG00000018936	Transcript	ENSBTAT00000054230	protein_coding	21/21	-	-	-	3147	-	-	-	-	-	-	-1	-	VGNC	-	-	-	-	-	-	-
.	1:145890034-145890034	T	LOW	downstream_gene_variant	MODIFIER	LSS	ENSBTAG00000018936	Transcript	ENSBTAT00000069007	protein_coding	-	-	-	-	-	-	-	-	-	-	1045	-1	-	VGNC	-	-	-	-	-	-	-
.	1:145890034-145890034	T	LOW	downstream_gene_variant	MODIFIER	LSS	ENSBTAG00000018936	Transcript	ENSBTAT00000071806	protein_coding	-	-	-	-	-	-	-	-	-	-	1045	-1	-	VGNC	-	-	-	-	-	-	-
.	1:146211851-146211851	C	LOW	intron_variant	MODIFIER	DIP2A	ENSBTAG00000011495	Transcript	ENSBTAT00000061028	protein_coding	-	22/37	-	-	-	-	-	-	-	-	-	1	-	VGNC	-	-	-	-	-	-	-
.	1:146211851-146211851	C	LOW	intron_variant	MODIFIER	DIP2A	ENSBTAG00000011495	Transcript	ENSBTAT00000066782	protein_coding	-	21/36	-	-	-	-	-	-	-	-	-	1	-	VGNC	-	-	-	-	-	-	-
.	1:146211851-146211851	C	LOW	intron_variant	MODIFIER	DIP2A	ENSBTAG00000011495	Transcript	ENSBTAT00000074762	protein_coding	-	21/33	-	-	-	-	-	-	-	-	-	1	-	VGNC	-	-	-	-	-	-	-
.	1:146211851-146211851	C	LOW	intron_variant	MODIFIER	DIP2A	ENSBTAG00000011495	Transcript	ENSBTAT00000082905	protein_coding	-	21/36	-	-	-	-	-	-	-	-	-	1	-	VGNC	-	-	-	-	-	-	-
.	1:146284953-146284953	A	LOW	upstream_gene_variant	MODIFIER	S100B	ENSBTAG00000004777	Transcript	ENSBTAT00000006275	protein_coding	-	-	-	-	-	-	-	-	-	-	4945	-1	-	VGNC	-	-	-	-	-	-	-
.	1:146517128-146517128	T	LOW	intergenic_variant	MODIFIER	-	-	-	-	-	-	-	-	-	-	-	-	-	-	-	-	-	-	-	-	-	-	-	-	-	-
.	1:146555560-146555560	C	LOW	3_prime_UTR_variant	MODIFIER	FBXO25	ENSBTAG00000007039	Transcript	ENSBTAT00000009259	protein_coding	10-Oct	-	-	-	1384	-	-	-	-	-	-	1	-	VGNC	-	-	-	-	-	-	-
.	1:146555560-146555560	C	LOW	downstream_gene_variant	MODIFIER	FBXO25	ENSBTAG00000007039	Transcript	ENSBTAT00000068668	protein_coding	-	-	-	-	-	-	-	-	-	-	196	1	-	VGNC	-	-	-	-	-	-	-
.	1:146572622-146572622	A	LOW	intron_variant	MODIFIER	TDRP	ENSBTAG00000043957	Transcript	ENSBTAT00000061350	protein_coding	-	02-Jan	-	-	-	-	-	-	-	rs384349484	-	-1	-	VGNC	-	-	-	-	-	-	-
.	1:146737545-146737545	A	LOW	intergenic_variant	MODIFIER	-	-	-	-	-	-	-	-	-	-	-	-	-	-	-	-	-	-	-	-	-	-	-	-	-	-
.	1:146863568-146863568	A	LOW	upstream_gene_variant	MODIFIER	-	ENSBTAG00000046447	Transcript	ENSBTAT00000063511	protein_coding	-	-	-	-	-	-	-	-	-	-	2208	1	-	-	-	-	-	-	-	-	-
.	1:146865676-146865676	A	LOW	upstream_gene_variant	MODIFIER	-	ENSBTAG00000046447	Transcript	ENSBTAT00000063511	protein_coding	-	-	-	-	-	-	-	-	-	-	100	1	-	-	-	-	-	-	-	-	-
.	1:146989719-146989719	C	LOW	intron_variant	MODIFIER	RUNX1	ENSBTAG00000004742	Transcript	ENSBTAT00000006224	protein_coding	-	08-Jul	-	-	-	-	-	-	-	-	-	-1	-	VGNC	-	-	-	-	-	-	-
.	1:146989719-146989719	T	LOW	intron_variant	MODIFIER	RUNX1	ENSBTAG00000004742	Transcript	ENSBTAT00000006224	protein_coding	-	08-Jul	-	-	-	-	-	-	-	-	-	-1	-	VGNC	-	-	-	-	-	-	-
.	1:146989719-146989719	C	LOW	intron_variant	MODIFIER	RUNX1	ENSBTAG00000004742	Transcript	ENSBTAT00000072096	protein_coding	-	06-May	-	-	-	-	-	-	-	-	-	-1	-	VGNC	-	-	-	-	-	-	-
.	1:146989719-146989719	T	LOW	intron_variant	MODIFIER	RUNX1	ENSBTAG00000004742	Transcript	ENSBTAT00000072096	protein_coding	-	06-May	-	-	-	-	-	-	-	-	-	-1	-	VGNC	-	-	-	-	-	-	-
.	1:146989719-146989719	C	LOW	intron_variant	MODIFIER	RUNX1	ENSBTAG00000004742	Transcript	ENSBTAT00000072102	protein_coding	-	06-May	-	-	-	-	-	-	-	-	-	-1	-	VGNC	-	-	-	-	-	-	-
.	1:146989719-146989719	T	LOW	intron_variant	MODIFIER	RUNX1	ENSBTAG00000004742	Transcript	ENSBTAT00000072102	protein_coding	-	06-May	-	-	-	-	-	-	-	-	-	-1	-	VGNC	-	-	-	-	-	-	-
.	1:146989719-146989719	C	LOW	intron_variant	MODIFIER	RUNX1	ENSBTAG00000004742	Transcript	ENSBTAT00000076424	protein_coding	-	07-Jun	-	-	-	-	-	-	-	-	-	-1	-	VGNC	-	-	-	-	-	-	-
.	1:146989719-146989719	T	LOW	intron_variant	MODIFIER	RUNX1	ENSBTAG00000004742	Transcript	ENSBTAT00000076424	protein_coding	-	07-Jun	-	-	-	-	-	-	-	-	-	-1	-	VGNC	-	-	-	-	-	-	-
.	1:147008946-147008946	T	LOW	intron_variant	MODIFIER	RUNX1	ENSBTAG00000004742	Transcript	ENSBTAT00000006224	protein_coding	-	08-Jul	-	-	-	-	-	-	-	-	-	-1	-	VGNC	-	-	-	-	-	-	-
.	1:147008946-147008946	T	LOW	intron_variant	MODIFIER	RUNX1	ENSBTAG00000004742	Transcript	ENSBTAT00000072096	protein_coding	-	06-May	-	-	-	-	-	-	-	-	-	-1	-	VGNC	-	-	-	-	-	-	-
.	1:147008946-147008946	T	LOW	intron_variant	MODIFIER	RUNX1	ENSBTAG00000004742	Transcript	ENSBTAT00000072102	protein_coding	-	06-May	-	-	-	-	-	-	-	-	-	-1	-	VGNC	-	-	-	-	-	-	-
.	1:147008946-147008946	T	LOW	intron_variant	MODIFIER	RUNX1	ENSBTAG00000004742	Transcript	ENSBTAT00000076424	protein_coding	-	07-Jun	-	-	-	-	-	-	-	-	-	-1	-	VGNC	-	-	-	-	-	-	-
.	1:147010337-147010337	G	LOW	intron_variant	MODIFIER	RUNX1	ENSBTAG00000004742	Transcript	ENSBTAT00000006224	protein_coding	-	08-Jul	-	-	-	-	-	-	-	-	-	-1	-	VGNC	-	-	-	-	-	-	-
.	1:147010337-147010337	G	LOW	intron_variant	MODIFIER	RUNX1	ENSBTAG00000004742	Transcript	ENSBTAT00000072096	protein_coding	-	06-May	-	-	-	-	-	-	-	-	-	-1	-	VGNC	-	-	-	-	-	-	-
.	1:147010337-147010337	G	LOW	intron_variant	MODIFIER	RUNX1	ENSBTAG00000004742	Transcript	ENSBTAT00000072102	protein_coding	-	06-May	-	-	-	-	-	-	-	-	-	-1	-	VGNC	-	-	-	-	-	-	-
.	1:147010337-147010337	G	LOW	intron_variant	MODIFIER	RUNX1	ENSBTAG00000004742	Transcript	ENSBTAT00000076424	protein_coding	-	07-Jun	-	-	-	-	-	-	-	-	-	-1	-	VGNC	-	-	-	-	-	-	-
.	1:147017492-147017492	A	LOW	intron_variant	MODIFIER	RUNX1	ENSBTAG00000004742	Transcript	ENSBTAT00000006224	protein_coding	-	08-Jun	-	-	-	-	-	-	-	-	-	-1	-	VGNC	-	-	-	-	-	-	-
.	1:147017492-147017492	A	LOW	intron_variant	MODIFIER	RUNX1	ENSBTAG00000004742	Transcript	ENSBTAT00000072096	protein_coding	-	06-May	-	-	-	-	-	-	-	-	-	-1	-	VGNC	-	-	-	-	-	-	-
.	1:147017492-147017492	A	LOW	intron_variant	MODIFIER	RUNX1	ENSBTAG00000004742	Transcript	ENSBTAT00000072102	protein_coding	-	06-Apr	-	-	-	-	-	-	-	-	-	-1	-	VGNC	-	-	-	-	-	-	-
.	1:147017492-147017492	A	LOW	intron_variant	MODIFIER	RUNX1	ENSBTAG00000004742	Transcript	ENSBTAT00000076424	protein_coding	-	07-May	-	-	-	-	-	-	-	-	-	-1	-	VGNC	-	-	-	-	-	-	-
.	1:147018700-147018700	A	LOW	intron_variant	MODIFIER	RUNX1	ENSBTAG00000004742	Transcript	ENSBTAT00000006224	protein_coding	-	08-Jun	-	-	-	-	-	-	-	-	-	-1	-	VGNC	-	-	-	-	-	-	-
.	1:147018700-147018700	A	LOW	intron_variant	MODIFIER	RUNX1	ENSBTAG00000004742	Transcript	ENSBTAT00000072096	protein_coding	-	06-May	-	-	-	-	-	-	-	-	-	-1	-	VGNC	-	-	-	-	-	-	-
.	1:147018700-147018700	A	LOW	intron_variant	MODIFIER	RUNX1	ENSBTAG00000004742	Transcript	ENSBTAT00000072102	protein_coding	-	06-Apr	-	-	-	-	-	-	-	-	-	-1	-	VGNC	-	-	-	-	-	-	-
.	1:147018700-147018700	A	LOW	intron_variant	MODIFIER	RUNX1	ENSBTAG00000004742	Transcript	ENSBTAT00000076424	protein_coding	-	07-May	-	-	-	-	-	-	-	-	-	-1	-	VGNC	-	-	-	-	-	-	-
.	1:147038676-147038676	T	LOW	intron_variant	MODIFIER	RUNX1	ENSBTAG00000004742	Transcript	ENSBTAT00000006224	protein_coding	-	08-Jun	-	-	-	-	-	-	-	-	-	-1	-	VGNC	-	-	-	-	-	-	-
.	1:147038676-147038676	T	LOW	intron_variant	MODIFIER	RUNX1	ENSBTAG00000004742	Transcript	ENSBTAT00000072096	protein_coding	-	06-May	-	-	-	-	-	-	-	-	-	-1	-	VGNC	-	-	-	-	-	-	-
.	1:147038676-147038676	T	LOW	intron_variant	MODIFIER	RUNX1	ENSBTAG00000004742	Transcript	ENSBTAT00000072102	protein_coding	-	06-Apr	-	-	-	-	-	-	-	-	-	-1	-	VGNC	-	-	-	-	-	-	-
.	1:147038676-147038676	T	LOW	intron_variant	MODIFIER	RUNX1	ENSBTAG00000004742	Transcript	ENSBTAT00000076424	protein_coding	-	07-May	-	-	-	-	-	-	-	-	-	-1	-	VGNC	-	-	-	-	-	-	-
.	1:147407986-147407986	T	LOW	intergenic_variant	MODIFIER	-	-	-	-	-	-	-	-	-	-	-	-	-	-	-	-	-	-	-	-	-	-	-	-	-	-
.	1:147568305-147568305	G	LOW	intergenic_variant	MODIFIER	-	-	-	-	-	-	-	-	-	-	-	-	-	-	-	-	-	-	-	-	-	-	-	-	-	-
.	1:147585982-147585982	A	LOW	intergenic_variant	MODIFIER	-	-	-	-	-	-	-	-	-	-	-	-	-	-	-	-	-	-	-	-	-	-	-	-	-	-
.	1:147588768-147588768	T	LOW	intergenic_variant	MODIFIER	-	-	-	-	-	-	-	-	-	-	-	-	-	-	-	-	-	-	-	-	-	-	-	-	-	-
.	1:147589444-147589444	G	LOW	intergenic_variant	MODIFIER	-	-	-	-	-	-	-	-	-	-	-	-	-	-	-	-	-	-	-	-	-	-	-	-	-	-
.	1:147589523-147589523	G	LOW	intergenic_variant	MODIFIER	-	-	-	-	-	-	-	-	-	-	-	-	-	-	-	-	-	-	-	-	-	-	-	-	-	-
.	1:147589983-147589983	C	LOW	intergenic_variant	MODIFIER	-	-	-	-	-	-	-	-	-	-	-	-	-	-	-	-	-	-	-	-	-	-	-	-	-	-
.	1:147589996-147589996	A	LOW	intergenic_variant	MODIFIER	-	-	-	-	-	-	-	-	-	-	-	-	-	-	-	-	-	-	-	-	-	-	-	-	-	-
.	1:147590516-147590516	C	LOW	intergenic_variant	MODIFIER	-	-	-	-	-	-	-	-	-	-	-	-	-	-	-	-	-	-	-	-	-	-	-	-	-	-
.	1:147590812-147590812	T	LOW	intergenic_variant	MODIFIER	-	-	-	-	-	-	-	-	-	-	-	-	-	-	-	-	-	-	-	-	-	-	-	-	-	-
.	1:147591222-147591222	G	LOW	intergenic_variant	MODIFIER	-	-	-	-	-	-	-	-	-	-	-	-	-	-	-	-	-	-	-	-	-	-	-	-	-	-
.	1:147591239-147591239	G	LOW	intergenic_variant	MODIFIER	-	-	-	-	-	-	-	-	-	-	-	-	-	-	-	-	-	-	-	-	-	-	-	-	-	-
.	1:147591410-147591410	C	LOW	intergenic_variant	MODIFIER	-	-	-	-	-	-	-	-	-	-	-	-	-	-	-	-	-	-	-	-	-	-	-	-	-	-
.	1:147591439-147591439	G	LOW	intergenic_variant	MODIFIER	-	-	-	-	-	-	-	-	-	-	-	-	-	-	-	-	-	-	-	-	-	-	-	-	-	-
.	1:147591453-147591453	C	LOW	intergenic_variant	MODIFIER	-	-	-	-	-	-	-	-	-	-	-	-	-	-	-	-	-	-	-	-	-	-	-	-	-	-
.	1:147592061-147592061	T	LOW	intergenic_variant	MODIFIER	-	-	-	-	-	-	-	-	-	-	-	-	-	-	-	-	-	-	-	-	-	-	-	-	-	-
.	1:147592231-147592231	G	LOW	intergenic_variant	MODIFIER	-	-	-	-	-	-	-	-	-	-	-	-	-	-	-	-	-	-	-	-	-	-	-	-	-	-
.	1:147593272-147593272	A	LOW	intergenic_variant	MODIFIER	-	-	-	-	-	-	-	-	-	-	-	-	-	-	-	-	-	-	-	-	-	-	-	-	-	-
.	1:147593341-147593341	T	LOW	intergenic_variant	MODIFIER	-	-	-	-	-	-	-	-	-	-	-	-	-	-	-	-	-	-	-	-	-	-	-	-	-	-
.	1:147594090-147594090	C	LOW	intergenic_variant	MODIFIER	-	-	-	-	-	-	-	-	-	-	-	-	-	-	-	-	-	-	-	-	-	-	-	-	-	-
.	1:147594378-147594378	G	LOW	intergenic_variant	MODIFIER	-	-	-	-	-	-	-	-	-	-	-	-	-	-	-	-	-	-	-	-	-	-	-	-	-	-
.	1:147594552-147594552	A	LOW	intergenic_variant	MODIFIER	-	-	-	-	-	-	-	-	-	-	-	-	-	-	-	-	-	-	-	-	-	-	-	-	-	-
.	1:147739197-147739197	A	LOW	intergenic_variant	MODIFIER	-	-	-	-	-	-	-	-	-	-	-	-	-	-	-	-	-	-	-	-	-	-	-	-	-	-
.	1:147746882-147746882	A	LOW	intergenic_variant	MODIFIER	-	-	-	-	-	-	-	-	-	-	-	-	-	-	-	-	-	-	-	-	-	-	-	-	-	-
.	1:147746902-147746902	G	LOW	intergenic_variant	MODIFIER	-	-	-	-	-	-	-	-	-	-	-	-	-	-	-	-	-	-	-	-	-	-	-	-	-	-
.	1:147761446-147761446	A	LOW	intergenic_variant	MODIFIER	-	-	-	-	-	-	-	-	-	-	-	-	-	-	-	-	-	-	-	-	-	-	-	-	-	-
.	1:147761452-147761452	G	LOW	intergenic_variant	MODIFIER	-	-	-	-	-	-	-	-	-	-	-	-	-	-	-	-	-	-	-	-	-	-	-	-	-	-
.	1:147761481-147761481	C	LOW	intergenic_variant	MODIFIER	-	-	-	-	-	-	-	-	-	-	-	-	-	-	-	-	-	-	-	-	-	-	-	-	-	-
.	1:147766644-147766644	T	LOW	intergenic_variant	MODIFIER	-	-	-	-	-	-	-	-	-	-	-	-	-	-	-	-	-	-	-	-	-	-	-	-	-	-
.	1:147766645-147766645	G	LOW	intergenic_variant	MODIFIER	-	-	-	-	-	-	-	-	-	-	-	-	-	-	-	-	-	-	-	-	-	-	-	-	-	-
.	1:147766739-147766739	G	LOW	intergenic_variant	MODIFIER	-	-	-	-	-	-	-	-	-	-	-	-	-	-	-	-	-	-	-	-	-	-	-	-	-	-
.	1:147769600-147769600	G	LOW	intergenic_variant	MODIFIER	-	-	-	-	-	-	-	-	-	-	-	-	-	-	-	-	-	-	-	-	-	-	-	-	-	-
.	1:147812695-147812695	T	LOW	intergenic_variant	MODIFIER	-	-	-	-	-	-	-	-	-	-	-	-	-	-	-	-	-	-	-	-	-	-	-	-	-	-
.	1:147824694-147824694	A	LOW	intergenic_variant	MODIFIER	-	-	-	-	-	-	-	-	-	-	-	-	-	-	-	-	-	-	-	-	-	-	-	-	-	-
.	1:147839365-147839365	T	LOW	intergenic_variant	MODIFIER	-	-	-	-	-	-	-	-	-	-	-	-	-	-	-	-	-	-	-	-	-	-	-	-	-	-
.	1:148678314-148678314	C	LOW	intron_variant	MODIFIER	CHAF1B	ENSBTAG00000011880	Transcript	ENSBTAT00000015764	protein_coding	-	12-Sep	-	-	-	-	-	-	-	-	-	1	-	VGNC	-	-	-	-	-	-	-
.	1:148678314-148678314	C	LOW	intron_variant	MODIFIER	CHAF1B	ENSBTAG00000011880	Transcript	ENSBTAT00000082170	protein_coding	-	13-Oct	-	-	-	-	-	-	-	-	-	1	-	VGNC	-	-	-	-	-	-	-
.	1:149920036-149920036	A	LOW	intron_variant	MODIFIER	KCNJ6	ENSBTAG00000037616	Transcript	ENSBTAT00000009059	protein_coding	-	03-Feb	-	-	-	-	-	-	-	-	-	-1	-	VGNC	-	-	-	-	-	-	-
.	1:149920036-149920036	A	LOW	intron_variant	MODIFIER	KCNJ6	ENSBTAG00000037616	Transcript	ENSBTAT00000052335	protein_coding	-	03-Feb	-	-	-	-	-	-	-	-	-	-1	-	VGNC	-	-	-	-	-	-	-
.	1:150023756-150023756	C	LOW	intron_variant	MODIFIER	KCNJ6	ENSBTAG00000037616	Transcript	ENSBTAT00000009059	protein_coding	-	03-Feb	-	-	-	-	-	-	-	-	-	-1	-	VGNC	-	-	-	-	-	-	-
.	1:150023756-150023756	C	LOW	intron_variant	MODIFIER	KCNJ6	ENSBTAG00000037616	Transcript	ENSBTAT00000052335	protein_coding	-	03-Feb	-	-	-	-	-	-	-	-	-	-1	-	VGNC	-	-	-	-	-	-	-
.	1:150024299-150024299	C	LOW	intron_variant	MODIFIER	KCNJ6	ENSBTAG00000037616	Transcript	ENSBTAT00000009059	protein_coding	-	03-Feb	-	-	-	-	-	-	-	-	-	-1	-	VGNC	-	-	-	-	-	-	-
.	1:150024299-150024299	C	LOW	intron_variant	MODIFIER	KCNJ6	ENSBTAG00000037616	Transcript	ENSBTAT00000052335	protein_coding	-	03-Feb	-	-	-	-	-	-	-	-	-	-1	-	VGNC	-	-	-	-	-	-	-
.	1:150025501-150025501	G	LOW	intron_variant	MODIFIER	KCNJ6	ENSBTAG00000037616	Transcript	ENSBTAT00000009059	protein_coding	-	03-Feb	-	-	-	-	-	-	-	-	-	-1	-	VGNC	-	-	-	-	-	-	-
.	1:150025501-150025501	G	LOW	intron_variant	MODIFIER	KCNJ6	ENSBTAG00000037616	Transcript	ENSBTAT00000052335	protein_coding	-	03-Feb	-	-	-	-	-	-	-	-	-	-1	-	VGNC	-	-	-	-	-	-	-
.	1:150025632-150025632	G	LOW	intron_variant	MODIFIER	KCNJ6	ENSBTAG00000037616	Transcript	ENSBTAT00000009059	protein_coding	-	03-Feb	-	-	-	-	-	-	-	-	-	-1	-	VGNC	-	-	-	-	-	-	-
.	1:150025632-150025632	G	LOW	intron_variant	MODIFIER	KCNJ6	ENSBTAG00000037616	Transcript	ENSBTAT00000052335	protein_coding	-	03-Feb	-	-	-	-	-	-	-	-	-	-1	-	VGNC	-	-	-	-	-	-	-
.	1:150305085-150305085	G	LOW	intergenic_variant	MODIFIER	-	-	-	-	-	-	-	-	-	-	-	-	-	-	-	-	-	-	-	-	-	-	-	-	-	-
.	1:150305089-150305089	T	LOW	intergenic_variant	MODIFIER	-	-	-	-	-	-	-	-	-	-	-	-	-	-	-	-	-	-	-	-	-	-	-	-	-	-
.	1:150305829-150305829	T	LOW	intergenic_variant	MODIFIER	-	-	-	-	-	-	-	-	-	-	-	-	-	-	-	-	-	-	-	-	-	-	-	-	-	-
.	1:150349679-150349679	G	LOW	intergenic_variant	MODIFIER	-	-	-	-	-	-	-	-	-	-	-	-	-	-	-	-	-	-	-	-	-	-	-	-	-	-
.	1:150350957-150350957	C	LOW	intergenic_variant	MODIFIER	-	-	-	-	-	-	-	-	-	-	-	-	-	-	-	-	-	-	-	-	-	-	-	-	-	-
.	1:150386635-150386635	C	LOW	intergenic_variant	MODIFIER	-	-	-	-	-	-	-	-	-	-	-	-	-	-	-	-	-	-	-	-	-	-	-	-	-	-
.	1:150450746-150450746	C	LOW	intergenic_variant	MODIFIER	-	-	-	-	-	-	-	-	-	-	-	-	-	-	-	-	-	-	-	-	-	-	-	-	-	-
.	1:150450770-150450770	C	LOW	intergenic_variant	MODIFIER	-	-	-	-	-	-	-	-	-	-	-	-	-	-	-	-	-	-	-	-	-	-	-	-	-	-
.	1:150457261-150457261	G	LOW	intergenic_variant	MODIFIER	-	-	-	-	-	-	-	-	-	-	-	-	-	-	-	-	-	-	-	-	-	-	-	-	-	-
.	1:150654563-150654563	T	LOW	intergenic_variant	MODIFIER	-	-	-	-	-	-	-	-	-	-	-	-	-	-	-	-	-	-	-	-	-	-	-	-	-	-
.	1:150654666-150654666	G	LOW	intergenic_variant	MODIFIER	-	-	-	-	-	-	-	-	-	-	-	-	-	-	-	-	-	-	-	-	-	-	-	-	-	-
.	1:150696230-150696230	C	LOW	intron_variant	MODIFIER	ERG	ENSBTAG00000011001	Transcript	ENSBTAT00000014608	protein_coding	-	08-Mar	-	-	-	-	-	-	-	-	-	-1	-	VGNC	-	-	-	-	-	-	-
.	1:150696230-150696230	C	LOW	intron_variant	MODIFIER	ERG	ENSBTAG00000011001	Transcript	ENSBTAT00000072024	protein_coding	-	09-Mar	-	-	-	-	-	-	-	-	-	-1	-	VGNC	-	-	-	-	-	-	-
.	1:150696230-150696230	C	LOW	intron_variant	MODIFIER	ERG	ENSBTAG00000011001	Transcript	ENSBTAT00000076185	protein_coding	-	08-Mar	-	-	-	-	-	-	-	-	-	-1	-	VGNC	-	-	-	-	-	-	-
.	1:150696230-150696230	C	LOW	intron_variant	MODIFIER	ERG	ENSBTAG00000011001	Transcript	ENSBTAT00000080229	protein_coding	-	07-Mar	-	-	-	-	-	-	-	-	-	-1	-	VGNC	-	-	-	-	-	-	-
.	1:150703562-150703562	G	LOW	intron_variant	MODIFIER	ERG	ENSBTAG00000011001	Transcript	ENSBTAT00000014608	protein_coding	-	08-Mar	-	-	-	-	-	-	-	-	-	-1	-	VGNC	-	-	-	-	-	-	-
.	1:150703562-150703562	G	LOW	intron_variant	MODIFIER	ERG	ENSBTAG00000011001	Transcript	ENSBTAT00000072024	protein_coding	-	09-Mar	-	-	-	-	-	-	-	-	-	-1	-	VGNC	-	-	-	-	-	-	-
.	1:150703562-150703562	G	LOW	intron_variant	MODIFIER	ERG	ENSBTAG00000011001	Transcript	ENSBTAT00000076185	protein_coding	-	08-Mar	-	-	-	-	-	-	-	-	-	-1	-	VGNC	-	-	-	-	-	-	-
.	1:150703562-150703562	G	LOW	intron_variant	MODIFIER	ERG	ENSBTAG00000011001	Transcript	ENSBTAT00000080229	protein_coding	-	07-Mar	-	-	-	-	-	-	-	-	-	-1	-	VGNC	-	-	-	-	-	-	-
.	1:150900893-150900893	T	LOW	intergenic_variant	MODIFIER	-	-	-	-	-	-	-	-	-	-	-	-	-	-	-	-	-	-	-	-	-	-	-	-	-	-
.	1:151451956-151451956	T	LOW	intergenic_variant	MODIFIER	-	-	-	-	-	-	-	-	-	-	-	-	-	-	-	-	-	-	-	-	-	-	-	-	-	-
.	1:152380580-152380580	T	LOW	intergenic_variant	MODIFIER	-	-	-	-	-	-	-	-	-	-	-	-	-	-	-	-	-	-	-	-	-	-	-	-	-	-
.	1:153589446-153589446	G	LOW	intergenic_variant	MODIFIER	-	-	-	-	-	-	-	-	-	-	-	-	-	-	-	-	-	-	-	-	-	-	-	-	-	-
.	1:154023814-154023814	G	LOW	intron_variant	MODIFIER	PLCL2	ENSBTAG00000009942	Transcript	ENSBTAT00000013117	protein_coding	-	05-Mar	-	-	-	-	-	-	-	-	-	1	-	VGNC	-	-	-	-	-	-	-
.	1:154150138-154150138	T	LOW	intron_variant	MODIFIER	TBC1D5	ENSBTAG00000030581	Transcript	ENSBTAT00000043194	protein_coding	-	17/21	-	-	-	-	-	-	-	-	-	-1	-	VGNC	-	-	-	-	-	-	-
.	1:154150138-154150138	T	LOW	intron_variant	MODIFIER	TBC1D5	ENSBTAG00000030581	Transcript	ENSBTAT00000074279	protein_coding	-	18/22	-	-	-	-	-	-	-	-	-	-1	-	VGNC	-	-	-	-	-	-	-
.	1:154150138-154150138	T	LOW	intron_variant	MODIFIER	TBC1D5	ENSBTAG00000030581	Transcript	ENSBTAT00000083881	protein_coding	-	17/21	-	-	-	-	-	-	-	-	-	-1	-	VGNC	-	-	-	-	-	-	-
.	1:154342900-154342900	T	LOW	intron_variant	MODIFIER	TBC1D5	ENSBTAG00000030581	Transcript	ENSBTAT00000043193	protein_coding	-	11-Jul	-	-	-	-	-	-	-	-	-	-1	-	VGNC	-	-	-	-	-	-	-
.	1:154342900-154342900	T	LOW	intron_variant	MODIFIER	TBC1D5	ENSBTAG00000030581	Transcript	ENSBTAT00000043194	protein_coding	-	21-Aug	-	-	-	-	-	-	-	-	-	-1	-	VGNC	-	-	-	-	-	-	-
.	1:154342900-154342900	T	LOW	intron_variant	MODIFIER	TBC1D5	ENSBTAG00000030581	Transcript	ENSBTAT00000074279	protein_coding	-	22-Sep	-	-	-	-	-	-	-	-	-	-1	-	VGNC	-	-	-	-	-	-	-
.	1:154342900-154342900	T	LOW	intron_variant	MODIFIER	TBC1D5	ENSBTAG00000030581	Transcript	ENSBTAT00000083881	protein_coding	-	21-Sep	-	-	-	-	-	-	-	-	-	-1	-	VGNC	-	-	-	-	-	-	-
.	1:154343098-154343098	T	LOW	intron_variant	MODIFIER	TBC1D5	ENSBTAG00000030581	Transcript	ENSBTAT00000043193	protein_coding	-	11-Jul	-	-	-	-	-	-	-	-	-	-1	-	VGNC	-	-	-	-	-	-	-
.	1:154343098-154343098	T	LOW	intron_variant	MODIFIER	TBC1D5	ENSBTAG00000030581	Transcript	ENSBTAT00000043194	protein_coding	-	21-Aug	-	-	-	-	-	-	-	-	-	-1	-	VGNC	-	-	-	-	-	-	-
.	1:154343098-154343098	T	LOW	intron_variant	MODIFIER	TBC1D5	ENSBTAG00000030581	Transcript	ENSBTAT00000074279	protein_coding	-	22-Sep	-	-	-	-	-	-	-	-	-	-1	-	VGNC	-	-	-	-	-	-	-
.	1:154343098-154343098	T	LOW	intron_variant	MODIFIER	TBC1D5	ENSBTAG00000030581	Transcript	ENSBTAT00000083881	protein_coding	-	21-Sep	-	-	-	-	-	-	-	-	-	-1	-	VGNC	-	-	-	-	-	-	-
.	1:154343246-154343246	C	LOW	intron_variant	MODIFIER	TBC1D5	ENSBTAG00000030581	Transcript	ENSBTAT00000043193	protein_coding	-	11-Jul	-	-	-	-	-	-	-	-	-	-1	-	VGNC	-	-	-	-	-	-	-
.	1:154343246-154343246	C	LOW	intron_variant	MODIFIER	TBC1D5	ENSBTAG00000030581	Transcript	ENSBTAT00000043194	protein_coding	-	21-Aug	-	-	-	-	-	-	-	-	-	-1	-	VGNC	-	-	-	-	-	-	-
.	1:154343246-154343246	C	LOW	intron_variant	MODIFIER	TBC1D5	ENSBTAG00000030581	Transcript	ENSBTAT00000074279	protein_coding	-	22-Sep	-	-	-	-	-	-	-	-	-	-1	-	VGNC	-	-	-	-	-	-	-
.	1:154343246-154343246	C	LOW	intron_variant	MODIFIER	TBC1D5	ENSBTAG00000030581	Transcript	ENSBTAT00000083881	protein_coding	-	21-Sep	-	-	-	-	-	-	-	-	-	-1	-	VGNC	-	-	-	-	-	-	-
.	1:154345282-154345282	G	LOW	intron_variant	MODIFIER	TBC1D5	ENSBTAG00000030581	Transcript	ENSBTAT00000043193	protein_coding	-	11-Jul	-	-	-	-	-	-	-	-	-	-1	-	VGNC	-	-	-	-	-	-	-
.	1:154345282-154345282	G	LOW	intron_variant	MODIFIER	TBC1D5	ENSBTAG00000030581	Transcript	ENSBTAT00000043194	protein_coding	-	21-Aug	-	-	-	-	-	-	-	-	-	-1	-	VGNC	-	-	-	-	-	-	-
.	1:154345282-154345282	G	LOW	intron_variant	MODIFIER	TBC1D5	ENSBTAG00000030581	Transcript	ENSBTAT00000074279	protein_coding	-	22-Sep	-	-	-	-	-	-	-	-	-	-1	-	VGNC	-	-	-	-	-	-	-
.	1:154345282-154345282	G	LOW	intron_variant	MODIFIER	TBC1D5	ENSBTAG00000030581	Transcript	ENSBTAT00000083881	protein_coding	-	21-Sep	-	-	-	-	-	-	-	-	-	-1	-	VGNC	-	-	-	-	-	-	-
.	1:154345779-154345779	G	LOW	intron_variant	MODIFIER	TBC1D5	ENSBTAG00000030581	Transcript	ENSBTAT00000043193	protein_coding	-	11-Jul	-	-	-	-	-	-	-	-	-	-1	-	VGNC	-	-	-	-	-	-	-
.	1:154345779-154345779	G	LOW	intron_variant	MODIFIER	TBC1D5	ENSBTAG00000030581	Transcript	ENSBTAT00000043194	protein_coding	-	21-Aug	-	-	-	-	-	-	-	-	-	-1	-	VGNC	-	-	-	-	-	-	-
.	1:154345779-154345779	G	LOW	intron_variant	MODIFIER	TBC1D5	ENSBTAG00000030581	Transcript	ENSBTAT00000074279	protein_coding	-	22-Sep	-	-	-	-	-	-	-	-	-	-1	-	VGNC	-	-	-	-	-	-	-
.	1:154345779-154345779	G	LOW	intron_variant	MODIFIER	TBC1D5	ENSBTAG00000030581	Transcript	ENSBTAT00000083881	protein_coding	-	21-Sep	-	-	-	-	-	-	-	-	-	-1	-	VGNC	-	-	-	-	-	-	-
.	1:154391000-154391000	A	LOW	intron_variant	MODIFIER	TBC1D5	ENSBTAG00000030581	Transcript	ENSBTAT00000043193	protein_coding	-	11-Jan	-	-	-	-	-	-	-	-	-	-1	-	VGNC	-	-	-	-	-	-	-
.	1:154391000-154391000	A	LOW	intron_variant	MODIFIER	TBC1D5	ENSBTAG00000030581	Transcript	ENSBTAT00000043194	protein_coding	-	21-Feb	-	-	-	-	-	-	-	-	-	-1	-	VGNC	-	-	-	-	-	-	-
.	1:154391000-154391000	A	LOW	intron_variant	MODIFIER	TBC1D5	ENSBTAG00000030581	Transcript	ENSBTAT00000074279	protein_coding	-	22-Mar	-	-	-	-	-	-	-	-	-	-1	-	VGNC	-	-	-	-	-	-	-
.	1:154391000-154391000	A	LOW	intron_variant	MODIFIER	TBC1D5	ENSBTAG00000030581	Transcript	ENSBTAT00000083881	protein_coding	-	21-Mar	-	-	-	-	-	-	-	-	-	-1	-	VGNC	-	-	-	-	-	-	-
.	1:154440533-154440533	C	LOW	intron_variant	MODIFIER	TBC1D5	ENSBTAG00000030581	Transcript	ENSBTAT00000043193	protein_coding	-	11-Jan	-	-	-	-	-	-	-	-	-	-1	-	VGNC	-	-	-	-	-	-	-
.	1:154440533-154440533	C	LOW	intron_variant	MODIFIER	TBC1D5	ENSBTAG00000030581	Transcript	ENSBTAT00000043194	protein_coding	-	21-Feb	-	-	-	-	-	-	-	-	-	-1	-	VGNC	-	-	-	-	-	-	-
.	1:154440533-154440533	C	LOW	intron_variant	MODIFIER	TBC1D5	ENSBTAG00000030581	Transcript	ENSBTAT00000074279	protein_coding	-	22-Mar	-	-	-	-	-	-	-	-	-	-1	-	VGNC	-	-	-	-	-	-	-
.	1:154440533-154440533	C	LOW	intron_variant	MODIFIER	TBC1D5	ENSBTAG00000030581	Transcript	ENSBTAT00000083881	protein_coding	-	21-Mar	-	-	-	-	-	-	-	-	-	-1	-	VGNC	-	-	-	-	-	-	-
.	1:154569183-154569183	G	LOW	intron_variant	MODIFIER	TBC1D5	ENSBTAG00000030581	Transcript	ENSBTAT00000043194	protein_coding	-	21-Jan	-	-	-	-	-	-	-	-	-	-1	-	VGNC	-	-	-	-	-	-	-
.	1:154569183-154569183	G	LOW	intron_variant	MODIFIER	TBC1D5	ENSBTAG00000030581	Transcript	ENSBTAT00000074279	protein_coding	-	22-Jan	-	-	-	-	-	-	-	-	-	-1	-	VGNC	-	-	-	-	-	-	-
.	1:154569183-154569183	G	LOW	intron_variant	MODIFIER	TBC1D5	ENSBTAG00000030581	Transcript	ENSBTAT00000083881	protein_coding	-	21-Jan	-	-	-	-	-	-	-	-	-	-1	-	VGNC	-	-	-	-	-	-	-
.	1:154945828-154945828	T	LOW	intergenic_variant	MODIFIER	-	-	-	-	-	-	-	-	-	-	-	-	-	-	-	-	-	-	-	-	-	-	-	-	-	-
.	1:155745134-155745134	T	LOW	intergenic_variant	MODIFIER	-	-	-	-	-	-	-	-	-	-	-	-	-	-	-	-	-	-	-	-	-	-	-	-	-	-
.	1:155828710-155828710	T	LOW	intergenic_variant	MODIFIER	-	-	-	-	-	-	-	-	-	-	-	-	-	-	-	-	-	-	-	-	-	-	-	-	-	-
.	1:156104318-156104318	T	LOW	intergenic_variant	MODIFIER	-	-	-	-	-	-	-	-	-	-	-	-	-	-	-	-	-	-	-	-	-	-	-	-	-	-
.	10:913405-913405	T	LOW	intron_variant	MODIFIER	MCC	ENSBTAG00000035858	Transcript	ENSBTAT00000050344	protein_coding	-	16-Jun	-	-	-	-	-	-	-	-	-	1	-	VGNC	-	-	-	-	-	-	-
.	10:913405-913405	T	LOW	intron_variant	MODIFIER	MCC	ENSBTAG00000035858	Transcript	ENSBTAT00000084324	protein_coding	-	16-Jun	-	-	-	-	-	-	-	-	-	1	-	VGNC	-	-	-	-	-	-	-
.	10:931407-931407	A	LOW	intron_variant	MODIFIER	MCC	ENSBTAG00000035858	Transcript	ENSBTAT00000050344	protein_coding	-	16-Oct	-	-	-	-	-	-	-	-	-	1	-	VGNC	-	-	-	-	-	-	-
.	10:931407-931407	A	LOW	intron_variant	MODIFIER	MCC	ENSBTAG00000035858	Transcript	ENSBTAT00000084324	protein_coding	-	16-Oct	-	-	-	-	-	-	-	-	-	1	-	VGNC	-	-	-	-	-	-	-
.	10:1102817-1102817	A	LOW	intron_variant	MODIFIER	REEP5	ENSBTAG00000012804	Transcript	ENSBTAT00000017009	protein_coding	-	04-Feb	-	-	-	-	-	-	-	-	-	1	-	VGNC	-	-	-	-	-	-	-
.	10:1102817-1102817	A	LOW	intron_variant	MODIFIER	REEP5	ENSBTAG00000012804	Transcript	ENSBTAT00000073647	protein_coding	-	03-Feb	-	-	-	-	-	-	-	-	-	1	-	VGNC	-	-	-	-	-	-	-
.	10:1468253-1468253	C	LOW	intergenic_variant	MODIFIER	-	-	-	-	-	-	-	-	-	-	-	-	-	-	-	-	-	-	-	-	-	-	-	-	-	-
.	10:1468253-1468253	G	LOW	intergenic_variant	MODIFIER	-	-	-	-	-	-	-	-	-	-	-	-	-	-	-	-	-	-	-	-	-	-	-	-	-	-
.	10:1742146-1742146	A	LOW	intron_variant	MODIFIER	EPB41L4A	ENSBTAG00000014750	Transcript	ENSBTAT00000019627	protein_coding	-	22-Dec	-	-	-	-	-	-	-	-	-	1	-	VGNC	-	-	-	-	-	-	-
.	10:1742146-1742146	A	LOW	intron_variant	MODIFIER	EPB41L4A	ENSBTAG00000014750	Transcript	ENSBTAT00000069465	protein_coding	-	21-Dec	-	-	-	-	-	-	-	-	-	1	-	VGNC	-	-	-	-	-	-	-
.	10:1742146-1742146	A	LOW	intron_variant	MODIFIER	EPB41L4A	ENSBTAG00000014750	Transcript	ENSBTAT00000069491	protein_coding	-	21-Dec	-	-	-	-	-	-	-	-	-	1	-	VGNC	-	-	-	-	-	-	-
.	10:1742146-1742146	A	LOW	intron_variant	MODIFIER	EPB41L4A	ENSBTAG00000014750	Transcript	ENSBTAT00000071153	protein_coding	-	21-Nov	-	-	-	-	-	-	-	-	-	1	-	VGNC	-	-	-	-	-	-	-
.	10:1742146-1742146	A	LOW	intron_variant	MODIFIER	EPB41L4A	ENSBTAG00000014750	Transcript	ENSBTAT00000075744	protein_coding	-	20-Dec	-	-	-	-	-	-	-	-	-	1	-	VGNC	-	-	-	-	-	-	-
.	10:1742146-1742146	A	LOW	intron_variant	MODIFIER	EPB41L4A	ENSBTAG00000014750	Transcript	ENSBTAT00000076511	protein_coding	-	20-Dec	-	-	-	-	-	-	-	-	-	1	-	VGNC	-	-	-	-	-	-	-
.	10:1742146-1742146	A	LOW	intron_variant	MODIFIER	EPB41L4A	ENSBTAG00000014750	Transcript	ENSBTAT00000082803	protein_coding	-	22-Dec	-	-	-	-	-	-	-	-	-	1	-	VGNC	-	-	-	-	-	-	-
.	10:1742146-1742146	A	LOW	intron_variant	MODIFIER	EPB41L4A	ENSBTAG00000014750	Transcript	ENSBTAT00000086666	protein_coding	-	22-Dec	-	-	-	-	-	-	-	-	-	1	-	VGNC	-	-	-	-	-	-	-
.	10:1763993-1763993	C	LOW	intron_variant	MODIFIER	EPB41L4A	ENSBTAG00000014750	Transcript	ENSBTAT00000019627	protein_coding	-	22-Dec	-	-	-	-	-	-	-	-	-	1	-	VGNC	-	-	-	-	-	-	-
.	10:1763993-1763993	C	LOW	intron_variant	MODIFIER	EPB41L4A	ENSBTAG00000014750	Transcript	ENSBTAT00000069465	protein_coding	-	21-Dec	-	-	-	-	-	-	-	-	-	1	-	VGNC	-	-	-	-	-	-	-
.	10:1763993-1763993	C	LOW	intron_variant	MODIFIER	EPB41L4A	ENSBTAG00000014750	Transcript	ENSBTAT00000069491	protein_coding	-	21-Dec	-	-	-	-	-	-	-	-	-	1	-	VGNC	-	-	-	-	-	-	-
.	10:1763993-1763993	C	LOW	intron_variant	MODIFIER	EPB41L4A	ENSBTAG00000014750	Transcript	ENSBTAT00000071153	protein_coding	-	21-Nov	-	-	-	-	-	-	-	-	-	1	-	VGNC	-	-	-	-	-	-	-
.	10:1763993-1763993	C	LOW	intron_variant	MODIFIER	EPB41L4A	ENSBTAG00000014750	Transcript	ENSBTAT00000075744	protein_coding	-	20-Dec	-	-	-	-	-	-	-	-	-	1	-	VGNC	-	-	-	-	-	-	-
.	10:1763993-1763993	C	LOW	intron_variant	MODIFIER	EPB41L4A	ENSBTAG00000014750	Transcript	ENSBTAT00000076511	protein_coding	-	20-Dec	-	-	-	-	-	-	-	-	-	1	-	VGNC	-	-	-	-	-	-	-
.	10:1763993-1763993	C	LOW	intron_variant	MODIFIER	EPB41L4A	ENSBTAG00000014750	Transcript	ENSBTAT00000082803	protein_coding	-	22-Dec	-	-	-	-	-	-	-	-	-	1	-	VGNC	-	-	-	-	-	-	-
.	10:1763993-1763993	C	LOW	intron_variant	MODIFIER	EPB41L4A	ENSBTAG00000014750	Transcript	ENSBTAT00000086666	protein_coding	-	22-Dec	-	-	-	-	-	-	-	-	-	1	-	VGNC	-	-	-	-	-	-	-
.	10:1764150-1764150	G	LOW	intron_variant	MODIFIER	EPB41L4A	ENSBTAG00000014750	Transcript	ENSBTAT00000019627	protein_coding	-	22-Dec	-	-	-	-	-	-	-	-	-	1	-	VGNC	-	-	-	-	-	-	-
.	10:1764150-1764150	G	LOW	intron_variant	MODIFIER	EPB41L4A	ENSBTAG00000014750	Transcript	ENSBTAT00000069465	protein_coding	-	21-Dec	-	-	-	-	-	-	-	-	-	1	-	VGNC	-	-	-	-	-	-	-
.	10:1764150-1764150	G	LOW	intron_variant	MODIFIER	EPB41L4A	ENSBTAG00000014750	Transcript	ENSBTAT00000069491	protein_coding	-	21-Dec	-	-	-	-	-	-	-	-	-	1	-	VGNC	-	-	-	-	-	-	-
.	10:1764150-1764150	G	LOW	intron_variant	MODIFIER	EPB41L4A	ENSBTAG00000014750	Transcript	ENSBTAT00000071153	protein_coding	-	21-Nov	-	-	-	-	-	-	-	-	-	1	-	VGNC	-	-	-	-	-	-	-
.	10:1764150-1764150	G	LOW	intron_variant	MODIFIER	EPB41L4A	ENSBTAG00000014750	Transcript	ENSBTAT00000075744	protein_coding	-	20-Dec	-	-	-	-	-	-	-	-	-	1	-	VGNC	-	-	-	-	-	-	-
.	10:1764150-1764150	G	LOW	intron_variant	MODIFIER	EPB41L4A	ENSBTAG00000014750	Transcript	ENSBTAT00000076511	protein_coding	-	20-Dec	-	-	-	-	-	-	-	-	-	1	-	VGNC	-	-	-	-	-	-	-
.	10:1764150-1764150	G	LOW	intron_variant	MODIFIER	EPB41L4A	ENSBTAG00000014750	Transcript	ENSBTAT00000082803	protein_coding	-	22-Dec	-	-	-	-	-	-	-	-	-	1	-	VGNC	-	-	-	-	-	-	-
.	10:1764150-1764150	G	LOW	intron_variant	MODIFIER	EPB41L4A	ENSBTAG00000014750	Transcript	ENSBTAT00000086666	protein_coding	-	22-Dec	-	-	-	-	-	-	-	-	-	1	-	VGNC	-	-	-	-	-	-	-
.	10:1764214-1764214	G	LOW	intron_variant	MODIFIER	EPB41L4A	ENSBTAG00000014750	Transcript	ENSBTAT00000019627	protein_coding	-	22-Dec	-	-	-	-	-	-	-	-	-	1	-	VGNC	-	-	-	-	-	-	-
.	10:1764214-1764214	G	LOW	intron_variant	MODIFIER	EPB41L4A	ENSBTAG00000014750	Transcript	ENSBTAT00000069465	protein_coding	-	21-Dec	-	-	-	-	-	-	-	-	-	1	-	VGNC	-	-	-	-	-	-	-
.	10:1764214-1764214	G	LOW	intron_variant	MODIFIER	EPB41L4A	ENSBTAG00000014750	Transcript	ENSBTAT00000069491	protein_coding	-	21-Dec	-	-	-	-	-	-	-	-	-	1	-	VGNC	-	-	-	-	-	-	-
.	10:1764214-1764214	G	LOW	intron_variant	MODIFIER	EPB41L4A	ENSBTAG00000014750	Transcript	ENSBTAT00000071153	protein_coding	-	21-Nov	-	-	-	-	-	-	-	-	-	1	-	VGNC	-	-	-	-	-	-	-
.	10:1764214-1764214	G	LOW	intron_variant	MODIFIER	EPB41L4A	ENSBTAG00000014750	Transcript	ENSBTAT00000075744	protein_coding	-	20-Dec	-	-	-	-	-	-	-	-	-	1	-	VGNC	-	-	-	-	-	-	-
.	10:1764214-1764214	G	LOW	intron_variant	MODIFIER	EPB41L4A	ENSBTAG00000014750	Transcript	ENSBTAT00000076511	protein_coding	-	20-Dec	-	-	-	-	-	-	-	-	-	1	-	VGNC	-	-	-	-	-	-	-
.	10:1764214-1764214	G	LOW	intron_variant	MODIFIER	EPB41L4A	ENSBTAG00000014750	Transcript	ENSBTAT00000082803	protein_coding	-	22-Dec	-	-	-	-	-	-	-	-	-	1	-	VGNC	-	-	-	-	-	-	-
.	10:1764214-1764214	G	LOW	intron_variant	MODIFIER	EPB41L4A	ENSBTAG00000014750	Transcript	ENSBTAT00000086666	protein_coding	-	22-Dec	-	-	-	-	-	-	-	-	-	1	-	VGNC	-	-	-	-	-	-	-
.	10:2193116-2193116	G	LOW	intergenic_variant	MODIFIER	-	-	-	-	-	-	-	-	-	-	-	-	-	-	-	-	-	-	-	-	-	-	-	-	-	-
.	10:2403447-2403447	C	LOW	intergenic_variant	MODIFIER	-	-	-	-	-	-	-	-	-	-	-	-	-	-	-	-	-	-	-	-	-	-	-	-	-	-
.	10:3992973-3992973	G	LOW	intron_variant	MODIFIER	TRIM36	ENSBTAG00000014027	Transcript	ENSBTAT00000018634	protein_coding	-	09-Mar	-	-	-	-	-	-	-	-	-	-1	-	VGNC	-	-	-	-	-	-	-
.	10:3992973-3992973	G	LOW	intron_variant	MODIFIER	TRIM36	ENSBTAG00000014027	Transcript	ENSBTAT00000068172	protein_coding	-	10-Apr	-	-	-	-	-	-	-	-	-	-1	-	VGNC	-	-	-	-	-	-	-
.	10:3992973-3992973	G	LOW	intron_variant	MODIFIER	TRIM36	ENSBTAG00000014027	Transcript	ENSBTAT00000085179	protein_coding	-	09-Mar	-	-	-	-	-	-	-	-	-	-1	-	VGNC	-	-	-	-	-	-	-
.	10:3997043-3997043	G	LOW	intron_variant	MODIFIER	TRIM36	ENSBTAG00000014027	Transcript	ENSBTAT00000018634	protein_coding	-	09-Feb	-	-	-	-	-	-	-	-	-	-1	-	VGNC	-	-	-	-	-	-	-
.	10:3997043-3997043	G	LOW	intron_variant	MODIFIER	TRIM36	ENSBTAG00000014027	Transcript	ENSBTAT00000068172	protein_coding	-	10-Mar	-	-	-	-	-	-	-	-	-	-1	-	VGNC	-	-	-	-	-	-	-
.	10:3997043-3997043	G	LOW	intron_variant	MODIFIER	TRIM36	ENSBTAG00000014027	Transcript	ENSBTAT00000085179	protein_coding	-	09-Feb	-	-	-	-	-	-	-	-	-	-1	-	VGNC	-	-	-	-	-	-	-
.	10:3997454-3997454	T	LOW	intron_variant	MODIFIER	TRIM36	ENSBTAG00000014027	Transcript	ENSBTAT00000018634	protein_coding	-	09-Feb	-	-	-	-	-	-	-	-	-	-1	-	VGNC	-	-	-	-	-	-	-
.	10:3997454-3997454	T	LOW	intron_variant	MODIFIER	TRIM36	ENSBTAG00000014027	Transcript	ENSBTAT00000068172	protein_coding	-	10-Mar	-	-	-	-	-	-	-	-	-	-1	-	VGNC	-	-	-	-	-	-	-
.	10:3997454-3997454	T	LOW	intron_variant	MODIFIER	TRIM36	ENSBTAG00000014027	Transcript	ENSBTAT00000085179	protein_coding	-	09-Feb	-	-	-	-	-	-	-	-	-	-1	-	VGNC	-	-	-	-	-	-	-
.	10:3997476-3997476	C	LOW	intron_variant	MODIFIER	TRIM36	ENSBTAG00000014027	Transcript	ENSBTAT00000018634	protein_coding	-	09-Feb	-	-	-	-	-	-	-	-	-	-1	-	VGNC	-	-	-	-	-	-	-
.	10:3997476-3997476	C	LOW	intron_variant	MODIFIER	TRIM36	ENSBTAG00000014027	Transcript	ENSBTAT00000068172	protein_coding	-	10-Mar	-	-	-	-	-	-	-	-	-	-1	-	VGNC	-	-	-	-	-	-	-
.	10:3997476-3997476	C	LOW	intron_variant	MODIFIER	TRIM36	ENSBTAG00000014027	Transcript	ENSBTAT00000085179	protein_coding	-	09-Feb	-	-	-	-	-	-	-	-	-	-1	-	VGNC	-	-	-	-	-	-	-
.	10:3997982-3997982	G	LOW	intron_variant	MODIFIER	TRIM36	ENSBTAG00000014027	Transcript	ENSBTAT00000018634	protein_coding	-	09-Feb	-	-	-	-	-	-	-	-	-	-1	-	VGNC	-	-	-	-	-	-	-
.	10:3997982-3997982	G	LOW	intron_variant	MODIFIER	TRIM36	ENSBTAG00000014027	Transcript	ENSBTAT00000068172	protein_coding	-	10-Mar	-	-	-	-	-	-	-	-	-	-1	-	VGNC	-	-	-	-	-	-	-
.	10:3997982-3997982	G	LOW	intron_variant	MODIFIER	TRIM36	ENSBTAG00000014027	Transcript	ENSBTAT00000085179	protein_coding	-	09-Feb	-	-	-	-	-	-	-	-	-	-1	-	VGNC	-	-	-	-	-	-	-
.	10:4056122-4056122	T	LOW	intron_variant	MODIFIER	PGGT1B	ENSBTAG00000001895	Transcript	ENSBTAT00000002466	protein_coding	-	08-Jul	-	-	-	-	-	-	-	-	-	-1	-	VGNC	-	-	-	-	-	-	-
.	10:4062821-4062821	A	LOW	intron_variant	MODIFIER	PGGT1B	ENSBTAG00000001895	Transcript	ENSBTAT00000002466	protein_coding	-	08-Jun	-	-	-	-	-	-	-	-	-	-1	-	VGNC	-	-	-	-	-	-	-
.	10:4376459-4376459	A	LOW	intron_variant	MODIFIER	FEM1C	ENSBTAG00000008699	Transcript	ENSBTAT00000011464	protein_coding	-	01-Jan	-	-	-	-	-	-	-	-	-	-1	-	VGNC	-	-	-	-	-	-	-
.	10:4409428-4409428	A	LOW	intergenic_variant	MODIFIER	-	-	-	-	-	-	-	-	-	-	-	-	-	-	-	-	-	-	-	-	-	-	-	-	-	-
.	10:4409486-4409486	C	LOW	intergenic_variant	MODIFIER	-	-	-	-	-	-	-	-	-	-	-	-	-	-	-	-	-	-	-	-	-	-	-	-	-	-
.	10:4598611-4598611	C	LOW	intergenic_variant	MODIFIER	-	-	-	-	-	-	-	-	-	-	-	-	-	-	-	-	-	-	-	-	-	-	-	-	-	-
.	10:4601323-4601323	C	LOW	intergenic_variant	MODIFIER	-	-	-	-	-	-	-	-	-	-	-	-	-	-	-	-	-	-	-	-	-	-	-	-	-	-
.	10:4601380-4601380	G	LOW	intergenic_variant	MODIFIER	-	-	-	-	-	-	-	-	-	-	-	-	-	-	-	-	-	-	-	-	-	-	-	-	-	-
.	10:4608531-4608531	C	LOW	intergenic_variant	MODIFIER	-	-	-	-	-	-	-	-	-	-	-	-	-	-	-	-	-	-	-	-	-	-	-	-	-	-
.	10:4716686-4716686	T	LOW	intron_variant	MODIFIER	AP3S1	ENSBTAG00000051386	Transcript	ENSBTAT00000068637	protein_coding	-	05-Jan	-	-	-	-	-	-	-	-	-	1	-	EntrezGene	-	-	-	-	-	-	-
.	10:4716686-4716686	T	LOW	intron_variant	MODIFIER	AP3S1	ENSBTAG00000051386	Transcript	ENSBTAT00000086199	protein_coding	-	05-Jan	-	-	-	-	-	-	-	-	-	1	-	EntrezGene	-	-	-	-	-	-	-
.	10:4812477-4812477	T	LOW	intergenic_variant	MODIFIER	-	-	-	-	-	-	-	-	-	-	-	-	-	-	-	-	-	-	-	-	-	-	-	-	-	-
.	10:4843016-4843016	G	LOW	intergenic_variant	MODIFIER	-	-	-	-	-	-	-	-	-	-	-	-	-	-	-	-	-	-	-	-	-	-	-	-	-	-
.	10:4843229-4843229	A	LOW	intergenic_variant	MODIFIER	-	-	-	-	-	-	-	-	-	-	-	-	-	-	-	-	-	-	-	-	-	-	-	-	-	-
.	10:4849930-4849930	T	LOW	upstream_gene_variant	MODIFIER	LVRN	ENSBTAG00000016644	Transcript	ENSBTAT00000022140	protein_coding	-	-	-	-	-	-	-	-	-	-	910	1	-	VGNC	-	-	-	-	-	-	-
.	10:4849930-4849930	T	LOW	upstream_gene_variant	MODIFIER	LVRN	ENSBTAG00000016644	Transcript	ENSBTAT00000066779	protein_coding	-	-	-	-	-	-	-	-	-	-	910	1	-	VGNC	-	-	-	-	-	-	-
.	10:4849930-4849930	T	LOW	upstream_gene_variant	MODIFIER	LVRN	ENSBTAG00000016644	Transcript	ENSBTAT00000079009	protein_coding	-	-	-	-	-	-	-	-	-	-	910	1	-	VGNC	-	-	-	-	-	-	-
.	10:4850033-4850033	A	LOW	upstream_gene_variant	MODIFIER	LVRN	ENSBTAG00000016644	Transcript	ENSBTAT00000022140	protein_coding	-	-	-	-	-	-	-	-	-	-	807	1	-	VGNC	-	-	-	-	-	-	-
.	10:4850033-4850033	A	LOW	upstream_gene_variant	MODIFIER	LVRN	ENSBTAG00000016644	Transcript	ENSBTAT00000066779	protein_coding	-	-	-	-	-	-	-	-	-	-	807	1	-	VGNC	-	-	-	-	-	-	-
.	10:4850033-4850033	A	LOW	upstream_gene_variant	MODIFIER	LVRN	ENSBTAG00000016644	Transcript	ENSBTAT00000079009	protein_coding	-	-	-	-	-	-	-	-	-	-	807	1	-	VGNC	-	-	-	-	-	-	-
.	10:4963720-4963720	C	LOW	intron_variant	MODIFIER	ARL14EPL	ENSBTAG00000039618	Transcript	ENSBTAT00000053709	protein_coding	-	02-Feb	-	-	-	-	-	-	-	-	-	1	-	EntrezGene	-	-	-	-	-	-	-
.	10:4992897-4992897	T	LOW	intergenic_variant	MODIFIER	-	-	-	-	-	-	-	-	-	-	-	-	-	-	-	-	-	-	-	-	-	-	-	-	-	-
.	10:5122983-5122983	T	LOW	intergenic_variant	MODIFIER	-	-	-	-	-	-	-	-	-	-	-	-	-	-	-	-	-	-	-	-	-	-	-	-	-	-
.	10:5135024-5135024	T	LOW	intergenic_variant	MODIFIER	-	-	-	-	-	-	-	-	-	-	-	-	-	-	-	-	-	-	-	-	-	-	-	-	-	-
.	10:5135231-5135231	C	LOW	intergenic_variant	MODIFIER	-	-	-	-	-	-	-	-	-	-	-	-	-	-	-	-	-	-	-	-	-	-	-	-	-	-
.	10:5386313-5386313	T	LOW	intergenic_variant	MODIFIER	-	-	-	-	-	-	-	-	-	-	-	-	-	-	-	-	-	-	-	-	-	-	-	-	-	-
.	10:5557736-5557736	A	LOW	intergenic_variant	MODIFIER	-	-	-	-	-	-	-	-	-	-	-	-	-	-	-	-	-	-	-	-	-	-	-	-	-	-
.	10:6430968-6430968	C	LOW	intergenic_variant	MODIFIER	-	-	-	-	-	-	-	-	-	-	-	-	-	-	-	-	-	-	-	-	-	-	-	-	-	-
.	10:6432440-6432440	T	LOW	intergenic_variant	MODIFIER	-	-	-	-	-	-	-	-	-	-	-	-	-	-	-	-	-	-	-	-	-	-	-	-	-	-
.	10:6783123-6783123	C	LOW	3_prime_UTR_variant	MODIFIER	HMGCR	ENSBTAG00000007840	Transcript	ENSBTAT00000010315	protein_coding	20/20	-	-	-	3077	-	-	-	-	-	-	1	-	VGNC	-	-	-	-	-	-	-
.	10:6931132-6931132	A	LOW	intron_variant	MODIFIER	POLK	ENSBTAG00000004028	Transcript	ENSBTAT00000005265	protein_coding	-	14-Jan	-	-	-	-	-	-	-	-	-	1	-	VGNC	-	-	-	-	-	-	-
.	10:6931132-6931132	A	LOW	intron_variant	MODIFIER	POLK	ENSBTAG00000004028	Transcript	ENSBTAT00000086522	protein_coding	-	14-Jan	-	-	-	-	-	-	-	-	-	1	-	VGNC	-	-	-	-	-	-	-
.	10:7013832-7013832	G	LOW	intergenic_variant	MODIFIER	-	-	-	-	-	-	-	-	-	-	-	-	-	-	-	-	-	-	-	-	-	-	-	-	-	-
.	10:7030955-7030955	G	LOW	downstream_gene_variant	MODIFIER	RF00020	ENSBTAG00000052387	Transcript	ENSBTAT00000079203	snRNA	-	-	-	-	-	-	-	-	-	-	338	1	-	RFAM	-	-	-	-	-	-	-
.	10:7778419-7778419	A	LOW	intron_variant	MODIFIER	IQGAP2	ENSBTAG00000000897	Transcript	ENSBTAT00000001190	protein_coding	-	2/35	-	-	-	-	-	-	-	-	-	1	-	VGNC	-	-	-	-	-	-	-
.	10:7778506-7778506	G	LOW	intron_variant	MODIFIER	IQGAP2	ENSBTAG00000000897	Transcript	ENSBTAT00000001190	protein_coding	-	2/35	-	-	-	-	-	-	-	-	-	1	-	VGNC	-	-	-	-	-	-	-
.	10:7837287-7837287	A	LOW	intron_variant	MODIFIER	IQGAP2	ENSBTAG00000000897	Transcript	ENSBTAT00000001190	protein_coding	-	12/35	-	-	-	-	-	-	-	-	-	1	-	VGNC	-	-	-	-	-	-	-
.	10:7838309-7838309	A	LOW	intron_variant	MODIFIER	IQGAP2	ENSBTAG00000000897	Transcript	ENSBTAT00000001190	protein_coding	-	12/35	-	-	-	-	-	-	-	-	-	1	-	VGNC	-	-	-	-	-	-	-
.	10:7853148-7853148	G	LOW	intron_variant	MODIFIER	IQGAP2	ENSBTAG00000000897	Transcript	ENSBTAT00000001190	protein_coding	-	13/35	-	-	-	-	-	-	-	-	-	1	-	VGNC	-	-	-	-	-	-	-
.	10:7853148-7853148	G	LOW	intron_variant	MODIFIER	F2RL2	ENSBTAG00000000898	Transcript	ENSBTAT00000001191	protein_coding	-	01-Jan	-	-	-	-	-	-	-	-	-	-1	-	VGNC	-	-	-	-	-	-	-
.	10:8116540-8116540	T	LOW	intron_variant	MODIFIER	CRHBP	ENSBTAG00000020202	Transcript	ENSBTAT00000026905	protein_coding	-	06-Jun	-	-	-	-	-	-	-	-	-	1	-	VGNC	-	-	-	-	-	-	-
.	10:8151650-8151650	A	LOW	intergenic_variant	MODIFIER	-	-	-	-	-	-	-	-	-	-	-	-	-	-	-	-	-	-	-	-	-	-	-	-	-	-
.	10:8168470-8168470	G	LOW	intergenic_variant	MODIFIER	-	-	-	-	-	-	-	-	-	-	-	-	-	-	-	-	-	-	-	-	-	-	-	-	-	-
.	10:8507592-8507592	T	LOW	intron_variant	MODIFIER	-	ENSBTAG00000020205	Transcript	ENSBTAT00000026909	protein_coding	-	20-May	-	-	-	-	-	-	-	-	-	1	-	-	-	-	-	-	-	-	-
.	10:8507592-8507592	T	LOW	intron_variant	MODIFIER	-	ENSBTAG00000020205	Transcript	ENSBTAT00000070169	protein_coding	-	19-Apr	-	-	-	-	-	-	-	-	-	1	-	-	-	-	-	-	-	-	-
.	10:8507592-8507592	T	LOW	intron_variant	MODIFIER	-	ENSBTAG00000020205	Transcript	ENSBTAT00000071015	protein_coding	-	18-Apr	-	-	-	-	-	-	-	-	-	1	-	-	-	-	-	-	-	-	-
.	10:8507592-8507592	T	LOW	intron_variant	MODIFIER	-	ENSBTAG00000020205	Transcript	ENSBTAT00000072250	protein_coding	-	19-Mar	-	-	-	-	-	-	-	-	-	1	-	-	-	-	-	-	-	-	-
.	10:8507592-8507592	T	LOW	intron_variant	MODIFIER	-	ENSBTAG00000020205	Transcript	ENSBTAT00000072498	protein_coding	-	18-Mar	-	-	-	-	-	-	-	-	-	1	-	-	-	-	-	-	-	-	-
.	10:8507592-8507592	T	LOW	intron_variant	MODIFIER	-	ENSBTAG00000020205	Transcript	ENSBTAT00000073904	protein_coding	-	18-Apr	-	-	-	-	-	-	-	-	-	1	-	-	-	-	-	-	-	-	-
.	10:8507592-8507592	T	LOW	intron_variant	MODIFIER	-	ENSBTAG00000020205	Transcript	ENSBTAT00000075343	protein_coding	-	17-Apr	-	-	-	-	-	-	-	-	-	1	-	-	-	-	-	-	-	-	-
.	10:8507592-8507592	T	LOW	intron_variant	MODIFIER	-	ENSBTAG00000020205	Transcript	ENSBTAT00000082666	protein_coding	-	20-Apr	-	-	-	-	-	-	-	-	-	1	-	-	-	-	-	-	-	-	-
.	10:8507592-8507592	T	LOW	intron_variant	MODIFIER	-	ENSBTAG00000020205	Transcript	ENSBTAT00000083290	protein_coding	-	20-Apr	-	-	-	-	-	-	-	-	-	1	-	-	-	-	-	-	-	-	-
.	10:8507592-8507592	T	LOW	intron_variant	MODIFIER	-	ENSBTAG00000020205	Transcript	ENSBTAT00000085062	protein_coding	-	21-May	-	-	-	-	-	-	-	-	-	1	-	-	-	-	-	-	-	-	-
.	10:8515493-8515493	C	LOW	intron_variant	MODIFIER	-	ENSBTAG00000020205	Transcript	ENSBTAT00000026909	protein_coding	-	20-Jun	-	-	-	-	-	-	-	-	-	1	-	-	-	-	-	-	-	-	-
.	10:8515493-8515493	C	LOW	intron_variant	MODIFIER	-	ENSBTAG00000020205	Transcript	ENSBTAT00000070169	protein_coding	-	19-May	-	-	-	-	-	-	-	-	-	1	-	-	-	-	-	-	-	-	-
.	10:8515493-8515493	C	LOW	intron_variant	MODIFIER	-	ENSBTAG00000020205	Transcript	ENSBTAT00000071015	protein_coding	-	18-May	-	-	-	-	-	-	-	-	-	1	-	-	-	-	-	-	-	-	-
.	10:8515493-8515493	C	LOW	intron_variant	MODIFIER	-	ENSBTAG00000020205	Transcript	ENSBTAT00000072250	protein_coding	-	19-Apr	-	-	-	-	-	-	-	-	-	1	-	-	-	-	-	-	-	-	-
.	10:8515493-8515493	C	LOW	intron_variant	MODIFIER	-	ENSBTAG00000020205	Transcript	ENSBTAT00000072498	protein_coding	-	18-Apr	-	-	-	-	-	-	-	-	-	1	-	-	-	-	-	-	-	-	-
.	10:8515493-8515493	C	LOW	intron_variant	MODIFIER	-	ENSBTAG00000020205	Transcript	ENSBTAT00000073904	protein_coding	-	18-May	-	-	-	-	-	-	-	-	-	1	-	-	-	-	-	-	-	-	-
.	10:8515493-8515493	C	LOW	intron_variant	MODIFIER	-	ENSBTAG00000020205	Transcript	ENSBTAT00000075343	protein_coding	-	17-May	-	-	-	-	-	-	-	-	-	1	-	-	-	-	-	-	-	-	-
.	10:8515493-8515493	C	LOW	intron_variant	MODIFIER	-	ENSBTAG00000020205	Transcript	ENSBTAT00000082666	protein_coding	-	20-May	-	-	-	-	-	-	-	-	-	1	-	-	-	-	-	-	-	-	-
.	10:8515493-8515493	C	LOW	intron_variant	MODIFIER	-	ENSBTAG00000020205	Transcript	ENSBTAT00000083290	protein_coding	-	20-May	-	-	-	-	-	-	-	-	-	1	-	-	-	-	-	-	-	-	-
.	10:8515493-8515493	C	LOW	intron_variant	MODIFIER	-	ENSBTAG00000020205	Transcript	ENSBTAT00000085062	protein_coding	-	21-Jun	-	-	-	-	-	-	-	-	-	1	-	-	-	-	-	-	-	-	-
.	10:8526353-8526353	C	LOW	intron_variant	MODIFIER	-	ENSBTAG00000020205	Transcript	ENSBTAT00000026909	protein_coding	-	20-Sep	-	-	-	-	-	-	-	-	-	1	-	-	-	-	-	-	-	-	-
.	10:8526353-8526353	C	LOW	intron_variant	MODIFIER	-	ENSBTAG00000020205	Transcript	ENSBTAT00000070169	protein_coding	-	19-Jul	-	-	-	-	-	-	-	-	-	1	-	-	-	-	-	-	-	-	-
.	10:8526353-8526353	C	LOW	intron_variant	MODIFIER	-	ENSBTAG00000020205	Transcript	ENSBTAT00000071015	protein_coding	-	18-Jul	-	-	-	-	-	-	-	-	-	1	-	-	-	-	-	-	-	-	-
.	10:8526353-8526353	C	LOW	intron_variant	MODIFIER	-	ENSBTAG00000020205	Transcript	ENSBTAT00000072250	protein_coding	-	19-Jul	-	-	-	-	-	-	-	-	-	1	-	-	-	-	-	-	-	-	-
.	10:8526353-8526353	C	LOW	intron_variant	MODIFIER	-	ENSBTAG00000020205	Transcript	ENSBTAT00000072498	protein_coding	-	18-Jul	-	-	-	-	-	-	-	-	-	1	-	-	-	-	-	-	-	-	-
.	10:8526353-8526353	C	LOW	intron_variant	MODIFIER	-	ENSBTAG00000020205	Transcript	ENSBTAT00000073904	protein_coding	-	18-Aug	-	-	-	-	-	-	-	-	-	1	-	-	-	-	-	-	-	-	-
.	10:8526353-8526353	C	LOW	intron_variant	MODIFIER	-	ENSBTAG00000020205	Transcript	ENSBTAT00000075343	protein_coding	-	17-Jun	-	-	-	-	-	-	-	-	-	1	-	-	-	-	-	-	-	-	-
.	10:8526353-8526353	C	LOW	intron_variant	MODIFIER	-	ENSBTAG00000020205	Transcript	ENSBTAT00000082666	protein_coding	-	20-Aug	-	-	-	-	-	-	-	-	-	1	-	-	-	-	-	-	-	-	-
.	10:8526353-8526353	C	LOW	intron_variant	MODIFIER	-	ENSBTAG00000020205	Transcript	ENSBTAT00000083290	protein_coding	-	20-Aug	-	-	-	-	-	-	-	-	-	1	-	-	-	-	-	-	-	-	-
.	10:8526353-8526353	C	LOW	intron_variant	MODIFIER	-	ENSBTAG00000020205	Transcript	ENSBTAT00000085062	protein_coding	-	21-Sep	-	-	-	-	-	-	-	-	-	1	-	-	-	-	-	-	-	-	-
.	10:8526432-8526432	C	LOW	intron_variant	MODIFIER	-	ENSBTAG00000020205	Transcript	ENSBTAT00000026909	protein_coding	-	20-Sep	-	-	-	-	-	-	-	-	-	1	-	-	-	-	-	-	-	-	-
.	10:8526432-8526432	C	LOW	intron_variant	MODIFIER	-	ENSBTAG00000020205	Transcript	ENSBTAT00000070169	protein_coding	-	19-Jul	-	-	-	-	-	-	-	-	-	1	-	-	-	-	-	-	-	-	-
.	10:8526432-8526432	C	LOW	intron_variant	MODIFIER	-	ENSBTAG00000020205	Transcript	ENSBTAT00000071015	protein_coding	-	18-Jul	-	-	-	-	-	-	-	-	-	1	-	-	-	-	-	-	-	-	-
.	10:8526432-8526432	C	LOW	intron_variant	MODIFIER	-	ENSBTAG00000020205	Transcript	ENSBTAT00000072250	protein_coding	-	19-Jul	-	-	-	-	-	-	-	-	-	1	-	-	-	-	-	-	-	-	-
.	10:8526432-8526432	C	LOW	intron_variant	MODIFIER	-	ENSBTAG00000020205	Transcript	ENSBTAT00000072498	protein_coding	-	18-Jul	-	-	-	-	-	-	-	-	-	1	-	-	-	-	-	-	-	-	-
.	10:8526432-8526432	C	LOW	intron_variant	MODIFIER	-	ENSBTAG00000020205	Transcript	ENSBTAT00000073904	protein_coding	-	18-Aug	-	-	-	-	-	-	-	-	-	1	-	-	-	-	-	-	-	-	-
.	10:8526432-8526432	C	LOW	intron_variant	MODIFIER	-	ENSBTAG00000020205	Transcript	ENSBTAT00000075343	protein_coding	-	17-Jun	-	-	-	-	-	-	-	-	-	1	-	-	-	-	-	-	-	-	-
.	10:8526432-8526432	C	LOW	intron_variant	MODIFIER	-	ENSBTAG00000020205	Transcript	ENSBTAT00000082666	protein_coding	-	20-Aug	-	-	-	-	-	-	-	-	-	1	-	-	-	-	-	-	-	-	-
.	10:8526432-8526432	C	LOW	intron_variant	MODIFIER	-	ENSBTAG00000020205	Transcript	ENSBTAT00000083290	protein_coding	-	20-Aug	-	-	-	-	-	-	-	-	-	1	-	-	-	-	-	-	-	-	-
.	10:8526432-8526432	C	LOW	intron_variant	MODIFIER	-	ENSBTAG00000020205	Transcript	ENSBTAT00000085062	protein_coding	-	21-Sep	-	-	-	-	-	-	-	-	-	1	-	-	-	-	-	-	-	-	-
.	10:8528121-8528121	G	LOW	intron_variant	MODIFIER	-	ENSBTAG00000020205	Transcript	ENSBTAT00000026909	protein_coding	-	20-Oct	-	-	-	-	-	-	-	-	-	1	-	-	-	-	-	-	-	-	-
.	10:8528121-8528121	G	LOW	intron_variant	MODIFIER	-	ENSBTAG00000020205	Transcript	ENSBTAT00000070169	protein_coding	-	19-Aug	-	-	-	-	-	-	-	-	-	1	-	-	-	-	-	-	-	-	-
.	10:8528121-8528121	G	LOW	intron_variant	MODIFIER	-	ENSBTAG00000020205	Transcript	ENSBTAT00000071015	protein_coding	-	18-Jul	-	-	-	-	-	-	-	-	-	1	-	-	-	-	-	-	-	-	-
.	10:8528121-8528121	G	LOW	intron_variant	MODIFIER	-	ENSBTAG00000020205	Transcript	ENSBTAT00000072250	protein_coding	-	19-Aug	-	-	-	-	-	-	-	-	-	1	-	-	-	-	-	-	-	-	-
.	10:8528121-8528121	G	LOW	intron_variant	MODIFIER	-	ENSBTAG00000020205	Transcript	ENSBTAT00000072498	protein_coding	-	18-Aug	-	-	-	-	-	-	-	-	-	1	-	-	-	-	-	-	-	-	-
.	10:8528121-8528121	G	LOW	intron_variant	MODIFIER	-	ENSBTAG00000020205	Transcript	ENSBTAT00000073904	protein_coding	-	18-Sep	-	-	-	-	-	-	-	-	-	1	-	-	-	-	-	-	-	-	-
.	10:8528121-8528121	G	LOW	intron_variant	MODIFIER	-	ENSBTAG00000020205	Transcript	ENSBTAT00000075343	protein_coding	-	17-Jun	-	-	-	-	-	-	-	-	-	1	-	-	-	-	-	-	-	-	-
.	10:8528121-8528121	G	LOW	intron_variant	MODIFIER	-	ENSBTAG00000020205	Transcript	ENSBTAT00000082666	protein_coding	-	20-Sep	-	-	-	-	-	-	-	-	-	1	-	-	-	-	-	-	-	-	-
.	10:8528121-8528121	G	LOW	intron_variant	MODIFIER	-	ENSBTAG00000020205	Transcript	ENSBTAT00000083290	protein_coding	-	20-Sep	-	-	-	-	-	-	-	-	-	1	-	-	-	-	-	-	-	-	-
.	10:8528121-8528121	G	LOW	intron_variant	MODIFIER	-	ENSBTAG00000020205	Transcript	ENSBTAT00000085062	protein_coding	-	21-Oct	-	-	-	-	-	-	-	-	-	1	-	-	-	-	-	-	-	-	-
.	10:8537151-8537151	G	LOW	intron_variant	MODIFIER	-	ENSBTAG00000020205	Transcript	ENSBTAT00000026909	protein_coding	-	20-Oct	-	-	-	-	-	-	-	-	-	1	-	-	-	-	-	-	-	-	-
.	10:8537151-8537151	G	LOW	intron_variant	MODIFIER	-	ENSBTAG00000020205	Transcript	ENSBTAT00000070169	protein_coding	-	19-Aug	-	-	-	-	-	-	-	-	-	1	-	-	-	-	-	-	-	-	-
.	10:8537151-8537151	G	LOW	intron_variant	MODIFIER	-	ENSBTAG00000020205	Transcript	ENSBTAT00000071015	protein_coding	-	18-Jul	-	-	-	-	-	-	-	-	-	1	-	-	-	-	-	-	-	-	-
.	10:8537151-8537151	G	LOW	intron_variant	MODIFIER	-	ENSBTAG00000020205	Transcript	ENSBTAT00000072250	protein_coding	-	19-Aug	-	-	-	-	-	-	-	-	-	1	-	-	-	-	-	-	-	-	-
.	10:8537151-8537151	G	LOW	intron_variant	MODIFIER	-	ENSBTAG00000020205	Transcript	ENSBTAT00000072498	protein_coding	-	18-Aug	-	-	-	-	-	-	-	-	-	1	-	-	-	-	-	-	-	-	-
.	10:8537151-8537151	G	LOW	intron_variant	MODIFIER	-	ENSBTAG00000020205	Transcript	ENSBTAT00000073904	protein_coding	-	18-Sep	-	-	-	-	-	-	-	-	-	1	-	-	-	-	-	-	-	-	-
.	10:8537151-8537151	G	LOW	intron_variant	MODIFIER	-	ENSBTAG00000020205	Transcript	ENSBTAT00000075343	protein_coding	-	17-Jun	-	-	-	-	-	-	-	-	-	1	-	-	-	-	-	-	-	-	-
.	10:8537151-8537151	G	LOW	intron_variant	MODIFIER	-	ENSBTAG00000020205	Transcript	ENSBTAT00000082666	protein_coding	-	20-Sep	-	-	-	-	-	-	-	-	-	1	-	-	-	-	-	-	-	-	-
.	10:8537151-8537151	G	LOW	intron_variant	MODIFIER	-	ENSBTAG00000020205	Transcript	ENSBTAT00000083290	protein_coding	-	20-Sep	-	-	-	-	-	-	-	-	-	1	-	-	-	-	-	-	-	-	-
.	10:8537151-8537151	G	LOW	intron_variant	MODIFIER	-	ENSBTAG00000020205	Transcript	ENSBTAT00000085062	protein_coding	-	21-Oct	-	-	-	-	-	-	-	-	-	1	-	-	-	-	-	-	-	-	-
.	10:8548616-8548616	A	LOW	intron_variant	MODIFIER	-	ENSBTAG00000020205	Transcript	ENSBTAT00000026909	protein_coding	-	20-Nov	-	-	-	-	-	-	-	-	-	1	-	-	-	-	-	-	-	-	-
.	10:8548616-8548616	A	LOW	intron_variant	MODIFIER	-	ENSBTAG00000020205	Transcript	ENSBTAT00000070169	protein_coding	-	19-Aug	-	-	-	-	-	-	-	-	-	1	-	-	-	-	-	-	-	-	-
.	10:8548616-8548616	A	LOW	intron_variant	MODIFIER	-	ENSBTAG00000020205	Transcript	ENSBTAT00000071015	protein_coding	-	18-Jul	-	-	-	-	-	-	-	-	-	1	-	-	-	-	-	-	-	-	-
.	10:8548616-8548616	A	LOW	intron_variant	MODIFIER	-	ENSBTAG00000020205	Transcript	ENSBTAT00000072250	protein_coding	-	19-Aug	-	-	-	-	-	-	-	-	-	1	-	-	-	-	-	-	-	-	-
.	10:8548616-8548616	A	LOW	intron_variant	MODIFIER	-	ENSBTAG00000020205	Transcript	ENSBTAT00000072498	protein_coding	-	18-Aug	-	-	-	-	-	-	-	-	-	1	-	-	-	-	-	-	-	-	-
.	10:8548616-8548616	A	LOW	intron_variant	MODIFIER	-	ENSBTAG00000020205	Transcript	ENSBTAT00000073904	protein_coding	-	18-Sep	-	-	-	-	-	-	-	-	-	1	-	-	-	-	-	-	-	-	-
.	10:8548616-8548616	A	LOW	intron_variant	MODIFIER	-	ENSBTAG00000020205	Transcript	ENSBTAT00000075343	protein_coding	-	17-Jun	-	-	-	-	-	-	-	-	-	1	-	-	-	-	-	-	-	-	-
.	10:8548616-8548616	A	LOW	intron_variant	MODIFIER	-	ENSBTAG00000020205	Transcript	ENSBTAT00000082666	protein_coding	-	20-Sep	-	-	-	-	-	-	-	-	-	1	-	-	-	-	-	-	-	-	-
.	10:8548616-8548616	A	LOW	intron_variant	MODIFIER	-	ENSBTAG00000020205	Transcript	ENSBTAT00000083290	protein_coding	-	20-Sep	-	-	-	-	-	-	-	-	-	1	-	-	-	-	-	-	-	-	-
.	10:8548616-8548616	A	LOW	intron_variant	MODIFIER	-	ENSBTAG00000020205	Transcript	ENSBTAT00000085062	protein_coding	-	21-Oct	-	-	-	-	-	-	-	-	-	1	-	-	-	-	-	-	-	-	-
.	10:9040495-9040495	A	LOW	intergenic_variant	MODIFIER	-	-	-	-	-	-	-	-	-	-	-	-	-	-	-	-	-	-	-	-	-	-	-	-	-	-
.	10:9494092-9494092	C	LOW	intron_variant	MODIFIER	SCAMP1	ENSBTAG00000007371	Transcript	ENSBTAT00000009693	protein_coding	-	10-Jun	-	-	-	-	-	-	-	-	-	1	-	VGNC	-	-	-	-	-	-	-
.	10:9494092-9494092	C	LOW	intron_variant	MODIFIER	SCAMP1	ENSBTAG00000007371	Transcript	ENSBTAT00000079210	protein_coding	-	09-Jun	-	-	-	-	-	-	-	-	-	1	-	VGNC	-	-	-	-	-	-	-
.	10:9501297-9501297	C	LOW	intron_variant	MODIFIER	SCAMP1	ENSBTAG00000007371	Transcript	ENSBTAT00000009693	protein_coding	-	10-Jul	-	-	-	-	-	-	-	-	-	1	-	VGNC	-	-	-	-	-	-	-
.	10:9501297-9501297	C	LOW	intron_variant	MODIFIER	SCAMP1	ENSBTAG00000007371	Transcript	ENSBTAT00000079210	protein_coding	-	09-Jul	-	-	-	-	-	-	-	-	-	1	-	VGNC	-	-	-	-	-	-	-
.	10:9504109-9504109	G	LOW	intron_variant	MODIFIER	SCAMP1	ENSBTAG00000007371	Transcript	ENSBTAT00000009693	protein_coding	-	10-Aug	-	-	-	-	-	-	-	-	-	1	-	VGNC	-	-	-	-	-	-	-
.	10:9504109-9504109	G	LOW	intron_variant	MODIFIER	SCAMP1	ENSBTAG00000007371	Transcript	ENSBTAT00000079210	protein_coding	-	09-Aug	-	-	-	-	-	-	-	-	-	1	-	VGNC	-	-	-	-	-	-	-
.	10:9504165-9504165	A	LOW	intron_variant	MODIFIER	SCAMP1	ENSBTAG00000007371	Transcript	ENSBTAT00000009693	protein_coding	-	10-Aug	-	-	-	-	-	-	-	-	-	1	-	VGNC	-	-	-	-	-	-	-
.	10:9504165-9504165	A	LOW	intron_variant	MODIFIER	SCAMP1	ENSBTAG00000007371	Transcript	ENSBTAT00000079210	protein_coding	-	09-Aug	-	-	-	-	-	-	-	-	-	1	-	VGNC	-	-	-	-	-	-	-
.	10:10006886-10006886	A	LOW	upstream_gene_variant	MODIFIER	ARSB	ENSBTAG00000008341	Transcript	ENSBTAT00000010988	protein_coding	-	-	-	-	-	-	-	-	-	-	2955	-1	-	VGNC	-	-	-	-	-	-	-
.	10:10033933-10033933	C	LOW	intron_variant	MODIFIER	DMGDH	ENSBTAG00000002110	Transcript	ENSBTAT00000036611	protein_coding	-	15/15	-	-	-	-	-	-	-	-	-	-1	-	VGNC	-	-	-	-	-	-	-
.	10:10033933-10033933	C	LOW	intron_variant	MODIFIER	DMGDH	ENSBTAG00000002110	Transcript	ENSBTAT00000085870	protein_coding	-	14/14	-	-	-	-	-	-	-	-	-	-1	-	VGNC	-	-	-	-	-	-	-
.	10:10034646-10034646	A	LOW	intron_variant	MODIFIER	DMGDH	ENSBTAG00000002110	Transcript	ENSBTAT00000036611	protein_coding	-	15/15	-	-	-	-	-	-	-	-	-	-1	-	VGNC	-	-	-	-	-	-	-
.	10:10034646-10034646	A	LOW	intron_variant	MODIFIER	DMGDH	ENSBTAG00000002110	Transcript	ENSBTAT00000085870	protein_coding	-	14/14	-	-	-	-	-	-	-	-	-	-1	-	VGNC	-	-	-	-	-	-	-
.	10:10077913-10077913	A	LOW	intron_variant	MODIFIER	DMGDH	ENSBTAG00000002110	Transcript	ENSBTAT00000036611	protein_coding	-	14/15	-	-	-	-	-	-	-	-	-	-1	-	VGNC	-	-	-	-	-	-	-
.	10:10077913-10077913	A	LOW	intron_variant	MODIFIER	DMGDH	ENSBTAG00000002110	Transcript	ENSBTAT00000067327	protein_coding	-	14/15	-	-	-	-	-	-	-	-	-	-1	-	VGNC	-	-	-	-	-	-	-
.	10:10077913-10077913	A	LOW	intron_variant	MODIFIER	DMGDH	ENSBTAG00000002110	Transcript	ENSBTAT00000082818	protein_coding	-	14/15	-	-	-	-	-	-	-	-	-	-1	-	VGNC	-	-	-	-	-	-	-
.	10:10077913-10077913	A	LOW	intron_variant	MODIFIER	DMGDH	ENSBTAG00000002110	Transcript	ENSBTAT00000085870	protein_coding	-	13/14	-	-	-	-	-	-	-	-	-	-1	-	VGNC	-	-	-	-	-	-	-
.	10:10079723-10079723	G	LOW	intron_variant	MODIFIER	DMGDH	ENSBTAG00000002110	Transcript	ENSBTAT00000036611	protein_coding	-	14/15	-	-	-	-	-	-	-	-	-	-1	-	VGNC	-	-	-	-	-	-	-
.	10:10079723-10079723	G	LOW	intron_variant	MODIFIER	DMGDH	ENSBTAG00000002110	Transcript	ENSBTAT00000067327	protein_coding	-	14/15	-	-	-	-	-	-	-	-	-	-1	-	VGNC	-	-	-	-	-	-	-
.	10:10079723-10079723	G	LOW	intron_variant	MODIFIER	DMGDH	ENSBTAG00000002110	Transcript	ENSBTAT00000082818	protein_coding	-	14/15	-	-	-	-	-	-	-	-	-	-1	-	VGNC	-	-	-	-	-	-	-
.	10:10079723-10079723	G	LOW	intron_variant	MODIFIER	DMGDH	ENSBTAG00000002110	Transcript	ENSBTAT00000085870	protein_coding	-	13/14	-	-	-	-	-	-	-	-	-	-1	-	VGNC	-	-	-	-	-	-	-
.	10:10080346-10080346	T	LOW	intron_variant	MODIFIER	DMGDH	ENSBTAG00000002110	Transcript	ENSBTAT00000036611	protein_coding	-	14/15	-	-	-	-	-	-	-	-	-	-1	-	VGNC	-	-	-	-	-	-	-
.	10:10080346-10080346	T	LOW	intron_variant	MODIFIER	DMGDH	ENSBTAG00000002110	Transcript	ENSBTAT00000067327	protein_coding	-	14/15	-	-	-	-	-	-	-	-	-	-1	-	VGNC	-	-	-	-	-	-	-
.	10:10080346-10080346	T	LOW	intron_variant	MODIFIER	DMGDH	ENSBTAG00000002110	Transcript	ENSBTAT00000082818	protein_coding	-	14/15	-	-	-	-	-	-	-	-	-	-1	-	VGNC	-	-	-	-	-	-	-
.	10:10080346-10080346	T	LOW	intron_variant	MODIFIER	DMGDH	ENSBTAG00000002110	Transcript	ENSBTAT00000085870	protein_coding	-	13/14	-	-	-	-	-	-	-	-	-	-1	-	VGNC	-	-	-	-	-	-	-
.	10:10082857-10082857	G	LOW	intron_variant	MODIFIER	DMGDH	ENSBTAG00000002110	Transcript	ENSBTAT00000036611	protein_coding	-	14/15	-	-	-	-	-	-	-	-	-	-1	-	VGNC	-	-	-	-	-	-	-
.	10:10082857-10082857	G	LOW	intron_variant	MODIFIER	DMGDH	ENSBTAG00000002110	Transcript	ENSBTAT00000067327	protein_coding	-	14/15	-	-	-	-	-	-	-	-	-	-1	-	VGNC	-	-	-	-	-	-	-
.	10:10082857-10082857	G	LOW	intron_variant	MODIFIER	DMGDH	ENSBTAG00000002110	Transcript	ENSBTAT00000082818	protein_coding	-	14/15	-	-	-	-	-	-	-	-	-	-1	-	VGNC	-	-	-	-	-	-	-
.	10:10082857-10082857	G	LOW	intron_variant	MODIFIER	DMGDH	ENSBTAG00000002110	Transcript	ENSBTAT00000085870	protein_coding	-	13/14	-	-	-	-	-	-	-	-	-	-1	-	VGNC	-	-	-	-	-	-	-
.	10:10084633-10084633	C	LOW	intron_variant	MODIFIER	DMGDH	ENSBTAG00000002110	Transcript	ENSBTAT00000036611	protein_coding	-	14/15	-	-	-	-	-	-	-	-	-	-1	-	VGNC	-	-	-	-	-	-	-
.	10:10084633-10084633	C	LOW	intron_variant	MODIFIER	DMGDH	ENSBTAG00000002110	Transcript	ENSBTAT00000067327	protein_coding	-	14/15	-	-	-	-	-	-	-	-	-	-1	-	VGNC	-	-	-	-	-	-	-
.	10:10084633-10084633	C	LOW	intron_variant	MODIFIER	DMGDH	ENSBTAG00000002110	Transcript	ENSBTAT00000082818	protein_coding	-	14/15	-	-	-	-	-	-	-	-	-	-1	-	VGNC	-	-	-	-	-	-	-
.	10:10084633-10084633	C	LOW	intron_variant	MODIFIER	DMGDH	ENSBTAG00000002110	Transcript	ENSBTAT00000085870	protein_coding	-	13/14	-	-	-	-	-	-	-	-	-	-1	-	VGNC	-	-	-	-	-	-	-
.	10:10086360-10086360	G	LOW	intron_variant	MODIFIER	DMGDH	ENSBTAG00000002110	Transcript	ENSBTAT00000036611	protein_coding	-	14/15	-	-	-	-	-	-	-	-	-	-1	-	VGNC	-	-	-	-	-	-	-
.	10:10086360-10086360	G	LOW	intron_variant	MODIFIER	DMGDH	ENSBTAG00000002110	Transcript	ENSBTAT00000067327	protein_coding	-	14/15	-	-	-	-	-	-	-	-	-	-1	-	VGNC	-	-	-	-	-	-	-
.	10:10086360-10086360	G	LOW	intron_variant	MODIFIER	DMGDH	ENSBTAG00000002110	Transcript	ENSBTAT00000082818	protein_coding	-	14/15	-	-	-	-	-	-	-	-	-	-1	-	VGNC	-	-	-	-	-	-	-
.	10:10086360-10086360	G	LOW	intron_variant	MODIFIER	DMGDH	ENSBTAG00000002110	Transcript	ENSBTAT00000085870	protein_coding	-	13/14	-	-	-	-	-	-	-	-	-	-1	-	VGNC	-	-	-	-	-	-	-
.	10:10088047-10088047	C	LOW	intron_variant	MODIFIER	DMGDH	ENSBTAG00000002110	Transcript	ENSBTAT00000036611	protein_coding	-	14/15	-	-	-	-	-	-	-	-	-	-1	-	VGNC	-	-	-	-	-	-	-
.	10:10088047-10088047	C	LOW	intron_variant	MODIFIER	DMGDH	ENSBTAG00000002110	Transcript	ENSBTAT00000067327	protein_coding	-	14/15	-	-	-	-	-	-	-	-	-	-1	-	VGNC	-	-	-	-	-	-	-
.	10:10088047-10088047	C	LOW	intron_variant	MODIFIER	DMGDH	ENSBTAG00000002110	Transcript	ENSBTAT00000082818	protein_coding	-	14/15	-	-	-	-	-	-	-	-	-	-1	-	VGNC	-	-	-	-	-	-	-
.	10:10088047-10088047	C	LOW	intron_variant	MODIFIER	DMGDH	ENSBTAG00000002110	Transcript	ENSBTAT00000085870	protein_coding	-	13/14	-	-	-	-	-	-	-	-	-	-1	-	VGNC	-	-	-	-	-	-	-
.	10:10088056-10088056	T	LOW	intron_variant	MODIFIER	DMGDH	ENSBTAG00000002110	Transcript	ENSBTAT00000036611	protein_coding	-	14/15	-	-	-	-	-	-	-	-	-	-1	-	VGNC	-	-	-	-	-	-	-
.	10:10088056-10088056	T	LOW	intron_variant	MODIFIER	DMGDH	ENSBTAG00000002110	Transcript	ENSBTAT00000067327	protein_coding	-	14/15	-	-	-	-	-	-	-	-	-	-1	-	VGNC	-	-	-	-	-	-	-
.	10:10088056-10088056	T	LOW	intron_variant	MODIFIER	DMGDH	ENSBTAG00000002110	Transcript	ENSBTAT00000082818	protein_coding	-	14/15	-	-	-	-	-	-	-	-	-	-1	-	VGNC	-	-	-	-	-	-	-
.	10:10088056-10088056	T	LOW	intron_variant	MODIFIER	DMGDH	ENSBTAG00000002110	Transcript	ENSBTAT00000085870	protein_coding	-	13/14	-	-	-	-	-	-	-	-	-	-1	-	VGNC	-	-	-	-	-	-	-
.	10:10088076-10088076	G	LOW	intron_variant	MODIFIER	DMGDH	ENSBTAG00000002110	Transcript	ENSBTAT00000036611	protein_coding	-	14/15	-	-	-	-	-	-	-	-	-	-1	-	VGNC	-	-	-	-	-	-	-
.	10:10088076-10088076	G	LOW	intron_variant	MODIFIER	DMGDH	ENSBTAG00000002110	Transcript	ENSBTAT00000067327	protein_coding	-	14/15	-	-	-	-	-	-	-	-	-	-1	-	VGNC	-	-	-	-	-	-	-
.	10:10088076-10088076	G	LOW	intron_variant	MODIFIER	DMGDH	ENSBTAG00000002110	Transcript	ENSBTAT00000082818	protein_coding	-	14/15	-	-	-	-	-	-	-	-	-	-1	-	VGNC	-	-	-	-	-	-	-
.	10:10088076-10088076	G	LOW	intron_variant	MODIFIER	DMGDH	ENSBTAG00000002110	Transcript	ENSBTAT00000085870	protein_coding	-	13/14	-	-	-	-	-	-	-	-	-	-1	-	VGNC	-	-	-	-	-	-	-
.	10:10088204-10088204	G	LOW	intron_variant	MODIFIER	DMGDH	ENSBTAG00000002110	Transcript	ENSBTAT00000036611	protein_coding	-	14/15	-	-	-	-	-	-	-	-	-	-1	-	VGNC	-	-	-	-	-	-	-
.	10:10088204-10088204	G	LOW	intron_variant	MODIFIER	DMGDH	ENSBTAG00000002110	Transcript	ENSBTAT00000067327	protein_coding	-	14/15	-	-	-	-	-	-	-	-	-	-1	-	VGNC	-	-	-	-	-	-	-
.	10:10088204-10088204	G	LOW	intron_variant	MODIFIER	DMGDH	ENSBTAG00000002110	Transcript	ENSBTAT00000082818	protein_coding	-	14/15	-	-	-	-	-	-	-	-	-	-1	-	VGNC	-	-	-	-	-	-	-
.	10:10088204-10088204	G	LOW	intron_variant	MODIFIER	DMGDH	ENSBTAG00000002110	Transcript	ENSBTAT00000085870	protein_coding	-	13/14	-	-	-	-	-	-	-	-	-	-1	-	VGNC	-	-	-	-	-	-	-
.	10:10089532-10089532	C	LOW	intron_variant	MODIFIER	DMGDH	ENSBTAG00000002110	Transcript	ENSBTAT00000036611	protein_coding	-	14/15	-	-	-	-	-	-	-	-	-	-1	-	VGNC	-	-	-	-	-	-	-
.	10:10089532-10089532	C	LOW	intron_variant	MODIFIER	DMGDH	ENSBTAG00000002110	Transcript	ENSBTAT00000067327	protein_coding	-	14/15	-	-	-	-	-	-	-	-	-	-1	-	VGNC	-	-	-	-	-	-	-
.	10:10089532-10089532	C	LOW	intron_variant	MODIFIER	DMGDH	ENSBTAG00000002110	Transcript	ENSBTAT00000082818	protein_coding	-	14/15	-	-	-	-	-	-	-	-	-	-1	-	VGNC	-	-	-	-	-	-	-
.	10:10089532-10089532	C	LOW	intron_variant	MODIFIER	DMGDH	ENSBTAG00000002110	Transcript	ENSBTAT00000085870	protein_coding	-	13/14	-	-	-	-	-	-	-	-	-	-1	-	VGNC	-	-	-	-	-	-	-
.	10:10089815-10089815	T	LOW	intron_variant	MODIFIER	DMGDH	ENSBTAG00000002110	Transcript	ENSBTAT00000036611	protein_coding	-	14/15	-	-	-	-	-	-	-	-	-	-1	-	VGNC	-	-	-	-	-	-	-
.	10:10089815-10089815	T	LOW	intron_variant	MODIFIER	DMGDH	ENSBTAG00000002110	Transcript	ENSBTAT00000067327	protein_coding	-	14/15	-	-	-	-	-	-	-	-	-	-1	-	VGNC	-	-	-	-	-	-	-
.	10:10089815-10089815	T	LOW	intron_variant	MODIFIER	DMGDH	ENSBTAG00000002110	Transcript	ENSBTAT00000082818	protein_coding	-	14/15	-	-	-	-	-	-	-	-	-	-1	-	VGNC	-	-	-	-	-	-	-
.	10:10089815-10089815	T	LOW	intron_variant	MODIFIER	DMGDH	ENSBTAG00000002110	Transcript	ENSBTAT00000085870	protein_coding	-	13/14	-	-	-	-	-	-	-	-	-	-1	-	VGNC	-	-	-	-	-	-	-
.	10:10096785-10096785	T	LOW	intron_variant	MODIFIER	DMGDH	ENSBTAG00000002110	Transcript	ENSBTAT00000036611	protein_coding	-	14/15	-	-	-	-	-	-	-	-	-	-1	-	VGNC	-	-	-	-	-	-	-
.	10:10096785-10096785	T	LOW	intron_variant	MODIFIER	DMGDH	ENSBTAG00000002110	Transcript	ENSBTAT00000067327	protein_coding	-	14/15	-	-	-	-	-	-	-	-	-	-1	-	VGNC	-	-	-	-	-	-	-
.	10:10096785-10096785	T	LOW	intron_variant	MODIFIER	DMGDH	ENSBTAG00000002110	Transcript	ENSBTAT00000082818	protein_coding	-	14/15	-	-	-	-	-	-	-	-	-	-1	-	VGNC	-	-	-	-	-	-	-
.	10:10096785-10096785	T	LOW	intron_variant	MODIFIER	DMGDH	ENSBTAG00000002110	Transcript	ENSBTAT00000085870	protein_coding	-	13/14	-	-	-	-	-	-	-	-	-	-1	-	VGNC	-	-	-	-	-	-	-
.	10:10142885-10142885	A	LOW	upstream_gene_variant	MODIFIER	DMGDH	ENSBTAG00000002110	Transcript	ENSBTAT00000036611	protein_coding	-	-	-	-	-	-	-	-	-	-	127	-1	-	VGNC	-	-	-	-	-	-	-
.	10:10142885-10142885	A	LOW	upstream_gene_variant	MODIFIER	BHMT2	ENSBTAG00000038234	Transcript	ENSBTAT00000048928	protein_coding	-	-	-	-	-	-	-	-	-	-	794	1	-	VGNC	-	-	-	-	-	-	-
.	10:10142885-10142885	A	LOW	upstream_gene_variant	MODIFIER	DMGDH	ENSBTAG00000002110	Transcript	ENSBTAT00000067327	protein_coding	-	-	-	-	-	-	-	-	-	-	127	-1	-	VGNC	-	-	-	-	-	-	-
.	10:10142885-10142885	A	LOW	upstream_gene_variant	MODIFIER	DMGDH	ENSBTAG00000002110	Transcript	ENSBTAT00000082818	protein_coding	-	-	-	-	-	-	-	-	-	-	127	-1	-	VGNC	-	-	-	-	-	-	-
.	10:10142885-10142885	A	LOW	upstream_gene_variant	MODIFIER	DMGDH	ENSBTAG00000002110	Transcript	ENSBTAT00000085870	protein_coding	-	-	-	-	-	-	-	-	-	-	127	-1	-	VGNC	-	-	-	-	-	-	-
.	10:10148232-10148232	A	LOW	intron_variant	MODIFIER	BHMT2	ENSBTAG00000038234	Transcript	ENSBTAT00000048928	protein_coding	-	08-Feb	-	-	-	-	-	-	-	-	-	1	-	VGNC	-	-	-	-	-	-	-
.	10:10350603-10350603	A	LOW	intron_variant	MODIFIER	JMY	ENSBTAG00000025856	Transcript	ENSBTAT00000061226	protein_coding	-	10-Mar	-	-	-	-	-	-	-	-	-	1	-	VGNC	-	-	-	-	-	-	-
.	10:10350603-10350603	A	LOW	intron_variant	MODIFIER	JMY	ENSBTAG00000025856	Transcript	ENSBTAT00000072003	protein_coding	-	08-Mar	-	-	-	-	-	-	-	-	-	1	-	VGNC	-	-	-	-	-	-	-
.	10:10350603-10350603	A	LOW	intron_variant	MODIFIER	JMY	ENSBTAG00000025856	Transcript	ENSBTAT00000076357	protein_coding	-	08-Mar	-	-	-	-	-	-	-	-	-	1	-	VGNC	-	-	-	-	-	-	-
.	10:10350603-10350603	A	LOW	intron_variant	MODIFIER	JMY	ENSBTAG00000025856	Transcript	ENSBTAT00000082854	protein_coding	-	09-Mar	-	-	-	-	-	-	-	-	-	1	-	VGNC	-	-	-	-	-	-	-
.	10:10610434-10610434	T	LOW	upstream_gene_variant	MODIFIER	TENT2	ENSBTAG00000006751	Transcript	ENSBTAT00000008885	protein_coding	-	-	-	-	-	-	-	-	-	-	1388	1	-	VGNC	-	-	-	-	-	-	-
.	10:10610434-10610434	T	LOW	upstream_gene_variant	MODIFIER	TENT2	ENSBTAG00000006751	Transcript	ENSBTAT00000073664	protein_coding	-	-	-	-	-	-	-	-	-	-	3892	1	-	VGNC	-	-	-	-	-	-	-
.	10:10610434-10610434	T	LOW	upstream_gene_variant	MODIFIER	TENT2	ENSBTAG00000006751	Transcript	ENSBTAT00000078411	protein_coding	-	-	-	-	-	-	-	-	-	-	1348	1	-	VGNC	-	-	-	-	-	-	-
.	10:10677099-10677099	T	LOW	intron_variant	MODIFIER	CMYA5	ENSBTAG00000006823	Transcript	ENSBTAT00000008967	protein_coding	-	12-Jan	-	-	-	-	-	-	-	-	-	1	-	VGNC	-	-	-	-	-	-	-
.	10:10677099-10677099	T	LOW	intron_variant	MODIFIER	CMYA5	ENSBTAG00000006823	Transcript	ENSBTAT00000075459	protein_coding	-	05-Jan	-	-	-	-	-	-	-	-	-	1	-	VGNC	-	-	-	-	-	-	-
.	10:10696477-10696477	A	LOW	intron_variant	MODIFIER	CMYA5	ENSBTAG00000006823	Transcript	ENSBTAT00000008967	protein_coding	-	12-Jan	-	-	-	-	-	-	-	-	-	1	-	VGNC	-	-	-	-	-	-	-
.	10:10696477-10696477	A	LOW	intron_variant	MODIFIER	CMYA5	ENSBTAG00000006823	Transcript	ENSBTAT00000075459	protein_coding	-	05-Jan	-	-	-	-	-	-	-	-	-	1	-	VGNC	-	-	-	-	-	-	-
.	10:10703384-10703384	C	LOW	intron_variant	MODIFIER	CMYA5	ENSBTAG00000006823	Transcript	ENSBTAT00000008967	protein_coding	-	12-Jan	-	-	-	-	-	-	-	-	-	1	-	VGNC	-	-	-	-	-	-	-
.	10:10703384-10703384	C	LOW	intron_variant	MODIFIER	CMYA5	ENSBTAG00000006823	Transcript	ENSBTAT00000075459	protein_coding	-	05-Jan	-	-	-	-	-	-	-	-	-	1	-	VGNC	-	-	-	-	-	-	-
.	10:10704599-10704599	C	LOW	intron_variant	MODIFIER	CMYA5	ENSBTAG00000006823	Transcript	ENSBTAT00000008967	protein_coding	-	12-Jan	-	-	-	-	-	-	-	-	-	1	-	VGNC	-	-	-	-	-	-	-
.	10:10704599-10704599	C	LOW	intron_variant	MODIFIER	CMYA5	ENSBTAG00000006823	Transcript	ENSBTAT00000075459	protein_coding	-	05-Jan	-	-	-	-	-	-	-	-	-	1	-	VGNC	-	-	-	-	-	-	-
.	10:10705085-10705085	C	LOW	intron_variant	MODIFIER	CMYA5	ENSBTAG00000006823	Transcript	ENSBTAT00000008967	protein_coding	-	12-Jan	-	-	-	-	-	-	-	-	-	1	-	VGNC	-	-	-	-	-	-	-
.	10:10705085-10705085	C	LOW	intron_variant	MODIFIER	CMYA5	ENSBTAG00000006823	Transcript	ENSBTAT00000075459	protein_coding	-	05-Jan	-	-	-	-	-	-	-	-	-	1	-	VGNC	-	-	-	-	-	-	-
.	10:10705504-10705504	T	LOW	intron_variant	MODIFIER	CMYA5	ENSBTAG00000006823	Transcript	ENSBTAT00000008967	protein_coding	-	12-Jan	-	-	-	-	-	-	-	-	-	1	-	VGNC	-	-	-	-	-	-	-
.	10:10705504-10705504	T	LOW	intron_variant	MODIFIER	CMYA5	ENSBTAG00000006823	Transcript	ENSBTAT00000075459	protein_coding	-	05-Jan	-	-	-	-	-	-	-	-	-	1	-	VGNC	-	-	-	-	-	-	-
.	10:10705815-10705815	T	LOW	intron_variant	MODIFIER	CMYA5	ENSBTAG00000006823	Transcript	ENSBTAT00000008967	protein_coding	-	12-Jan	-	-	-	-	-	-	-	-	-	1	-	VGNC	-	-	-	-	-	-	-
.	10:10705815-10705815	T	LOW	intron_variant	MODIFIER	CMYA5	ENSBTAG00000006823	Transcript	ENSBTAT00000075459	protein_coding	-	05-Jan	-	-	-	-	-	-	-	-	-	1	-	VGNC	-	-	-	-	-	-	-
.	10:10706360-10706360	A	LOW	intron_variant	MODIFIER	CMYA5	ENSBTAG00000006823	Transcript	ENSBTAT00000008967	protein_coding	-	12-Jan	-	-	-	-	-	-	-	-	-	1	-	VGNC	-	-	-	-	-	-	-
.	10:10706360-10706360	A	LOW	intron_variant	MODIFIER	CMYA5	ENSBTAG00000006823	Transcript	ENSBTAT00000075459	protein_coding	-	05-Jan	-	-	-	-	-	-	-	-	-	1	-	VGNC	-	-	-	-	-	-	-
.	10:10706368-10706368	C	LOW	intron_variant	MODIFIER	CMYA5	ENSBTAG00000006823	Transcript	ENSBTAT00000008967	protein_coding	-	12-Jan	-	-	-	-	-	-	-	-	-	1	-	VGNC	-	-	-	-	-	-	-
.	10:10706368-10706368	C	LOW	intron_variant	MODIFIER	CMYA5	ENSBTAG00000006823	Transcript	ENSBTAT00000075459	protein_coding	-	05-Jan	-	-	-	-	-	-	-	-	-	1	-	VGNC	-	-	-	-	-	-	-
.	10:10888880-10888880	T	LOW	intron_variant,non_coding_transcript_variant	MODIFIER	-	ENSBTAG00000049054	Transcript	ENSBTAT00000077536	lncRNA	-	02-Jan	-	-	-	-	-	-	-	-	-	1	-	-	-	-	-	-	-	-	-
.	10:10956128-10956128	A	LOW	intron_variant	MODIFIER	MTX3	ENSBTAG00000013132	Transcript	ENSBTAT00000017457	protein_coding	-	08-Jul	-	-	-	-	-	-	-	-	-	-1	-	VGNC	-	-	-	-	-	-	-
.	10:10956128-10956128	A	LOW	intron_variant	MODIFIER	MTX3	ENSBTAG00000013132	Transcript	ENSBTAT00000074357	protein_coding	-	07-Jun	-	-	-	-	-	-	-	-	-	-1	-	VGNC	-	-	-	-	-	-	-
.	10:10974398-10974398	G	LOW	intergenic_variant	MODIFIER	-	-	-	-	-	-	-	-	-	-	-	-	-	-	-	-	-	-	-	-	-	-	-	-	-	-
.	10:10975151-10975151	T	LOW	intergenic_variant	MODIFIER	-	-	-	-	-	-	-	-	-	-	-	-	-	-	-	-	-	-	-	-	-	-	-	-	-	-
.	10:10975226-10975226	T	LOW	intergenic_variant	MODIFIER	-	-	-	-	-	-	-	-	-	-	-	-	-	-	-	-	-	-	-	-	-	-	-	-	-	-
.	10:10985809-10985809	T	LOW	intergenic_variant	MODIFIER	-	-	-	-	-	-	-	-	-	-	-	-	-	-	-	-	-	-	-	-	-	-	-	-	-	-
.	10:10986281-10986281	C	LOW	intergenic_variant	MODIFIER	-	-	-	-	-	-	-	-	-	-	-	-	-	-	-	-	-	-	-	-	-	-	-	-	-	-
.	10:11052374-11052374	T	LOW	intron_variant	MODIFIER	THBS4	ENSBTAG00000012866	Transcript	ENSBTAT00000036603	protein_coding	-	15/21	-	-	-	-	-	-	-	-	-	1	-	VGNC	-	-	-	-	-	-	-
.	10:11337868-11337868	T	LOW	intergenic_variant	MODIFIER	-	-	-	-	-	-	-	-	-	-	-	-	-	-	-	-	-	-	-	-	-	-	-	-	-	-
.	10:11338922-11338922	G	LOW	intergenic_variant	MODIFIER	-	-	-	-	-	-	-	-	-	-	-	-	-	-	-	-	-	-	-	-	-	-	-	-	-	-
.	10:11339216-11339216	G	LOW	intergenic_variant	MODIFIER	-	-	-	-	-	-	-	-	-	-	-	-	-	-	-	-	-	-	-	-	-	-	-	-	-	-
.	10:11342542-11342542	T	LOW	intergenic_variant	MODIFIER	-	-	-	-	-	-	-	-	-	-	-	-	-	-	-	-	-	-	-	-	-	-	-	-	-	-
.	10:11342544-11342544	T	LOW	intergenic_variant	MODIFIER	-	-	-	-	-	-	-	-	-	-	-	-	-	-	-	-	-	-	-	-	-	-	-	-	-	-
.	10:11344624-11344624	T	LOW	intergenic_variant	MODIFIER	-	-	-	-	-	-	-	-	-	-	-	-	-	-	-	-	-	-	-	-	-	-	-	-	-	-
.	10:11344768-11344768	A	LOW	intergenic_variant	MODIFIER	-	-	-	-	-	-	-	-	-	-	-	-	-	-	-	-	-	-	-	-	-	-	-	-	-	-
.	10:11345390-11345390	G	LOW	intergenic_variant	MODIFIER	-	-	-	-	-	-	-	-	-	-	-	-	-	-	-	-	-	-	-	-	-	-	-	-	-	-
.	10:11345666-11345666	T	LOW	intergenic_variant	MODIFIER	-	-	-	-	-	-	-	-	-	-	-	-	-	-	-	-	-	-	-	-	-	-	-	-	-	-
.	10:11348228-11348228	A	LOW	intergenic_variant	MODIFIER	-	-	-	-	-	-	-	-	-	-	-	-	-	-	-	-	-	-	-	-	-	-	-	-	-	-
.	10:11399757-11399757	A	LOW	intron_variant	MODIFIER	GNPNAT1	ENSBTAG00000005344	Transcript	ENSBTAT00000007027	protein_coding	-	05-Mar	-	-	-	-	-	-	-	-	-	1	-	VGNC	-	-	-	-	-	-	-
.	10:11399757-11399757	A	LOW	intron_variant	MODIFIER	GNPNAT1	ENSBTAG00000005344	Transcript	ENSBTAT00000080461	protein_coding	-	04-Feb	-	-	-	-	-	-	-	-	-	1	-	VGNC	-	-	-	-	-	-	-
.	10:11401919-11401919	G	LOW	intron_variant	MODIFIER	GNPNAT1	ENSBTAG00000005344	Transcript	ENSBTAT00000007027	protein_coding	-	05-Apr	-	-	-	-	-	-	-	-	-	1	-	VGNC	-	-	-	-	-	-	-
.	10:11401919-11401919	G	LOW	intron_variant	MODIFIER	GNPNAT1	ENSBTAG00000005344	Transcript	ENSBTAT00000080461	protein_coding	-	04-Mar	-	-	-	-	-	-	-	-	-	1	-	VGNC	-	-	-	-	-	-	-
.	10:11401927-11401927	T	LOW	intron_variant	MODIFIER	GNPNAT1	ENSBTAG00000005344	Transcript	ENSBTAT00000007027	protein_coding	-	05-Apr	-	-	-	-	-	-	-	-	-	1	-	VGNC	-	-	-	-	-	-	-
.	10:11401927-11401927	T	LOW	intron_variant	MODIFIER	GNPNAT1	ENSBTAG00000005344	Transcript	ENSBTAT00000080461	protein_coding	-	04-Mar	-	-	-	-	-	-	-	-	-	1	-	VGNC	-	-	-	-	-	-	-
.	10:11401932-11401932	G	LOW	intron_variant	MODIFIER	GNPNAT1	ENSBTAG00000005344	Transcript	ENSBTAT00000007027	protein_coding	-	05-Apr	-	-	-	-	-	-	-	-	-	1	-	VGNC	-	-	-	-	-	-	-
.	10:11401932-11401932	G	LOW	intron_variant	MODIFIER	GNPNAT1	ENSBTAG00000005344	Transcript	ENSBTAT00000080461	protein_coding	-	04-Mar	-	-	-	-	-	-	-	-	-	1	-	VGNC	-	-	-	-	-	-	-
.	10:11406911-11406911	C	LOW	downstream_gene_variant	MODIFIER	GNPNAT1	ENSBTAG00000005344	Transcript	ENSBTAT00000007027	protein_coding	-	-	-	-	-	-	-	-	-	-	2450	1	-	VGNC	-	-	-	-	-	-	-
.	10:11406911-11406911	C	LOW	downstream_gene_variant	MODIFIER	STYX	ENSBTAG00000046956	Transcript	ENSBTAT00000063138	protein_coding	-	-	-	-	-	-	-	-	-	-	3295	-1	-	VGNC	-	-	-	-	-	-	-
.	10:11406911-11406911	C	LOW	downstream_gene_variant	MODIFIER	GNPNAT1	ENSBTAG00000005344	Transcript	ENSBTAT00000080461	protein_coding	-	-	-	-	-	-	-	-	-	-	2657	1	-	VGNC	-	-	-	-	-	-	-
.	10:11407194-11407194	T	LOW	downstream_gene_variant	MODIFIER	GNPNAT1	ENSBTAG00000005344	Transcript	ENSBTAT00000007027	protein_coding	-	-	-	-	-	-	-	-	-	-	2733	1	-	VGNC	-	-	-	-	-	-	-
.	10:11407194-11407194	T	LOW	downstream_gene_variant	MODIFIER	STYX	ENSBTAG00000046956	Transcript	ENSBTAT00000063138	protein_coding	-	-	-	-	-	-	-	-	-	-	3012	-1	-	VGNC	-	-	-	-	-	-	-
.	10:11407194-11407194	T	LOW	downstream_gene_variant	MODIFIER	GNPNAT1	ENSBTAG00000005344	Transcript	ENSBTAT00000080461	protein_coding	-	-	-	-	-	-	-	-	-	-	2940	1	-	VGNC	-	-	-	-	-	-	-
.	10:11407930-11407930	A	LOW	downstream_gene_variant	MODIFIER	GNPNAT1	ENSBTAG00000005344	Transcript	ENSBTAT00000007027	protein_coding	-	-	-	-	-	-	-	-	-	-	3469	1	-	VGNC	-	-	-	-	-	-	-
.	10:11407930-11407930	A	LOW	downstream_gene_variant	MODIFIER	STYX	ENSBTAG00000046956	Transcript	ENSBTAT00000063138	protein_coding	-	-	-	-	-	-	-	-	-	-	2276	-1	-	VGNC	-	-	-	-	-	-	-
.	10:11407930-11407930	A	LOW	downstream_gene_variant	MODIFIER	GNPNAT1	ENSBTAG00000005344	Transcript	ENSBTAT00000080461	protein_coding	-	-	-	-	-	-	-	-	-	-	3676	1	-	VGNC	-	-	-	-	-	-	-
.	10:11408826-11408826	T	LOW	downstream_gene_variant	MODIFIER	GNPNAT1	ENSBTAG00000005344	Transcript	ENSBTAT00000007027	protein_coding	-	-	-	-	-	-	-	-	-	-	4365	1	-	VGNC	-	-	-	-	-	-	-
.	10:11408826-11408826	T	LOW	downstream_gene_variant	MODIFIER	STYX	ENSBTAG00000046956	Transcript	ENSBTAT00000063138	protein_coding	-	-	-	-	-	-	-	-	-	-	1380	-1	-	VGNC	-	-	-	-	-	-	-
.	10:11408826-11408826	T	LOW	downstream_gene_variant	MODIFIER	GNPNAT1	ENSBTAG00000005344	Transcript	ENSBTAT00000080461	protein_coding	-	-	-	-	-	-	-	-	-	-	4572	1	-	VGNC	-	-	-	-	-	-	-
.	10:11410108-11410108	A	LOW	downstream_gene_variant	MODIFIER	STYX	ENSBTAG00000046956	Transcript	ENSBTAT00000063138	protein_coding	-	-	-	-	-	-	-	-	-	-	98	-1	-	VGNC	-	-	-	-	-	-	-
.	10:11410451-11410451	T	LOW	intron_variant	MODIFIER	STYX	ENSBTAG00000046956	Transcript	ENSBTAT00000063138	protein_coding	-	10-Oct	-	-	-	-	-	-	-	-	-	-1	-	VGNC	-	-	-	-	-	-	-
.	10:11411136-11411136	A	LOW	intron_variant	MODIFIER	STYX	ENSBTAG00000046956	Transcript	ENSBTAT00000063138	protein_coding	-	10-Oct	-	-	-	-	-	-	-	-	-	-1	-	VGNC	-	-	-	-	-	-	-
.	10:11411297-11411297	G	LOW	intron_variant	MODIFIER	STYX	ENSBTAG00000046956	Transcript	ENSBTAT00000063138	protein_coding	-	10-Oct	-	-	-	-	-	-	-	-	-	-1	-	VGNC	-	-	-	-	-	-	-
.	10:11411718-11411718	A	LOW	intron_variant	MODIFIER	STYX	ENSBTAG00000046956	Transcript	ENSBTAT00000063138	protein_coding	-	10-Oct	-	-	-	-	-	-	-	-	-	-1	-	VGNC	-	-	-	-	-	-	-
.	10:11411812-11411812	T	LOW	intron_variant	MODIFIER	STYX	ENSBTAG00000046956	Transcript	ENSBTAT00000063138	protein_coding	-	10-Oct	-	-	-	-	-	-	-	-	-	-1	-	VGNC	-	-	-	-	-	-	-
.	10:11414030-11414030	G	LOW	intron_variant	MODIFIER	STYX	ENSBTAG00000046956	Transcript	ENSBTAT00000063138	protein_coding	-	10-Sep	-	-	-	-	-	-	-	-	-	-1	-	VGNC	-	-	-	-	-	-	-
.	10:11414292-11414292	G	LOW	intron_variant	MODIFIER	STYX	ENSBTAG00000046956	Transcript	ENSBTAT00000063138	protein_coding	-	10-Sep	-	-	-	-	-	-	-	-	-	-1	-	VGNC	-	-	-	-	-	-	-
.	10:11414550-11414550	G	LOW	intron_variant	MODIFIER	STYX	ENSBTAG00000046956	Transcript	ENSBTAT00000063138	protein_coding	-	10-Sep	-	-	-	-	-	-	-	-	-	-1	-	VGNC	-	-	-	-	-	-	-
.	10:11414627-11414627	G	LOW	intron_variant	MODIFIER	STYX	ENSBTAG00000046956	Transcript	ENSBTAT00000063138	protein_coding	-	10-Sep	-	-	-	-	-	-	-	-	-	-1	-	VGNC	-	-	-	-	-	-	-
.	10:11416998-11416998	A	LOW	intron_variant	MODIFIER	STYX	ENSBTAG00000046956	Transcript	ENSBTAT00000063138	protein_coding	-	10-Sep	-	-	-	-	-	-	-	-	-	-1	-	VGNC	-	-	-	-	-	-	-
.	10:11417128-11417128	G	LOW	intron_variant	MODIFIER	STYX	ENSBTAG00000046956	Transcript	ENSBTAT00000063138	protein_coding	-	10-Sep	-	-	-	-	-	-	-	-	-	-1	-	VGNC	-	-	-	-	-	-	-
.	10:11418322-11418322	A	LOW	intron_variant	MODIFIER	STYX	ENSBTAG00000046956	Transcript	ENSBTAT00000063138	protein_coding	-	10-Sep	-	-	-	-	-	-	-	-	-	-1	-	VGNC	-	-	-	-	-	-	-
.	10:11418373-11418373	T	LOW	intron_variant	MODIFIER	STYX	ENSBTAG00000046956	Transcript	ENSBTAT00000063138	protein_coding	-	10-Sep	-	-	-	-	-	-	-	-	-	-1	-	VGNC	-	-	-	-	-	-	-
.	10:11421157-11421157	C	LOW	intron_variant	MODIFIER	STYX	ENSBTAG00000046956	Transcript	ENSBTAT00000063138	protein_coding	-	10-Sep	-	-	-	-	-	-	-	-	-	-1	-	VGNC	-	-	-	-	-	-	-
.	10:11421236-11421236	C	LOW	intron_variant	MODIFIER	STYX	ENSBTAG00000046956	Transcript	ENSBTAT00000063138	protein_coding	-	10-Sep	-	-	-	-	-	-	-	-	-	-1	-	VGNC	-	-	-	-	-	-	-
.	10:11424825-11424825	T	LOW	intron_variant	MODIFIER	STYX	ENSBTAG00000046956	Transcript	ENSBTAT00000063138	protein_coding	-	10-Aug	-	-	-	-	-	-	-	-	-	-1	-	VGNC	-	-	-	-	-	-	-
.	10:11425569-11425569	T	LOW	intron_variant	MODIFIER	STYX	ENSBTAG00000046956	Transcript	ENSBTAT00000063138	protein_coding	-	10-Aug	-	-	-	-	-	-	-	-	-	-1	-	VGNC	-	-	-	-	-	-	-
.	10:11425820-11425820	T	LOW	intron_variant	MODIFIER	STYX	ENSBTAG00000046956	Transcript	ENSBTAT00000063138	protein_coding	-	10-Aug	-	-	-	-	-	-	-	-	-	-1	-	VGNC	-	-	-	-	-	-	-
.	10:11480476-11480476	C	LOW	intron_variant	MODIFIER	PSMC6	ENSBTAG00000015732	Transcript	ENSBTAT00000020886	protein_coding	-	13-Jun	-	-	-	-	-	-	-	-	-	-1	-	VGNC	-	-	-	-	-	-	-
.	10:11480476-11480476	C	LOW	intron_variant	MODIFIER	PSMC6	ENSBTAG00000015732	Transcript	ENSBTAT00000080465	protein_coding	-	13-Jun	-	-	-	-	-	-	-	-	-	-1	-	VGNC	-	-	-	-	-	-	-
.	10:11480476-11480476	C	LOW	intron_variant	MODIFIER	PSMC6	ENSBTAG00000015732	Transcript	ENSBTAT00000082013	protein_coding	-	11-May	-	-	-	-	-	-	-	-	-	-1	-	VGNC	-	-	-	-	-	-	-
.	10:11481446-11481446	G	LOW	intron_variant	MODIFIER	PSMC6	ENSBTAG00000015732	Transcript	ENSBTAT00000020886	protein_coding	-	13-May	-	-	-	-	-	-	-	-	-	-1	-	VGNC	-	-	-	-	-	-	-
.	10:11481446-11481446	G	LOW	intron_variant	MODIFIER	PSMC6	ENSBTAG00000015732	Transcript	ENSBTAT00000080465	protein_coding	-	13-May	-	-	-	-	-	-	-	-	-	-1	-	VGNC	-	-	-	-	-	-	-
.	10:11481446-11481446	G	LOW	intron_variant	MODIFIER	PSMC6	ENSBTAG00000015732	Transcript	ENSBTAT00000082013	protein_coding	-	11-Apr	-	-	-	-	-	-	-	-	-	-1	-	VGNC	-	-	-	-	-	-	-
.	10:11489346-11489346	T	LOW	upstream_gene_variant	MODIFIER	PSMC6	ENSBTAG00000015732	Transcript	ENSBTAT00000020886	protein_coding	-	-	-	-	-	-	-	-	-	-	3133	-1	-	VGNC	-	-	-	-	-	-	-
.	10:11489346-11489346	T	LOW	upstream_gene_variant	MODIFIER	PSMC6	ENSBTAG00000015732	Transcript	ENSBTAT00000080465	protein_coding	-	-	-	-	-	-	-	-	-	-	3058	-1	-	VGNC	-	-	-	-	-	-	-
.	10:11489346-11489346	T	LOW	upstream_gene_variant	MODIFIER	PSMC6	ENSBTAG00000015732	Transcript	ENSBTAT00000082013	protein_coding	-	-	-	-	-	-	-	-	-	-	3169	-1	-	VGNC	-	-	-	-	-	-	-
.	10:11490310-11490310	T	LOW	upstream_gene_variant	MODIFIER	PSMC6	ENSBTAG00000015732	Transcript	ENSBTAT00000020886	protein_coding	-	-	-	-	-	-	-	-	-	-	4097	-1	-	VGNC	-	-	-	-	-	-	-
.	10:11490310-11490310	T	LOW	upstream_gene_variant	MODIFIER	PSMC6	ENSBTAG00000015732	Transcript	ENSBTAT00000080465	protein_coding	-	-	-	-	-	-	-	-	-	-	4022	-1	-	VGNC	-	-	-	-	-	-	-
.	10:11490310-11490310	T	LOW	upstream_gene_variant	MODIFIER	PSMC6	ENSBTAG00000015732	Transcript	ENSBTAT00000082013	protein_coding	-	-	-	-	-	-	-	-	-	-	4133	-1	-	VGNC	-	-	-	-	-	-	-
.	10:11490551-11490551	G	LOW	upstream_gene_variant	MODIFIER	PSMC6	ENSBTAG00000015732	Transcript	ENSBTAT00000020886	protein_coding	-	-	-	-	-	-	-	-	-	-	4338	-1	-	VGNC	-	-	-	-	-	-	-
.	10:11490551-11490551	G	LOW	upstream_gene_variant	MODIFIER	PSMC6	ENSBTAG00000015732	Transcript	ENSBTAT00000080465	protein_coding	-	-	-	-	-	-	-	-	-	-	4263	-1	-	VGNC	-	-	-	-	-	-	-
.	10:11490551-11490551	G	LOW	upstream_gene_variant	MODIFIER	PSMC6	ENSBTAG00000015732	Transcript	ENSBTAT00000082013	protein_coding	-	-	-	-	-	-	-	-	-	-	4374	-1	-	VGNC	-	-	-	-	-	-	-
.	10:11490711-11490711	C	LOW	upstream_gene_variant	MODIFIER	PSMC6	ENSBTAG00000015732	Transcript	ENSBTAT00000020886	protein_coding	-	-	-	-	-	-	-	-	-	-	4498	-1	-	VGNC	-	-	-	-	-	-	-
.	10:11490711-11490711	C	LOW	upstream_gene_variant	MODIFIER	PSMC6	ENSBTAG00000015732	Transcript	ENSBTAT00000080465	protein_coding	-	-	-	-	-	-	-	-	-	-	4423	-1	-	VGNC	-	-	-	-	-	-	-
.	10:11490711-11490711	C	LOW	upstream_gene_variant	MODIFIER	PSMC6	ENSBTAG00000015732	Transcript	ENSBTAT00000082013	protein_coding	-	-	-	-	-	-	-	-	-	-	4534	-1	-	VGNC	-	-	-	-	-	-	-
.	10:11490753-11490753	C	LOW	upstream_gene_variant	MODIFIER	PSMC6	ENSBTAG00000015732	Transcript	ENSBTAT00000020886	protein_coding	-	-	-	-	-	-	-	-	-	-	4540	-1	-	VGNC	-	-	-	-	-	-	-
.	10:11490753-11490753	C	LOW	upstream_gene_variant	MODIFIER	PSMC6	ENSBTAG00000015732	Transcript	ENSBTAT00000080465	protein_coding	-	-	-	-	-	-	-	-	-	-	4465	-1	-	VGNC	-	-	-	-	-	-	-
.	10:11490753-11490753	C	LOW	upstream_gene_variant	MODIFIER	PSMC6	ENSBTAG00000015732	Transcript	ENSBTAT00000082013	protein_coding	-	-	-	-	-	-	-	-	-	-	4576	-1	-	VGNC	-	-	-	-	-	-	-
.	10:11491217-11491217	G	LOW	upstream_gene_variant	MODIFIER	PSMC6	ENSBTAG00000015732	Transcript	ENSBTAT00000080465	protein_coding	-	-	-	-	-	-	-	-	-	-	4929	-1	-	VGNC	-	-	-	-	-	-	-
.	10:11565358-11565358	T	LOW	intron_variant	MODIFIER	GPR137C	ENSBTAG00000000821	Transcript	ENSBTAT00000001087	protein_coding	-	06-Mar	-	-	-	-	-	-	-	-	-	-1	-	VGNC	-	-	-	-	-	-	-
.	10:11635865-11635865	G	LOW	intron_variant	MODIFIER	TXNDC16	ENSBTAG00000010399	Transcript	ENSBTAT00000013728	protein_coding	-	19-Apr	-	-	-	-	-	-	-	-	-	1	-	VGNC	-	-	-	-	-	-	-
.	10:11635865-11635865	G	LOW	intron_variant	MODIFIER	TXNDC16	ENSBTAG00000010399	Transcript	ENSBTAT00000069909	protein_coding	-	17-Mar	-	-	-	-	-	-	-	-	-	1	-	VGNC	-	-	-	-	-	-	-
.	10:11635865-11635865	G	LOW	intron_variant	MODIFIER	TXNDC16	ENSBTAG00000010399	Transcript	ENSBTAT00000084670	protein_coding	-	19-May	-	-	-	-	-	-	-	-	-	1	-	VGNC	-	-	-	-	-	-	-
.	10:11638944-11638944	G	LOW	intron_variant	MODIFIER	TXNDC16	ENSBTAG00000010399	Transcript	ENSBTAT00000013728	protein_coding	-	19-Apr	-	-	-	-	-	-	-	-	-	1	-	VGNC	-	-	-	-	-	-	-
.	10:11638944-11638944	G	LOW	intron_variant	MODIFIER	TXNDC16	ENSBTAG00000010399	Transcript	ENSBTAT00000069909	protein_coding	-	17-Mar	-	-	-	-	-	-	-	-	-	1	-	VGNC	-	-	-	-	-	-	-
.	10:11638944-11638944	G	LOW	intron_variant	MODIFIER	TXNDC16	ENSBTAG00000010399	Transcript	ENSBTAT00000084670	protein_coding	-	19-May	-	-	-	-	-	-	-	-	-	1	-	VGNC	-	-	-	-	-	-	-
.	10:11651945-11651945	T	LOW	intron_variant	MODIFIER	TXNDC16	ENSBTAG00000010399	Transcript	ENSBTAT00000013728	protein_coding	-	19-May	-	-	-	-	-	-	-	-	-	1	-	VGNC	-	-	-	-	-	-	-
.	10:11651945-11651945	T	LOW	intron_variant	MODIFIER	TXNDC16	ENSBTAG00000010399	Transcript	ENSBTAT00000069909	protein_coding	-	17-Apr	-	-	-	-	-	-	-	-	-	1	-	VGNC	-	-	-	-	-	-	-
.	10:11651945-11651945	T	LOW	upstream_gene_variant	MODIFIER	RF00026	ENSBTAG00000053876	Transcript	ENSBTAT00000079400	snRNA	-	-	-	-	-	-	-	-	-	-	1801	-1	-	RFAM	-	-	-	-	-	-	-
.	10:11651945-11651945	T	LOW	intron_variant	MODIFIER	TXNDC16	ENSBTAG00000010399	Transcript	ENSBTAT00000084670	protein_coding	-	19-Jun	-	-	-	-	-	-	-	-	-	1	-	VGNC	-	-	-	-	-	-	-
.	10:11652017-11652017	A	LOW	intron_variant	MODIFIER	TXNDC16	ENSBTAG00000010399	Transcript	ENSBTAT00000013728	protein_coding	-	19-May	-	-	-	-	-	-	-	-	-	1	-	VGNC	-	-	-	-	-	-	-
.	10:11652017-11652017	A	LOW	intron_variant	MODIFIER	TXNDC16	ENSBTAG00000010399	Transcript	ENSBTAT00000069909	protein_coding	-	17-Apr	-	-	-	-	-	-	-	-	-	1	-	VGNC	-	-	-	-	-	-	-
.	10:11652017-11652017	A	LOW	upstream_gene_variant	MODIFIER	RF00026	ENSBTAG00000053876	Transcript	ENSBTAT00000079400	snRNA	-	-	-	-	-	-	-	-	-	-	1873	-1	-	RFAM	-	-	-	-	-	-	-
.	10:11652017-11652017	A	LOW	intron_variant	MODIFIER	TXNDC16	ENSBTAG00000010399	Transcript	ENSBTAT00000084670	protein_coding	-	19-Jun	-	-	-	-	-	-	-	-	-	1	-	VGNC	-	-	-	-	-	-	-
.	10:11864826-11864826	G	LOW	intergenic_variant	MODIFIER	-	-	-	-	-	-	-	-	-	-	-	-	-	-	-	-	-	-	-	-	-	-	-	-	-	-
.	10:11883790-11883790	C	LOW	intergenic_variant	MODIFIER	-	-	-	-	-	-	-	-	-	-	-	-	-	-	-	-	-	-	-	-	-	-	-	-	-	-
.	10:12022630-12022630	G	LOW	downstream_gene_variant	MODIFIER	KBTBD13	ENSBTAG00000017471	Transcript	ENSBTAT00000023226	protein_coding	-	-	-	-	-	-	-	-	-	-	2570	1	-	VGNC	-	-	-	-	-	-	-
.	10:12022630-12022630	A	LOW	downstream_gene_variant	MODIFIER	KBTBD13	ENSBTAG00000017471	Transcript	ENSBTAT00000023226	protein_coding	-	-	-	-	-	-	-	-	-	-	2570	1	-	VGNC	-	-	-	-	-	-	-
.	10:12022867-12022867	A	LOW	downstream_gene_variant	MODIFIER	KBTBD13	ENSBTAG00000017471	Transcript	ENSBTAT00000023226	protein_coding	-	-	-	-	-	-	-	-	-	-	2807	1	-	VGNC	-	-	-	-	-	-	-
.	10:12045505-12045505	C	LOW	intron_variant	MODIFIER	UBAP1L	ENSBTAG00000051351	Transcript	ENSBTAT00000073197	protein_coding	-	05-May	-	-	-	-	-	-	-	-	-	-1	-	HGNC	HGNC:40028	-	-	-	-	-	-
.	10:12151813-12151813	G	LOW	intron_variant	MODIFIER	CLPX	ENSBTAG00000008386	Transcript	ENSBTAT00000074177	protein_coding	-	14-Feb	-	-	-	-	-	-	-	-	-	-1	-	VGNC	-	-	-	-	-	-	-
.	10:12151813-12151813	G	LOW	intron_variant	MODIFIER	CLPX	ENSBTAG00000008386	Transcript	ENSBTAT00000083770	protein_coding	-	13-Jan	-	-	-	-	-	-	-	-	-	-1	-	VGNC	-	-	-	-	-	-	-
.	10:12158652-12158652	A	LOW	upstream_gene_variant	MODIFIER	CLPX	ENSBTAG00000008386	Transcript	ENSBTAT00000074177	protein_coding	-	-	-	-	-	-	-	-	-	-	1184	-1	-	VGNC	-	-	-	-	-	-	-
.	10:12158652-12158652	A	LOW	upstream_gene_variant	MODIFIER	CLPX	ENSBTAG00000008386	Transcript	ENSBTAT00000083770	protein_coding	-	-	-	-	-	-	-	-	-	-	2268	-1	-	VGNC	-	-	-	-	-	-	-
.	10:12158715-12158715	A	LOW	upstream_gene_variant	MODIFIER	CLPX	ENSBTAG00000008386	Transcript	ENSBTAT00000074177	protein_coding	-	-	-	-	-	-	-	-	-	-	1247	-1	-	VGNC	-	-	-	-	-	-	-
.	10:12158715-12158715	A	LOW	downstream_gene_variant	MODIFIER	-	ENSBTAG00000051359	Transcript	ENSBTAT00000080543	lncRNA	-	-	-	-	-	-	-	-	-	-	4984	-1	-	-	-	-	-	-	-	-	-
.	10:12158715-12158715	A	LOW	upstream_gene_variant	MODIFIER	CLPX	ENSBTAG00000008386	Transcript	ENSBTAT00000083770	protein_coding	-	-	-	-	-	-	-	-	-	-	2331	-1	-	VGNC	-	-	-	-	-	-	-
.	10:12158733-12158733	A	LOW	upstream_gene_variant	MODIFIER	CLPX	ENSBTAG00000008386	Transcript	ENSBTAT00000074177	protein_coding	-	-	-	-	-	-	-	-	-	-	1265	-1	-	VGNC	-	-	-	-	-	-	-
.	10:12158733-12158733	A	LOW	downstream_gene_variant	MODIFIER	-	ENSBTAG00000051359	Transcript	ENSBTAT00000080543	lncRNA	-	-	-	-	-	-	-	-	-	-	4966	-1	-	-	-	-	-	-	-	-	-
.	10:12158733-12158733	A	LOW	upstream_gene_variant	MODIFIER	CLPX	ENSBTAG00000008386	Transcript	ENSBTAT00000083770	protein_coding	-	-	-	-	-	-	-	-	-	-	2349	-1	-	VGNC	-	-	-	-	-	-	-
.	10:12404569-12404569	A	LOW	intron_variant	MODIFIER	DPP8	ENSBTAG00000014807	Transcript	ENSBTAT00000019706	protein_coding	-	20-Jun	-	-	-	-	-	-	-	-	-	-1	-	VGNC	-	-	-	-	-	-	-
.	10:12404569-12404569	A	LOW	intron_variant	MODIFIER	DPP8	ENSBTAG00000014807	Transcript	ENSBTAT00000076642	protein_coding	-	19-Jun	-	-	-	-	-	-	-	-	-	-1	-	VGNC	-	-	-	-	-	-	-
.	10:12404569-12404569	A	LOW	intron_variant	MODIFIER	DPP8	ENSBTAG00000014807	Transcript	ENSBTAT00000078211	protein_coding	-	16-May	-	-	-	-	-	-	-	-	-	-1	-	VGNC	-	-	-	-	-	-	-
.	10:12502270-12502270	A	LOW	upstream_gene_variant	MODIFIER	INTS14	ENSBTAG00000015158	Transcript	ENSBTAT00000020164	protein_coding	-	-	-	-	-	-	-	-	-	-	1408	-1	-	VGNC	-	-	-	-	-	-	-
.	10:12502270-12502270	A	LOW	upstream_gene_variant	MODIFIER	INTS14	ENSBTAG00000015158	Transcript	ENSBTAT00000085565	protein_coding	-	-	-	-	-	-	-	-	-	-	1408	-1	-	VGNC	-	-	-	-	-	-	-
.	10:12712981-12712981	A	LOW	intergenic_variant	MODIFIER	-	-	-	-	-	-	-	-	-	-	-	-	-	-	-	-	-	-	-	-	-	-	-	-	-	-
.	10:13365702-13365702	A	LOW	upstream_gene_variant	MODIFIER	RPL4	ENSBTAG00000005211	Transcript	ENSBTAT00000006866	protein_coding	-	-	-	-	-	-	-	-	-	-	3578	-1	-	EntrezGene	-	-	-	-	-	-	-
.	10:13365702-13365702	A	LOW	intron_variant	MODIFIER	ZWILCH	ENSBTAG00000005213	Transcript	ENSBTAT00000006867	protein_coding	-	18-Jan	-	-	-	-	-	-	-	-	-	1	-	VGNC	-	-	-	-	-	-	-
.	10:13365702-13365702	A	LOW	upstream_gene_variant	MODIFIER	RPL4	ENSBTAG00000005211	Transcript	ENSBTAT00000079626	protein_coding	-	-	-	-	-	-	-	-	-	-	3405	-1	-	EntrezGene	-	-	-	-	-	-	-
.	10:13365702-13365702	A	LOW	intron_variant	MODIFIER	ZWILCH	ENSBTAG00000005213	Transcript	ENSBTAT00000086764	protein_coding	-	16-Jan	-	-	-	-	-	-	-	-	-	1	-	VGNC	-	-	-	-	-	-	-
.	10:13977742-13977742	T	LOW	intron_variant	MODIFIER	SMAD3	ENSBTAG00000012599	Transcript	ENSBTAT00000016728	protein_coding	-	08-Jan	-	-	-	-	-	-	-	-	-	1	-	VGNC	-	-	-	-	-	-	-
.	10:13977742-13977742	T	LOW	intron_variant	MODIFIER	SMAD3	ENSBTAG00000012599	Transcript	ENSBTAT00000086782	protein_coding	-	08-Jan	-	-	-	-	-	-	-	-	-	1	-	VGNC	-	-	-	-	-	-	-
.	10:13984298-13984298	G	LOW	intron_variant	MODIFIER	SMAD3	ENSBTAG00000012599	Transcript	ENSBTAT00000016728	protein_coding	-	08-Jan	-	-	-	-	-	-	-	-	-	1	-	VGNC	-	-	-	-	-	-	-
.	10:13984298-13984298	G	LOW	intron_variant	MODIFIER	SMAD3	ENSBTAG00000012599	Transcript	ENSBTAT00000086782	protein_coding	-	08-Jan	-	-	-	-	-	-	-	-	-	1	-	VGNC	-	-	-	-	-	-	-
.	10:15013815-15013815	C	LOW	intron_variant	MODIFIER	PIAS1	ENSBTAG00000005564	Transcript	ENSBTAT00000047844	protein_coding	-	11-Jul	-	-	-	-	-	-	-	-	-	1	-	VGNC	-	-	-	-	-	-	-
.	10:15013815-15013815	C	LOW	intron_variant	MODIFIER	PIAS1	ENSBTAG00000005564	Transcript	ENSBTAT00000068044	protein_coding	-	13-Aug	-	-	-	-	-	-	-	-	-	1	-	VGNC	-	-	-	-	-	-	-
.	10:15013815-15013815	C	LOW	intron_variant	MODIFIER	PIAS1	ENSBTAG00000005564	Transcript	ENSBTAT00000074078	protein_coding	-	13-Aug	-	-	-	-	-	-	-	-	-	1	-	VGNC	-	-	-	-	-	-	-
.	10:15013815-15013815	C	LOW	intron_variant	MODIFIER	PIAS1	ENSBTAG00000005564	Transcript	ENSBTAT00000083334	protein_coding	-	13-Aug	-	-	-	-	-	-	-	-	-	1	-	VGNC	-	-	-	-	-	-	-
.	10:15043001-15043001	C	LOW	intron_variant	MODIFIER	CALML4	ENSBTAG00000025822	Transcript	ENSBTAT00000036523	protein_coding	-	04-Feb	-	-	-	-	-	-	-	-	-	-1	-	VGNC	-	-	-	-	-	-	-
.	10:15044786-15044786	C	LOW	missense_variant	MODERATE	CALML4	ENSBTAG00000025822	Transcript	ENSBTAT00000036523	protein_coding	05-Jan	-	-	-	128	128	43	V/G	gTg/gGg	-	-	-1	-	VGNC	-	-	-	tolerated(0.38)	-	-	-
.	10:15093170-15093170	C	LOW	intergenic_variant	MODIFIER	-	-	-	-	-	-	-	-	-	-	-	-	-	-	-	-	-	-	-	-	-	-	-	-	-	-
.	10:15111043-15111043	C	LOW	intron_variant	MODIFIER	FEM1B	ENSBTAG00000008378	Transcript	ENSBTAT00000011028	protein_coding	-	01-Jan	-	-	-	-	-	-	-	-	-	1	-	VGNC	-	-	-	-	-	-	-
.	10:15111067-15111067	C	LOW	intron_variant	MODIFIER	FEM1B	ENSBTAG00000008378	Transcript	ENSBTAT00000011028	protein_coding	-	01-Jan	-	-	-	-	-	-	-	-	-	1	-	VGNC	-	-	-	-	-	-	-
.	10:15535804-15535804	A	LOW	intron_variant	MODIFIER	CORO2B	ENSBTAG00000012681	Transcript	ENSBTAT00000016845	protein_coding	-	10-Feb	-	-	-	-	-	-	-	-	-	1	-	VGNC	-	-	-	-	-	-	-
.	10:15535804-15535804	A	LOW	intron_variant	MODIFIER	CORO2B	ENSBTAG00000012681	Transcript	ENSBTAT00000070596	protein_coding	-	11-Feb	-	-	-	-	-	-	-	-	-	1	-	VGNC	-	-	-	-	-	-	-
.	10:15535804-15535804	A	LOW	intron_variant	MODIFIER	CORO2B	ENSBTAG00000012681	Transcript	ENSBTAT00000080431	protein_coding	-	11-Feb	-	-	-	-	-	-	-	-	-	1	-	VGNC	-	-	-	-	-	-	-
.	10:15591153-15591153	A	LOW	intergenic_variant	MODIFIER	-	-	-	-	-	-	-	-	-	-	-	-	-	-	-	-	-	-	-	-	-	-	-	-	-	-
.	10:16247520-16247520	G	LOW	intron_variant	MODIFIER	PAQR5	ENSBTAG00000020352	Transcript	ENSBTAT00000027122	protein_coding	-	07-Feb	-	-	-	-	-	-	-	-	-	1	-	VGNC	-	-	-	-	-	-	-
.	10:16247520-16247520	G	LOW	intron_variant	MODIFIER	PAQR5	ENSBTAG00000020352	Transcript	ENSBTAT00000070198	protein_coding	-	07-Feb	-	-	-	-	-	-	-	-	-	1	-	VGNC	-	-	-	-	-	-	-
.	10:18227189-18227189	A	LOW	intergenic_variant	MODIFIER	-	-	-	-	-	-	-	-	-	-	-	-	-	-	-	-	-	-	-	-	-	-	-	-	-	-
.	10:18906960-18906960	C	LOW	intron_variant	MODIFIER	MYO9A	ENSBTAG00000007433	Transcript	ENSBTAT00000065794	protein_coding	-	22-Apr	-	-	-	-	-	-	-	-	-	-1	-	HGNC	HGNC:7608	-	-	-	-	-	-
.	10:18906960-18906960	C	LOW	intron_variant	MODIFIER	MYO9A	ENSBTAG00000007433	Transcript	ENSBTAT00000070388	protein_coding	-	29-Apr	-	-	-	-	-	-	-	-	-	-1	-	HGNC	HGNC:7608	-	-	-	-	-	-
.	10:18906960-18906960	C	LOW	intron_variant	MODIFIER	MYO9A	ENSBTAG00000007433	Transcript	ENSBTAT00000072861	protein_coding	-	28-Apr	-	-	-	-	-	-	-	-	-	-1	-	HGNC	HGNC:7608	-	-	-	-	-	-
.	10:18906960-18906960	C	LOW	intron_variant	MODIFIER	MYO9A	ENSBTAG00000007433	Transcript	ENSBTAT00000079016	protein_coding	-	27-Apr	-	-	-	-	-	-	-	-	-	-1	-	HGNC	HGNC:7608	-	-	-	-	-	-
.	10:18906960-18906960	C	LOW	intron_variant	MODIFIER	MYO9A	ENSBTAG00000007433	Transcript	ENSBTAT00000087209	protein_coding	-	29-Apr	-	-	-	-	-	-	-	-	-	-1	-	HGNC	HGNC:7608	-	-	-	-	-	-
.	10:18906974-18906974	G	LOW	intron_variant	MODIFIER	MYO9A	ENSBTAG00000007433	Transcript	ENSBTAT00000065794	protein_coding	-	22-Apr	-	-	-	-	-	-	-	-	-	-1	-	HGNC	HGNC:7608	-	-	-	-	-	-
.	10:18906974-18906974	G	LOW	intron_variant	MODIFIER	MYO9A	ENSBTAG00000007433	Transcript	ENSBTAT00000070388	protein_coding	-	29-Apr	-	-	-	-	-	-	-	-	-	-1	-	HGNC	HGNC:7608	-	-	-	-	-	-
.	10:18906974-18906974	G	LOW	intron_variant	MODIFIER	MYO9A	ENSBTAG00000007433	Transcript	ENSBTAT00000072861	protein_coding	-	28-Apr	-	-	-	-	-	-	-	-	-	-1	-	HGNC	HGNC:7608	-	-	-	-	-	-
.	10:18906974-18906974	G	LOW	intron_variant	MODIFIER	MYO9A	ENSBTAG00000007433	Transcript	ENSBTAT00000079016	protein_coding	-	27-Apr	-	-	-	-	-	-	-	-	-	-1	-	HGNC	HGNC:7608	-	-	-	-	-	-
.	10:18906974-18906974	G	LOW	intron_variant	MODIFIER	MYO9A	ENSBTAG00000007433	Transcript	ENSBTAT00000087209	protein_coding	-	29-Apr	-	-	-	-	-	-	-	-	-	-1	-	HGNC	HGNC:7608	-	-	-	-	-	-
.	10:18975214-18975214	G	LOW	intron_variant	MODIFIER	MYO9A	ENSBTAG00000007433	Transcript	ENSBTAT00000065794	protein_coding	-	22-Apr	-	-	-	-	-	-	-	-	-	-1	-	HGNC	HGNC:7608	-	-	-	-	-	-
.	10:18975214-18975214	G	LOW	intron_variant	MODIFIER	MYO9A	ENSBTAG00000007433	Transcript	ENSBTAT00000070388	protein_coding	-	29-Apr	-	-	-	-	-	-	-	-	-	-1	-	HGNC	HGNC:7608	-	-	-	-	-	-
.	10:18975214-18975214	G	LOW	intron_variant	MODIFIER	MYO9A	ENSBTAG00000007433	Transcript	ENSBTAT00000072861	protein_coding	-	28-Apr	-	-	-	-	-	-	-	-	-	-1	-	HGNC	HGNC:7608	-	-	-	-	-	-
.	10:18975214-18975214	G	LOW	intron_variant	MODIFIER	MYO9A	ENSBTAG00000007433	Transcript	ENSBTAT00000079016	protein_coding	-	27-Apr	-	-	-	-	-	-	-	-	-	-1	-	HGNC	HGNC:7608	-	-	-	-	-	-
.	10:18975214-18975214	G	LOW	intron_variant	MODIFIER	MYO9A	ENSBTAG00000007433	Transcript	ENSBTAT00000087209	protein_coding	-	29-Apr	-	-	-	-	-	-	-	-	-	-1	-	HGNC	HGNC:7608	-	-	-	-	-	-
.	10:18977584-18977584	G	LOW	intron_variant	MODIFIER	MYO9A	ENSBTAG00000007433	Transcript	ENSBTAT00000065794	protein_coding	-	22-Apr	-	-	-	-	-	-	-	-	-	-1	-	HGNC	HGNC:7608	-	-	-	-	-	-
.	10:18977584-18977584	G	LOW	intron_variant	MODIFIER	MYO9A	ENSBTAG00000007433	Transcript	ENSBTAT00000070388	protein_coding	-	29-Apr	-	-	-	-	-	-	-	-	-	-1	-	HGNC	HGNC:7608	-	-	-	-	-	-
.	10:18977584-18977584	G	LOW	intron_variant	MODIFIER	MYO9A	ENSBTAG00000007433	Transcript	ENSBTAT00000072861	protein_coding	-	28-Apr	-	-	-	-	-	-	-	-	-	-1	-	HGNC	HGNC:7608	-	-	-	-	-	-
.	10:18977584-18977584	G	LOW	intron_variant	MODIFIER	MYO9A	ENSBTAG00000007433	Transcript	ENSBTAT00000079016	protein_coding	-	27-Apr	-	-	-	-	-	-	-	-	-	-1	-	HGNC	HGNC:7608	-	-	-	-	-	-
.	10:18977584-18977584	G	LOW	intron_variant	MODIFIER	MYO9A	ENSBTAG00000007433	Transcript	ENSBTAT00000087209	protein_coding	-	29-Apr	-	-	-	-	-	-	-	-	-	-1	-	HGNC	HGNC:7608	-	-	-	-	-	-
.	10:18977630-18977630	C	LOW	intron_variant	MODIFIER	MYO9A	ENSBTAG00000007433	Transcript	ENSBTAT00000065794	protein_coding	-	22-Apr	-	-	-	-	-	-	-	-	-	-1	-	HGNC	HGNC:7608	-	-	-	-	-	-
.	10:18977630-18977630	C	LOW	intron_variant	MODIFIER	MYO9A	ENSBTAG00000007433	Transcript	ENSBTAT00000070388	protein_coding	-	29-Apr	-	-	-	-	-	-	-	-	-	-1	-	HGNC	HGNC:7608	-	-	-	-	-	-
.	10:18977630-18977630	C	LOW	intron_variant	MODIFIER	MYO9A	ENSBTAG00000007433	Transcript	ENSBTAT00000072861	protein_coding	-	28-Apr	-	-	-	-	-	-	-	-	-	-1	-	HGNC	HGNC:7608	-	-	-	-	-	-
.	10:18977630-18977630	C	LOW	intron_variant	MODIFIER	MYO9A	ENSBTAG00000007433	Transcript	ENSBTAT00000079016	protein_coding	-	27-Apr	-	-	-	-	-	-	-	-	-	-1	-	HGNC	HGNC:7608	-	-	-	-	-	-
.	10:18977630-18977630	C	LOW	intron_variant	MODIFIER	MYO9A	ENSBTAG00000007433	Transcript	ENSBTAT00000087209	protein_coding	-	29-Apr	-	-	-	-	-	-	-	-	-	-1	-	HGNC	HGNC:7608	-	-	-	-	-	-
.	10:18987908-18987908	A	LOW	intron_variant	MODIFIER	MYO9A	ENSBTAG00000007433	Transcript	ENSBTAT00000065794	protein_coding	-	22-Apr	-	-	-	-	-	-	-	-	-	-1	-	HGNC	HGNC:7608	-	-	-	-	-	-
.	10:18987908-18987908	A	LOW	intron_variant	MODIFIER	MYO9A	ENSBTAG00000007433	Transcript	ENSBTAT00000070388	protein_coding	-	29-Apr	-	-	-	-	-	-	-	-	-	-1	-	HGNC	HGNC:7608	-	-	-	-	-	-
.	10:18987908-18987908	A	LOW	intron_variant	MODIFIER	MYO9A	ENSBTAG00000007433	Transcript	ENSBTAT00000072861	protein_coding	-	28-Apr	-	-	-	-	-	-	-	-	-	-1	-	HGNC	HGNC:7608	-	-	-	-	-	-
.	10:18987908-18987908	A	LOW	intron_variant	MODIFIER	MYO9A	ENSBTAG00000007433	Transcript	ENSBTAT00000079016	protein_coding	-	27-Apr	-	-	-	-	-	-	-	-	-	-1	-	HGNC	HGNC:7608	-	-	-	-	-	-
.	10:18987908-18987908	A	LOW	intron_variant	MODIFIER	MYO9A	ENSBTAG00000007433	Transcript	ENSBTAT00000087209	protein_coding	-	29-Apr	-	-	-	-	-	-	-	-	-	-1	-	HGNC	HGNC:7608	-	-	-	-	-	-
.	10:18992121-18992121	C	LOW	intron_variant	MODIFIER	MYO9A	ENSBTAG00000007433	Transcript	ENSBTAT00000065794	protein_coding	-	22-Feb	-	-	-	-	-	-	-	-	-	-1	-	HGNC	HGNC:7608	-	-	-	-	-	-
.	10:18992121-18992121	C	LOW	intron_variant	MODIFIER	MYO9A	ENSBTAG00000007433	Transcript	ENSBTAT00000070388	protein_coding	-	2/29	-	-	-	-	-	-	-	-	-	-1	-	HGNC	HGNC:7608	-	-	-	-	-	-
.	10:18992121-18992121	C	LOW	intron_variant	MODIFIER	MYO9A	ENSBTAG00000007433	Transcript	ENSBTAT00000072861	protein_coding	-	28-Feb	-	-	-	-	-	-	-	-	-	-1	-	HGNC	HGNC:7608	-	-	-	-	-	-
.	10:18992121-18992121	C	LOW	intron_variant	MODIFIER	MYO9A	ENSBTAG00000007433	Transcript	ENSBTAT00000079016	protein_coding	-	27-Feb	-	-	-	-	-	-	-	-	-	-1	-	HGNC	HGNC:7608	-	-	-	-	-	-
.	10:18992121-18992121	C	LOW	intron_variant	MODIFIER	MYO9A	ENSBTAG00000007433	Transcript	ENSBTAT00000087209	protein_coding	-	2/29	-	-	-	-	-	-	-	-	-	-1	-	HGNC	HGNC:7608	-	-	-	-	-	-
.	10:18995270-18995270	T	LOW	intron_variant	MODIFIER	MYO9A	ENSBTAG00000007433	Transcript	ENSBTAT00000065794	protein_coding	-	22-Jan	-	-	-	-	-	-	-	-	-	-1	-	HGNC	HGNC:7608	-	-	-	-	-	-
.	10:18995270-18995270	T	LOW	intron_variant	MODIFIER	MYO9A	ENSBTAG00000007433	Transcript	ENSBTAT00000070388	protein_coding	-	29-Jan	-	-	-	-	-	-	-	-	-	-1	-	HGNC	HGNC:7608	-	-	-	-	-	-
.	10:18995270-18995270	T	LOW	intron_variant	MODIFIER	MYO9A	ENSBTAG00000007433	Transcript	ENSBTAT00000072861	protein_coding	-	28-Jan	-	-	-	-	-	-	-	-	-	-1	-	HGNC	HGNC:7608	-	-	-	-	-	-
.	10:18995270-18995270	T	LOW	intron_variant	MODIFIER	MYO9A	ENSBTAG00000007433	Transcript	ENSBTAT00000079016	protein_coding	-	27-Jan	-	-	-	-	-	-	-	-	-	-1	-	HGNC	HGNC:7608	-	-	-	-	-	-
.	10:18995270-18995270	T	LOW	intron_variant	MODIFIER	MYO9A	ENSBTAG00000007433	Transcript	ENSBTAT00000087209	protein_coding	-	29-Jan	-	-	-	-	-	-	-	-	-	-1	-	HGNC	HGNC:7608	-	-	-	-	-	-
.	10:19001549-19001549	A	LOW	intron_variant	MODIFIER	MYO9A	ENSBTAG00000007433	Transcript	ENSBTAT00000065794	protein_coding	-	22-Jan	-	-	-	-	-	-	-	-	-	-1	-	HGNC	HGNC:7608	-	-	-	-	-	-
.	10:19001549-19001549	A	LOW	intron_variant	MODIFIER	MYO9A	ENSBTAG00000007433	Transcript	ENSBTAT00000070388	protein_coding	-	29-Jan	-	-	-	-	-	-	-	-	-	-1	-	HGNC	HGNC:7608	-	-	-	-	-	-
.	10:19001549-19001549	A	LOW	intron_variant	MODIFIER	MYO9A	ENSBTAG00000007433	Transcript	ENSBTAT00000072861	protein_coding	-	28-Jan	-	-	-	-	-	-	-	-	-	-1	-	HGNC	HGNC:7608	-	-	-	-	-	-
.	10:19001549-19001549	A	LOW	intron_variant	MODIFIER	MYO9A	ENSBTAG00000007433	Transcript	ENSBTAT00000079016	protein_coding	-	27-Jan	-	-	-	-	-	-	-	-	-	-1	-	HGNC	HGNC:7608	-	-	-	-	-	-
.	10:19001549-19001549	A	LOW	intron_variant	MODIFIER	MYO9A	ENSBTAG00000007433	Transcript	ENSBTAT00000087209	protein_coding	-	29-Jan	-	-	-	-	-	-	-	-	-	-1	-	HGNC	HGNC:7608	-	-	-	-	-	-
.	10:19363565-19363565	A	LOW	upstream_gene_variant	MODIFIER	ARIH1	ENSBTAG00000006708	Transcript	ENSBTAT00000008822	protein_coding	-	-	-	-	-	-	-	-	-	-	3760	1	-	VGNC	-	-	-	-	-	-	-
.	10:19406049-19406049	A	LOW	intron_variant	MODIFIER	ARIH1	ENSBTAG00000006708	Transcript	ENSBTAT00000008822	protein_coding	-	13-Jan	-	-	-	-	-	-	-	-	-	1	-	VGNC	-	-	-	-	-	-	-
.	10:19927670-19927670	C	LOW	intron_variant	MODIFIER	NEO1	ENSBTAG00000004990	Transcript	ENSBTAT00000006569	protein_coding	-	28-Jan	-	-	-	-	-	-	-	-	-	1	-	VGNC	-	-	-	-	-	-	-
.	10:19927670-19927670	C	LOW	intron_variant	MODIFIER	NEO1	ENSBTAG00000004990	Transcript	ENSBTAT00000072802	protein_coding	-	27-Jan	-	-	-	-	-	-	-	-	-	1	-	VGNC	-	-	-	-	-	-	-
.	10:19927670-19927670	C	LOW	intron_variant	MODIFIER	NEO1	ENSBTAG00000004990	Transcript	ENSBTAT00000080940	protein_coding	-	25-Jan	-	-	-	-	-	-	-	-	-	1	-	VGNC	-	-	-	-	-	-	-
.	10:19927670-19927670	C	LOW	intron_variant	MODIFIER	NEO1	ENSBTAG00000004990	Transcript	ENSBTAT00000083821	protein_coding	-	27-Jan	-	-	-	-	-	-	-	-	-	1	-	VGNC	-	-	-	-	-	-	-
.	10:19927670-19927670	C	LOW	intron_variant	MODIFIER	NEO1	ENSBTAG00000004990	Transcript	ENSBTAT00000085839	protein_coding	-	26-Jan	-	-	-	-	-	-	-	-	-	1	-	VGNC	-	-	-	-	-	-	-
.	10:19953418-19953418	G	LOW	intron_variant	MODIFIER	NEO1	ENSBTAG00000004990	Transcript	ENSBTAT00000006569	protein_coding	-	28-Jan	-	-	-	-	-	-	-	-	-	1	-	VGNC	-	-	-	-	-	-	-
.	10:19953418-19953418	G	LOW	intron_variant	MODIFIER	NEO1	ENSBTAG00000004990	Transcript	ENSBTAT00000072802	protein_coding	-	27-Jan	-	-	-	-	-	-	-	-	-	1	-	VGNC	-	-	-	-	-	-	-
.	10:19953418-19953418	G	LOW	intron_variant	MODIFIER	NEO1	ENSBTAG00000004990	Transcript	ENSBTAT00000080940	protein_coding	-	25-Jan	-	-	-	-	-	-	-	-	-	1	-	VGNC	-	-	-	-	-	-	-
.	10:19953418-19953418	G	LOW	intron_variant	MODIFIER	NEO1	ENSBTAG00000004990	Transcript	ENSBTAT00000083821	protein_coding	-	27-Jan	-	-	-	-	-	-	-	-	-	1	-	VGNC	-	-	-	-	-	-	-
.	10:19953418-19953418	G	LOW	intron_variant	MODIFIER	NEO1	ENSBTAG00000004990	Transcript	ENSBTAT00000085839	protein_coding	-	26-Jan	-	-	-	-	-	-	-	-	-	1	-	VGNC	-	-	-	-	-	-	-
.	10:20214033-20214033	G	LOW	intron_variant	MODIFIER	REC114	ENSBTAG00000048991	Transcript	ENSBTAT00000078407	protein_coding	-	05-Jan	-	-	-	-	-	-	-	-	-	1	-	HGNC	HGNC:25065	-	-	-	-	-	-
.	10:20571657-20571657	T	LOW	intergenic_variant	MODIFIER	-	-	-	-	-	-	-	-	-	-	-	-	-	-	-	-	-	-	-	-	-	-	-	-	-	-
.	10:20593286-20593286	T	LOW	intergenic_variant	MODIFIER	-	-	-	-	-	-	-	-	-	-	-	-	-	-	-	-	-	-	-	-	-	-	-	-	-	-
.	10:20762890-20762890	G	LOW	intron_variant	MODIFIER	NYNRIN	ENSBTAG00000007149	Transcript	ENSBTAT00000009407	protein_coding	-	07-May	-	-	-	-	-	-	-	-	-	-1	-	VGNC	-	-	-	-	-	-	-
.	10:20808567-20808567	A	LOW	intron_variant	MODIFIER	NFATC4	ENSBTAG00000006366	Transcript	ENSBTAT00000039158	protein_coding	-	09-Jan	-	-	-	-	-	-	-	-	-	-1	-	VGNC	-	-	-	-	-	-	-
.	10:20808567-20808567	A	LOW	upstream_gene_variant	MODIFIER	-	ENSBTAG00000052965	Transcript	ENSBTAT00000079159	lncRNA	-	-	-	-	-	-	-	-	-	-	1413	1	-	-	-	-	-	-	-	-	-
.	10:20808567-20808567	A	LOW	upstream_gene_variant	MODIFIER	NFATC4	ENSBTAG00000006366	Transcript	ENSBTAT00000083379	protein_coding	-	-	-	-	-	-	-	-	-	-	176	-1	-	VGNC	-	-	-	-	-	-	-
.	10:20808567-20808567	A	LOW	upstream_gene_variant	MODIFIER	NFATC4	ENSBTAG00000006366	Transcript	ENSBTAT00000086739	protein_coding	-	-	-	-	-	-	-	-	-	-	176	-1	-	VGNC	-	-	-	-	-	-	-
.	10:20812149-20812149	A	LOW	upstream_gene_variant	MODIFIER	NFATC4	ENSBTAG00000006366	Transcript	ENSBTAT00000039158	protein_coding	-	-	-	-	-	-	-	-	-	-	2809	-1	-	VGNC	-	-	-	-	-	-	-
.	10:20812149-20812149	A	LOW	downstream_gene_variant	MODIFIER	-	ENSBTAG00000052965	Transcript	ENSBTAT00000079159	lncRNA	-	-	-	-	-	-	-	-	-	-	330	1	-	-	-	-	-	-	-	-	-
.	10:20812149-20812149	A	LOW	upstream_gene_variant	MODIFIER	NFATC4	ENSBTAG00000006366	Transcript	ENSBTAT00000083379	protein_coding	-	-	-	-	-	-	-	-	-	-	3758	-1	-	VGNC	-	-	-	-	-	-	-
.	10:20812149-20812149	A	LOW	upstream_gene_variant	MODIFIER	NFATC4	ENSBTAG00000006366	Transcript	ENSBTAT00000086739	protein_coding	-	-	-	-	-	-	-	-	-	-	3758	-1	-	VGNC	-	-	-	-	-	-	-
.	10:20876332-20876332	A	LOW	intron_variant	MODIFIER	DHRS1	ENSBTAG00000010234	Transcript	ENSBTAT00000013522	protein_coding	-	08-Apr	-	-	-	-	-	-	-	-	-	1	-	VGNC	-	-	-	-	-	-	-
.	10:20876332-20876332	A	LOW	intron_variant	MODIFIER	DHRS1	ENSBTAG00000010234	Transcript	ENSBTAT00000073976	protein_coding	-	07-Mar	-	-	-	-	-	-	-	-	-	1	-	VGNC	-	-	-	-	-	-	-
.	10:20927465-20927465	A	LOW	downstream_gene_variant	MODIFIER	GMPR2	ENSBTAG00000002715	Transcript	ENSBTAT00000003519	protein_coding	-	-	-	-	-	-	-	-	-	-	2224	-1	-	EntrezGene	-	-	-	-	-	-	-
.	10:20927465-20927465	A	LOW	missense_variant	MODERATE	TINF2	ENSBTAG00000002718	Transcript	ENSBTAT00000003522	protein_coding	10-Mar	-	-	-	624	340	114	V/I	Gtt/Att	-	-	1	-	VGNC	-	-	-	deleterious(0)	-	-	-
.	10:21361370-21361370	A	LOW	intergenic_variant	MODIFIER	-	-	-	-	-	-	-	-	-	-	-	-	-	-	-	-	-	-	-	-	-	-	-	-	-	-
.	10:21361490-21361490	A	LOW	intergenic_variant	MODIFIER	-	-	-	-	-	-	-	-	-	-	-	-	-	-	-	-	-	-	-	-	-	-	-	-	-	-
.	10:21547959-21547959	G	LOW	downstream_gene_variant	MODIFIER	MYH6	ENSBTAG00000040053	Transcript	ENSBTAT00000007359	protein_coding	-	-	-	-	-	-	-	-	-	-	2462	1	-	VGNC	-	-	-	-	-	-	-
.	10:21547959-21547959	G	LOW	downstream_gene_variant	MODIFIER	IL25	ENSBTAG00000009701	Transcript	ENSBTAT00000008806	protein_coding	-	-	-	-	-	-	-	-	-	-	314	-1	-	VGNC	-	-	-	-	-	-	-
.	10:21547959-21547959	G	LOW	upstream_gene_variant	MODIFIER	CMTM5	ENSBTAG00000032709	Transcript	ENSBTAT00000012794	protein_coding	-	-	-	-	-	-	-	-	-	-	1298	-1	-	VGNC	-	-	-	-	-	-	-
.	10:21547959-21547959	G	LOW	upstream_gene_variant	MODIFIER	CMTM5	ENSBTAG00000032709	Transcript	ENSBTAT00000067769	protein_coding	-	-	-	-	-	-	-	-	-	-	2237	-1	-	VGNC	-	-	-	-	-	-	-
.	10:21547959-21547959	G	LOW	upstream_gene_variant	MODIFIER	CMTM5	ENSBTAG00000032709	Transcript	ENSBTAT00000075912	protein_coding	-	-	-	-	-	-	-	-	-	-	2237	-1	-	VGNC	-	-	-	-	-	-	-
.	10:21568421-21568421	T	LOW	upstream_gene_variant	MODIFIER	SLC22A17	ENSBTAG00000016467	Transcript	ENSBTAT00000036406	protein_coding	-	-	-	-	-	-	-	-	-	-	3953	1	-	VGNC	-	-	-	-	-	-	-
.	10:21568421-21568421	T	LOW	upstream_gene_variant	MODIFIER	SLC22A17	ENSBTAG00000016467	Transcript	ENSBTAT00000086094	protein_coding	-	-	-	-	-	-	-	-	-	-	3799	1	-	VGNC	-	-	-	-	-	-	-
.	10:21568435-21568435	T	LOW	upstream_gene_variant	MODIFIER	SLC22A17	ENSBTAG00000016467	Transcript	ENSBTAT00000036406	protein_coding	-	-	-	-	-	-	-	-	-	-	3939	1	-	VGNC	-	-	-	-	-	-	-
.	10:21568435-21568435	T	LOW	missense_variant	MODERATE	EFS	ENSBTAG00000038733	Transcript	ENSBTAT00000053024	protein_coding	06-Jun	-	-	-	1694	1583	528	A/V	gCc/gTc	-	-	1	-	VGNC	-	-	-	deleterious(0.01)	-	-	-
.	10:21568435-21568435	T	LOW	missense_variant	MODERATE	EFS	ENSBTAG00000038733	Transcript	ENSBTAT00000080244	protein_coding	05-May	-	-	-	1514	1514	505	A/V	gCc/gTc	-	-	1	-	VGNC	-	-	-	deleterious(0.01)	-	-	-
.	10:21568435-21568435	T	LOW	upstream_gene_variant	MODIFIER	SLC22A17	ENSBTAG00000016467	Transcript	ENSBTAT00000086094	protein_coding	-	-	-	-	-	-	-	-	-	-	3785	1	-	VGNC	-	-	-	-	-	-	-
.	10:21568435-21568435	T	LOW	missense_variant	MODERATE	EFS	ENSBTAG00000038733	Transcript	ENSBTAT00000086176	protein_coding	06-Jun	-	-	-	1649	1622	541	A/V	gCc/gTc	-	-	1	-	VGNC	-	-	-	deleterious(0.01)	-	-	-
.	10:21568983-21568983	C	LOW	upstream_gene_variant	MODIFIER	SLC22A17	ENSBTAG00000016467	Transcript	ENSBTAT00000036406	protein_coding	-	-	-	-	-	-	-	-	-	-	3391	1	-	VGNC	-	-	-	-	-	-	-
.	10:21568983-21568983	C	LOW	3_prime_UTR_variant	MODIFIER	EFS	ENSBTAG00000038733	Transcript	ENSBTAT00000053024	protein_coding	06-Jun	-	-	-	2242	-	-	-	-	-	-	1	-	VGNC	-	-	-	-	-	-	-
.	10:21568983-21568983	C	LOW	downstream_gene_variant	MODIFIER	EFS	ENSBTAG00000038733	Transcript	ENSBTAT00000080244	protein_coding	-	-	-	-	-	-	-	-	-	-	445	1	-	VGNC	-	-	-	-	-	-	-
.	10:21568983-21568983	C	LOW	upstream_gene_variant	MODIFIER	SLC22A17	ENSBTAG00000016467	Transcript	ENSBTAT00000086094	protein_coding	-	-	-	-	-	-	-	-	-	-	3237	1	-	VGNC	-	-	-	-	-	-	-
.	10:21568983-21568983	C	LOW	3_prime_UTR_variant	MODIFIER	EFS	ENSBTAG00000038733	Transcript	ENSBTAT00000086176	protein_coding	06-Jun	-	-	-	2197	-	-	-	-	-	-	1	-	VGNC	-	-	-	-	-	-	-
.	10:21570211-21570211	T	LOW	upstream_gene_variant	MODIFIER	SLC22A17	ENSBTAG00000016467	Transcript	ENSBTAT00000036406	protein_coding	-	-	-	-	-	-	-	-	-	-	2163	1	-	VGNC	-	-	-	-	-	-	-
.	10:21570211-21570211	T	LOW	downstream_gene_variant	MODIFIER	EFS	ENSBTAG00000038733	Transcript	ENSBTAT00000053024	protein_coding	-	-	-	-	-	-	-	-	-	-	1133	1	-	VGNC	-	-	-	-	-	-	-
.	10:21570211-21570211	T	LOW	downstream_gene_variant	MODIFIER	EFS	ENSBTAG00000038733	Transcript	ENSBTAT00000080244	protein_coding	-	-	-	-	-	-	-	-	-	-	1673	1	-	VGNC	-	-	-	-	-	-	-
.	10:21570211-21570211	T	LOW	upstream_gene_variant	MODIFIER	SLC22A17	ENSBTAG00000016467	Transcript	ENSBTAT00000086094	protein_coding	-	-	-	-	-	-	-	-	-	-	2009	1	-	VGNC	-	-	-	-	-	-	-
.	10:21570211-21570211	T	LOW	downstream_gene_variant	MODIFIER	EFS	ENSBTAG00000038733	Transcript	ENSBTAT00000086176	protein_coding	-	-	-	-	-	-	-	-	-	-	1117	1	-	VGNC	-	-	-	-	-	-	-
.	10:21665954-21665954	A	LOW	intron_variant	MODIFIER	RNF212B	ENSBTAG00000025755	Transcript	ENSBTAT00000036401	protein_coding	-	14-Jan	-	-	-	-	-	-	-	-	-	-1	-	VGNC	-	-	-	-	-	-	-
.	10:21724748-21724748	C	LOW	intron_variant	MODIFIER	SLC7A8	ENSBTAG00000007415	Transcript	ENSBTAT00000009302	protein_coding	-	11-Jun	-	-	-	-	-	-	-	rs462174861	-	1	-	VGNC	-	-	-	-	-	-	-
.	10:21725982-21725982	C	LOW	intron_variant	MODIFIER	SLC7A8	ENSBTAG00000007415	Transcript	ENSBTAT00000009302	protein_coding	-	11-Jul	-	-	-	-	-	-	-	-	-	1	-	VGNC	-	-	-	-	-	-	-
.	10:21772863-21772863	T	LOW	intron_variant	MODIFIER	ACIN1	ENSBTAG00000011571	Transcript	ENSBTAT00000015372	protein_coding	-	18-Apr	-	-	-	-	-	-	-	-	-	1	-	VGNC	-	-	-	-	-	-	-
.	10:21772863-21772863	T	LOW	intron_variant	MODIFIER	ACIN1	ENSBTAG00000011571	Transcript	ENSBTAT00000067715	protein_coding	-	18-Apr	-	-	-	-	-	-	-	-	-	1	-	VGNC	-	-	-	-	-	-	-
.	10:21772863-21772863	T	LOW	intron_variant	MODIFIER	ACIN1	ENSBTAG00000011571	Transcript	ENSBTAT00000075843	protein_coding	-	17-Mar	-	-	-	-	-	-	-	-	-	1	-	VGNC	-	-	-	-	-	-	-
.	10:22044558-22044558	G	LOW	upstream_gene_variant	MODIFIER	OXA1L	ENSBTAG00000014820	Transcript	ENSBTAT00000019736	protein_coding	-	-	-	-	-	-	-	-	-	-	1923	-1	-	VGNC	-	-	-	-	-	-	-
.	10:22044912-22044912	T	LOW	upstream_gene_variant	MODIFIER	OXA1L	ENSBTAG00000014820	Transcript	ENSBTAT00000019736	protein_coding	-	-	-	-	-	-	-	-	-	-	2277	-1	-	VGNC	-	-	-	-	-	-	-
.	10:22045274-22045274	T	LOW	upstream_gene_variant	MODIFIER	OXA1L	ENSBTAG00000014820	Transcript	ENSBTAT00000019736	protein_coding	-	-	-	-	-	-	-	-	-	-	2639	-1	-	VGNC	-	-	-	-	-	-	-
.	10:22051418-22051418	T	LOW	intergenic_variant	MODIFIER	-	-	-	-	-	-	-	-	-	-	-	-	-	-	-	-	-	-	-	-	-	-	-	-	-	-
.	10:22051891-22051891	T	LOW	intergenic_variant	MODIFIER	-	-	-	-	-	-	-	-	-	-	-	-	-	-	-	-	-	-	-	-	-	-	-	-	-	-
.	10:22052144-22052144	A	LOW	intergenic_variant	MODIFIER	-	-	-	-	-	-	-	-	-	-	-	-	-	-	-	-	-	-	-	-	-	-	-	-	-	-
.	10:22052248-22052248	T	LOW	intergenic_variant	MODIFIER	-	-	-	-	-	-	-	-	-	-	-	-	-	-	-	-	-	-	-	-	-	-	-	-	-	-
.	10:22052375-22052375	T	LOW	intergenic_variant	MODIFIER	-	-	-	-	-	-	-	-	-	-	-	-	-	-	-	-	-	-	-	-	-	-	-	-	-	-
.	10:22052563-22052563	C	LOW	intergenic_variant	MODIFIER	-	-	-	-	-	-	-	-	-	-	-	-	-	-	-	-	-	-	-	-	-	-	-	-	-	-
.	10:22063854-22063854	T	LOW	intergenic_variant	MODIFIER	-	-	-	-	-	-	-	-	-	-	-	-	-	-	-	-	-	-	-	-	-	-	-	-	-	-
.	10:25708993-25708993	T	LOW	3_prime_UTR_variant	MODIFIER	RAB2B	ENSBTAG00000044207	Transcript	ENSBTAT00000061077	protein_coding	08-Aug	-	-	-	1335	-	-	-	-	-	-	1	-	VGNC	-	-	-	-	-	-	-
.	10:25708993-25708993	T	LOW	downstream_gene_variant	MODIFIER	RAB2B	ENSBTAG00000044207	Transcript	ENSBTAT00000066385	protein_coding	-	-	-	-	-	-	-	-	-	-	366	1	-	VGNC	-	-	-	-	-	-	-
.	10:26112241-26112241	G	LOW	intergenic_variant	MODIFIER	-	-	-	-	-	-	-	-	-	-	-	-	-	-	-	-	-	-	-	-	-	-	-	-	-	-
.	10:26116258-26116258	T	LOW	downstream_gene_variant	MODIFIER	METTL17	ENSBTAG00000006613	Transcript	ENSBTAT00000008681	protein_coding	-	-	-	-	-	-	-	-	-	-	3428	-1	-	VGNC	-	-	-	-	-	-	-
.	10:26116258-26116258	T	LOW	downstream_gene_variant	MODIFIER	METTL17	ENSBTAG00000006613	Transcript	ENSBTAT00000078462	protein_coding	-	-	-	-	-	-	-	-	-	-	3428	-1	-	VGNC	-	-	-	-	-	-	-
.	10:26118441-26118441	A	LOW	downstream_gene_variant	MODIFIER	METTL17	ENSBTAG00000006613	Transcript	ENSBTAT00000008681	protein_coding	-	-	-	-	-	-	-	-	-	-	1245	-1	-	VGNC	-	-	-	-	-	-	-
.	10:26118441-26118441	A	LOW	downstream_gene_variant	MODIFIER	METTL17	ENSBTAG00000006613	Transcript	ENSBTAT00000078462	protein_coding	-	-	-	-	-	-	-	-	-	-	1245	-1	-	VGNC	-	-	-	-	-	-	-
.	10:26121644-26121644	G	LOW	intron_variant	MODIFIER	METTL17	ENSBTAG00000006613	Transcript	ENSBTAT00000008681	protein_coding	-	12-Sep	-	-	-	-	-	-	-	-	-	-1	-	VGNC	-	-	-	-	-	-	-
.	10:26121644-26121644	G	LOW	intron_variant	MODIFIER	METTL17	ENSBTAG00000006613	Transcript	ENSBTAT00000078462	protein_coding	-	13-Sep	-	-	-	-	-	-	-	-	-	-1	-	VGNC	-	-	-	-	-	-	-
.	10:26122727-26122727	A	LOW	intron_variant	MODIFIER	METTL17	ENSBTAG00000006613	Transcript	ENSBTAT00000008681	protein_coding	-	12-Jun	-	-	-	-	-	-	-	-	-	-1	-	VGNC	-	-	-	-	-	-	-
.	10:26122727-26122727	A	LOW	intron_variant	MODIFIER	METTL17	ENSBTAG00000006613	Transcript	ENSBTAT00000078462	protein_coding	-	13-Jun	-	-	-	-	-	-	-	-	-	-1	-	VGNC	-	-	-	-	-	-	-
.	10:26122995-26122995	T	LOW	missense_variant	MODERATE	METTL17	ENSBTAG00000006613	Transcript	ENSBTAT00000008681	protein_coding	13-Jun	-	-	-	550	550	184	E/K	Gag/Aag	-	-	-1	-	VGNC	-	-	-	tolerated(0.32)	-	-	-
.	10:26122995-26122995	T	LOW	missense_variant	MODERATE	METTL17	ENSBTAG00000006613	Transcript	ENSBTAT00000078462	protein_coding	14-Jun	-	-	-	795	550	184	E/K	Gag/Aag	-	-	-1	-	VGNC	-	-	-	tolerated(0.33)	-	-	-
.	10:26124347-26124347	T	LOW	intron_variant	MODIFIER	METTL17	ENSBTAG00000006613	Transcript	ENSBTAT00000008681	protein_coding	-	12-Mar	-	-	-	-	-	-	-	-	-	-1	-	VGNC	-	-	-	-	-	-	-
.	10:26124347-26124347	T	LOW	intron_variant	MODIFIER	METTL17	ENSBTAG00000006613	Transcript	ENSBTAT00000078462	protein_coding	-	13-Mar	-	-	-	-	-	-	-	-	-	-1	-	VGNC	-	-	-	-	-	-	-
.	10:26128223-26128223	G	LOW	upstream_gene_variant	MODIFIER	METTL17	ENSBTAG00000006613	Transcript	ENSBTAT00000008681	protein_coding	-	-	-	-	-	-	-	-	-	-	3017	-1	-	VGNC	-	-	-	-	-	-	-
.	10:26128223-26128223	G	LOW	upstream_gene_variant	MODIFIER	METTL17	ENSBTAG00000006613	Transcript	ENSBTAT00000078462	protein_coding	-	-	-	-	-	-	-	-	-	-	2772	-1	-	VGNC	-	-	-	-	-	-	-
.	10:26128622-26128622	G	LOW	upstream_gene_variant	MODIFIER	METTL17	ENSBTAG00000006613	Transcript	ENSBTAT00000008681	protein_coding	-	-	-	-	-	-	-	-	-	-	3416	-1	-	VGNC	-	-	-	-	-	-	-
.	10:26128622-26128622	G	LOW	upstream_gene_variant	MODIFIER	METTL17	ENSBTAG00000006613	Transcript	ENSBTAT00000078462	protein_coding	-	-	-	-	-	-	-	-	-	-	3171	-1	-	VGNC	-	-	-	-	-	-	-
.	10:26128794-26128794	A	LOW	upstream_gene_variant	MODIFIER	METTL17	ENSBTAG00000006613	Transcript	ENSBTAT00000008681	protein_coding	-	-	-	-	-	-	-	-	-	-	3588	-1	-	VGNC	-	-	-	-	-	-	-
.	10:26128794-26128794	A	LOW	upstream_gene_variant	MODIFIER	METTL17	ENSBTAG00000006613	Transcript	ENSBTAT00000078462	protein_coding	-	-	-	-	-	-	-	-	-	-	3343	-1	-	VGNC	-	-	-	-	-	-	-
.	10:26128898-26128898	C	LOW	upstream_gene_variant	MODIFIER	METTL17	ENSBTAG00000006613	Transcript	ENSBTAT00000008681	protein_coding	-	-	-	-	-	-	-	-	-	-	3692	-1	-	VGNC	-	-	-	-	-	-	-
.	10:26128898-26128898	C	LOW	upstream_gene_variant	MODIFIER	METTL17	ENSBTAG00000006613	Transcript	ENSBTAT00000078462	protein_coding	-	-	-	-	-	-	-	-	-	-	3447	-1	-	VGNC	-	-	-	-	-	-	-
.	10:26128919-26128919	A	LOW	upstream_gene_variant	MODIFIER	METTL17	ENSBTAG00000006613	Transcript	ENSBTAT00000008681	protein_coding	-	-	-	-	-	-	-	-	-	-	3713	-1	-	VGNC	-	-	-	-	-	-	-
.	10:26128919-26128919	A	LOW	upstream_gene_variant	MODIFIER	METTL17	ENSBTAG00000006613	Transcript	ENSBTAT00000078462	protein_coding	-	-	-	-	-	-	-	-	-	-	3468	-1	-	VGNC	-	-	-	-	-	-	-
.	10:26128950-26128950	G	LOW	upstream_gene_variant	MODIFIER	METTL17	ENSBTAG00000006613	Transcript	ENSBTAT00000008681	protein_coding	-	-	-	-	-	-	-	-	-	-	3744	-1	-	VGNC	-	-	-	-	-	-	-
.	10:26128950-26128950	G	LOW	upstream_gene_variant	MODIFIER	METTL17	ENSBTAG00000006613	Transcript	ENSBTAT00000078462	protein_coding	-	-	-	-	-	-	-	-	-	-	3499	-1	-	VGNC	-	-	-	-	-	-	-
.	10:26668498-26668498	A	LOW	downstream_gene_variant	MODIFIER	APEX1	ENSBTAG00000002745	Transcript	ENSBTAT00000003559	protein_coding	-	-	-	-	-	-	-	-	-	-	2403	-1	-	VGNC	-	-	-	-	-	-	-
.	10:26668498-26668498	A	LOW	missense_variant,splice_region_variant	MODERATE	PIP4P1	ENSBTAG00000002748	Transcript	ENSBTAT00000003561	protein_coding	07-Mar	-	-	-	501	439	147	G/S	Ggc/Agc	-	-	1	-	VGNC	-	-	-	tolerated(0.06)	-	-	-
.	10:26669282-26669282	G	LOW	upstream_gene_variant	MODIFIER	OSGEP	ENSBTAG00000002743	Transcript	ENSBTAT00000003557	protein_coding	-	-	-	-	-	-	-	-	-	-	4576	1	-	VGNC	-	-	-	-	-	-	-
.	10:26669282-26669282	G	LOW	downstream_gene_variant	MODIFIER	APEX1	ENSBTAG00000002745	Transcript	ENSBTAT00000003559	protein_coding	-	-	-	-	-	-	-	-	-	-	1619	-1	-	VGNC	-	-	-	-	-	-	-
.	10:26669282-26669282	G	LOW	missense_variant	MODERATE	PIP4P1	ENSBTAG00000002748	Transcript	ENSBTAT00000003561	protein_coding	07-May	-	-	-	649	587	196	L/R	cTc/cGc	-	-	1	-	VGNC	-	-	-	deleterious(0)	-	-	-
.	10:26669566-26669566	C	LOW	upstream_gene_variant	MODIFIER	OSGEP	ENSBTAG00000002743	Transcript	ENSBTAT00000003557	protein_coding	-	-	-	-	-	-	-	-	-	-	4292	1	-	VGNC	-	-	-	-	-	-	-
.	10:26669566-26669566	C	LOW	downstream_gene_variant	MODIFIER	APEX1	ENSBTAG00000002745	Transcript	ENSBTAT00000003559	protein_coding	-	-	-	-	-	-	-	-	-	-	1335	-1	-	VGNC	-	-	-	-	-	-	-
.	10:26669566-26669566	C	LOW	intron_variant	MODIFIER	PIP4P1	ENSBTAG00000002748	Transcript	ENSBTAT00000003561	protein_coding	-	06-Jun	-	-	-	-	-	-	-	-	-	1	-	VGNC	-	-	-	-	-	-	-
.	10:26669592-26669592	C	LOW	upstream_gene_variant	MODIFIER	OSGEP	ENSBTAG00000002743	Transcript	ENSBTAT00000003557	protein_coding	-	-	-	-	-	-	-	-	-	-	4266	1	-	VGNC	-	-	-	-	-	-	-
.	10:26669592-26669592	C	LOW	downstream_gene_variant	MODIFIER	APEX1	ENSBTAG00000002745	Transcript	ENSBTAT00000003559	protein_coding	-	-	-	-	-	-	-	-	-	-	1309	-1	-	VGNC	-	-	-	-	-	-	-
.	10:26669592-26669592	C	LOW	intron_variant	MODIFIER	PIP4P1	ENSBTAG00000002748	Transcript	ENSBTAT00000003561	protein_coding	-	06-Jun	-	-	-	-	-	-	-	-	-	1	-	VGNC	-	-	-	-	-	-	-
.	10:26670540-26670540	T	LOW	upstream_gene_variant	MODIFIER	OSGEP	ENSBTAG00000002743	Transcript	ENSBTAT00000003557	protein_coding	-	-	-	-	-	-	-	-	-	-	3318	1	-	VGNC	-	-	-	-	-	-	-
.	10:26670540-26670540	T	LOW	downstream_gene_variant	MODIFIER	APEX1	ENSBTAG00000002745	Transcript	ENSBTAT00000003559	protein_coding	-	-	-	-	-	-	-	-	-	-	361	-1	-	VGNC	-	-	-	-	-	-	-
.	10:26670540-26670540	T	LOW	3_prime_UTR_variant	MODIFIER	PIP4P1	ENSBTAG00000002748	Transcript	ENSBTAT00000003561	protein_coding	07-Jul	-	-	-	1324	-	-	-	-	-	-	1	-	VGNC	-	-	-	-	-	-	-
.	10:26670625-26670625	C	LOW	upstream_gene_variant	MODIFIER	OSGEP	ENSBTAG00000002743	Transcript	ENSBTAT00000003557	protein_coding	-	-	-	-	-	-	-	-	-	-	3233	1	-	VGNC	-	-	-	-	-	-	-
.	10:26670625-26670625	C	LOW	downstream_gene_variant	MODIFIER	APEX1	ENSBTAG00000002745	Transcript	ENSBTAT00000003559	protein_coding	-	-	-	-	-	-	-	-	-	-	276	-1	-	VGNC	-	-	-	-	-	-	-
.	10:26670625-26670625	C	LOW	3_prime_UTR_variant	MODIFIER	PIP4P1	ENSBTAG00000002748	Transcript	ENSBTAT00000003561	protein_coding	07-Jul	-	-	-	1409	-	-	-	-	-	-	1	-	VGNC	-	-	-	-	-	-	-
.	10:26673068-26673068	T	LOW	upstream_gene_variant	MODIFIER	OSGEP	ENSBTAG00000002743	Transcript	ENSBTAT00000003557	protein_coding	-	-	-	-	-	-	-	-	-	-	790	1	-	VGNC	-	-	-	-	-	-	-
.	10:26673068-26673068	T	LOW	5_prime_UTR_variant	MODIFIER	APEX1	ENSBTAG00000002745	Transcript	ENSBTAT00000003559	protein_coding	05-Feb	-	-	-	121	-	-	-	-	-	-	-1	-	VGNC	-	-	-	-	-	-	-
.	10:26673068-26673068	T	LOW	downstream_gene_variant	MODIFIER	PIP4P1	ENSBTAG00000002748	Transcript	ENSBTAT00000003561	protein_coding	-	-	-	-	-	-	-	-	-	-	2257	1	-	VGNC	-	-	-	-	-	-	-
.	10:26679114-26679114	G	LOW	intron_variant	MODIFIER	OSGEP	ENSBTAG00000002743	Transcript	ENSBTAT00000003557	protein_coding	-	10-Jun	-	-	-	-	-	-	-	-	-	1	-	VGNC	-	-	-	-	-	-	-
.	10:26684188-26684188	T	LOW	downstream_gene_variant	MODIFIER	OSGEP	ENSBTAG00000002743	Transcript	ENSBTAT00000003557	protein_coding	-	-	-	-	-	-	-	-	-	-	3778	1	-	VGNC	-	-	-	-	-	-	-
.	10:26706352-26706352	C	LOW	downstream_gene_variant	MODIFIER	KLHL33	ENSBTAG00000001183	Transcript	ENSBTAT00000001567	protein_coding	-	-	-	-	-	-	-	-	-	-	3757	1	-	VGNC	-	-	-	-	-	-	-
.	10:26729060-26729060	C	LOW	intron_variant	MODIFIER	TEP1	ENSBTAG00000001179	Transcript	ENSBTAT00000001564	protein_coding	-	14/53	-	-	-	-	-	-	-	-	-	1	-	VGNC	-	-	-	-	-	-	-
.	10:26730556-26730556	C	LOW	intron_variant	MODIFIER	TEP1	ENSBTAG00000001179	Transcript	ENSBTAT00000001564	protein_coding	-	16/53	-	-	-	-	-	-	-	-	-	1	-	VGNC	-	-	-	-	-	-	-
.	10:26736335-26736335	T	LOW	intron_variant	MODIFIER	TEP1	ENSBTAG00000001179	Transcript	ENSBTAT00000001564	protein_coding	-	30/53	-	-	-	-	-	-	-	-	-	1	-	VGNC	-	-	-	-	-	-	-
.	10:26751037-26751037	A	LOW	downstream_gene_variant	MODIFIER	TEP1	ENSBTAG00000001179	Transcript	ENSBTAT00000001564	protein_coding	-	-	-	-	-	-	-	-	-	-	2455	1	-	VGNC	-	-	-	-	-	-	-
.	10:26755231-26755231	G	LOW	intergenic_variant	MODIFIER	-	-	-	-	-	-	-	-	-	-	-	-	-	-	-	-	-	-	-	-	-	-	-	-	-	-
.	10:26757140-26757140	T	LOW	intergenic_variant	MODIFIER	-	-	-	-	-	-	-	-	-	-	-	-	-	-	-	-	-	-	-	-	-	-	-	-	-	-
.	10:26757163-26757163	G	LOW	intergenic_variant	MODIFIER	-	-	-	-	-	-	-	-	-	-	-	-	-	-	-	-	-	-	-	-	-	-	-	-	-	-
.	10:26760863-26760863	T	LOW	downstream_gene_variant	MODIFIER	PARP2	ENSBTAG00000009374	Transcript	ENSBTAT00000012338	protein_coding	-	-	-	-	-	-	-	-	-	-	3299	-1	-	VGNC	-	-	-	-	-	-	-
.	10:26760863-26760863	T	LOW	downstream_gene_variant	MODIFIER	PARP2	ENSBTAG00000009374	Transcript	ENSBTAT00000063765	protein_coding	-	-	-	-	-	-	-	-	-	-	3299	-1	-	VGNC	-	-	-	-	-	-	-
.	10:26812591-26812591	T	LOW	intron_variant	MODIFIER	TTC5	ENSBTAG00000009372	Transcript	ENSBTAT00000036235	protein_coding	-	09-May	-	-	-	-	-	-	-	-	-	1	-	VGNC	-	-	-	-	-	-	-
.	10:26812591-26812591	T	LOW	intron_variant	MODIFIER	TTC5	ENSBTAG00000009372	Transcript	ENSBTAT00000082547	protein_coding	-	08-May	-	-	-	-	-	-	-	-	-	1	-	VGNC	-	-	-	-	-	-	-
.	10:26826496-26826496	C	LOW	downstream_gene_variant	MODIFIER	TTC5	ENSBTAG00000009372	Transcript	ENSBTAT00000036235	protein_coding	-	-	-	-	-	-	-	-	-	-	4042	1	-	VGNC	-	-	-	-	-	-	-
.	10:26826496-26826496	C	LOW	downstream_gene_variant	MODIFIER	TTC5	ENSBTAG00000009372	Transcript	ENSBTAT00000082547	protein_coding	-	-	-	-	-	-	-	-	-	-	4521	1	-	VGNC	-	-	-	-	-	-	-
.	10:26834889-26834889	G	LOW	intergenic_variant	MODIFIER	-	-	-	-	-	-	-	-	-	-	-	-	-	-	-	-	-	-	-	-	-	-	-	-	-	-
.	10:27041366-27041366	A	LOW	downstream_gene_variant	MODIFIER	-	ENSBTAG00000038485	Transcript	ENSBTAT00000056674	protein_coding	-	-	-	-	-	-	-	-	-	-	3516	-1	-	-	-	-	-	-	-	-	-
.	10:27041366-27041366	A	LOW	upstream_gene_variant	MODIFIER	-	ENSBTAG00000047483	Transcript	ENSBTAT00000066271	protein_coding	-	-	-	-	-	-	-	-	-	-	205	-1	-	-	-	-	-	-	-	-	-
.	10:28799961-28799961	A	LOW	intron_variant,non_coding_transcript_variant	MODIFIER	RYR3	ENSBTAG00000025642	Transcript	ENSBTAT00000036191	pseudogene	-	59/89	-	-	-	-	-	-	-	-	-	-1	-	VGNC	-	-	-	-	-	-	-
.	10:30427694-30427694	A	LOW	intron_variant	MODIFIER	AQR	ENSBTAG00000012712	Transcript	ENSBTAT00000016895	protein_coding	-	3/33	-	-	-	-	-	-	-	-	-	-1	-	VGNC	-	-	-	-	-	-	-
.	10:30427694-30427694	A	LOW	downstream_gene_variant	MODIFIER	bta-mir-2285g-2	ENSBTAG00000045199	Transcript	ENSBTAT00000062632	miRNA	-	-	-	-	-	-	-	-	-	-	1839	1	-	miRBase	-	-	-	-	-	-	-
.	10:30427694-30427694	A	LOW	intron_variant	MODIFIER	AQR	ENSBTAG00000012712	Transcript	ENSBTAT00000077178	protein_coding	-	4/34	-	-	-	-	-	-	-	-	-	-1	-	VGNC	-	-	-	-	-	-	-
.	10:35327724-35327724	G	LOW	intron_variant	MODIFIER	FSIP1	ENSBTAG00000012015	Transcript	ENSBTAT00000015941	protein_coding	-	11-Oct	-	-	-	-	-	-	-	-	-	-1	-	VGNC	-	-	-	-	-	-	-
.	10:35327724-35327724	G	LOW	intron_variant	MODIFIER	FSIP1	ENSBTAG00000012015	Transcript	ENSBTAT00000081457	protein_coding	-	09-Sep	-	-	-	-	-	-	-	-	-	-1	-	VGNC	-	-	-	-	-	-	-
.	10:35327856-35327856	G	LOW	intron_variant	MODIFIER	FSIP1	ENSBTAG00000012015	Transcript	ENSBTAT00000015941	protein_coding	-	11-Oct	-	-	-	-	-	-	-	-	-	-1	-	VGNC	-	-	-	-	-	-	-
.	10:35327856-35327856	G	LOW	intron_variant	MODIFIER	FSIP1	ENSBTAG00000012015	Transcript	ENSBTAT00000081457	protein_coding	-	09-Sep	-	-	-	-	-	-	-	-	-	-1	-	VGNC	-	-	-	-	-	-	-
.	10:35328420-35328420	A	LOW	intron_variant	MODIFIER	FSIP1	ENSBTAG00000012015	Transcript	ENSBTAT00000015941	protein_coding	-	11-Oct	-	-	-	-	-	-	-	-	-	-1	-	VGNC	-	-	-	-	-	-	-
.	10:35328420-35328420	A	LOW	intron_variant	MODIFIER	FSIP1	ENSBTAG00000012015	Transcript	ENSBTAT00000081457	protein_coding	-	09-Sep	-	-	-	-	-	-	-	-	-	-1	-	VGNC	-	-	-	-	-	-	-
.	10:36027257-36027257	T	LOW	intron_variant	MODIFIER	IVD	ENSBTAG00000004409	Transcript	ENSBTAT00000005782	protein_coding	-	11-May	-	-	-	-	-	-	-	-	-	1	-	VGNC	-	-	-	-	-	-	-
.	10:36073636-36073636	A	LOW	3_prime_UTR_variant	MODIFIER	BAHD1	ENSBTAG00000004420	Transcript	ENSBTAT00000005794	protein_coding	07-Jul	-	-	-	3272	-	-	-	-	-	-	1	-	VGNC	-	-	-	-	-	-	-
.	10:36073636-36073636	A	LOW	upstream_gene_variant	MODIFIER	CHST14	ENSBTAG00000004421	Transcript	ENSBTAT00000005795	protein_coding	-	-	-	-	-	-	-	-	-	-	3808	1	-	VGNC	-	-	-	-	-	-	-
.	10:36073636-36073636	A	LOW	3_prime_UTR_variant	MODIFIER	BAHD1	ENSBTAG00000004420	Transcript	ENSBTAT00000074022	protein_coding	07-Jul	-	-	-	3361	-	-	-	-	-	-	1	-	VGNC	-	-	-	-	-	-	-
.	10:36265524-36265524	G	LOW	intron_variant	MODIFIER	RAD51	ENSBTAG00000002918	Transcript	ENSBTAT00000003788	protein_coding	-	09-Mar	-	-	-	-	-	-	-	-	-	1	-	VGNC	-	-	-	-	-	-	-
.	10:36265524-36265524	G	LOW	intron_variant	MODIFIER	RAD51	ENSBTAG00000002918	Transcript	ENSBTAT00000075799	protein_coding	-	08-Feb	-	-	-	-	-	-	-	-	-	1	-	VGNC	-	-	-	-	-	-	-
.	10:36269246-36269246	T	LOW	intron_variant	MODIFIER	RAD51	ENSBTAG00000002918	Transcript	ENSBTAT00000003788	protein_coding	-	09-Mar	-	-	-	-	-	-	-	-	-	1	-	VGNC	-	-	-	-	-	-	-
.	10:36269246-36269246	T	LOW	intron_variant	MODIFIER	RAD51	ENSBTAG00000002918	Transcript	ENSBTAT00000075799	protein_coding	-	08-Feb	-	-	-	-	-	-	-	-	-	1	-	VGNC	-	-	-	-	-	-	-
.	10:36584852-36584852	G	LOW	missense_variant	MODERATE	INO80	ENSBTAG00000010380	Transcript	ENSBTAT00000013708	protein_coding	10/36	-	-	-	1461	1169	390	L/P	cTa/cCa	-	-	-1	-	VGNC	-	-	-	deleterious(0)	-	-	-
.	10:36584852-36584852	G	LOW	missense_variant	MODERATE	INO80	ENSBTAG00000010380	Transcript	ENSBTAT00000072494	protein_coding	9/34	-	-	-	1169	1169	390	L/P	cTa/cCa	-	-	-1	-	VGNC	-	-	-	deleterious(0)	-	-	-
.	10:36584852-36584852	G	LOW	missense_variant	MODERATE	INO80	ENSBTAG00000010380	Transcript	ENSBTAT00000077722	protein_coding	9/36	-	-	-	1169	1169	390	L/P	cTa/cCa	-	-	-1	-	VGNC	-	-	-	deleterious(0)	-	-	-
.	10:36867412-36867412	G	LOW	intron_variant	MODIFIER	RTF1	ENSBTAG00000001671	Transcript	ENSBTAT00000002191	protein_coding	-	17-Jan	-	-	-	-	-	-	-	-	-	1	-	VGNC	-	-	-	-	-	-	-
.	10:36893622-36893622	G	LOW	intron_variant	MODIFIER	RTF1	ENSBTAG00000001671	Transcript	ENSBTAT00000002191	protein_coding	-	17-Apr	-	-	-	-	-	-	-	-	-	1	-	VGNC	-	-	-	-	-	-	-
.	10:36937962-36937962	T	LOW	downstream_gene_variant	MODIFIER	RPAP1	ENSBTAG00000001693	Transcript	ENSBTAT00000002220	protein_coding	-	-	-	-	-	-	-	-	-	-	846	-1	-	VGNC	-	-	-	-	-	-	-
.	10:36937962-36937962	T	LOW	downstream_gene_variant	MODIFIER	RPAP1	ENSBTAG00000001693	Transcript	ENSBTAT00000081849	protein_coding	-	-	-	-	-	-	-	-	-	-	846	-1	-	VGNC	-	-	-	-	-	-	-
.	10:37345202-37345202	C	LOW	intron_variant	MODIFIER	EHD4	ENSBTAG00000006792	Transcript	ENSBTAT00000008933	protein_coding	-	05-Feb	-	-	-	-	-	-	-	-	-	-1	-	VGNC	-	-	-	-	-	-	-
.	10:37410181-37410181	T	LOW	intron_variant	MODIFIER	PLA2G4E	ENSBTAG00000021924	Transcript	ENSBTAT00000029229	protein_coding	-	17-Apr	-	-	-	-	-	-	-	-	-	-1	-	VGNC	-	-	-	-	-	-	-
.	10:37410181-37410181	T	LOW	intron_variant	MODIFIER	PLA2G4E	ENSBTAG00000021924	Transcript	ENSBTAT00000036104	protein_coding	-	17-Jun	-	-	-	-	-	-	-	-	-	-1	-	VGNC	-	-	-	-	-	-	-
.	10:37410181-37410181	T	LOW	intron_variant	MODIFIER	PLA2G4E	ENSBTAG00000021924	Transcript	ENSBTAT00000078489	protein_coding	-	17-Apr	-	-	-	-	-	-	-	-	-	-1	-	VGNC	-	-	-	-	-	-	-
.	10:37674820-37674820	G	LOW	intron_variant	MODIFIER	GANC	ENSBTAG00000008866	Transcript	ENSBTAT00000011675	protein_coding	-	23-Dec	-	-	-	-	-	-	-	-	-	1	-	VGNC	-	-	-	-	-	-	-
.	10:37674820-37674820	G	LOW	intron_variant	MODIFIER	GANC	ENSBTAG00000008866	Transcript	ENSBTAT00000085346	protein_coding	-	22-Dec	-	-	-	-	-	-	-	-	-	1	-	VGNC	-	-	-	-	-	-	-
.	10:37721899-37721899	T	LOW	intron_variant	MODIFIER	CAPN3	ENSBTAG00000008868	Transcript	ENSBTAT00000011677	protein_coding	-	20-Jan	-	-	-	-	-	-	-	-	-	1	-	VGNC	-	-	-	-	-	-	-
.	10:37721899-37721899	T	LOW	upstream_gene_variant	MODIFIER	CAPN3	ENSBTAG00000008868	Transcript	ENSBTAT00000011680	protein_coding	-	-	-	-	-	-	-	-	-	-	2795	1	-	VGNC	-	-	-	-	-	-	-
.	10:37721899-37721899	T	LOW	intron_variant	MODIFIER	CAPN3	ENSBTAG00000008868	Transcript	ENSBTAT00000075278	protein_coding	-	23-Jan	-	-	-	-	-	-	-	-	-	1	-	VGNC	-	-	-	-	-	-	-
.	10:37721899-37721899	T	LOW	upstream_gene_variant	MODIFIER	CAPN3	ENSBTAG00000008868	Transcript	ENSBTAT00000082386	protein_coding	-	-	-	-	-	-	-	-	-	-	2838	1	-	VGNC	-	-	-	-	-	-	-
.	10:37799506-37799506	G	LOW	intron_variant	MODIFIER	ZNF106	ENSBTAG00000004079	Transcript	ENSBTAT00000005329	protein_coding	-	21-Mar	-	-	-	-	-	-	-	-	-	-1	-	VGNC	-	-	-	-	-	-	-
.	10:37804277-37804277	T	LOW	intron_variant	MODIFIER	ZNF106	ENSBTAG00000004079	Transcript	ENSBTAT00000005329	protein_coding	-	21-Mar	-	-	-	-	-	-	-	-	-	-1	-	VGNC	-	-	-	-	-	-	-
.	10:37812363-37812363	G	LOW	intron_variant	MODIFIER	ZNF106	ENSBTAG00000004079	Transcript	ENSBTAT00000005329	protein_coding	-	21-Jan	-	-	-	-	-	-	-	-	-	-1	-	VGNC	-	-	-	-	-	-	-
.	10:37813655-37813655	T	LOW	intron_variant	MODIFIER	ZNF106	ENSBTAG00000004079	Transcript	ENSBTAT00000005329	protein_coding	-	21-Jan	-	-	-	-	-	-	-	-	-	-1	-	VGNC	-	-	-	-	-	-	-
.	10:37816894-37816894	C	LOW	intron_variant	MODIFIER	ZNF106	ENSBTAG00000004079	Transcript	ENSBTAT00000005329	protein_coding	-	21-Jan	-	-	-	-	-	-	-	-	-	-1	-	VGNC	-	-	-	-	-	-	-
.	10:37817788-37817788	C	LOW	intron_variant	MODIFIER	ZNF106	ENSBTAG00000004079	Transcript	ENSBTAT00000005329	protein_coding	-	21-Jan	-	-	-	-	-	-	-	-	-	-1	-	VGNC	-	-	-	-	-	-	-
.	10:37817986-37817986	T	LOW	intron_variant	MODIFIER	ZNF106	ENSBTAG00000004079	Transcript	ENSBTAT00000005329	protein_coding	-	21-Jan	-	-	-	-	-	-	-	-	-	-1	-	VGNC	-	-	-	-	-	-	-
.	10:37818256-37818256	G	LOW	intron_variant	MODIFIER	ZNF106	ENSBTAG00000004079	Transcript	ENSBTAT00000005329	protein_coding	-	21-Jan	-	-	-	-	-	-	-	-	-	-1	-	VGNC	-	-	-	-	-	-	-
.	10:37818551-37818551	C	LOW	intron_variant	MODIFIER	ZNF106	ENSBTAG00000004079	Transcript	ENSBTAT00000005329	protein_coding	-	21-Jan	-	-	-	-	-	-	-	-	-	-1	-	VGNC	-	-	-	-	-	-	-
.	10:37818556-37818556	A	LOW	intron_variant	MODIFIER	ZNF106	ENSBTAG00000004079	Transcript	ENSBTAT00000005329	protein_coding	-	21-Jan	-	-	-	-	-	-	-	-	-	-1	-	VGNC	-	-	-	-	-	-	-
.	10:37818667-37818667	T	LOW	intron_variant	MODIFIER	ZNF106	ENSBTAG00000004079	Transcript	ENSBTAT00000005329	protein_coding	-	21-Jan	-	-	-	-	-	-	-	-	-	-1	-	VGNC	-	-	-	-	-	-	-
.	10:37819112-37819112	T	LOW	intron_variant	MODIFIER	ZNF106	ENSBTAG00000004079	Transcript	ENSBTAT00000005329	protein_coding	-	21-Jan	-	-	-	-	-	-	-	-	-	-1	-	VGNC	-	-	-	-	-	-	-
.	10:37820137-37820137	A	LOW	intron_variant	MODIFIER	ZNF106	ENSBTAG00000004079	Transcript	ENSBTAT00000005329	protein_coding	-	21-Jan	-	-	-	-	-	-	-	-	-	-1	-	VGNC	-	-	-	-	-	-	-
.	10:37820198-37820198	T	LOW	intron_variant	MODIFIER	ZNF106	ENSBTAG00000004079	Transcript	ENSBTAT00000005329	protein_coding	-	21-Jan	-	-	-	-	-	-	-	-	-	-1	-	VGNC	-	-	-	-	-	-	-
.	10:37821099-37821099	C	LOW	intron_variant	MODIFIER	ZNF106	ENSBTAG00000004079	Transcript	ENSBTAT00000005329	protein_coding	-	21-Jan	-	-	-	-	-	-	-	-	-	-1	-	VGNC	-	-	-	-	-	-	-
.	10:37821099-37821099	C	LOW	upstream_gene_variant	MODIFIER	SNAP23	ENSBTAG00000005661	Transcript	ENSBTAT00000007438	protein_coding	-	-	-	-	-	-	-	-	-	-	4918	1	-	VGNC	-	-	-	-	-	-	-
.	10:37829128-37829128	G	LOW	intron_variant	MODIFIER	SNAP23	ENSBTAG00000005661	Transcript	ENSBTAT00000007438	protein_coding	-	07-Jan	-	-	-	-	-	-	-	-	-	1	-	VGNC	-	-	-	-	-	-	-
.	10:37829378-37829378	G	LOW	intron_variant	MODIFIER	SNAP23	ENSBTAG00000005661	Transcript	ENSBTAT00000007438	protein_coding	-	07-Jan	-	-	-	-	-	-	-	-	-	1	-	VGNC	-	-	-	-	-	-	-
.	10:37860290-37860290	T	LOW	intron_variant	MODIFIER	SNAP23	ENSBTAG00000005661	Transcript	ENSBTAT00000007438	protein_coding	-	07-May	-	-	-	-	-	-	-	-	-	1	-	VGNC	-	-	-	-	-	-	-
.	10:37860290-37860290	T	LOW	intron_variant	MODIFIER	SNAP23	ENSBTAG00000005661	Transcript	ENSBTAT00000082701	protein_coding	-	05-Mar	-	-	-	-	-	-	-	-	-	1	-	VGNC	-	-	-	-	-	-	-
.	10:37862343-37862343	C	LOW	intron_variant	MODIFIER	SNAP23	ENSBTAG00000005661	Transcript	ENSBTAT00000007438	protein_coding	-	07-May	-	-	-	-	-	-	-	-	-	1	-	VGNC	-	-	-	-	-	-	-
.	10:37862343-37862343	C	LOW	intron_variant	MODIFIER	SNAP23	ENSBTAG00000005661	Transcript	ENSBTAT00000082701	protein_coding	-	05-Mar	-	-	-	-	-	-	-	-	-	1	-	VGNC	-	-	-	-	-	-	-
.	10:37862745-37862745	T	LOW	intron_variant	MODIFIER	SNAP23	ENSBTAG00000005661	Transcript	ENSBTAT00000007438	protein_coding	-	07-Jun	-	-	-	-	-	-	-	-	-	1	-	VGNC	-	-	-	-	-	-	-
.	10:37862745-37862745	T	LOW	intron_variant	MODIFIER	SNAP23	ENSBTAG00000005661	Transcript	ENSBTAT00000082701	protein_coding	-	05-Apr	-	-	-	-	-	-	-	-	-	1	-	VGNC	-	-	-	-	-	-	-
.	10:37864773-37864773	T	LOW	intron_variant	MODIFIER	SNAP23	ENSBTAG00000005661	Transcript	ENSBTAT00000007438	protein_coding	-	07-Jul	-	-	-	-	-	-	-	-	-	1	-	VGNC	-	-	-	-	-	-	-
.	10:37864773-37864773	T	LOW	downstream_gene_variant	MODIFIER	LRRC57	ENSBTAG00000031981	Transcript	ENSBTAT00000045347	protein_coding	-	-	-	-	-	-	-	-	-	-	4935	-1	-	VGNC	-	-	-	-	-	-	-
.	10:37864773-37864773	T	LOW	intron_variant	MODIFIER	SNAP23	ENSBTAG00000005661	Transcript	ENSBTAT00000082701	protein_coding	-	05-May	-	-	-	-	-	-	-	-	-	1	-	VGNC	-	-	-	-	-	-	-
.	10:37864792-37864792	T	LOW	intron_variant	MODIFIER	SNAP23	ENSBTAG00000005661	Transcript	ENSBTAT00000007438	protein_coding	-	07-Jul	-	-	-	-	-	-	-	-	-	1	-	VGNC	-	-	-	-	-	-	-
.	10:37864792-37864792	T	LOW	downstream_gene_variant	MODIFIER	LRRC57	ENSBTAG00000031981	Transcript	ENSBTAT00000045347	protein_coding	-	-	-	-	-	-	-	-	-	-	4916	-1	-	VGNC	-	-	-	-	-	-	-
.	10:37864792-37864792	T	LOW	intron_variant	MODIFIER	SNAP23	ENSBTAG00000005661	Transcript	ENSBTAT00000082701	protein_coding	-	05-May	-	-	-	-	-	-	-	-	-	1	-	VGNC	-	-	-	-	-	-	-
.	10:37868379-37868379	G	LOW	downstream_gene_variant	MODIFIER	SNAP23	ENSBTAG00000005661	Transcript	ENSBTAT00000007438	protein_coding	-	-	-	-	-	-	-	-	-	-	1754	1	-	VGNC	-	-	-	-	-	-	-
.	10:37868379-37868379	G	LOW	downstream_gene_variant	MODIFIER	LRRC57	ENSBTAG00000031981	Transcript	ENSBTAT00000045347	protein_coding	-	-	-	-	-	-	-	-	-	-	1329	-1	-	VGNC	-	-	-	-	-	-	-
.	10:37868379-37868379	G	LOW	downstream_gene_variant	MODIFIER	SNAP23	ENSBTAG00000005661	Transcript	ENSBTAT00000082701	protein_coding	-	-	-	-	-	-	-	-	-	-	3112	1	-	VGNC	-	-	-	-	-	-	-
.	10:37878016-37878016	G	LOW	intron_variant	MODIFIER	HAUS2	ENSBTAG00000005663	Transcript	ENSBTAT00000045340	protein_coding	-	05-Jan	-	-	-	-	-	-	-	-	-	1	-	VGNC	-	-	-	-	-	-	-
.	10:37878016-37878016	G	LOW	upstream_gene_variant	MODIFIER	LRRC57	ENSBTAG00000031981	Transcript	ENSBTAT00000045347	protein_coding	-	-	-	-	-	-	-	-	-	-	2960	-1	-	VGNC	-	-	-	-	-	-	-
.	10:37878592-37878592	A	LOW	intron_variant	MODIFIER	HAUS2	ENSBTAG00000005663	Transcript	ENSBTAT00000045340	protein_coding	-	05-Jan	-	-	-	-	-	-	-	-	-	1	-	VGNC	-	-	-	-	-	-	-
.	10:37878592-37878592	A	LOW	upstream_gene_variant	MODIFIER	LRRC57	ENSBTAG00000031981	Transcript	ENSBTAT00000045347	protein_coding	-	-	-	-	-	-	-	-	-	-	3536	-1	-	VGNC	-	-	-	-	-	-	-
.	10:37878945-37878945	G	LOW	intron_variant	MODIFIER	HAUS2	ENSBTAG00000005663	Transcript	ENSBTAT00000045340	protein_coding	-	05-Jan	-	-	-	-	-	-	-	-	-	1	-	VGNC	-	-	-	-	-	-	-
.	10:37878945-37878945	G	LOW	upstream_gene_variant	MODIFIER	LRRC57	ENSBTAG00000031981	Transcript	ENSBTAT00000045347	protein_coding	-	-	-	-	-	-	-	-	-	-	3889	-1	-	VGNC	-	-	-	-	-	-	-
.	10:37879305-37879305	T	LOW	intron_variant	MODIFIER	HAUS2	ENSBTAG00000005663	Transcript	ENSBTAT00000045340	protein_coding	-	05-Jan	-	-	-	-	-	-	-	-	-	1	-	VGNC	-	-	-	-	-	-	-
.	10:37879305-37879305	T	LOW	upstream_gene_variant	MODIFIER	LRRC57	ENSBTAG00000031981	Transcript	ENSBTAT00000045347	protein_coding	-	-	-	-	-	-	-	-	-	-	4249	-1	-	VGNC	-	-	-	-	-	-	-
.	10:37879505-37879505	C	LOW	intron_variant	MODIFIER	HAUS2	ENSBTAG00000005663	Transcript	ENSBTAT00000045340	protein_coding	-	05-Jan	-	-	-	-	-	-	-	-	-	1	-	VGNC	-	-	-	-	-	-	-
.	10:37879505-37879505	C	LOW	upstream_gene_variant	MODIFIER	LRRC57	ENSBTAG00000031981	Transcript	ENSBTAT00000045347	protein_coding	-	-	-	-	-	-	-	-	-	-	4449	-1	-	VGNC	-	-	-	-	-	-	-
.	10:37879634-37879634	C	LOW	intron_variant	MODIFIER	HAUS2	ENSBTAG00000005663	Transcript	ENSBTAT00000045340	protein_coding	-	05-Jan	-	-	-	-	-	-	-	-	-	1	-	VGNC	-	-	-	-	-	-	-
.	10:37879634-37879634	C	LOW	upstream_gene_variant	MODIFIER	LRRC57	ENSBTAG00000031981	Transcript	ENSBTAT00000045347	protein_coding	-	-	-	-	-	-	-	-	-	-	4578	-1	-	VGNC	-	-	-	-	-	-	-
.	10:37880036-37880036	T	LOW	intron_variant	MODIFIER	HAUS2	ENSBTAG00000005663	Transcript	ENSBTAT00000045340	protein_coding	-	05-Jan	-	-	-	-	-	-	-	-	-	1	-	VGNC	-	-	-	-	-	-	-
.	10:37880036-37880036	T	LOW	upstream_gene_variant	MODIFIER	LRRC57	ENSBTAG00000031981	Transcript	ENSBTAT00000045347	protein_coding	-	-	-	-	-	-	-	-	-	-	4980	-1	-	VGNC	-	-	-	-	-	-	-
.	10:37880153-37880153	C	LOW	intron_variant	MODIFIER	HAUS2	ENSBTAG00000005663	Transcript	ENSBTAT00000045340	protein_coding	-	05-Jan	-	-	-	-	-	-	-	-	-	1	-	VGNC	-	-	-	-	-	-	-
.	10:37880838-37880838	C	LOW	intron_variant	MODIFIER	HAUS2	ENSBTAG00000005663	Transcript	ENSBTAT00000045340	protein_coding	-	05-Mar	-	-	-	-	-	-	-	-	-	1	-	VGNC	-	-	-	-	-	-	-
.	10:37880918-37880918	C	LOW	intron_variant	MODIFIER	HAUS2	ENSBTAG00000005663	Transcript	ENSBTAT00000045340	protein_coding	-	05-Mar	-	-	-	-	-	-	-	-	-	1	-	VGNC	-	-	-	-	-	-	-
.	10:37881328-37881328	T	LOW	intron_variant	MODIFIER	HAUS2	ENSBTAG00000005663	Transcript	ENSBTAT00000045340	protein_coding	-	05-Mar	-	-	-	-	-	-	-	-	-	1	-	VGNC	-	-	-	-	-	-	-
.	10:37881573-37881573	A	LOW	intron_variant	MODIFIER	HAUS2	ENSBTAG00000005663	Transcript	ENSBTAT00000045340	protein_coding	-	05-Mar	-	-	-	-	-	-	-	-	-	1	-	VGNC	-	-	-	-	-	-	-
.	10:37881946-37881946	T	LOW	intron_variant	MODIFIER	HAUS2	ENSBTAG00000005663	Transcript	ENSBTAT00000045340	protein_coding	-	05-Apr	-	-	-	-	-	-	-	-	-	1	-	VGNC	-	-	-	-	-	-	-
.	10:37882090-37882090	G	LOW	intron_variant	MODIFIER	HAUS2	ENSBTAG00000005663	Transcript	ENSBTAT00000045340	protein_coding	-	05-Apr	-	-	-	-	-	-	-	-	-	1	-	VGNC	-	-	-	-	-	-	-
.	10:37882677-37882677	C	LOW	intron_variant	MODIFIER	HAUS2	ENSBTAG00000005663	Transcript	ENSBTAT00000045340	protein_coding	-	05-Apr	-	-	-	-	-	-	-	-	-	1	-	VGNC	-	-	-	-	-	-	-
.	10:37883377-37883377	C	LOW	intron_variant	MODIFIER	HAUS2	ENSBTAG00000005663	Transcript	ENSBTAT00000045340	protein_coding	-	05-Apr	-	-	-	-	-	-	-	-	-	1	-	VGNC	-	-	-	-	-	-	-
.	10:37883436-37883436	C	LOW	intron_variant	MODIFIER	HAUS2	ENSBTAG00000005663	Transcript	ENSBTAT00000045340	protein_coding	-	05-Apr	-	-	-	-	-	-	-	-	-	1	-	VGNC	-	-	-	-	-	-	-
.	10:37883652-37883652	T	LOW	intron_variant	MODIFIER	HAUS2	ENSBTAG00000005663	Transcript	ENSBTAT00000045340	protein_coding	-	05-Apr	-	-	-	-	-	-	-	-	-	1	-	VGNC	-	-	-	-	-	-	-
.	10:37884756-37884756	A	LOW	intron_variant	MODIFIER	HAUS2	ENSBTAG00000005663	Transcript	ENSBTAT00000045340	protein_coding	-	05-May	-	-	-	-	-	-	-	-	-	1	-	VGNC	-	-	-	-	-	-	-
.	10:37884759-37884759	T	LOW	intron_variant	MODIFIER	HAUS2	ENSBTAG00000005663	Transcript	ENSBTAT00000045340	protein_coding	-	05-May	-	-	-	-	-	-	-	-	-	1	-	VGNC	-	-	-	-	-	-	-
.	10:37885098-37885098	C	LOW	intron_variant	MODIFIER	HAUS2	ENSBTAG00000005663	Transcript	ENSBTAT00000045340	protein_coding	-	05-May	-	-	-	-	-	-	-	-	-	1	-	VGNC	-	-	-	-	-	-	-
.	10:37886593-37886593	C	LOW	3_prime_UTR_variant	MODIFIER	HAUS2	ENSBTAG00000005663	Transcript	ENSBTAT00000045340	protein_coding	06-Jun	-	-	-	751	-	-	-	-	-	-	1	-	VGNC	-	-	-	-	-	-	-
.	10:37888344-37888344	C	LOW	3_prime_UTR_variant	MODIFIER	HAUS2	ENSBTAG00000005663	Transcript	ENSBTAT00000045340	protein_coding	06-Jun	-	-	-	2502	-	-	-	-	-	-	1	-	VGNC	-	-	-	-	-	-	-
.	10:37889460-37889460	A	LOW	downstream_gene_variant	MODIFIER	HAUS2	ENSBTAG00000005663	Transcript	ENSBTAT00000045340	protein_coding	-	-	-	-	-	-	-	-	-	-	1067	1	-	VGNC	-	-	-	-	-	-	-
.	10:37889495-37889495	C	LOW	downstream_gene_variant	MODIFIER	HAUS2	ENSBTAG00000005663	Transcript	ENSBTAT00000045340	protein_coding	-	-	-	-	-	-	-	-	-	-	1102	1	-	VGNC	-	-	-	-	-	-	-
.	10:37905087-37905087	C	LOW	intergenic_variant	MODIFIER	-	-	-	-	-	-	-	-	-	-	-	-	-	-	-	-	-	-	-	-	-	-	-	-	-	-
.	10:37907391-37907391	T	LOW	intergenic_variant	MODIFIER	-	-	-	-	-	-	-	-	-	-	-	-	-	-	-	-	-	-	-	-	-	-	-	-	-	-
.	10:37911187-37911187	T	LOW	intergenic_variant	MODIFIER	-	-	-	-	-	-	-	-	-	-	-	-	-	-	-	-	-	-	-	-	-	-	-	-	-	-
.	10:37912946-37912946	A	LOW	intergenic_variant	MODIFIER	-	-	-	-	-	-	-	-	-	-	-	-	-	-	-	-	-	-	-	-	-	-	-	-	-	-
.	10:37913140-37913140	C	LOW	intergenic_variant	MODIFIER	-	-	-	-	-	-	-	-	-	-	-	-	-	-	-	-	-	-	-	-	-	-	-	-	-	-
.	10:37913186-37913186	A	LOW	intergenic_variant	MODIFIER	-	-	-	-	-	-	-	-	-	-	-	-	-	-	-	-	-	-	-	-	-	-	-	-	-	-
.	10:37913969-37913969	A	LOW	intergenic_variant	MODIFIER	-	-	-	-	-	-	-	-	-	-	-	-	-	-	-	-	-	-	-	-	-	-	-	-	-	-
.	10:37975477-37975477	A	LOW	intron_variant	MODIFIER	-	ENSBTAG00000048958	Transcript	ENSBTAT00000084415	protein_coding	-	28-Nov	-	-	-	-	-	-	-	-	-	1	-	-	-	-	-	-	-	-	-
.	10:37975477-37975477	A	LOW	intron_variant	MODIFIER	-	ENSBTAG00000048958	Transcript	ENSBTAT00000085210	protein_coding	-	26-Nov	-	-	-	-	-	-	-	-	-	1	-	-	-	-	-	-	-	-	-
.	10:37976638-37976638	T	LOW	intron_variant	MODIFIER	-	ENSBTAG00000048958	Transcript	ENSBTAT00000084415	protein_coding	-	13/28	-	-	-	-	-	-	-	-	-	1	-	-	-	-	-	-	-	-	-
.	10:37976638-37976638	T	LOW	intron_variant	MODIFIER	-	ENSBTAG00000048958	Transcript	ENSBTAT00000085210	protein_coding	-	13/26	-	-	-	-	-	-	-	-	-	1	-	-	-	-	-	-	-	-	-
.	10:37977616-37977616	G	LOW	intron_variant	MODIFIER	-	ENSBTAG00000048958	Transcript	ENSBTAT00000084415	protein_coding	-	15/28	-	-	-	-	-	-	-	-	-	1	-	-	-	-	-	-	-	-	-
.	10:37977616-37977616	G	LOW	intron_variant	MODIFIER	-	ENSBTAG00000048958	Transcript	ENSBTAT00000085210	protein_coding	-	15/26	-	-	-	-	-	-	-	-	-	1	-	-	-	-	-	-	-	-	-
.	10:37977699-37977699	A	LOW	intron_variant	MODIFIER	-	ENSBTAG00000048958	Transcript	ENSBTAT00000084415	protein_coding	-	15/28	-	-	-	-	-	-	-	-	-	1	-	-	-	-	-	-	-	-	-
.	10:37977699-37977699	A	LOW	intron_variant	MODIFIER	-	ENSBTAG00000048958	Transcript	ENSBTAT00000085210	protein_coding	-	15/26	-	-	-	-	-	-	-	-	-	1	-	-	-	-	-	-	-	-	-
.	10:37982162-37982162	T	LOW	intron_variant	MODIFIER	-	ENSBTAG00000048958	Transcript	ENSBTAT00000084415	protein_coding	-	15/28	-	-	-	-	-	-	-	-	-	1	-	-	-	-	-	-	-	-	-
.	10:37982162-37982162	T	LOW	intron_variant	MODIFIER	-	ENSBTAG00000048958	Transcript	ENSBTAT00000085210	protein_coding	-	15/26	-	-	-	-	-	-	-	-	-	1	-	-	-	-	-	-	-	-	-
.	10:37988499-37988499	A	LOW	missense_variant	MODERATE	-	ENSBTAG00000048958	Transcript	ENSBTAT00000084415	protein_coding	19/29	-	-	-	4409	4409	1470	R/Q	cGg/cAg	-	-	1	-	-	-	-	-	-	-	-	-
.	10:37988499-37988499	A	LOW	missense_variant	MODERATE	-	ENSBTAG00000048958	Transcript	ENSBTAT00000085210	protein_coding	19/27	-	-	-	4409	4409	1470	R/Q	cGg/cAg	-	-	1	-	-	-	-	-	-	-	-	-
.	10:38111023-38111023	C	LOW	intron_variant	MODIFIER	TTBK2	ENSBTAG00000006470	Transcript	ENSBTAT00000008483	protein_coding	-	13-Feb	-	-	-	-	-	-	-	-	-	-1	-	VGNC	-	-	-	-	-	-	-
.	10:38115108-38115108	T	LOW	intron_variant	MODIFIER	TTBK2	ENSBTAG00000006470	Transcript	ENSBTAT00000008483	protein_coding	-	13-Feb	-	-	-	-	-	-	-	-	-	-1	-	VGNC	-	-	-	-	-	-	-
.	10:38308411-38308411	C	LOW	intron_variant	MODIFIER	UBR1	ENSBTAG00000021087	Transcript	ENSBTAT00000028086	protein_coding	-	3/46	-	-	-	-	-	-	-	-	-	-1	-	VGNC	-	-	-	-	-	-	-
.	10:42713194-42713194	A	LOW	intron_variant	MODIFIER	KLHDC1	ENSBTAG00000031697	Transcript	ENSBTAT00000044937	protein_coding	-	12-Jan	-	-	-	-	-	-	-	-	-	1	-	VGNC	-	-	-	-	-	-	-
.	10:42713194-42713194	A	LOW	intron_variant	MODIFIER	KLHDC1	ENSBTAG00000031697	Transcript	ENSBTAT00000070168	protein_coding	-	13-Jan	-	-	-	-	-	-	-	-	-	1	-	VGNC	-	-	-	-	-	-	-
.	10:42799938-42799938	T	LOW	intron_variant	MODIFIER	NEMF	ENSBTAG00000004934	Transcript	ENSBTAT00000006491	protein_coding	-	31-Aug	-	-	-	-	-	-	-	-	-	-1	-	VGNC	-	-	-	-	-	-	-
.	10:42799938-42799938	T	LOW	intron_variant	MODIFIER	NEMF	ENSBTAG00000004934	Transcript	ENSBTAT00000066361	protein_coding	-	31-Aug	-	-	-	-	-	-	-	-	-	-1	-	VGNC	-	-	-	-	-	-	-
.	10:42799938-42799938	T	LOW	intron_variant	MODIFIER	NEMF	ENSBTAG00000004934	Transcript	ENSBTAT00000066864	protein_coding	-	8/32	-	-	-	-	-	-	-	-	-	-1	-	VGNC	-	-	-	-	-	-	-
.	10:42799938-42799938	T	LOW	intron_variant	MODIFIER	NEMF	ENSBTAG00000004934	Transcript	ENSBTAT00000071070	protein_coding	-	8/32	-	-	-	-	-	-	-	-	-	-1	-	VGNC	-	-	-	-	-	-	-
.	10:42799938-42799938	T	LOW	intron_variant	MODIFIER	NEMF	ENSBTAG00000004934	Transcript	ENSBTAT00000071470	protein_coding	-	31-Aug	-	-	-	-	-	-	-	-	-	-1	-	VGNC	-	-	-	-	-	-	-
.	10:42799938-42799938	T	LOW	intron_variant	MODIFIER	NEMF	ENSBTAG00000004934	Transcript	ENSBTAT00000078279	protein_coding	-	31-Aug	-	-	-	-	-	-	-	-	-	-1	-	VGNC	-	-	-	-	-	-	-
.	10:42805287-42805287	C	LOW	intron_variant	MODIFIER	NEMF	ENSBTAG00000004934	Transcript	ENSBTAT00000006491	protein_coding	-	4/31	-	-	-	-	-	-	-	-	-	-1	-	VGNC	-	-	-	-	-	-	-
.	10:42805287-42805287	C	LOW	intron_variant	MODIFIER	NEMF	ENSBTAG00000004934	Transcript	ENSBTAT00000066361	protein_coding	-	4/31	-	-	-	-	-	-	-	-	-	-1	-	VGNC	-	-	-	-	-	-	-
.	10:42805287-42805287	C	LOW	intron_variant	MODIFIER	NEMF	ENSBTAG00000004934	Transcript	ENSBTAT00000066864	protein_coding	-	4/32	-	-	-	-	-	-	-	-	-	-1	-	VGNC	-	-	-	-	-	-	-
.	10:42805287-42805287	C	LOW	intron_variant	MODIFIER	NEMF	ENSBTAG00000004934	Transcript	ENSBTAT00000071070	protein_coding	-	4/32	-	-	-	-	-	-	-	-	-	-1	-	VGNC	-	-	-	-	-	-	-
.	10:42805287-42805287	C	LOW	intron_variant	MODIFIER	NEMF	ENSBTAG00000004934	Transcript	ENSBTAT00000071470	protein_coding	-	4/31	-	-	-	-	-	-	-	-	-	-1	-	VGNC	-	-	-	-	-	-	-
.	10:42805287-42805287	C	LOW	intron_variant	MODIFIER	NEMF	ENSBTAG00000004934	Transcript	ENSBTAT00000078279	protein_coding	-	4/31	-	-	-	-	-	-	-	-	-	-1	-	VGNC	-	-	-	-	-	-	-
.	10:42839963-42839963	G	LOW	intergenic_variant	MODIFIER	-	-	-	-	-	-	-	-	-	-	-	-	-	-	-	-	-	-	-	-	-	-	-	-	-	-
.	10:42843724-42843724	A	LOW	intergenic_variant	MODIFIER	-	-	-	-	-	-	-	-	-	-	-	-	-	-	-	-	-	-	-	-	-	-	-	-	-	-
.	10:43795617-43795617	A	LOW	intron_variant	MODIFIER	PYGL	ENSBTAG00000011494	Transcript	ENSBTAT00000015277	protein_coding	-	20-Jan	-	-	-	-	-	-	-	-	-	-1	-	VGNC	-	-	-	-	-	-	-
.	10:43795617-43795617	A	LOW	intron_variant	MODIFIER	PYGL	ENSBTAG00000011494	Transcript	ENSBTAT00000080533	protein_coding	-	19-Jan	-	-	-	-	-	-	-	-	-	-1	-	VGNC	-	-	-	-	-	-	-
.	10:43795617-43795617	A	LOW	intron_variant	MODIFIER	PYGL	ENSBTAG00000011494	Transcript	ENSBTAT00000080688	protein_coding	-	21-Jan	-	-	-	-	-	-	-	-	-	-1	-	VGNC	-	-	-	-	-	-	-
.	10:43795617-43795617	A	LOW	intron_variant	MODIFIER	PYGL	ENSBTAG00000011494	Transcript	ENSBTAT00000083932	protein_coding	-	20-Jan	-	-	-	-	-	-	-	-	-	-1	-	VGNC	-	-	-	-	-	-	-
.	10:43810321-43810321	C	LOW	intergenic_variant	MODIFIER	-	-	-	-	-	-	-	-	-	-	-	-	-	-	-	-	-	-	-	-	-	-	-	-	-	-
.	10:43813591-43813591	A	LOW	intergenic_variant	MODIFIER	-	-	-	-	-	-	-	-	-	-	-	-	-	-	-	-	-	-	-	-	-	-	-	-	-	-
.	10:44613563-44613563	G	LOW	intergenic_variant	MODIFIER	-	-	-	-	-	-	-	-	-	-	-	-	-	-	-	-	-	-	-	-	-	-	-	-	-	-
.	10:44614244-44614244	T	LOW	intergenic_variant	MODIFIER	-	-	-	-	-	-	-	-	-	-	-	-	-	-	-	-	-	-	-	-	-	-	-	-	-	-
.	10:44898383-44898383	T	LOW	intron_variant	MODIFIER	NID2	ENSBTAG00000021945	Transcript	ENSBTAT00000029257	protein_coding	-	20-Sep	-	-	-	-	-	-	-	-	-	-1	-	VGNC	-	-	-	-	-	-	-
.	10:44952717-44952717	C	LOW	intergenic_variant	MODIFIER	-	-	-	-	-	-	-	-	-	-	-	-	-	-	-	-	-	-	-	-	-	-	-	-	-	-
.	10:44985723-44985723	A	LOW	intergenic_variant	MODIFIER	-	-	-	-	-	-	-	-	-	-	-	-	-	-	-	-	-	-	-	-	-	-	-	-	-	-
.	10:45212558-45212558	G	LOW	intergenic_variant	MODIFIER	-	-	-	-	-	-	-	-	-	-	-	-	-	-	-	-	-	-	-	-	-	-	-	-	-	-
.	10:45283728-45283728	T	LOW	intergenic_variant	MODIFIER	-	-	-	-	-	-	-	-	-	-	-	-	-	-	-	-	-	-	-	-	-	-	-	-	-	-
.	10:45384450-45384450	T	LOW	downstream_gene_variant	MODIFIER	ZNF609	ENSBTAG00000015808	Transcript	ENSBTAT00000020995	protein_coding	-	-	-	-	-	-	-	-	-	-	823	-1	-	VGNC	-	-	-	-	-	-	-
.	10:45436664-45436664	T	LOW	intron_variant	MODIFIER	ZNF609	ENSBTAG00000015808	Transcript	ENSBTAT00000020995	protein_coding	-	09-Feb	-	-	-	-	-	-	-	-	-	-1	-	VGNC	-	-	-	-	-	-	-
.	10:45443284-45443284	A	LOW	intron_variant	MODIFIER	ZNF609	ENSBTAG00000015808	Transcript	ENSBTAT00000020995	protein_coding	-	09-Feb	-	-	-	-	-	-	-	-	-	-1	-	VGNC	-	-	-	-	-	-	-
.	10:45643137-45643137	G	LOW	upstream_gene_variant	MODIFIER	TRIP4	ENSBTAG00000014493	Transcript	ENSBTAT00000019269	protein_coding	-	-	-	-	-	-	-	-	-	-	3391	-1	-	VGNC	-	-	-	-	-	-	-
.	10:45643137-45643137	G	LOW	upstream_gene_variant	MODIFIER	PCLAF	ENSBTAG00000039462	Transcript	ENSBTAT00000054209	protein_coding	-	-	-	-	-	-	-	-	-	-	2609	1	-	EntrezGene	-	-	-	-	-	-	-
.	10:45643137-45643137	G	LOW	upstream_gene_variant	MODIFIER	TRIP4	ENSBTAG00000014493	Transcript	ENSBTAT00000067613	protein_coding	-	-	-	-	-	-	-	-	-	-	3391	-1	-	VGNC	-	-	-	-	-	-	-
.	10:45643137-45643137	G	LOW	upstream_gene_variant	MODIFIER	TRIP4	ENSBTAG00000014493	Transcript	ENSBTAT00000072698	protein_coding	-	-	-	-	-	-	-	-	-	-	3391	-1	-	VGNC	-	-	-	-	-	-	-
.	10:45867052-45867052	G	LOW	intron_variant	MODIFIER	SNX1	ENSBTAG00000002014	Transcript	ENSBTAT00000002609	protein_coding	-	14-Jan	-	-	-	-	-	-	-	-	-	-1	-	VGNC	-	-	-	-	-	-	-
.	10:45867052-45867052	G	LOW	intron_variant	MODIFIER	SNX1	ENSBTAG00000002014	Transcript	ENSBTAT00000044865	protein_coding	-	13-Jan	-	-	-	-	-	-	-	-	-	-1	-	VGNC	-	-	-	-	-	-	-
.	10:45867052-45867052	G	LOW	intron_variant	MODIFIER	SNX1	ENSBTAG00000002014	Transcript	ENSBTAT00000069985	protein_coding	-	14-Jan	-	-	-	-	-	-	-	-	-	-1	-	VGNC	-	-	-	-	-	-	-
.	10:45867052-45867052	G	LOW	intron_variant	MODIFIER	SNX1	ENSBTAG00000002014	Transcript	ENSBTAT00000080170	protein_coding	-	14-Jan	-	-	-	-	-	-	-	-	-	-1	-	VGNC	-	-	-	-	-	-	-
.	10:45894149-45894149	T	LOW	intron_variant	MODIFIER	CIAO2A	ENSBTAG00000002012	Transcript	ENSBTAT00000002607	protein_coding	-	04-Mar	-	-	-	-	-	-	-	-	-	1	-	VGNC	-	-	-	-	-	-	-
.	10:45900529-45900529	A	LOW	downstream_gene_variant	MODIFIER	CIAO2A	ENSBTAG00000002012	Transcript	ENSBTAT00000002607	protein_coding	-	-	-	-	-	-	-	-	-	-	4717	1	-	VGNC	-	-	-	-	-	-	-
.	10:46145721-46145721	A	LOW	intergenic_variant	MODIFIER	-	-	-	-	-	-	-	-	-	-	-	-	-	-	-	-	-	-	-	-	-	-	-	-	-	-
.	10:46145960-46145960	C	LOW	intergenic_variant	MODIFIER	-	-	-	-	-	-	-	-	-	-	-	-	-	-	-	-	-	-	-	-	-	-	-	-	-	-
.	10:46412231-46412231	T	LOW	downstream_gene_variant	MODIFIER	USP3	ENSBTAG00000008805	Transcript	ENSBTAT00000011598	protein_coding	-	-	-	-	-	-	-	-	-	-	923	-1	-	VGNC	-	-	-	-	-	-	-
.	10:46412231-46412231	T	LOW	upstream_gene_variant	MODIFIER	-	ENSBTAG00000008807	Transcript	ENSBTAT00000011600	protein_coding	-	-	-	-	-	-	-	-	-	-	4184	-1	-	-	-	-	-	-	-	-	-
.	10:46412231-46412231	T	LOW	downstream_gene_variant	MODIFIER	USP3	ENSBTAG00000008805	Transcript	ENSBTAT00000087295	protein_coding	-	-	-	-	-	-	-	-	-	-	923	-1	-	VGNC	-	-	-	-	-	-	-
.	10:46412285-46412285	T	LOW	downstream_gene_variant	MODIFIER	USP3	ENSBTAG00000008805	Transcript	ENSBTAT00000011598	protein_coding	-	-	-	-	-	-	-	-	-	-	869	-1	-	VGNC	-	-	-	-	-	-	-
.	10:46412285-46412285	T	LOW	upstream_gene_variant	MODIFIER	-	ENSBTAG00000008807	Transcript	ENSBTAT00000011600	protein_coding	-	-	-	-	-	-	-	-	-	-	4238	-1	-	-	-	-	-	-	-	-	-
.	10:46412285-46412285	T	LOW	downstream_gene_variant	MODIFIER	USP3	ENSBTAG00000008805	Transcript	ENSBTAT00000087295	protein_coding	-	-	-	-	-	-	-	-	-	-	869	-1	-	VGNC	-	-	-	-	-	-	-
.	10:46924894-46924894	T	LOW	upstream_gene_variant	MODIFIER	LACTB	ENSBTAG00000017373	Transcript	ENSBTAT00000023098	protein_coding	-	-	-	-	-	-	-	-	-	-	1700	-1	-	VGNC	-	-	-	-	-	-	-
.	10:47049622-47049622	T	LOW	intergenic_variant	MODIFIER	-	-	-	-	-	-	-	-	-	-	-	-	-	-	-	-	-	-	-	-	-	-	-	-	-	-
.	10:47050111-47050111	G	LOW	intergenic_variant	MODIFIER	-	-	-	-	-	-	-	-	-	-	-	-	-	-	-	-	-	-	-	-	-	-	-	-	-	-
.	10:47051290-47051290	T	LOW	intergenic_variant	MODIFIER	-	-	-	-	-	-	-	-	-	-	-	-	-	-	-	-	-	-	-	-	-	-	-	-	-	-
.	10:47057858-47057858	T	LOW	intergenic_variant	MODIFIER	-	-	-	-	-	-	-	-	-	-	-	-	-	-	-	-	-	-	-	-	-	-	-	-	-	-
.	10:47065892-47065892	C	LOW	intergenic_variant	MODIFIER	-	-	-	-	-	-	-	-	-	-	-	-	-	-	-	-	-	-	-	-	-	-	-	-	-	-
.	10:47066902-47066902	C	LOW	intergenic_variant	MODIFIER	-	-	-	-	-	-	-	-	-	-	-	-	-	-	-	-	-	-	-	-	-	-	-	-	-	-
.	10:47068244-47068244	G	LOW	intergenic_variant	MODIFIER	-	-	-	-	-	-	-	-	-	-	-	-	-	-	-	-	-	-	-	-	-	-	-	-	-	-
.	10:47071660-47071660	T	LOW	intergenic_variant	MODIFIER	-	-	-	-	-	-	-	-	-	-	-	-	-	-	-	-	-	-	-	-	-	-	-	-	-	-
.	10:47071753-47071753	G	LOW	intergenic_variant	MODIFIER	-	-	-	-	-	-	-	-	-	-	-	-	-	-	-	-	-	-	-	-	-	-	-	-	-	-
.	10:47072052-47072052	T	LOW	intergenic_variant	MODIFIER	-	-	-	-	-	-	-	-	-	-	-	-	-	-	-	-	-	-	-	-	-	-	-	-	-	-
.	10:47072475-47072475	A	LOW	intergenic_variant	MODIFIER	-	-	-	-	-	-	-	-	-	-	-	-	-	-	-	-	-	-	-	-	-	-	-	-	-	-
.	10:47073281-47073281	G	LOW	intergenic_variant	MODIFIER	-	-	-	-	-	-	-	-	-	-	-	-	-	-	-	-	-	-	-	-	-	-	-	-	-	-
.	10:47073281-47073281	T	LOW	intergenic_variant	MODIFIER	-	-	-	-	-	-	-	-	-	-	-	-	-	-	-	-	-	-	-	-	-	-	-	-	-	-
.	10:47074681-47074681	C	LOW	intergenic_variant	MODIFIER	-	-	-	-	-	-	-	-	-	-	-	-	-	-	-	-	-	-	-	-	-	-	-	-	-	-
.	10:47075546-47075546	A	LOW	intergenic_variant	MODIFIER	-	-	-	-	-	-	-	-	-	-	-	-	-	-	-	-	-	-	-	-	-	-	-	-	-	-
.	10:47084436-47084436	C	LOW	intergenic_variant	MODIFIER	-	-	-	-	-	-	-	-	-	-	-	-	-	-	-	-	-	-	-	-	-	-	-	-	-	-
.	10:47084621-47084621	A	LOW	intergenic_variant	MODIFIER	-	-	-	-	-	-	-	-	-	-	-	-	-	-	-	-	-	-	-	-	-	-	-	-	-	-
.	10:47087234-47087234	A	LOW	intergenic_variant	MODIFIER	-	-	-	-	-	-	-	-	-	-	-	-	-	-	-	-	-	-	-	-	-	-	-	-	-	-
.	10:47087404-47087404	C	LOW	intergenic_variant	MODIFIER	-	-	-	-	-	-	-	-	-	-	-	-	-	-	-	-	-	-	-	-	-	-	-	-	-	-
.	10:47303834-47303834	A	LOW	intron_variant	MODIFIER	TLN2	ENSBTAG00000003667	Transcript	ENSBTAT00000061376	protein_coding	-	44/57	-	-	-	-	-	-	-	-	-	-1	-	VGNC	-	-	-	-	-	-	-
.	10:47303834-47303834	A	LOW	intron_variant	MODIFIER	TLN2	ENSBTAG00000003667	Transcript	ENSBTAT00000067993	protein_coding	-	43/56	-	-	-	-	-	-	-	-	-	-1	-	VGNC	-	-	-	-	-	-	-
.	10:47303834-47303834	A	LOW	intron_variant	MODIFIER	TLN2	ENSBTAG00000003667	Transcript	ENSBTAT00000068107	protein_coding	-	41/54	-	-	-	-	-	-	-	-	-	-1	-	VGNC	-	-	-	-	-	-	-
.	10:47303834-47303834	A	LOW	intron_variant	MODIFIER	TLN2	ENSBTAG00000003667	Transcript	ENSBTAT00000071694	protein_coding	-	44/57	-	-	-	-	-	-	-	-	-	-1	-	VGNC	-	-	-	-	-	-	-
.	10:47303834-47303834	A	LOW	intron_variant	MODIFIER	TLN2	ENSBTAG00000003667	Transcript	ENSBTAT00000072051	protein_coding	-	44/57	-	-	-	-	-	-	-	-	-	-1	-	VGNC	-	-	-	-	-	-	-
.	10:47303834-47303834	A	LOW	intron_variant	MODIFIER	TLN2	ENSBTAG00000003667	Transcript	ENSBTAT00000078434	protein_coding	-	42/54	-	-	-	-	-	-	-	-	-	-1	-	VGNC	-	-	-	-	-	-	-
.	10:47303836-47303836	T	LOW	intron_variant	MODIFIER	TLN2	ENSBTAG00000003667	Transcript	ENSBTAT00000061376	protein_coding	-	44/57	-	-	-	-	-	-	-	-	-	-1	-	VGNC	-	-	-	-	-	-	-
.	10:47303836-47303836	T	LOW	intron_variant	MODIFIER	TLN2	ENSBTAG00000003667	Transcript	ENSBTAT00000067993	protein_coding	-	43/56	-	-	-	-	-	-	-	-	-	-1	-	VGNC	-	-	-	-	-	-	-
.	10:47303836-47303836	T	LOW	intron_variant	MODIFIER	TLN2	ENSBTAG00000003667	Transcript	ENSBTAT00000068107	protein_coding	-	41/54	-	-	-	-	-	-	-	-	-	-1	-	VGNC	-	-	-	-	-	-	-
.	10:47303836-47303836	T	LOW	intron_variant	MODIFIER	TLN2	ENSBTAG00000003667	Transcript	ENSBTAT00000071694	protein_coding	-	44/57	-	-	-	-	-	-	-	-	-	-1	-	VGNC	-	-	-	-	-	-	-
.	10:47303836-47303836	T	LOW	intron_variant	MODIFIER	TLN2	ENSBTAG00000003667	Transcript	ENSBTAT00000072051	protein_coding	-	44/57	-	-	-	-	-	-	-	-	-	-1	-	VGNC	-	-	-	-	-	-	-
.	10:47303836-47303836	T	LOW	intron_variant	MODIFIER	TLN2	ENSBTAG00000003667	Transcript	ENSBTAT00000078434	protein_coding	-	42/54	-	-	-	-	-	-	-	-	-	-1	-	VGNC	-	-	-	-	-	-	-
.	10:47371735-47371735	A	LOW	intron_variant	MODIFIER	TLN2	ENSBTAG00000003667	Transcript	ENSBTAT00000061376	protein_coding	-	27/57	-	-	-	-	-	-	-	-	-	-1	-	VGNC	-	-	-	-	-	-	-
.	10:47371735-47371735	A	LOW	intron_variant	MODIFIER	TLN2	ENSBTAG00000003667	Transcript	ENSBTAT00000067993	protein_coding	-	27/56	-	-	-	-	-	-	-	-	-	-1	-	VGNC	-	-	-	-	-	-	-
.	10:47371735-47371735	A	LOW	intron_variant	MODIFIER	TLN2	ENSBTAG00000003667	Transcript	ENSBTAT00000068107	protein_coding	-	26/54	-	-	-	-	-	-	-	-	-	-1	-	VGNC	-	-	-	-	-	-	-
.	10:47371735-47371735	A	LOW	intron_variant	MODIFIER	TLN2	ENSBTAG00000003667	Transcript	ENSBTAT00000071694	protein_coding	-	27/57	-	-	-	-	-	-	-	-	-	-1	-	VGNC	-	-	-	-	-	-	-
.	10:47371735-47371735	A	LOW	intron_variant	MODIFIER	TLN2	ENSBTAG00000003667	Transcript	ENSBTAT00000072051	protein_coding	-	27/57	-	-	-	-	-	-	-	-	-	-1	-	VGNC	-	-	-	-	-	-	-
.	10:47371735-47371735	A	LOW	intron_variant	MODIFIER	TLN2	ENSBTAG00000003667	Transcript	ENSBTAT00000078434	protein_coding	-	25/54	-	-	-	-	-	-	-	-	-	-1	-	VGNC	-	-	-	-	-	-	-
.	10:47417599-47417599	G	LOW	intron_variant	MODIFIER	TLN2	ENSBTAG00000003667	Transcript	ENSBTAT00000061376	protein_coding	-	10/57	-	-	-	-	-	-	-	-	-	-1	-	VGNC	-	-	-	-	-	-	-
.	10:47417599-47417599	G	LOW	intron_variant	MODIFIER	TLN2	ENSBTAG00000003667	Transcript	ENSBTAT00000067993	protein_coding	-	10/56	-	-	-	-	-	-	-	-	-	-1	-	VGNC	-	-	-	-	-	-	-
.	10:47417599-47417599	G	LOW	intron_variant	MODIFIER	TLN2	ENSBTAG00000003667	Transcript	ENSBTAT00000068107	protein_coding	-	9/54	-	-	-	-	-	-	-	-	-	-1	-	VGNC	-	-	-	-	-	-	-
.	10:47417599-47417599	G	LOW	intron_variant	MODIFIER	TLN2	ENSBTAG00000003667	Transcript	ENSBTAT00000071694	protein_coding	-	10/57	-	-	-	-	-	-	-	-	-	-1	-	VGNC	-	-	-	-	-	-	-
.	10:47417599-47417599	G	LOW	intron_variant	MODIFIER	TLN2	ENSBTAG00000003667	Transcript	ENSBTAT00000072051	protein_coding	-	10/57	-	-	-	-	-	-	-	-	-	-1	-	VGNC	-	-	-	-	-	-	-
.	10:47417599-47417599	G	LOW	intron_variant	MODIFIER	TLN2	ENSBTAG00000003667	Transcript	ENSBTAT00000078434	protein_coding	-	8/54	-	-	-	-	-	-	-	-	-	-1	-	VGNC	-	-	-	-	-	-	-
.	10:47452335-47452335	A	LOW	intron_variant	MODIFIER	TLN2	ENSBTAG00000003667	Transcript	ENSBTAT00000061376	protein_coding	-	6/57	-	-	-	-	-	-	-	-	-	-1	-	VGNC	-	-	-	-	-	-	-
.	10:47452335-47452335	A	LOW	intron_variant	MODIFIER	TLN2	ENSBTAG00000003667	Transcript	ENSBTAT00000067993	protein_coding	-	6/56	-	-	-	-	-	-	-	-	-	-1	-	VGNC	-	-	-	-	-	-	-
.	10:47452335-47452335	A	LOW	intron_variant	MODIFIER	TLN2	ENSBTAG00000003667	Transcript	ENSBTAT00000068107	protein_coding	-	5/54	-	-	-	-	-	-	-	-	-	-1	-	VGNC	-	-	-	-	-	-	-
.	10:47452335-47452335	A	LOW	intron_variant	MODIFIER	TLN2	ENSBTAG00000003667	Transcript	ENSBTAT00000071694	protein_coding	-	6/57	-	-	-	-	-	-	-	-	-	-1	-	VGNC	-	-	-	-	-	-	-
.	10:47452335-47452335	A	LOW	intron_variant	MODIFIER	TLN2	ENSBTAG00000003667	Transcript	ENSBTAT00000072051	protein_coding	-	6/57	-	-	-	-	-	-	-	-	-	-1	-	VGNC	-	-	-	-	-	-	-
.	10:47452335-47452335	A	LOW	intron_variant	MODIFIER	TLN2	ENSBTAG00000003667	Transcript	ENSBTAT00000078434	protein_coding	-	4/54	-	-	-	-	-	-	-	-	-	-1	-	VGNC	-	-	-	-	-	-	-
.	10:47463479-47463479	A	LOW	intron_variant	MODIFIER	TLN2	ENSBTAG00000003667	Transcript	ENSBTAT00000061376	protein_coding	-	2/57	-	-	-	-	-	-	-	-	-	-1	-	VGNC	-	-	-	-	-	-	-
.	10:47463479-47463479	A	LOW	intron_variant	MODIFIER	TLN2	ENSBTAG00000003667	Transcript	ENSBTAT00000067993	protein_coding	-	2/56	-	-	-	-	-	-	-	-	-	-1	-	VGNC	-	-	-	-	-	-	-
.	10:47463479-47463479	A	LOW	intron_variant	MODIFIER	TLN2	ENSBTAG00000003667	Transcript	ENSBTAT00000068107	protein_coding	-	1/54	-	-	-	-	-	-	-	-	-	-1	-	VGNC	-	-	-	-	-	-	-
.	10:47463479-47463479	A	LOW	intron_variant	MODIFIER	TLN2	ENSBTAG00000003667	Transcript	ENSBTAT00000071694	protein_coding	-	2/57	-	-	-	-	-	-	-	-	-	-1	-	VGNC	-	-	-	-	-	-	-
.	10:47463479-47463479	A	LOW	intron_variant	MODIFIER	TLN2	ENSBTAG00000003667	Transcript	ENSBTAT00000072051	protein_coding	-	2/57	-	-	-	-	-	-	-	-	-	-1	-	VGNC	-	-	-	-	-	-	-
.	10:48072108-48072108	A	LOW	intron_variant	MODIFIER	VPS13C	ENSBTAG00000038920	Transcript	ENSBTAT00000061287	protein_coding	-	11/84	-	-	-	-	-	-	-	-	-	1	-	VGNC	-	-	-	-	-	-	-
.	10:48072108-48072108	A	LOW	intron_variant	MODIFIER	VPS13C	ENSBTAG00000038920	Transcript	ENSBTAT00000071370	protein_coding	-	8/81	-	-	-	-	-	-	-	-	-	1	-	VGNC	-	-	-	-	-	-	-
.	10:48072108-48072108	A	LOW	intron_variant	MODIFIER	VPS13C	ENSBTAG00000038920	Transcript	ENSBTAT00000074982	protein_coding	-	10/80	-	-	-	-	-	-	-	-	-	1	-	VGNC	-	-	-	-	-	-	-
.	10:48072108-48072108	A	LOW	intron_variant	MODIFIER	VPS13C	ENSBTAG00000038920	Transcript	ENSBTAT00000077183	protein_coding	-	11/81	-	-	-	-	-	-	-	-	-	1	-	VGNC	-	-	-	-	-	-	-
.	10:48072108-48072108	A	LOW	intron_variant	MODIFIER	VPS13C	ENSBTAG00000038920	Transcript	ENSBTAT00000077519	protein_coding	-	4/67	-	-	-	-	-	-	-	-	-	1	-	VGNC	-	-	-	-	-	-	-
.	10:48072108-48072108	A	LOW	intron_variant	MODIFIER	VPS13C	ENSBTAG00000038920	Transcript	ENSBTAT00000078827	protein_coding	-	9/82	-	-	-	-	-	-	-	-	-	1	-	VGNC	-	-	-	-	-	-	-
.	10:48072108-48072108	A	LOW	intron_variant	MODIFIER	VPS13C	ENSBTAG00000038920	Transcript	ENSBTAT00000080886	protein_coding	-	8/80	-	-	-	-	-	-	-	-	-	1	-	VGNC	-	-	-	-	-	-	-
.	10:48072108-48072108	A	LOW	intron_variant	MODIFIER	VPS13C	ENSBTAG00000038920	Transcript	ENSBTAT00000082019	protein_coding	-	7/68	-	-	-	-	-	-	-	-	-	1	-	VGNC	-	-	-	-	-	-	-
.	10:48072108-48072108	A	LOW	intron_variant	MODIFIER	VPS13C	ENSBTAG00000038920	Transcript	ENSBTAT00000083741	protein_coding	-	5/69	-	-	-	-	-	-	-	-	-	1	-	VGNC	-	-	-	-	-	-	-
.	10:48072108-48072108	A	LOW	intron_variant	MODIFIER	VPS13C	ENSBTAG00000038920	Transcript	ENSBTAT00000084890	protein_coding	-	5/70	-	-	-	-	-	-	-	-	-	1	-	VGNC	-	-	-	-	-	-	-
.	10:48217027-48217027	T	LOW	downstream_gene_variant	MODIFIER	VPS13C	ENSBTAG00000038920	Transcript	ENSBTAT00000061287	protein_coding	-	-	-	-	-	-	-	-	-	-	2440	1	-	VGNC	-	-	-	-	-	-	-
.	10:48217027-48217027	T	LOW	downstream_gene_variant	MODIFIER	VPS13C	ENSBTAG00000038920	Transcript	ENSBTAT00000071370	protein_coding	-	-	-	-	-	-	-	-	-	-	2440	1	-	VGNC	-	-	-	-	-	-	-
.	10:48217027-48217027	T	LOW	downstream_gene_variant	MODIFIER	VPS13C	ENSBTAG00000038920	Transcript	ENSBTAT00000074982	protein_coding	-	-	-	-	-	-	-	-	-	-	2440	1	-	VGNC	-	-	-	-	-	-	-
.	10:48217027-48217027	T	LOW	downstream_gene_variant	MODIFIER	VPS13C	ENSBTAG00000038920	Transcript	ENSBTAT00000077519	protein_coding	-	-	-	-	-	-	-	-	-	-	2720	1	-	VGNC	-	-	-	-	-	-	-
.	10:48217027-48217027	T	LOW	downstream_gene_variant	MODIFIER	VPS13C	ENSBTAG00000038920	Transcript	ENSBTAT00000078827	protein_coding	-	-	-	-	-	-	-	-	-	-	2440	1	-	VGNC	-	-	-	-	-	-	-
.	10:48217027-48217027	T	LOW	downstream_gene_variant	MODIFIER	VPS13C	ENSBTAG00000038920	Transcript	ENSBTAT00000080886	protein_coding	-	-	-	-	-	-	-	-	-	-	2440	1	-	VGNC	-	-	-	-	-	-	-
.	10:48217027-48217027	T	LOW	downstream_gene_variant	MODIFIER	VPS13C	ENSBTAG00000038920	Transcript	ENSBTAT00000082019	protein_coding	-	-	-	-	-	-	-	-	-	-	2440	1	-	VGNC	-	-	-	-	-	-	-
.	10:48217027-48217027	T	LOW	downstream_gene_variant	MODIFIER	VPS13C	ENSBTAG00000038920	Transcript	ENSBTAT00000083741	protein_coding	-	-	-	-	-	-	-	-	-	-	2440	1	-	VGNC	-	-	-	-	-	-	-
.	10:48217027-48217027	T	LOW	downstream_gene_variant	MODIFIER	VPS13C	ENSBTAG00000038920	Transcript	ENSBTAT00000084890	protein_coding	-	-	-	-	-	-	-	-	-	-	2440	1	-	VGNC	-	-	-	-	-	-	-
.	10:48245908-48245908	T	LOW	intergenic_variant	MODIFIER	-	-	-	-	-	-	-	-	-	-	-	-	-	-	-	-	-	-	-	-	-	-	-	-	-	-
.	10:48249101-48249101	C	LOW	intergenic_variant	MODIFIER	-	-	-	-	-	-	-	-	-	-	-	-	-	-	-	-	-	-	-	-	-	-	-	-	-	-
.	10:48266539-48266539	G	LOW	intergenic_variant	MODIFIER	-	-	-	-	-	-	-	-	-	-	-	-	-	-	-	-	-	-	-	-	-	-	-	-	-	-
.	10:48266604-48266604	A	LOW	intergenic_variant	MODIFIER	-	-	-	-	-	-	-	-	-	-	-	-	-	-	-	-	-	-	-	-	-	-	-	-	-	-
.	10:48268406-48268406	A	LOW	intergenic_variant	MODIFIER	-	-	-	-	-	-	-	-	-	-	-	-	-	-	-	-	-	-	-	-	-	-	-	-	-	-
.	10:48268738-48268738	G	LOW	intergenic_variant	MODIFIER	-	-	-	-	-	-	-	-	-	-	-	-	-	-	-	-	-	-	-	-	-	-	-	-	-	-
.	10:48268815-48268815	C	LOW	intergenic_variant	MODIFIER	-	-	-	-	-	-	-	-	-	-	-	-	-	-	-	-	-	-	-	-	-	-	-	-	-	-
.	10:48268931-48268931	G	LOW	intergenic_variant	MODIFIER	-	-	-	-	-	-	-	-	-	-	-	-	-	-	-	-	-	-	-	-	-	-	-	-	-	-
.	10:48268965-48268965	C	LOW	intergenic_variant	MODIFIER	-	-	-	-	-	-	-	-	-	-	-	-	-	-	-	-	-	-	-	-	-	-	-	-	-	-
.	10:50023827-50023827	C	LOW	intergenic_variant	MODIFIER	-	-	-	-	-	-	-	-	-	-	-	-	-	-	-	-	-	-	-	-	-	-	-	-	-	-
.	10:50651194-50651194	G	LOW	intergenic_variant	MODIFIER	-	-	-	-	-	-	-	-	-	-	-	-	-	-	-	-	-	-	-	-	-	-	-	-	-	-
.	10:51230099-51230099	G	LOW	intron_variant	MODIFIER	RNF111	ENSBTAG00000014181	Transcript	ENSBTAT00000018858	protein_coding	-	13-Nov	-	-	-	-	-	-	-	-	-	-1	-	VGNC	-	-	-	-	-	-	-
.	10:51437975-51437975	G	LOW	downstream_gene_variant	MODIFIER	MINDY2	ENSBTAG00000012391	Transcript	ENSBTAT00000016444	protein_coding	-	-	-	-	-	-	-	-	-	-	326	-1	-	VGNC	-	-	-	-	-	-	-
.	10:51437975-51437975	G	LOW	downstream_gene_variant	MODIFIER	MINDY2	ENSBTAG00000012391	Transcript	ENSBTAT00000072769	protein_coding	-	-	-	-	-	-	-	-	-	-	559	-1	-	VGNC	-	-	-	-	-	-	-
.	10:51490710-51490710	T	LOW	intron_variant	MODIFIER	MINDY2	ENSBTAG00000012391	Transcript	ENSBTAT00000016444	protein_coding	-	08-Jan	-	-	-	-	-	-	-	-	-	-1	-	VGNC	-	-	-	-	-	-	-
.	10:51490710-51490710	T	LOW	intron_variant	MODIFIER	MINDY2	ENSBTAG00000012391	Transcript	ENSBTAT00000072769	protein_coding	-	06-Jan	-	-	-	-	-	-	-	-	-	-1	-	VGNC	-	-	-	-	-	-	-
.	10:51746177-51746177	C	LOW	intron_variant	MODIFIER	LIPC	ENSBTAG00000005479	Transcript	ENSBTAT00000007206	protein_coding	-	08-Jan	-	-	-	-	-	-	-	-	-	-1	-	EntrezGene	-	-	-	-	-	-	-
.	10:51770044-51770044	G	LOW	intron_variant	MODIFIER	LIPC	ENSBTAG00000005479	Transcript	ENSBTAT00000007206	protein_coding	-	08-Jan	-	-	-	-	-	-	-	-	-	-1	-	EntrezGene	-	-	-	-	-	-	-
.	10:51777015-51777015	T	LOW	intron_variant	MODIFIER	LIPC	ENSBTAG00000005479	Transcript	ENSBTAT00000007206	protein_coding	-	08-Jan	-	-	-	-	-	-	-	-	-	-1	-	EntrezGene	-	-	-	-	-	-	-
.	10:51777015-51777015	T	LOW	downstream_gene_variant	MODIFIER	-	ENSBTAG00000049039	Transcript	ENSBTAT00000087093	protein_coding	-	-	-	-	-	-	-	-	-	-	2925	-1	-	-	-	-	-	-	-	-	-
.	10:51782092-51782092	C	LOW	intron_variant	MODIFIER	LIPC	ENSBTAG00000005479	Transcript	ENSBTAT00000007206	protein_coding	-	08-Jan	-	-	-	-	-	-	-	-	-	-1	-	EntrezGene	-	-	-	-	-	-	-
.	10:51782092-51782092	C	LOW	upstream_gene_variant	MODIFIER	-	ENSBTAG00000049039	Transcript	ENSBTAT00000087093	protein_coding	-	-	-	-	-	-	-	-	-	-	412	-1	-	-	-	-	-	-	-	-	-
.	10:51788933-51788933	A	LOW	intron_variant	MODIFIER	LIPC	ENSBTAG00000005479	Transcript	ENSBTAT00000007206	protein_coding	-	08-Jan	-	-	-	-	-	-	-	-	-	-1	-	EntrezGene	-	-	-	-	-	-	-
.	10:51847959-51847959	T	LOW	intron_variant	MODIFIER	LIPC	ENSBTAG00000005479	Transcript	ENSBTAT00000007206	protein_coding	-	08-Jan	-	-	-	-	-	-	-	-	-	-1	-	EntrezGene	-	-	-	-	-	-	-
.	10:51874523-51874523	G	LOW	intergenic_variant	MODIFIER	-	-	-	-	-	-	-	-	-	-	-	-	-	-	-	-	-	-	-	-	-	-	-	-	-	-
.	10:52150185-52150185	G	LOW	intergenic_variant	MODIFIER	-	-	-	-	-	-	-	-	-	-	-	-	-	-	-	-	-	-	-	-	-	-	-	-	-	-
.	10:52150506-52150506	C	LOW	intergenic_variant	MODIFIER	-	-	-	-	-	-	-	-	-	-	-	-	-	-	-	-	-	-	-	-	-	-	-	-	-	-
.	10:52151315-52151315	A	LOW	intergenic_variant	MODIFIER	-	-	-	-	-	-	-	-	-	-	-	-	-	-	-	-	-	-	-	-	-	-	-	-	-	-
.	10:52151740-52151740	C	LOW	intergenic_variant	MODIFIER	-	-	-	-	-	-	-	-	-	-	-	-	-	-	-	-	-	-	-	-	-	-	-	-	-	-
.	10:52152019-52152019	G	LOW	intergenic_variant	MODIFIER	-	-	-	-	-	-	-	-	-	-	-	-	-	-	-	-	-	-	-	-	-	-	-	-	-	-
.	10:52152124-52152124	T	LOW	intergenic_variant	MODIFIER	-	-	-	-	-	-	-	-	-	-	-	-	-	-	-	-	-	-	-	-	-	-	-	-	-	-
.	10:52153115-52153115	G	LOW	intergenic_variant	MODIFIER	-	-	-	-	-	-	-	-	-	-	-	-	-	-	-	-	-	-	-	-	-	-	-	-	-	-
.	10:52403008-52403008	C	LOW	intergenic_variant	MODIFIER	-	-	-	-	-	-	-	-	-	-	-	-	-	-	-	-	-	-	-	-	-	-	-	-	-	-
.	10:52834061-52834061	A	LOW	intron_variant	MODIFIER	CGNL1	ENSBTAG00000008575	Transcript	ENSBTAT00000035934	protein_coding	-	18-Aug	-	-	-	-	-	-	-	-	-	-1	-	VGNC	-	-	-	-	-	-	-
.	10:52834061-52834061	A	LOW	intron_variant	MODIFIER	CGNL1	ENSBTAG00000008575	Transcript	ENSBTAT00000077153	protein_coding	-	17-Jul	-	-	-	-	-	-	-	-	-	-1	-	VGNC	-	-	-	-	-	-	-
.	10:52834061-52834061	A	LOW	intron_variant	MODIFIER	CGNL1	ENSBTAG00000008575	Transcript	ENSBTAT00000080511	protein_coding	-	15-Jul	-	-	-	-	-	-	-	-	-	-1	-	VGNC	-	-	-	-	-	-	-
.	10:52834061-52834061	A	LOW	intron_variant	MODIFIER	CGNL1	ENSBTAG00000008575	Transcript	ENSBTAT00000081828	protein_coding	-	16-Jun	-	-	-	-	-	-	-	-	-	-1	-	VGNC	-	-	-	-	-	-	-
.	10:52835352-52835352	A	LOW	intron_variant	MODIFIER	CGNL1	ENSBTAG00000008575	Transcript	ENSBTAT00000035934	protein_coding	-	18-Aug	-	-	-	-	-	-	-	-	-	-1	-	VGNC	-	-	-	-	-	-	-
.	10:52835352-52835352	A	LOW	intron_variant	MODIFIER	CGNL1	ENSBTAG00000008575	Transcript	ENSBTAT00000077153	protein_coding	-	17-Jul	-	-	-	-	-	-	-	-	-	-1	-	VGNC	-	-	-	-	-	-	-
.	10:52835352-52835352	A	LOW	intron_variant	MODIFIER	CGNL1	ENSBTAG00000008575	Transcript	ENSBTAT00000080511	protein_coding	-	15-Jul	-	-	-	-	-	-	-	-	-	-1	-	VGNC	-	-	-	-	-	-	-
.	10:52835352-52835352	A	LOW	intron_variant	MODIFIER	CGNL1	ENSBTAG00000008575	Transcript	ENSBTAT00000081828	protein_coding	-	16-Jun	-	-	-	-	-	-	-	-	-	-1	-	VGNC	-	-	-	-	-	-	-
.	10:54079484-54079484	T	LOW	intron_variant	MODIFIER	TEX9	ENSBTAG00000031433	Transcript	ENSBTAT00000044543	protein_coding	-	08-Apr	-	-	-	-	-	-	-	-	-	-1	-	VGNC	-	-	-	-	-	-	-
.	10:54079484-54079484	T	LOW	intron_variant	MODIFIER	TEX9	ENSBTAG00000031433	Transcript	ENSBTAT00000084241	protein_coding	-	11-Apr	-	-	-	-	-	-	-	-	-	-1	-	VGNC	-	-	-	-	-	-	-
.	10:54887138-54887138	A	LOW	intron_variant	MODIFIER	DNAAF4	ENSBTAG00000031388	Transcript	ENSBTAT00000061338	protein_coding	-	08-Apr	-	-	-	-	-	-	-	-	-	1	-	VGNC	-	-	-	-	-	-	-
.	10:54887138-54887138	A	LOW	intron_variant	MODIFIER	DNAAF4	ENSBTAG00000031388	Transcript	ENSBTAT00000085698	protein_coding	-	06-Mar	-	-	-	-	-	-	-	-	-	1	-	VGNC	-	-	-	-	-	-	-
.	10:54887829-54887829	T	LOW	intron_variant	MODIFIER	DNAAF4	ENSBTAG00000031388	Transcript	ENSBTAT00000061338	protein_coding	-	08-Apr	-	-	-	-	-	-	-	-	-	1	-	VGNC	-	-	-	-	-	-	-
.	10:54887829-54887829	T	LOW	intron_variant	MODIFIER	DNAAF4	ENSBTAG00000031388	Transcript	ENSBTAT00000085698	protein_coding	-	06-Mar	-	-	-	-	-	-	-	-	-	1	-	VGNC	-	-	-	-	-	-	-
.	10:54888134-54888134	G	LOW	intron_variant	MODIFIER	DNAAF4	ENSBTAG00000031388	Transcript	ENSBTAT00000061338	protein_coding	-	08-Apr	-	-	-	-	-	-	-	-	-	1	-	VGNC	-	-	-	-	-	-	-
.	10:54888134-54888134	G	LOW	intron_variant	MODIFIER	DNAAF4	ENSBTAG00000031388	Transcript	ENSBTAT00000085698	protein_coding	-	06-Mar	-	-	-	-	-	-	-	-	-	1	-	VGNC	-	-	-	-	-	-	-
.	10:54888481-54888481	T	LOW	intron_variant	MODIFIER	DNAAF4	ENSBTAG00000031388	Transcript	ENSBTAT00000061338	protein_coding	-	08-Apr	-	-	-	-	-	-	-	-	-	1	-	VGNC	-	-	-	-	-	-	-
.	10:54888481-54888481	T	LOW	intron_variant	MODIFIER	DNAAF4	ENSBTAG00000031388	Transcript	ENSBTAT00000085698	protein_coding	-	06-Mar	-	-	-	-	-	-	-	-	-	1	-	VGNC	-	-	-	-	-	-	-
.	10:54888579-54888579	G	LOW	intron_variant	MODIFIER	DNAAF4	ENSBTAG00000031388	Transcript	ENSBTAT00000061338	protein_coding	-	08-Apr	-	-	-	-	-	-	-	-	-	1	-	VGNC	-	-	-	-	-	-	-
.	10:54888579-54888579	G	LOW	intron_variant	MODIFIER	DNAAF4	ENSBTAG00000031388	Transcript	ENSBTAT00000085698	protein_coding	-	06-Mar	-	-	-	-	-	-	-	-	-	1	-	VGNC	-	-	-	-	-	-	-
.	10:54888650-54888650	G	LOW	intron_variant	MODIFIER	DNAAF4	ENSBTAG00000031388	Transcript	ENSBTAT00000061338	protein_coding	-	08-Apr	-	-	-	-	-	-	-	-	-	1	-	VGNC	-	-	-	-	-	-	-
.	10:54888650-54888650	G	LOW	intron_variant	MODIFIER	DNAAF4	ENSBTAG00000031388	Transcript	ENSBTAT00000085698	protein_coding	-	06-Mar	-	-	-	-	-	-	-	-	-	1	-	VGNC	-	-	-	-	-	-	-
.	10:54888673-54888673	C	LOW	intron_variant	MODIFIER	DNAAF4	ENSBTAG00000031388	Transcript	ENSBTAT00000061338	protein_coding	-	08-Apr	-	-	-	-	-	-	-	-	-	1	-	VGNC	-	-	-	-	-	-	-
.	10:54888673-54888673	C	LOW	intron_variant	MODIFIER	DNAAF4	ENSBTAG00000031388	Transcript	ENSBTAT00000085698	protein_coding	-	06-Mar	-	-	-	-	-	-	-	-	-	1	-	VGNC	-	-	-	-	-	-	-
.	10:54888970-54888970	T	LOW	intron_variant	MODIFIER	DNAAF4	ENSBTAG00000031388	Transcript	ENSBTAT00000061338	protein_coding	-	08-Apr	-	-	-	-	-	-	-	-	-	1	-	VGNC	-	-	-	-	-	-	-
.	10:54888970-54888970	T	LOW	intron_variant	MODIFIER	DNAAF4	ENSBTAG00000031388	Transcript	ENSBTAT00000085698	protein_coding	-	06-Mar	-	-	-	-	-	-	-	-	-	1	-	VGNC	-	-	-	-	-	-	-
.	10:54889353-54889353	G	LOW	intron_variant	MODIFIER	DNAAF4	ENSBTAG00000031388	Transcript	ENSBTAT00000061338	protein_coding	-	08-Apr	-	-	-	-	-	-	-	-	-	1	-	VGNC	-	-	-	-	-	-	-
.	10:54889353-54889353	G	LOW	intron_variant	MODIFIER	DNAAF4	ENSBTAG00000031388	Transcript	ENSBTAT00000085698	protein_coding	-	06-Mar	-	-	-	-	-	-	-	-	-	1	-	VGNC	-	-	-	-	-	-	-
.	10:54889471-54889471	C	LOW	intron_variant	MODIFIER	DNAAF4	ENSBTAG00000031388	Transcript	ENSBTAT00000061338	protein_coding	-	08-Apr	-	-	-	-	-	-	-	-	-	1	-	VGNC	-	-	-	-	-	-	-
.	10:54889471-54889471	C	LOW	intron_variant	MODIFIER	DNAAF4	ENSBTAG00000031388	Transcript	ENSBTAT00000085698	protein_coding	-	06-Mar	-	-	-	-	-	-	-	-	-	1	-	VGNC	-	-	-	-	-	-	-
.	10:54889801-54889801	T	LOW	intron_variant	MODIFIER	DNAAF4	ENSBTAG00000031388	Transcript	ENSBTAT00000061338	protein_coding	-	08-Apr	-	-	-	-	-	-	-	-	-	1	-	VGNC	-	-	-	-	-	-	-
.	10:54889801-54889801	T	LOW	intron_variant	MODIFIER	DNAAF4	ENSBTAG00000031388	Transcript	ENSBTAT00000085698	protein_coding	-	06-Mar	-	-	-	-	-	-	-	-	-	1	-	VGNC	-	-	-	-	-	-	-
.	10:54890082-54890082	A	LOW	intron_variant	MODIFIER	DNAAF4	ENSBTAG00000031388	Transcript	ENSBTAT00000061338	protein_coding	-	08-Apr	-	-	-	-	-	-	-	-	-	1	-	VGNC	-	-	-	-	-	-	-
.	10:54890082-54890082	A	LOW	intron_variant	MODIFIER	DNAAF4	ENSBTAG00000031388	Transcript	ENSBTAT00000085698	protein_coding	-	06-Mar	-	-	-	-	-	-	-	-	-	1	-	VGNC	-	-	-	-	-	-	-
.	10:54890086-54890086	A	LOW	intron_variant	MODIFIER	DNAAF4	ENSBTAG00000031388	Transcript	ENSBTAT00000061338	protein_coding	-	08-Apr	-	-	-	-	-	-	-	-	-	1	-	VGNC	-	-	-	-	-	-	-
.	10:54890086-54890086	A	LOW	intron_variant	MODIFIER	DNAAF4	ENSBTAG00000031388	Transcript	ENSBTAT00000085698	protein_coding	-	06-Mar	-	-	-	-	-	-	-	-	-	1	-	VGNC	-	-	-	-	-	-	-
.	10:54890668-54890668	C	LOW	intron_variant	MODIFIER	DNAAF4	ENSBTAG00000031388	Transcript	ENSBTAT00000061338	protein_coding	-	08-Apr	-	-	-	-	-	-	-	-	-	1	-	VGNC	-	-	-	-	-	-	-
.	10:54890668-54890668	C	LOW	intron_variant	MODIFIER	DNAAF4	ENSBTAG00000031388	Transcript	ENSBTAT00000085698	protein_coding	-	06-Mar	-	-	-	-	-	-	-	-	-	1	-	VGNC	-	-	-	-	-	-	-
.	10:54950745-54950745	A	LOW	upstream_gene_variant	MODIFIER	CCPG1	ENSBTAG00000012741	Transcript	ENSBTAT00000016938	protein_coding	-	-	-	-	-	-	-	-	-	-	309	1	-	VGNC	-	-	-	-	-	-	-
.	10:54950745-54950745	A	LOW	upstream_gene_variant	MODIFIER	CCPG1	ENSBTAG00000012741	Transcript	ENSBTAT00000083672	protein_coding	-	-	-	-	-	-	-	-	-	-	309	1	-	VGNC	-	-	-	-	-	-	-
.	10:54950745-54950745	A	LOW	upstream_gene_variant	MODIFIER	CCPG1	ENSBTAG00000012741	Transcript	ENSBTAT00000086394	protein_coding	-	-	-	-	-	-	-	-	-	-	309	1	-	VGNC	-	-	-	-	-	-	-
.	10:55027832-55027832	T	LOW	intron_variant	MODIFIER	RAB27A	ENSBTAG00000012408	Transcript	ENSBTAT00000016464	protein_coding	-	05-Jan	-	-	-	-	-	-	-	-	-	1	-	EntrezGene	-	-	-	-	-	-	-
.	10:55029304-55029304	C	LOW	intron_variant	MODIFIER	RAB27A	ENSBTAG00000012408	Transcript	ENSBTAT00000016464	protein_coding	-	05-Jan	-	-	-	-	-	-	-	-	-	1	-	EntrezGene	-	-	-	-	-	-	-
.	10:55188899-55188899	T	LOW	intergenic_variant	MODIFIER	-	-	-	-	-	-	-	-	-	-	-	-	-	-	-	-	-	-	-	-	-	-	-	-	-	-
.	10:55189635-55189635	A	LOW	intergenic_variant	MODIFIER	-	-	-	-	-	-	-	-	-	-	-	-	-	-	-	-	-	-	-	-	-	-	-	-	-	-
.	10:55192460-55192460	G	LOW	intergenic_variant	MODIFIER	-	-	-	-	-	-	-	-	-	-	-	-	-	-	-	-	-	-	-	-	-	-	-	-	-	-
.	10:55192519-55192519	C	LOW	intergenic_variant	MODIFIER	-	-	-	-	-	-	-	-	-	-	-	-	-	-	-	-	-	-	-	-	-	-	-	-	-	-
.	10:57746887-57746887	A	LOW	intron_variant	MODIFIER	FAM214A	ENSBTAG00000024958	Transcript	ENSBTAT00000065691	protein_coding	-	12-Feb	-	-	-	-	-	-	-	-	-	1	-	VGNC	-	-	-	-	-	-	-
.	10:57746887-57746887	A	LOW	upstream_gene_variant	MODIFIER	FAM214A	ENSBTAG00000024958	Transcript	ENSBTAT00000085863	protein_coding	-	-	-	-	-	-	-	-	-	-	2446	1	-	VGNC	-	-	-	-	-	-	-
.	10:57748371-57748371	A	LOW	intron_variant	MODIFIER	FAM214A	ENSBTAG00000024958	Transcript	ENSBTAT00000065691	protein_coding	-	12-Feb	-	-	-	-	-	-	-	-	-	1	-	VGNC	-	-	-	-	-	-	-
.	10:57748371-57748371	A	LOW	upstream_gene_variant	MODIFIER	FAM214A	ENSBTAG00000024958	Transcript	ENSBTAT00000085863	protein_coding	-	-	-	-	-	-	-	-	-	-	962	1	-	VGNC	-	-	-	-	-	-	-
.	10:57748429-57748429	T	LOW	intron_variant	MODIFIER	FAM214A	ENSBTAG00000024958	Transcript	ENSBTAT00000065691	protein_coding	-	12-Feb	-	-	-	-	-	-	-	-	-	1	-	VGNC	-	-	-	-	-	-	-
.	10:57748429-57748429	T	LOW	upstream_gene_variant	MODIFIER	FAM214A	ENSBTAG00000024958	Transcript	ENSBTAT00000085863	protein_coding	-	-	-	-	-	-	-	-	-	-	904	1	-	VGNC	-	-	-	-	-	-	-
.	10:57912942-57912942	T	LOW	intron_variant	MODIFIER	MYO5A	ENSBTAG00000006489	Transcript	ENSBTAT00000008516	protein_coding	-	1/40	-	-	-	-	-	-	-	-	-	1	-	VGNC	-	-	-	-	-	-	-
.	10:57912942-57912942	T	LOW	intron_variant	MODIFIER	MYO5A	ENSBTAG00000006489	Transcript	ENSBTAT00000063531	protein_coding	-	1/39	-	-	-	-	-	-	-	-	-	1	-	VGNC	-	-	-	-	-	-	-
.	10:57912942-57912942	T	LOW	intron_variant	MODIFIER	MYO5A	ENSBTAG00000006489	Transcript	ENSBTAT00000086104	protein_coding	-	1/39	-	-	-	-	-	-	-	-	-	1	-	VGNC	-	-	-	-	-	-	-
.	10:57912974-57912974	A	LOW	intron_variant	MODIFIER	MYO5A	ENSBTAG00000006489	Transcript	ENSBTAT00000008516	protein_coding	-	1/40	-	-	-	-	-	-	-	-	-	1	-	VGNC	-	-	-	-	-	-	-
.	10:57912974-57912974	A	LOW	intron_variant	MODIFIER	MYO5A	ENSBTAG00000006489	Transcript	ENSBTAT00000063531	protein_coding	-	1/39	-	-	-	-	-	-	-	-	-	1	-	VGNC	-	-	-	-	-	-	-
.	10:57912974-57912974	A	LOW	intron_variant	MODIFIER	MYO5A	ENSBTAG00000006489	Transcript	ENSBTAT00000086104	protein_coding	-	1/39	-	-	-	-	-	-	-	-	-	1	-	VGNC	-	-	-	-	-	-	-
.	10:57925891-57925891	A	LOW	intron_variant	MODIFIER	MYO5A	ENSBTAG00000006489	Transcript	ENSBTAT00000008516	protein_coding	-	3/40	-	-	-	-	-	-	-	-	-	1	-	VGNC	-	-	-	-	-	-	-
.	10:57925891-57925891	A	LOW	intron_variant	MODIFIER	MYO5A	ENSBTAG00000006489	Transcript	ENSBTAT00000063531	protein_coding	-	3/39	-	-	-	-	-	-	-	-	-	1	-	VGNC	-	-	-	-	-	-	-
.	10:57925891-57925891	A	LOW	intron_variant	MODIFIER	MYO5A	ENSBTAG00000006489	Transcript	ENSBTAT00000086104	protein_coding	-	3/39	-	-	-	-	-	-	-	-	-	1	-	VGNC	-	-	-	-	-	-	-
.	10:57925904-57925904	G	LOW	intron_variant	MODIFIER	MYO5A	ENSBTAG00000006489	Transcript	ENSBTAT00000008516	protein_coding	-	3/40	-	-	-	-	-	-	-	-	-	1	-	VGNC	-	-	-	-	-	-	-
.	10:57925904-57925904	G	LOW	intron_variant	MODIFIER	MYO5A	ENSBTAG00000006489	Transcript	ENSBTAT00000063531	protein_coding	-	3/39	-	-	-	-	-	-	-	-	-	1	-	VGNC	-	-	-	-	-	-	-
.	10:57925904-57925904	G	LOW	intron_variant	MODIFIER	MYO5A	ENSBTAG00000006489	Transcript	ENSBTAT00000086104	protein_coding	-	3/39	-	-	-	-	-	-	-	-	-	1	-	VGNC	-	-	-	-	-	-	-
.	10:58103104-58103104	T	LOW	intron_variant	MODIFIER	MYO5C	ENSBTAG00000003763	Transcript	ENSBTAT00000004905	protein_coding	-	9/40	-	-	-	-	-	-	-	-	-	1	-	VGNC	-	-	-	-	-	-	-
.	10:58154453-58154453	T	LOW	intron_variant	MODIFIER	MYO5C	ENSBTAG00000003763	Transcript	ENSBTAT00000004905	protein_coding	-	33/40	-	-	-	-	-	-	-	-	-	1	-	VGNC	-	-	-	-	-	-	-
.	10:58157210-58157210	C	LOW	intron_variant	MODIFIER	MYO5C	ENSBTAG00000003763	Transcript	ENSBTAT00000004905	protein_coding	-	33/40	-	-	-	-	-	-	-	-	-	1	-	VGNC	-	-	-	-	-	-	-
.	10:58261156-58261156	G	LOW	intergenic_variant	MODIFIER	-	-	-	-	-	-	-	-	-	-	-	-	-	-	-	-	-	-	-	-	-	-	-	-	-	-
.	10:58307625-58307625	T	LOW	intergenic_variant	MODIFIER	-	-	-	-	-	-	-	-	-	-	-	-	-	-	-	-	-	-	-	-	-	-	-	-	-	-
.	10:58314629-58314629	T	LOW	intergenic_variant	MODIFIER	-	-	-	-	-	-	-	-	-	-	-	-	-	-	-	-	-	-	-	-	-	-	-	-	-	-
.	10:58560431-58560431	T	LOW	3_prime_UTR_variant	MODIFIER	TMOD2	ENSBTAG00000014011	Transcript	ENSBTAT00000018618	protein_coding	10-Oct	-	-	-	2798	-	-	-	-	-	-	-1	-	VGNC	-	-	-	-	-	-	-
.	10:58560431-58560431	T	LOW	downstream_gene_variant	MODIFIER	TMOD2	ENSBTAG00000014011	Transcript	ENSBTAT00000026116	protein_coding	-	-	-	-	-	-	-	-	-	-	1577	-1	-	VGNC	-	-	-	-	-	-	-
.	10:58567119-58567119	T	LOW	intron_variant	MODIFIER	TMOD2	ENSBTAG00000014011	Transcript	ENSBTAT00000018618	protein_coding	-	09-Aug	-	-	-	-	-	-	-	-	-	-1	-	VGNC	-	-	-	-	-	-	-
.	10:58567119-58567119	T	LOW	intron_variant	MODIFIER	TMOD2	ENSBTAG00000014011	Transcript	ENSBTAT00000026116	protein_coding	-	08-Jul	-	-	-	-	-	-	-	-	-	-1	-	VGNC	-	-	-	-	-	-	-
[truncated: 47,448 more rows]
