# Supplementary material for: Development and comparison of RNA-sequencing pipelines for more accurate SNP identification: practical example of functional SNP detection associated with feed efficiency in Nellore beef cattle
Source: BMC Genomics. 2020 Oct 8;21:703. doi: 10.1186/s12864-020-07107-7 (PMC7545862; doi:10.1186/s12864-020-07107-7)
Supplement: Supplementary file 9 — Additional file 9. [file 12864_2020_7107_MOESM9_ESM.txt]

Biological_Pathway_ID	RFI	Name	Source	p-value	q-value Bonferroni	q-value FDR B&H	q-value FDR B&Y	Hit Count in Query List	Hit Count in Genome	Hit in Query List
M8626	LOW	Members of the BCR signaling pathway	MSigDB C2 BIOCARTA (v6.0)	9.04E-08	2.78E-04	2.78E-04	2.39E-03	22	46	BAD,NFATC1,NFATC2,CD19,CD22,CD81,PDPK1,PIK3CA,PIK3CD,PIK3R1,PPP3CA,PPP3CB,CSK,DAG1,AKT3,SOS1,GRB2,GSK3A,VAV1,ITPR1,ITPR2,ITPR3
983748	LOW	cGMP-PKG signaling pathway	BioSystems: KEGG	2.18E-06	6.70E-03	3.35E-03	2.88E-02	47	163	ADCY2,MEF2A,ADCY5,ADCY9,SLC25A4,RHOA,ATP2A1,ATP2A2,ATP2B1,ATP2B2,ATP2B4,MYLK,BAD,NFATC1,NFATC2,NFATC3,NFATC4,NOS3,CACNA1C,NPR1,MEF2B,PDE2A,PDE3B,PLCB4,CNGB1,CREB5,PPP3CA,PPP3CB,PRKCE,PRKG1,MYLK3,CALML4,AKT3,EDNRA,ROCK1,SLC8A2,SLC8A1,SLC8A3,PLCB1,ATP1B4,PIK3R5,VASP,INSR,ITPR1,ITPR2,ITPR3,KCNMA1
952858	LOW	Platelet activation	BioSystems: KEGG	3.35E-06	1.03E-02	3.43E-03	2.95E-02	38	123	ADCY2,ADCY5,ADCY9,PIK3R3,RHOA,MYLK,SNAP23,NOS3,PLA2G4E,PIK3CA,PIK3CD,PIK3R1,PLCB4,COL1A2,PRKG1,MYLK3,TLN2,AKT3,RAP1B,ROCK1,FCER1G,FCGR2A,FGB,FGG,FYN,SRC,STIM1,PLCB1,TBXAS1,ARHGAP35,PIK3R5,VASP,VWF,ITGA2,ITGB1,ITPR1,ITPR2,ITPR3
952859	LOW	Oxytocin signaling pathway	BioSystems: KEGG	1.18E-05	3.64E-02	7.82E-03	6.73E-02	43	153	ADCY2,ADCY5,ADCY9,RHOA,MYLK,NFATC1,NFATC2,NFATC3,NFATC4,NOS3,CACNA1C,CACNA2D1,NPR1,PLA2G4E,CACNA2D2,PLCB4,PPP3CA,PPP3CB,PRKAB1,PRKCA,PRKCB,MYLK3,CALML4,RCAN1,CACNG7,EGFR,ROCK1,RYR2,RYR3,CACNG2,PRKAG2,CACNG4,CACNA2D3,SRC,PLCB1,GNAO1,PIK3R5,ITPR1,ITPR2,ITPR3,KCNJ6,KCNJ9,CAMK1D
P00031	LOW	Inflammation mediated by chemokine and cytokine signaling pathway	PantherDB	2.06E-05	6.32E-02	7.82E-03	6.73E-02	50	191	ACTA2,ADCY2,ADCY5,CCR2,PREX1,MYH7B,RHOA,ARRB1,MYH6,MYH10,MYH11,MYLK,NFATC1,NFATC2,NFATC3,NFATC4,PAK2,CDC42,PDPK1,PIK3CA,PIK3CD,PLCB4,PLCL1,PRKCB,PRKCE,MYLK3,RAC1,AKT3,ARPC3,MYH14,ROCK1,PLCE1,PAK4,RRAS,CCL5,ARPC1A,CXCR6,SOS1,CCL27,GNG12,PLCL2,PLCB1,VAV1,VWF,INPPL1,ITGB1,ITPR1,ITPR2,ITPR3,SOCS4
1269443	LOW	Signalling by NGF	BioSystems: REACTOME	2.26E-05	6.93E-02	7.82E-03	6.73E-02	104	483	PIK3AP1,ABR,MARK3,ACTN2,ADCY2,MEF2A,ADCY5,ADCY9,ADORA2A,KIDINS220,AP2A1,AP2A2,AP2B1,PIP5K1B,FOXO4,PREX1,ANGPT1,FGD2,PIK3R3,RHOA,ARRB1,BAD,NF1,SQSTM1,NGFR,NTRK1,NTRK2,KSR2,CD19,PAQR3,PCSK5,PDE1A,PDPK1,PIK3CA,PIK3CD,PIK3R1,PIP4K2A,CLTC,ARHGEF6,PSMF1,CRKL,PPP2R1A,PPP2R5C,PPP2R5E,CSK,DNM3,PRKAR1A,PRKAR2A,PRKCA,PRKCE,ARHGEF4,ARHGEF26,DAB2IP,PSMB2,PSMB7,ARHGEF38,PSMC6,PSMD3,PSMD4,PTK2,PSMD6,PTPRA,RAC1,…
1269341	LOW	Platelet homeostasis	BioSystems: REACTOME	2.46E-05	7.55E-02	7.82E-03	6.73E-02	29	91	APOB,ATP2A1,ATP2A2,ATP2B1,ATP2B2,ATP2B4,NOS3,P2RX7,PDE1A,PDE2A,PDE3B,PDE9A,PECAM1,PPP2R1A,PPP2R5C,PPP2R5E,PRKG1,SLC8A2,SLC8A1,SLC8A3,PDE10A,STIM1,GNG12,ITPR1,LRP8,ITPR2,ITPR3,KCNMA1,TRPC7
1269460	LOW	NGF signalling via TRKA from the plasma membrane	BioSystems: REACTOME	2.71E-05	8.32E-02	7.82E-03	6.73E-02	87	390	PIK3AP1,MARK3,ACTN2,ADCY2,MEF2A,ADCY5,ADCY9,ADORA2A,KIDINS220,AP2A1,AP2A2,AP2B1,PIP5K1B,FOXO4,ANGPT1,PIK3R3,RHOA,ARRB1,BAD,NF1,NTRK1,NTRK2,KSR2,CD19,PAQR3,PDE1A,PDPK1,PIK3CA,PIK3CD,PIK3R1,PIP4K2A,CLTC,PSMF1,CRKL,PPP2R1A,PPP2R5C,PPP2R5E,CSK,DNM3,PRKAR1A,PRKAR2A,PRKCA,PRKCE,DAB2IP,PSMB2,PSMB7,PSMC6,PSMD3,PSMD4,PTK2,PSMD6,PTPRA,DNM2,RALB,AKT3,RAP1B,RANBP9,AKAP9,EGFR,CNKSR1,FGB,FGG,FOXO1,MTOR,FYN,SOS…
P00009	LOW	Axon guidance mediated by netrin	PantherDB	2.90E-05	8.92E-02	7.82E-03	6.73E-02	14	30	PIK3R3,NFATC2,NFATC3,NFATC4,CDC42,PIK3CA,PIK3CD,PIK3R1,NTN1,RAC1,NTNG1,PIK3R5,VASP,ABLIM1
M5193	LOW	Genes related to chemotaxis	MSigDB C2 BIOCARTA (v6.0)	2.95E-05	9.06E-02	7.82E-03	6.73E-02	18	45	MYLK,PAK2,CDC42,PDPK1,PIK3CA,PIK3CD,PIK3R1,AKT3,ACTR2,ROCK1,PAK4,GDI2,PIK3R5,INPPL1,ITPR1,ITPR2,ITPR3,LIMK1
83067	LOW	Focal adhesion	BioSystems: KEGG	3.17E-05	9.74E-02	7.82E-03	6.73E-02	51	199	PIK3R3,ITGA8,BIRC3,RHOA,MYLK,BAD,PAK2,CDC42,PDPK1,PIK3CA,PIK3CD,PIK3R1,MYLPF,COL1A2,COL4A6,CRKL,PRKCA,PRKCB,RELN,PTK2,MYLK3,TLN2,RAC1,AKT3,RAP1B,EGFR,ROCK1,PAK4,SHC4,FYN,SOS1,SRC,GRB2,ARHGAP35,THBS4,TNR,TNXB,VASP,VAV1,VAV2,VCL,VWF,TNC,IGF1R,ITGA6,ITGA1,ITGA2,ITGB1,ITGB6,LAMA3,LAMA5
137961	LOW	EPHA2 forward signaling	BioSystems: Pathway Interaction Database	3.25E-05	9.99E-02	7.82E-03	6.73E-02	10	17	RHOA,CBL,PIK3CA,PIK3R1,RAC1,SRC,GRB2,ARHGAP35,VAV2,INPPL1
946598	LOW	Thyroid hormone signaling pathway	BioSystems: KEGG	3.69E-05	1.13E-01	7.82E-03	6.73E-02	34	116	NCOA3,MED30,PIK3R3,NCOA1,ATP2A2,MYH6,BAD,SLCO1C1,NOTCH2,PDPK1,PIK3CA,PIK3CD,PIK3R1,PLCB4,MED17,CREBBP,NCOR1,PRKCA,PRKCB,MED13,AKT3,RCAN1,EP300,PLCE1,ESR1,MED12L,FOXO1,SLC9A1,MTOR,SRC,PLCB1,ATP1B4,THRB,TSC2
1269508	LOW	Rho GTPase cycle	BioSystems: REACTOME	3.76E-05	1.16E-01	7.82E-03	6.73E-02	40	145	ABR,ARHGAP20,PREX1,FGD2,ARHGAP23,RHOA,ARHGAP42,MYO9A,OPHN1,CDC42,CHN2,ARHGEF6,RHOD,ARHGEF4,DEPDC7,ARHGEF26,ARHGAP32,ARHGEF38,RHOBTB1,ARHGAP44,RAC1,ARHGAP10,NET1,OBSCN,GMIP,DLC1,SYDE2,ARAP1,ARHGEF15,SOS1,ARHGAP26,GDI2,FGD4,ARHGEF9,SRGAP2,ARHGAP35,VAV1,VAV2,RHOT2,ARHGAP12
799177	LOW	Estrogen signaling pathway	BioSystems: KEGG	4.24E-05	1.30E-01	7.82E-03	6.73E-02	30	98	ADCY2,ADCY5,ADCY9,MMP2,PIK3R3,NOS3,OPRM1,PIK3CA,PIK3CD,PIK3R1,PLCB4,GABBR2,CREB5,CALML4,AKT3,EGFR,ESR1,SHC4,SOS1,SRC,PLCB1,GNAO1,GRB2,GRM1,HSP90B1,ITPR1,ITPR2,ITPR3,KCNJ6,KCNJ9
M295	LOW	Genes related to PIP3 signaling in cardiac myocytes	MSigDB C2 BIOCARTA (v6.0)	4.52E-05	1.39E-01	7.82E-03	6.73E-02	23	67	PREX1,BAD,PAK2,CDC42,CDK2,PDPK1,PIK3CA,PIK3CD,CREB5,PTK2,AKT3,PAK4,F2RL2,MTOR,SOS1,GRB2,GSK3A,PARD3,PIK3R5,TSC2,YWHAB,YWHAG,INPPL1
1269345	LOW	Platelet calcium homeostasis	BioSystems: REACTOME	4.58E-05	1.41E-01	7.82E-03	6.73E-02	14	31	ATP2A1,ATP2A2,ATP2B1,ATP2B2,ATP2B4,P2RX7,SLC8A2,SLC8A1,SLC8A3,STIM1,ITPR1,ITPR2,ITPR3,TRPC7
138064	LOW	Syndecan-4-mediated signaling events	BioSystems: Pathway Interaction Database	4.58E-05	1.41E-01	7.82E-03	6.73E-02	14	31	RHOA,PLG,PRKCA,RAC1,DNM2,CCL5,SDCBP,NUDT16L1,TFPI,TNFRSF13B,TNC,ITGB1,LAMA3,ADAM12
M18342	LOW	G alpha i Pathway	MSigDB C2 BIOCARTA (v6.0)	5.23E-05	1.61E-01	8.20E-03	7.06E-02	15	35	PI3,PLCB4,DAG1,AKT3,EGFR,EPHB2,SOS1,SRC,PLCB1,GRB2,ITPKB,ITPR1,ITPR2,ITPR3,KCNJ9
P00034	LOW	Integrin signalling pathway	PantherDB	5.34E-05	1.64E-01	8.20E-03	7.06E-02	44	167	ACTN2,MAP3K4,PIK3R3,ITGA8,RHOA,CDC42,PIK3CA,PIK3CD,PIK3R1,COL1A2,COL4A6,COL5A2,COL11A2,CRKL,CSK,MAP2K3,PTK2,RAC1,RAP1B,ARHGAP10,ARPC3,RRAS,ARPC1A,LIMS2,FYN,SOS1,ARHGAP26,SRC,VASP,VCL,COL27A1,MICALL1,ITGA6,ITGA1,ITGA2,ITGAD,ITGAE,ITGAM,ITGB1,ITGB2,ITGB6,LAMA3,LAMA5,LIMS1
213818	LOW	Glutamatergic synapse	BioSystems: KEGG	6.27E-05	1.93E-01	9.09E-03	7.83E-02	33	114	ADCY2,ADCY5,ADCY9,GRK3,CACNA1A,CACNA1C,PLA2G4E,DLGAP1,PLCB4,PLD1,HOMER2,PPP3CA,PPP3CB,PRKCA,PRKCB,SHANK1,SLC1A1,SLC1A2,SHANK2,GNG12,PLCB1,GNAO1,GRIA1,GRIA3,GRIK1,GRIK4,GRIN2D,GRM1,SHANK3,ITPR1,ITPR2,ITPR3,SLC17A7
114228	LOW	Fc gamma R-mediated phagocytosis	BioSystems: KEGG	6.83E-05	2.10E-01	9.09E-03	7.83E-02	28	91	PIP5K1B,PLA2G6,PIK3R3,MYO10,PLA2G4E,CDC42,PIK3CA,PIK3CD,PIK3R1,PLD1,CRKL,PRKCA,PRKCB,PRKCE,RAC1,DNM2,AKT3,ARPC3,WASF2,FCGR2A,FCGR2B,ARPC1A,VASP,VAV1,VAV2,INPPL1,MARCKSL1,LIMK1
P00019	LOW	Endothelin signaling pathway	PantherDB	6.90E-05	2.12E-01	9.09E-03	7.83E-02	24	73	ADCY2,ADCY5,ADCY9,PIK3R3,SEC11C,NOS3,PIK3CA,PIK3CD,PIK3R1,PLCB4,PRKAR1A,PRKAR2A,PRKCA,PRKCB,PRKCE,PRKG1,AKT3,ECE1,EDNRA,PLCB1,PIK3R5,ITPR1,ITPR2,ITPR3
868086	LOW	Rap1 signaling pathway	BioSystems: KEGG	7.14E-05	2.19E-01	9.09E-03	7.83E-02	52	210	ADCY2,ADCY5,ADCY9,ADORA2A,SIPA1L2,ANGPT1,PIK3R3,RHOA,NGFR,LPAR2,CDC42,PIK3CA,PIK3CD,PIK3R1,PLCB4,CNR1,CRKL,SIPA1L1,PRKCA,PRKCB,MAP2K3,MAP2K6,DOCK4,RAPGEF5,RASSF5,TLN2,CALML4,RAC1,RALB,AKT3,RAP1B,LPAR1,EFNA3,EGFR,PLCE1,RRAS,MAGI3,SRC,PARD6B,PLCB1,GNAO1,PARD3,PRKD3,VASP,VAV2,ID1,IGF1R,INSR,ITGAM,ITGB1,ITGB2,KIT
169306	LOW	Pancreatic secretion	BioSystems: KEGG	7.40E-05	2.27E-01	9.09E-03	7.83E-02	29	96	ADCY2,ADCY5,ADCY9,RHOA,SLC4A4,ATP2A1,ATP2A2,ATP2B1,ATP2B2,ATP2B4,CCKAR,PLA2G5,PLCB4,CPB2,PRKCA,PRKCB,RAB27B,RAC1,RAP1B,RYR2,SLC4A2,SLC9A1,PLCB1,ATP1B4,ITPR1,ITPR2,ITPR3,KCNMA1,KCNQ1
1268763	LOW	Neuronal System	BioSystems: REACTOME	7.96E-05	2.45E-01	9.40E-03	8.09E-02	78	351	ACTN2,ADCY2,ADCY5,ADCY9,AP2A1,AP2A2,AP2B1,PPFIA2,APBA1,CACNA1A,CACNA1B,CACNA1E,CACNA2D1,KCNAB3,DLGAP1,CACNA2D2,PDPK1,KCNB2,CHRNB3,DLGAP3,NRXN3,NRXN2,HOMER2,GABBR2,SIPA1L1,PRKCA,PRKCB,PTPRS,DLG1,DLG2,SHANK1,GJC1,KCNK7,AKAP9,EPB41L1,NCALD,RRAS,KCNK9,CACNG2,DLGAP4,NLGN1,SLC1A1,SLC1A2,SLC6A11,SHANK2,SLC18A2,CACNG4,CACNA2D3,GABRA2,GABRG2,NAAA,STXBP1,GNG12,ARHGEF9,RPS6KA6,PLCB1,SYN2,GRIA1,GRIA3,GRIK1,G…
83052	LOW	Phosphatidylinositol signaling system	BioSystems: KEGG	9.10E-05	2.79E-01	1.04E-02	8.91E-02	29	97	PIP5K1B,PIK3R3,CDS2,PIP4P1,DGKH,PIK3CA,PIK3CD,PIK3R1,PIP4K2A,PLCB4,PRKCA,PRKCB,DGKA,DGKG,CALML4,PLCE1,CDIPT,MTMR8,IP6K3,INPP5K,PLCB1,MTMR14,INPP5E,INPP4A,INPPL1,ITPKB,ITPR1,ITPR2,ITPR3
83050	LOW	Calcium signaling pathway	BioSystems: KEGG	1.09E-04	3.34E-01	1.19E-02	1.03E-01	46	182	ADCY2,ADCY9,ADORA2A,STIM2,SLC25A4,MCU,ATP2A1,ATP2A2,ATP2B1,ATP2B2,ATP2B4,MYLK,CACNA1G,NOS3,CACNA1A,CACNA1B,CACNA1C,CACNA1E,NTSR1,CCKAR,P2RX7,PDE1A,PLCB4,PPP3CA,PPP3CB,PRKCA,PRKCB,MYLK3,CALML4,EDNRA,EGFR,PLCE1,RYR2,RYR3,SLC8A2,SLC8A1,SLC8A3,STIM1,PLCB1,GRIN2D,GRM1,ORAI3,ITPKB,ITPR1,ITPR2,ITPR3
83056	LOW	Ubiquitin mediated proteolysis	BioSystems: KEGG	1.17E-04	3.61E-01	1.23E-02	1.06E-01	37	137	MAP3K1,CUL2,BIRC3,PIAS1,SOCS1,HERC3,BTRC,CBL,PRKN,CDC27,RCHY1,DDB1,UBE2R2,RHOBTB1,UBA2,SAE1,FBXW7,STUB1,UBE4B,ANAPC7,UBE2E3,UBOX5,UBE2O,UBE2D4,FBXW11,MGRN1,ELOB,WWP2,UBE2QL1,UBE2K,CBLC,UBE2G2,UBE2H,UBE2I,UBE2L3,SMURF2,UBE2J2
138009	LOW	Plasma membrane estrogen receptor signaling	BioSystems: Pathway Interaction Database	1.24E-04	3.81E-01	1.23E-02	1.06E-01	12	26	MMP2,RHOA,NOS3,PIK3CA,PIK3R1,ESR1,SOS1,SRC,STRN,PLCB1,GRB2,IGF1R
83081	LOW	B cell receptor signaling pathway	BioSystems: KEGG	1.25E-04	3.85E-01	1.23E-02	1.06E-01	23	71	PIK3AP1,PIK3R3,NFATC1,NFATC2,NFATC3,NFKBIB,CD19,CD22,CD81,PIK3CA,PIK3CD,PIK3R1,PPP3CA,PPP3CB,PRKCB,RAC1,AKT3,FCGR2B,SOS1,GRB2,VAV1,VAV2,INPPL1
1269488	LOW	Regulation of KIT signaling	BioSystems: REACTOME	1.32E-04	4.07E-01	1.23E-02	1.06E-01	9	16	SOCS1,CBL,PRKCA,SH2B3,FYN,SOS1,SRC,GRB2,KIT
1268767	LOW	Depolarization of the Presynaptic Terminal Triggers the Opening of Calcium Channels	BioSystems: REACTOME	1.36E-04	4.18E-01	1.23E-02	1.06E-01	8	13	CACNA1A,CACNA1B,CACNA1E,CACNA2D1,CACNA2D2,CACNG2,CACNG4,CACNA2D3
1269305	LOW	CLEC7A (Dectin-1) induces NFAT activation	BioSystems: REACTOME	1.36E-04	4.18E-01	1.23E-02	1.06E-01	8	13	NFATC1,NFATC2,NFATC3,PPP3CA,PPP3CB,ITPR1,ITPR2,ITPR3
149807	LOW	Bacterial invasion of epithelial cells	BioSystems: KEGG	1.41E-04	4.33E-01	1.24E-02	1.07E-01	24	76	PIK3R3,RHOA,CTNNA3,CBL,CDC42,PIK3CA,PIK3CD,PIK3R1,CLTC,CRKL,DNM3,ARHGEF26,PTK2,RAC1,DNM2,ARHGAP10,ARPC3,WASF2,ARPC1A,SHC4,SRC,CBLC,VCL,ITGB1
1270330	LOW	EPH-Ephrin signaling	BioSystems: REACTOME	1.57E-04	4.81E-01	1.25E-02	1.08E-01	28	95	AP2A1,AP2A2,AP2B1,MMP2,RHOA,MYH10,MYH11,PAK2,CDC42,CLTC,PTK2,RAC1,ARPC3,ACTR2,EFNA3,MYH14,ROCK1,EPHB1,EPHB2,SDCBP,ARPC1A,SHB,FYN,EPHA6,SRC,ARHGEF28,VAV2,LIMK1
83094	LOW	Type II diabetes mellitus	BioSystems: KEGG	1.57E-04	4.81E-01	1.25E-02	1.08E-01	17	46	PIK3R3,SOCS1,CACNA1G,CACNA1A,CACNA1B,CACNA1C,CACNA1E,PIK3CA,PIK3CD,PIK3R1,PRKCE,MTOR,GCK,TNF,HK2,INSR,SOCS4
137930	LOW	Signaling events mediated by Hepatocyte Growth Factor Receptor (c-Met)	BioSystems: Pathway Interaction Database	1.59E-04	4.88E-01	1.25E-02	1.08E-01	23	72	MAP3K1,RPTOR,RANBP10,RHOA,BAD,CBL,PAK2,CDC42,PDPK1,PIK3CA,PIK3R1,CRKL,ARHGEF4,RAC1,RANBP9,EPS15,PAK4,F2RL2,MTOR,SOS1,SRC,GRB2,INPPL1
117293	LOW	Arrhythmogenic right ventricular cardiomyopathy (ARVC)	BioSystems: KEGG	1.59E-04	4.88E-01	1.25E-02	1.08E-01	23	72	ACTN2,ITGA8,CTNNA3,ATP2A2,CACNA1C,CACNA2D1,CACNA2D2,TCF7L1,DAG1,DES,CACNG7,RYR2,CACNG2,SGCB,SGCD,SLC8A1,CACNG4,CACNA2D3,ITGA6,ITGA1,ITGA2,ITGB1,ITGB6
83065	LOW	Axon guidance	BioSystems: KEGG	1.72E-04	5.29E-01	1.32E-02	1.14E-01	44	175	ABL1,SEMA7A,PIK3R3,RHOA,NFATC2,NFATC3,NFATC4,SEMA5A,PAK2,CDC42,PDK1,PIK3CA,PIK3CD,PIK3R1,NTN1,PLXNA1,RHOD,PPP3CA,PPP3CB,PRKCA,PTK2,SSH3,RAC1,DPYSL2,RGS3,EFNA3,ROCK1,EPHB1,EPHB2,PAK4,RRAS,NTNG1,SLIT1,FYN,EPHA6,SRC,PARD6B,SRGAP2,PARD3,TRPC5,SSH2,ITGB1,ABLIM1,LIMK1
M3270	LOW	Integrin Signaling Pathway	MSigDB C2 BIOCARTA (v6.0)	1.93E-04	5.93E-01	1.45E-02	1.25E-01	25	82	ABL1,ITGA8,MYLK,PAK2,CDC42,PIK3CA,ARHGEF6,PTK2,TLN2,AKT3,ACTR2,ROCK1,EPHB2,PAK4,FYN,SOS1,ARHGAP26,SRC,MAPK8IP3,GRB2,ARHGAP35,VASP,ITGA6,ITGA1,ITGA2
M19784	LOW	T Cell Receptor Signaling Pathway	MSigDB C2 BIOCARTA (v6.0)	2.12E-04	6.52E-01	1.48E-02	1.28E-01	17	47	MAP3K1,NFATC1,NFATC2,NFATC3,NFATC4,CD247,PIK3CA,PIK3R1,PPP3CA,PPP3CB,PRKCA,PRKCB,RAC1,FYN,SOS1,GRB2,VAV1
1269380	LOW	Signaling by EGFR	BioSystems: REACTOME	2.15E-04	6.59E-01	1.48E-02	1.28E-01	79	367	PIK3AP1,MARK3,ACTN2,ADCY2,ADCY5,ADCY9,PIP5K1B,FOXO4,ANGPT1,PIK3R3,ARRB1,BAD,NF1,KSR2,CBL,CD19,CDC42,PAQR3,PDE1A,PDPK1,EPS15L1,PIK3CA,PIK3CD,PIK3R1,PIP4K2A,PSMF1,PPP2R1A,PPP2R5C,PPP2R5E,CSK,PRKAR1A,PRKAR2A,PRKCA,PRKCE,DAB2IP,PSMB2,PSMB7,PSMC6,PSMD3,PSMD4,PTK2,PSMD6,PTPRA,PTPRK,AKT3,RAP1B,RANBP9,AKAP9,EGFR,EPS15,CNKSR1,FGB,FGG,FOXO1,MTOR,FYN,SOS1,AGO2,SPTAN1,SRC,FRS2,TNRC6A,GRB2,GRIN2D,GSK3A,TSC2,V…
989139	LOW	AMPK signaling pathway	BioSystems: KEGG	2.20E-04	6.75E-01	1.48E-02	1.28E-01	33	121	ACACA,RPTOR,PIK3R3,CCNA2,PDPK1,PIK3CA,PIK3CD,PIK3R1,PPARG,CPT1A,CPT1B,CREB5,PPP2R1A,PPP2R3A,PPP2R5C,PPP2R5E,PRKAB1,ADIPOR2,AKT3,STRADB,FASN,PRKAG2,FOXO1,MTOR,G6PC,PPARGC1A,MLYCD,TSC2,HMGCR,HNF4A,CPT1C,IGF1R,INSR
137932	LOW	IL6-mediated signaling events	BioSystems: Pathway Interaction Database	2.22E-04	6.82E-01	1.48E-02	1.28E-01	16	43	MCL1,MITF,PIAS1,PIK3CA,PIK3R1,MAP2K6,RAC1,FGG,FOXO1,SOS1,GRB2,HSP90B1,VAV1,IL6R,IRF1,JAK1
M1908	LOW	Fc Epsilon Receptor I Signaling in Mast Cells	MSigDB C2 BIOCARTA (v6.0)	2.27E-04	6.97E-01	1.48E-02	1.28E-01	15	39	MAP3K1,NFATC1,NFATC2,NFATC3,NFATC4,PAK2,PIK3CA,PIK3R1,PPP3CA,PPP3CB,PRKCB,FCER1G,SOS1,GRB2,VAV1
1017634	LOW	cAMP signaling pathway	BioSystems: KEGG	2.28E-04	7.02E-01	1.48E-02	1.28E-01	48	198	ACOX1,ADCY2,ADCY5,ADCY9,ADORA2A,PIK3R3,RHOA,ATP2A2,ATP2B1,ATP2B2,ATP2B4,BAD,NFATC1,NPY,CACNA1C,NPR1,PDE3B,PIK3CA,PIK3CD,PIK3R1,PLD1,FXYD1,CNGB1,PPARA,GABBR2,CREBBP,CREB5,CNGB3,CALML4,RAC1,AKT3,RAP1B,EDNRA,ROCK1,EP300,PLCE1,RRAS,RYR2,RRAS2,SLC9A1,GLI1,GLI3,GRIA1,GRIA3,GRIN2D,ATP1B4,VAV1,VAV2
1269340	LOW	Hemostasis	BioSystems: REACTOME	2.32E-04	7.11E-01	1.48E-02	1.28E-01	126	640	ABL1,CD109,ACTN2,ANGPT1,PIK3R3,APOB,RHOA,ARRB1,ATP2A1,ATP2A2,ATP2B1,ATP2B2,ATP2B4,NOS3,DAGLB,CD9,P2RX7,CDC42,CDK2,PDE1A,PDE2A,PDE3B,PDE9A,PDPK1,PECAM1,DGKH,PIK3CA,PIK3CD,PIK3R1,PLG,SERPINF2,CREBBP,KIF20B,SH2B1,PPP2R1A,PPP2R5C,PPP2R5E,CSK,PRKAR1A,PRKAR2A,PRKCA,PRKCB,PRKCE,PRKG1,CTSW,DOCK4,PHACTR2,DGKA,DGKG,TOR4A,NHLRC2,PTK2,RAB27B,RAC1,RAD51B,DOCK3,AKT3,RAP1B,SH2B3,SCCPDH,EP300,F2RL2,F13A1,FCER1G,…
114229	LOW	Hypertrophic cardiomyopathy (HCM)	BioSystems: KEGG	2.38E-04	7.32E-01	1.49E-02	1.29E-01	25	83	ITGA8,ATP2A2,MYH6,CACNA1C,CACNA2D1,CACNA2D2,PRKAB1,DAG1,DES,CACNG7,RYR2,CACNG2,PRKAG2,SGCB,SGCD,SLC8A1,CACNG4,CACNA2D3,TGFB3,TNF,ITGA6,ITGA1,ITGA2,ITGB1,ITGB6
1270303	LOW	Axon guidance	BioSystems: REACTOME	2.72E-04	8.35E-01	1.63E-02	1.41E-01	111	554	ABL1,MARK3,ACTN2,AP2A1,AP2A2,AP2B1,MMP2,ANGPT1,ANK3,SEMA7A,PIK3R3,RHOA,ARRB1,MYH10,MYH11,MYO10,NEO1,NF1,CACNA1G,CACNA1C,KSR2,SEMA5A,PAK2,CDC42,PAQR3,PIK3CA,PIK3CD,PIK3R1,PITPNA,CLTC,NTN1,PLXNA1,PSMF1,PPP2R1A,PPP2R5C,PPP2R5E,CSK,CSNK2A1,NCAN,DNM3,PRKCA,DAB2IP,PSMB2,PSMB7,PSMC6,PSMD3,PSMD4,PTK2,PSMD6,PTPRA,DLG1,RAC1,DNM2,DOK1,DPYSL2,RAP1B,RANBP9,ARPC3,ACTR2,EFNA3,AKAP9,EGFR,MYH14,ROCK1,EPHB1,EPHB2,…
M10994	LOW	Activation of Src by Protein-tyrosine phosphatase alpha	MSigDB C2 BIOCARTA (v6.0)	2.77E-04	8.49E-01	1.63E-02	1.41E-01	7	11	CDC25B,CSK,PRKCA,PRKCB,PTPRA,SRC,GRB2
1269347	LOW	Reduction of cytosolic Ca++ levels	BioSystems: REACTOME	2.77E-04	8.50E-01	1.63E-02	1.41E-01	8	14	ATP2A1,ATP2A2,ATP2B1,ATP2B2,ATP2B4,SLC8A2,SLC8A1,SLC8A3
1492886	LOW	Apelin signaling pathway	BioSystems: KEGG	3.03E-04	9.31E-01	1.75E-02	1.51E-01	36	138	ACTA2,ADCY2,MEF2A,ADCY5,ADCY9,MYLK,NOS3,MEF2B,NRF1,PDE3B,PLCB4,PRKAB1,PRKCE,HDAC4,MYLK3,CALML4,AKT3,RRAS,RYR2,RYR3,PRKAG2,RRAS2,SLC8A2,SLC8A1,SLC8A3,SLC9A1,MTOR,PPARGC1A,GNG12,PLCB1,PIK3R5,GABARAPL1,ITPR1,ITPR2,ITPR3,SMAD3
M3501	LOW	B Cell Antigen Receptor	MSigDB C2 BIOCARTA (v6.0)	3.14E-04	9.65E-01	1.75E-02	1.51E-01	15	40	BAD,NFKBIB,CD19,PI3,PIK3CA,PIK3CD,PIK3R1,CSK,DAG1,AKT3,EPHB2,SOS1,GRB2,VAV1,ITPKB
169350	LOW	Signaling events mediated by TCPTP	BioSystems: Pathway Interaction Database	3.19E-04	9.81E-01	1.75E-02	1.51E-01	14	36	PIAS1,ATR,PIK3CA,PIK3R1,CREBBP,EIF2AK2,EGFR,SOS1,SRC,GRB2,INSR,ITGA1,ITGB1,JAK1
102279	LOW	Endocytosis	BioSystems: KEGG	3.19E-04	9.81E-01	1.75E-02	1.51E-01	59	260	GRK3,AP2A1,AP2A2,AP2B1,PIP5K1B,RHOA,ARRB1,GBF1,NTRK1,CBL,USP8,RABEP1,CDC42,EPS15L1,ZFYVE9,CLTC,PLD1,DNM3,RAB11FIP3,DAB2,GIT2,DNAJC6,CHMP7,ARFGAP3,RAB5B,DNM2,WASHC3,ARPC3,EGFR,EPS15,EHD4,ACAP3,ARAP1,AGAP3,PSD2,FOLR1,ARPC1A,RAB11FIP1,EPN2,RAB11FIP4,SNX1,SRC,PARD6B,RAB31,GRK5,PSD3,TGFB3,PARD3,VPS45,CBLC,PIP5KL1,SMURF2,SMAP1,WIPF1,IGF1R,IL2RG,SH3GLB2,KIT,SMAD3
M15926	LOW	Trefoil Factors Initiate Mucosal Healing	MSigDB C2 BIOCARTA (v6.0)	3.36E-04	1.00E+00	1.81E-02	1.56E-01	10	21	RHOA,BAD,PIK3CA,PIK3R1,PTK2,EGFR,SOS1,GHR,GRB2,ITGB1
1269507	LOW	Signaling by Rho GTPases	BioSystems: REACTOME	3.61E-04	1.00E+00	1.91E-02	1.64E-01	89	430	ABL1,ABR,FMNL2,MEN1,MAD1L1,TAOK1,ARHGAP20,PREX1,FGD2,ARHGAP23,AR,RHOA,ARHGAP42,MYH10,MYH11,MYLK,MYO9A,NCF4,PRC1,OPHN1,PAFAH1B1,PAK2,CDC42,CENPF,PDPK1,CHN2,NOXO1,ARHGEF6,RHOD,AHCTF1,NSL1,PPP2R1A,PPP2R5C,PPP2R5E,PKN2,ARHGEF4,DEPDC7,ARHGEF26,ARHGAP32,ARHGEF38,PTK2,RHOBTB1,ARHGAP44,RAC1,ZWILCH,RANBP2,ARHGAP10,ARPC3,ACTR2,MYH14,WASF2,ROCK1,NET1,OBSCN,GMIP,DLC1,SYDE2,ARAP1,CENPT,ARPC1A,ARHGEF15,KDM1A,S…
121494	LOW	Dilated cardiomyopathy	BioSystems: KEGG	3.76E-04	1.00E+00	1.96E-02	1.68E-01	26	90	ADCY2,ADCY5,ADCY9,ITGA8,ATP2A2,MYH6,CACNA1C,CACNA2D1,CACNA2D2,DAG1,DES,CACNG7,RYR2,CACNG2,SGCB,SGCD,SLC8A1,CACNG4,CACNA2D3,TGFB3,TNF,ITGA6,ITGA1,ITGA2,ITGB1,ITGB6
1269279	LOW	Fcgamma receptor (FCGR) dependent phagocytosis	BioSystems: REACTOME	3.90E-04	1.00E+00	2.00E-02	1.72E-01	27	95	ABL1,PLA2G6,MYO5A,MYO10,CD247,CDC42,PIK3CA,PIK3R1,PLD1,PRKCE,PTK2,RAC1,ARPC3,ACTR2,WASF2,FCGR2A,ARPC1A,FYN,SRC,GRB2,VAV1,VAV2,WIPF1,ITPR1,ITPR2,ITPR3,LIMK1
M2404	LOW	Mechanism of Gene Regulation by Peroxisome Proliferators via PPARa(alpha)	MSigDB C2 BIOCARTA (v6.0)	4.04E-04	1.00E+00	2.03E-02	1.75E-01	19	58	ACOX1,ME1,APOA2,NCOA1,PIK3CA,PIK3R1,PPARA,CPT1B,CREBBP,NCOR1,PRKAR1A,PRKAR2A,PRKCA,PRKCB,RB1,EHHADH,EP300,PPARGC1A,TNF
1269324	LOW	Regulation of signaling by CBL	BioSystems: REACTOME	4.26E-04	1.00E+00	2.11E-02	1.82E-01	9	18	PIK3R3,CBL,PIK3CA,PIK3CD,PIK3R1,CRKL,FYN,GRB2,VAV1
1269877	LOW	Membrane Trafficking	BioSystems: REACTOME	4.38E-04	1.00E+00	2.13E-02	1.84E-01	120	614	GRK3,AP2A1,AP2A2,AP2B1,AP1G1,COG6,PLA2G6,RIC1,ANK3,MYH7B,APOB,DENND1A,ARCN1,ARRB1,MYH6,GBF1,MYO5A,SNAP23,BICD1,CBL,RABEP1,SH3D19,PAFAH1B1,PAFAH1B2,ALS2CL,TRIP11,EPS15L1,AP3S1,CLTC,PACSIN1,KIF20B,SEC24C,PRKAB1,DNM3,RAB39A,CUX1,GAPVD1,DAB2,COG3,DNAJC6,TBC1D8B,CNIH3,CHMP7,ARFGAP3,SEC16A,RAB5B,RAB27A,TRAPPC9,DYNC1H1,RAB27B,DYNC1I1,DYNC1I2,DYNC1LI2,RAC1,DNM2,AKT3,GJC1,ARPC3,ACTR2,EGFR,STX6,PPP6R3,RABE…
1269178	LOW	CD28 co-stimulation	BioSystems: REACTOME	4.49E-04	1.00E+00	2.15E-02	1.85E-01	13	33	PIK3R3,PAK2,CDC42,PDPK1,PIK3CA,PIK3R1,RAC1,AKT3,MTOR,FYN,SRC,GRB2,VAV1
1311074	LOW	Phospholipase D signaling pathway	BioSystems: KEGG	4.64E-04	1.00E+00	2.19E-02	1.89E-01	37	146	ADCY2,ADCY5,ADCY9,PIP5K1B,PIK3R3,RHOA,PLA2G4E,LPAR2,DGKH,PIK3CA,PIK3CD,PIK3R1,PLCB4,PLD1,DNM3,PRKCA,DGKA,DGKG,DNM2,RALB,AKT3,LPAR1,EGFR,RRAS,FCER1G,RRAS2,SHC4,MTOR,FYN,SOS1,PLCB1,GRB2,GRM1,PIK3R5,TSC2,INSR,KIT
PW:0000315	LOW	calcineurin signaling	Pathway Ontology	5.56E-04	1.00E+00	2.59E-02	2.23E-01	6	9	NFATC2,NFATC3,NFATC4,PPP3CA,PPP3CB,RCAN1
M1940	LOW	Regulation And Function Of ChREBP in Liver	MSigDB C2 BIOCARTA (v6.0)	5.78E-04	1.00E+00	2.62E-02	2.25E-01	15	42	ACACA,PPP2R1A,PPP2R3A,PTPA,PPP2R5C,PPP2R5E,PRKAB1,PRKAR1A,PRKAR2A,FASN,PRKAG2,GCK,MLX,YWHAB,YWHAG
M9134	LOW	Trka Receptor Signaling Pathway	MSigDB C2 BIOCARTA (v6.0)	5.80E-04	1.00E+00	2.62E-02	2.25E-01	7	12	NTRK1,PIK3CA,PIK3R1,PRKCA,PRKCB,SOS1,GRB2
169349	LOW	Validated transcriptional targets of AP1 family members Fra1 and Fra2	BioSystems: Pathway Interaction Database	6.30E-04	1.00E+00	2.74E-02	2.36E-01	13	34	MMP2,NFATC1,NFATC2,NFATC3,NOS3,CCNA2,COL1A2,DMTF1,EP300,THBD,USF2,LAMA3,FOSL1
M7955	LOW	Genes related to the insulin receptor pathway	MSigDB C2 BIOCARTA (v6.0)	6.40E-04	1.00E+00	2.74E-02	2.36E-01	17	51	CBL,CDC42,PDPK1,PIK3CA,PIK3CD,PIK3R1,AKT3,F2RL2,CAP1,FOXO1,SOS1,GRB2,GSK3A,PARD3,YWHAB,YWHAG,INPPL1
83089	LOW	Regulation of actin cytoskeleton	BioSystems: KEGG	6.42E-04	1.00E+00	2.74E-02	2.36E-01	49	212	PIP5K1B,PIK3R3,ITGA8,RHOA,MYH10,MYLK,PAK2,CDC42,PIK3CA,PIK3CD,PIK3R1,PIP4K2A,MYLPF,ARHGEF6,CRKL,ARHGEF4,PTK2,MYLK3,SSH3,RAC1,ARPC3,EGFR,MYH14,WASF2,ROCK1,PAK4,RRAS,RRAS2,ARPC1A,SLC9A1,SOS1,IQGAP2,SRC,GNG12,ARHGAP35,VAV1,VAV2,VCL,SSH2,ITGA6,ITGA1,ITGA2,ITGAD,ITGAE,ITGAM,ITGB1,ITGB2,ITGB6,LIMK1
83090	LOW	Insulin signaling pathway	BioSystems: KEGG	6.42E-04	1.00E+00	2.74E-02	2.36E-01	35	138	ACACA,RPTOR,PIK3R3,SOCS1,BAD,CBL,PDE3B,PDPK1,PIK3CA,PIK3CD,PIK3R1,CRKL,PRKAB1,PRKAR1A,PRKAR2A,PYGL,CALML4,AKT3,FASN,PRKAG2,FOXO1,SHC4,MTOR,G6PC,SOS1,INPP5K,GCK,PPARGC1A,GRB2,HK2,CBLC,TSC2,INPPL1,INSR,SOCS4
1383038	LOW	Intra-Golgi and retrograde Golgi-to-ER traffic	BioSystems: REACTOME	6.55E-04	1.00E+00	2.76E-02	2.37E-01	43	180	COG6,PLA2G6,RIC1,ARCN1,GBF1,BICD1,PAFAH1B1,PAFAH1B2,TRIP11,KIF20B,RAB39A,CUX1,COG3,ARFGAP3,DYNC1H1,DYNC1I1,DYNC1I2,DYNC1LI2,STX6,RABEPK,COG5,KIF27,KIF16B,COPG2,KIFAP3,NBAS,MAN1A2,STX5,RAB30,KDELR1,GOLGA1,GOLGA4,KDELR2,KDELR3,KIF13B,KIF3A,DCTN3,VPS45,KIF18B,KIFC1,KIF22,MAN1C1,VTI1A
1144996	LOW	Glucagon signaling pathway	BioSystems: KEGG	6.75E-04	1.00E+00	2.78E-02	2.39E-01	28	103	ACACA,ADCY2,PDE3B,PGAM1,PLCB4,PPARA,CPT1A,CPT1B,CREBBP,CREB5,PPP3CA,PPP4C,PPP3CB,PRKAB1,PYGL,CALML4,AKT3,EP300,PRKAG2,FOXO1,G6PC,GCK,PPARGC1A,PLCB1,CPT1C,ITPR1,ITPR2,ITPR3
1144995	LOW	Sphingolipid signaling pathway	BioSystems: KEGG	6.78E-04	1.00E+00	2.78E-02	2.39E-01	31	118	NSMAF,PIK3R3,RHOA,S1PR4,TRADD,NOS3,PDPK1,S1PR2,SGMS1,PIK3CA,PIK3CD,PIK3R1,PLCB4,PLD1,CERS2,PPP2R1A,PPP2R3A,PPP2R5C,PPP2R5E,PRKCA,PRKCB,PRKCE,RAC1,AKT3,ROCK1,FCER1G,FYN,PLCB1,TNF,CERS3,CERS6
138002	LOW	E-cadherin signaling in keratinocytes	BioSystems: Pathway Interaction Database	7.04E-04	1.00E+00	2.82E-02	2.42E-01	9	19	RHOA,CASR,PIK3CA,PIK3R1,RAC1,EGFR,FYN,SRC,VASP
213307	LOW	Endocrine and other factor-regulated calcium reabsorption	BioSystems: KEGG	7.06E-04	1.00E+00	2.82E-02	2.42E-01	16	47	ADCY9,AP2A1,AP2A2,AP2B1,ATP2B1,CALB1,CLTC,PLCB4,DNM3,PRKCA,PRKCB,DNM2,ESR1,SLC8A1,PLCB1,ATP1B4
83107	LOW	Renal cell carcinoma	BioSystems: KEGG	7.17E-04	1.00E+00	2.82E-02	2.43E-01	20	65	CUL2,PIK3R3,FLCN,PAK2,CDC42,PIK3CA,PIK3CD,PIK3R1,CREBBP,CRKL,RAC1,EGLN2,AKT3,RAP1B,EP300,PAK4,SOS1,ELOB,GRB2,TGFB3
1270350	LOW	DNA Repair	BioSystems: REACTOME	7.58E-04	1.00E+00	2.94E-02	2.53E-01	68	319	ABL1,HIST3H3,MGMT,MNAT1,PARG,APEX1,PIAS1,BABAM1,RUVBL1,GEN1,ATR,EME2,NTHL1,BAZ1B,CCNA2,CDK2,INO80E,RCHY1,POLE,POLR2G,POLR2I,RAD9B,INO80,PPP4C,MDC1,AQR,RNF111,PCLAF,DDB1,INO80D,DNA2,RAD23B,RAD51,RAD51B,PARP2,ASCC1,USP43,RIF1,RNF4,NHEJ1,EP300,ERCC2,ERCC6,ACTR5,FANCA,FANCD2,FANCB,POLK,REV1,DTL,SIRT6,FAAP100,SUMO3,CLSPN,POLQ,COPS6,POLM,GTF2H2,CHEK2,HIST1H2BB,TOP3A,TP53BP1,UBE2I,XRCC1,XRCC4,USP7,SLX1A…
1269284	LOW	DAP12 signaling	BioSystems: REACTOME	7.70E-04	1.00E+00	2.94E-02	2.53E-01	75	359	PIK3AP1,MARK3,ACTN2,ADCY2,ADCY5,ADCY9,PIP5K1B,FOXO4,ANGPT1,PIK3R3,ARRB1,BAD,NF1,KSR2,CD19,PAQR3,PDE1A,PDPK1,PIK3CA,PIK3CD,PIK3R1,PIP4K2A,PSMF1,PPP2R1A,PPP2R5C,PPP2R5E,CSK,PRKAR1A,PRKAR2A,PRKCA,PRKCE,DAB2IP,PSMB2,PSMB7,PSMC6,PSMD3,PSMD4,PTK2,PSMD6,PTPRA,RAC1,AKT3,RAP1B,RANBP9,AKAP9,EGFR,CNKSR1,FGB,FGG,FOXO1,MTOR,FYN,SOS1,AGO2,SPTAN1,SRC,FRS2,TNRC6A,GRB2,GRIN2D,GSK3A,TSC2,VAV1,VAV2,VCL,VWF,YWHAB,IL…
137994	LOW	CDC42 signaling events	BioSystems: Pathway Interaction Database	7.74E-04	1.00E+00	2.94E-02	2.53E-01	21	70	MAP3K1,CBL,PAK2,CDC42,PIK3CA,PIK3R1,PLD1,ARHGEF6,PRKCE,MAP2K3,MAP2K6,DLG1,RAC1,ARPC3,ACTR2,PAK4,F2RL2,MTOR,SRC,VAV2,LIMK1
1427851	LOW	VLDL interactions	BioSystems: REACTOME	8.23E-04	1.00E+00	3.04E-02	2.62E-01	10	23	AP2A1,AP2A2,AP2B1,APOB,APOC4,CLTC,RELN,LSR,FYN,NR1H2
M9494	LOW	BCR Signaling Pathway	MSigDB C2 BIOCARTA (v6.0)	8.69E-04	1.00E+00	3.04E-02	2.62E-01	13	35	MAP3K1,NFATC1,NFATC2,NFATC3,NFATC4,PPP3CA,PPP3CB,PRKCA,PRKCB,RAC1,SOS1,GRB2,VAV1
M1718	LOW	Genes related to IL4 rceptor signaling in B lymphocytes	MSigDB C2 BIOCARTA (v6.0)	8.81E-04	1.00E+00	3.04E-02	2.62E-01	11	27	SOCS1,BAD,PDPK1,PIK3CA,PIK3CD,PIK3R1,AKT3,SOS1,GRB2,GSK3A,JAK1
PW:0000143	LOW	insulin signaling	Pathway Ontology	8.81E-04	1.00E+00	3.04E-02	2.62E-01	11	27	SOCS1,PDPK1,PIK3R1,PRKCA,PRKCB,SOS1,SRC,GRB2,GRB10,GRB14,INSR
1269479	LOW	Downstream signal transduction	BioSystems: REACTOME	8.88E-04	1.00E+00	3.04E-02	2.62E-01	74	355	PIK3AP1,MARK3,ACTN2,ADCY2,ADCY5,ADCY9,PIP5K1B,FOXO4,ANGPT1,PIK3R3,ARRB1,BAD,NF1,KSR2,CD19,PAQR3,PDE1A,PDPK1,PIK3CA,PIK3CD,PIK3R1,PIP4K2A,PSMF1,CRKL,PPP2R1A,PPP2R5C,PPP2R5E,CSK,PRKAR1A,PRKAR2A,PRKCA,PRKCE,DAB2IP,PSMB2,PSMB7,PSMC6,PSMD3,PSMD4,PTK2,PSMD6,PTPRA,AKT3,RAP1B,RANBP9,AKAP9,EGFR,CNKSR1,FGB,FGG,FOXO1,MTOR,FYN,SOS1,AGO2,SPTAN1,SRC,FRS2,TNRC6A,GRB2,GRIN2D,GSK3A,TSC2,VAV1,VCL,VWF,YWHAB,IL2RG,I…
137997	LOW	Signaling events mediated by HDAC Class I	BioSystems: Pathway Interaction Database	8.89E-04	1.00E+00	3.04E-02	2.62E-01	20	66	MAX,MBD3,SAP30,BTRC,CHD3,PPARG,CREBBP,NCOR1,HDAC4,GATAD2A,RANBP2,RBBP4,EP300,HDAC11,SIRT6,SIRT2,HDAC8,TFCP2,TNF,UBE2I
547492	LOW	superpathway of inositol phosphate compounds	BioSystems: BIOCYC	8.89E-04	1.00E+00	3.04E-02	2.62E-01	20	66	PIP5K1B,PIK3R3,PIP4P1,PIK3CA,PIK3CD,PIK3R1,PIP4K2A,MINPP1,FIG4,PLCE1,CDIPT,SACM1L,PLCH1,IP6K3,INPP5K,MTMR14,PIK3R5,PIP5KL1,INPPL1,ITPKB
1383083	LOW	Regulation of TP53 Activity through Acetylation	BioSystems: REACTOME	8.92E-04	1.00E+00	3.04E-02	2.62E-01	12	31	MBD3,BRD7,PIP4P1,CHD3,PIP4K2A,MAP2K6,GATAD2A,AKT3,RBBP4,EP300,BRPF1,KAT6A
M5291	LOW	Role of PI3K subunit p85 in regulation of Actin Organization and Cell Migration	MSigDB C2 BIOCARTA (v6.0)	9.01E-04	1.00E+00	3.04E-02	2.62E-01	8	16	RHOA,CDC42,PIK3CA,PIK3R1,RAC1,ARPC3,ACTR2,ARPC1A
1269360	LOW	GRB2:SOS provides linkage to MAPK signaling for Integrins	BioSystems: REACTOME	9.01E-04	1.00E+00	3.04E-02	2.62E-01	8	16	PTK2,RAP1B,FGB,FGG,SOS1,SRC,GRB2,VWF
1269184	LOW	Antigen activates B Cell Receptor (BCR) leading to generation of second messengers	BioSystems: REACTOME	1.01E-03	1.00E+00	3.37E-02	2.90E-01	15	44	PIK3AP1,BLK,CBL,CD19,CD22,PIK3CD,PIK3R1,FYN,SOS1,STIM1,GRB2,VAV1,ITPR1,ITPR2,ITPR3
M16973	LOW	CBL mediated ligand-induced downregulation of EGF receptors	MSigDB C2 BIOCARTA (v6.0)	1.10E-03	1.00E+00	3.56E-02	3.07E-01	7	13	CBL,PRKCA,PRKCB,EGFR,SRC,GRB2,SH3GLB2
138040	LOW	IFN-gamma pathway	BioSystems: Pathway Interaction Database	1.10E-03	1.00E+00	3.56E-02	3.07E-01	14	40	MAP3K1,PIAS1,SOCS1,CBL,PIK3CA,PIK3R1,CREBBP,CRKL,DAPK1,EP300,PTGES2,MTOR,IRF1,JAK1
537443	LOW	Retrograde endocannabinoid signaling	BioSystems: KEGG	1.10E-03	1.00E+00	3.56E-02	3.07E-01	27	101	ADCY2,ADCY5,ADCY9,DAGLB,CACNA1A,CACNA1B,CACNA1C,NAPEPLD,PLCB4,CNR1,PRKCA,PRKCB,GABRA2,GABRG2,GNG12,PLCB1,GNAO1,GRIA1,GRIA3,GRM1,MGLL,ITPR1,ITPR2,ITPR3,KCNJ6,KCNJ9,SLC17A7
1269298	LOW	Fc epsilon receptor (FCERI) signaling	BioSystems: REACTOME	1.13E-03	1.00E+00	3.61E-02	3.11E-01	78	381	PIK3AP1,MARK3,ACTN2,MAP3K1,PIP5K1B,FOXO4,ANGPT1,PIK3R3,ARRB1,BAD,NF1,NFATC1,NFATC2,NFATC3,BTRC,KSR2,CD19,PAK2,PAQR3,PDPK1,PIK3CA,PIK3CD,PIK3R1,PIP4K2A,PSMF1,PPP2R1A,PPP2R5C,PPP2R5E,PPP3CA,PPP3CB,CSK,DAB2IP,PSMB2,PSMB7,PSMC6,PSMD3,PSMD4,PTK2,PSMD6,PTPRA,RAC1,AKT3,RAP1B,RANBP9,AKAP9,EGFR,CNKSR1,FCER1G,FGB,FGG,FOXO1,MTOR,FYN,SOS1,AGO2,SPTAN1,SRC,FRS2,TNRC6A,FBXW11,GRB2,GRIN2D,GSK3A,TSC2,VAV1,VAV2,VC…
P00010	LOW	B cell activation	PantherDB	1.16E-03	1.00E+00	3.69E-02	3.17E-01	18	58	NFATC1,NFATC2,NFATC3,NFATC4,CD19,CD22,PIK3CA,PIK3CD,PPP3CA,PPP3CB,PRKCB,RAC1,SOS1,VAV1,VAV2,ITPR1,ITPR2,ITPR3
M6220	LOW	Agrin in Postsynaptic Differentiation	MSigDB C2 BIOCARTA (v6.0)	1.18E-03	1.00E+00	3.70E-02	3.18E-01	13	36	PAK2,CDC42,DAG1,GIT2,PTK2,RAC1,EGFR,PAK4,SRC,UTRN,ITGA1,ITGB1,LAMA3
M3008	LOW	Genes encoding structural ECM glycoproteins	MSigDB C2 BIOCARTA (v6.0)	1.21E-03	1.00E+00	3.73E-02	3.21E-01	45	196	MFAP2,AMBN,NID1,VIT,NTN1,TSKU,SNED1,RELN,CRISPLD2,HMCN1,ELN,HMCN2,FGB,FGG,NID2,FRAS1,FBLN5,NTNG1,SLIT1,EGFLAM,FBN3,TINAG,FBLN7,VWA7,TGFBI,RSPO3,THBS4,TNFAIP6,TNR,TNXB,USH2A,VWF,TNC,LGI4,IGFBP2,IGFBP4,IGFBP6,INTS14,PXDN,LAMA3,LAMA5,PAPLN,MFAP5,LTBP1,LTBP3
1268766	LOW	Transmission across Chemical Synapses	BioSystems: REACTOME	1.23E-03	1.00E+00	3.73E-02	3.21E-01	49	218	ACTN2,ADCY2,ADCY5,ADCY9,AP2A1,AP2A2,AP2B1,PPFIA2,APBA1,CACNA1A,CACNA1B,CACNA1E,CACNA2D1,CACNA2D2,PDPK1,CHRNB3,GABBR2,PRKCA,PRKCB,DLG1,AKAP9,EPB41L1,NCALD,RRAS,CACNG2,SLC1A1,SLC1A2,SLC6A11,SLC18A2,CACNG4,CACNA2D3,GABRA2,GABRG2,NAAA,STXBP1,GNG12,ARHGEF9,RPS6KA6,PLCB1,SYN2,GRIA1,GRIA3,GRIK1,GRIK4,GRIN2D,KCNJ6,KCNJ9,KCNJ10,SLC17A7
M6355	LOW	Erk and PI-3 Kinase Are Necessary for Collagen Binding in Corneal Epithelia	MSigDB C2 BIOCARTA (v6.0)	1.23E-03	1.00E+00	3.73E-02	3.21E-01	10	24	RHOA,MYLK,PIK3CA,PIK3R1,PTK2,ROCK1,FYN,SRC,ITGA1,ITGB1
373900	LOW	Synaptic vesicle cycle	BioSystems: KEGG	1.26E-03	1.00E+00	3.80E-02	3.27E-01	19	63	AP2A1,AP2A2,AP2B1,ATP6V1C2,ATP6V1A,ATP6V0A1,CACNA1A,CACNA1B,ATP6V0E1,CLTC,ATP6V1G1,DNM3,DNM2,STX1B,SLC18A2,STXBP1,CPLX4,ATP6V0E2,SLC17A7
1272486	LOW	Insulin resistance	BioSystems: KEGG	1.29E-03	1.00E+00	3.82E-02	3.29E-01	28	107	PIK3R3,NOS3,PDPK1,PIK3CA,PIK3CD,PIK3R1,PPARA,CPT1A,CPT1B,CREB5,PTPA,PRKAB1,PRKCB,PRKCE,PYGL,GFPT2,AKT3,PRKAG2,FOXO1,MTOR,G6PC,PPARGC1A,RPS6KA6,SLC27A4,MLX,TNF,NR1H2,INSR
1270323	LOW	L1CAM interactions	BioSystems: REACTOME	1.29E-03	1.00E+00	3.82E-02	3.29E-01	27	102	AP2A1,AP2A2,AP2B1,ANK3,CLTC,CSNK2A1,NCAN,DNM3,DLG1,RAC1,DNM2,DPYSL2,RANBP9,EGFR,EPHB2,SDCBP,SCN3B,CHL1,SPTAN1,SRC,NFASC,RPS6KA6,VAV2,ITGA1,ITGA2,ITGB1,KCNQ3
1269357	LOW	GPVI-mediated activation cascade	BioSystems: REACTOME	1.33E-03	1.00E+00	3.88E-02	3.34E-01	17	54	PIK3R3,RHOA,CDC42,PDPK1,PIK3CA,PIK3CD,PIK3R1,RAC1,AKT3,FCER1G,FYN,GRB2,PIK3R5,VAV1,VAV2,IL2RG,JAK1
1427849	LOW	Protein-protein interactions at synapses	BioSystems: REACTOME	1.41E-03	1.00E+00	4.07E-02	3.51E-01	21	73	APBA1,DLGAP1,DLGAP3,NRXN3,NRXN2,HOMER2,SIPA1L1,PTPRS,DLG1,DLG2,SHANK1,EPB41L1,DLGAP4,NLGN1,SHANK2,STXBP1,GRIA1,GRIA3,GRIN2D,GRM1,SHANK3
M1296	LOW	IL-7 Signal Transduction	MSigDB C2 BIOCARTA (v6.0)	1.48E-03	1.00E+00	4.22E-02	3.63E-01	8	17	PIK3CA,PIK3R1,CREBBP,EP300,FYN,IL2RG,IL7R,JAK1
M18895	LOW	The TrkA receptor binds nerve growth factor to activate MAP kinase pathways and promote cell growth.	MSigDB C2 BIOCARTA (v6.0)	1.48E-03	1.00E+00	4.22E-02	3.63E-01	8	17	RHOA,NGFR,NTRK1,PIK3CA,PIK3CD,AKT3,SOS1,GRB2
83080	LOW	T cell receptor signaling pathway	BioSystems: KEGG	1.51E-03	1.00E+00	4.26E-02	3.67E-01	27	103	PIK3R3,RHOA,NFATC1,NFATC2,NFATC3,NFKBIB,CBL,CD247,PAK2,CDC42,PDPK1,PIK3CA,PIK3CD,PIK3R1,PPP3CA,PPP3CB,CTLA4,DLG1,AKT3,PAK4,FYN,SOS1,GRB2,TNF,CBLC,VAV1,VAV2
1269283	LOW	DAP12 interactions	BioSystems: REACTOME	1.61E-03	1.00E+00	4.48E-02	3.86E-01	76	374	PIK3AP1,MARK3,ACTN2,ADCY2,ADCY5,ADCY9,PIP5K1B,FOXO4,ANGPT1,PIK3R3,ARRB1,BAD,NF1,KSR2,CD19,PAQR3,PDE1A,PDPK1,PIK3CA,PIK3CD,PIK3R1,PIP4K2A,PSMF1,PPP2R1A,PPP2R5C,PPP2R5E,CSK,PRKAR1A,PRKAR2A,PRKCA,PRKCE,DAB2IP,PSMB2,PSMB7,PSMC6,PSMD3,PSMD4,PTK2,PSMD6,PTPRA,RAC1,AKT3,RAP1B,RANBP9,AKAP9,EGFR,CNKSR1,SIRPB1,FGB,FGG,FOXO1,MTOR,FYN,SOS1,AGO2,SPTAN1,SRC,FRS2,TNRC6A,GRB2,GRIN2D,GSK3A,TSC2,VAV1,VAV2,VCL,VWF,Y…
138047	LOW	EPHB forward signaling	BioSystems: Pathway Interaction Database	1.69E-03	1.00E+00	4.68E-02	4.02E-01	12	33	CDC42,PIK3CA,PIK3R1,MAP4K4,RAC1,ROCK1,EPHB1,EPHB2,RRAS,SRC,GRB2,GRIA1
M8626	HIGH	Members of the BCR signaling pathway	MSigDB C2 BIOCARTA (v6.0)	2.00E-05	6.18E-02	2.42E-02	2.08E-01	19	46	AKT2,BAD,BCL2,BCR,CD22,DAG1,GRB2,ITPR1,ITPR2,ITPR3,LYN,NFATC1,NFATC2,PDPK1,PIK3CD,PPP3CA,PPP3CB,SOS1,VAV1
P00010	HIGH	B cell activation	PantherDB	2.28E-05	7.04E-02	2.42E-02	2.08E-01	22	58	CD22,CHUK,MAPK14,HRAS,ITPR1,ITPR2,ITPR3,LYN,NFATC1,NFATC2,NFATC4,NFKBIL1,PIK3CD,PPP3CA,PPP3CB,PRKCB,MAP2K1,MAP2K2,RAC1,SOS1,VAV1,VAV2
169346	HIGH	Regulation of RAC1 activity	BioSystems: Pathway Interaction Database	2.34E-05	7.25E-02	2.42E-02	2.08E-01	17	39	ABR,PREX1,BCR,KALRN,ARHGEF2,CHN2,DOCK1,DOCK2,MCF2,RACGAP1,RAC1,RAP1GDS1,PREX2,SOS1,TRIO,VAV1,VAV2
